# Supplementary material for: The genetic basis of phage susceptibility, cross-resistance and host-range in Salmonella
Source: Microbiology (Reading). 2021 Dec 15;167(12):001126. doi: 10.1099/mic.0.001126 (PMC8744999; doi:10.1099/mic.0.001126)
Supplement: Supplementary material 2 [file mic-167-1126-s002.xlsx]

## Sheet: Overview
Dataset S1
This file contains gene-level statistics for genes within the MS1868 RB-TnSeq Library
MS1868 Library Overview	Overview of genes in the MS1868 RB-TnSeq library with cross-comparison to library from Porwollik et al., 2014.

## Sheet: MS1868 Library Overview
# Description of variables describing the MS1868 RB-TnSeq Library
# locusId: An arbitrary identifier used in data tables (here is equal to sysName).
# sysName: Systematic name or locus tag based off of LT2 accessions NC_003197 and NC_003277.
# type: Type of gene, including 1 for protein-coding genes, 2:4 for various kinds of ribosomal RNAs, 5 for tRNAs, and 7 for pseudogenes of protein-coding genes.
# sysName: Systematic name or locus tag based off of LT2 accessions NC_003197 and NC_003277.
# scaffold, begin, end, strand: The gene's location. begin < end regardless of strand.
# name: Common name for gene based off of accessions NC_003197 and NC_003277. If none exists, equivalent to sysName.
# desc: Automated, brief description of gene function.
# GC: GC content of the gene's sequence.
# nTA: Number of TA dinucleotides in the gene's sequence (some transposases typically insert at TA).
# used: Whether or not the gene was analyzed in experiments. FALSE values could be due to lack of insertions in the 10-90% of the gene, inability to uniquely map insertions to this position on the genome, or was present in the base scaffold, but not MS1868.
# MS1868 - tracked: Whether or not the gene is present in MS1868, but present in the alignment scaffolds. Notably the prophage Fels2 is absent in the MS1868 genome.
# Number Fragments: Number of insertions in the gene with unique barcodes.
# 14028 SGD - tracked: Whether or not the gene (or homolog) was searched for in a previously reported transposon library (Porwollik et al., 2014).
# 14028 SGD - used: Whether or not the gene (or homolog) was able to be deleted in a previously reported transposon library (Porwollik et al., 2014).
locusId	sysName	type	scaffoldId	begin	end	strand	name	desc	GC	nTA	used	MS1868 - tracked	Number Fragments	14028 SGD - tracked	14028 SGD - used
STM0001	STM0001	1	NC_003197	190	255	+		thr operon leader peptide	0.5455	3	FALSE	TRUE	0	TRUE	TRUE
STM0002	STM0002	1	NC_003197	337	2799	+		bifunctional aspartate kinase/homoserine dehydrogenase I	0.5595	62	TRUE	TRUE	29	TRUE	TRUE
STM0003	STM0003	1	NC_003197	2801	3730	+		homoserine kinase	0.5796	28	TRUE	TRUE	5	TRUE	TRUE
STM0004	STM0004	1	NC_003197	3734	5020	+		threonine synthase	0.568	36	TRUE	TRUE	11	TRUE	TRUE
STM0005	STM0005	1	NC_003197	5114	5887	-		peroxide stress protein YaaA	0.5065	26	TRUE	TRUE	10	TRUE	TRUE
STM0006	STM0006	1	NC_003197	5966	7396	-		sodium:alanine symporter family protein	0.5584	47	TRUE	TRUE	29	TRUE	TRUE
STM0007	STM0007	1	NC_003197	7665	8618	+		transaldolase	0.5398	35	TRUE	TRUE	11	TRUE	TRUE
STM0008	STM0008	1	NC_003197	8729	9319	+		molybdopterin adenylyltransferase	0.5618	13	TRUE	TRUE	14	TRUE	TRUE
STM0009	STM0009	1	NC_003197	9376	9942	-		hypothetical protein	0.5414	23	TRUE	TRUE	14	TRUE	TRUE
STM0010	STM0010	1	NC_003197	10092	10805	-		hypothetical protein	0.5434	17	TRUE	TRUE	10	TRUE	TRUE
STM0011	STM0011	1	NC_003197	10841	11245	-		hypothetical protein	0.4963	17	TRUE	TRUE	4	TRUE	TRUE
STM0012	STM0012	1	NC_003197	11593	13509	+		molecular chaperone DnaK	0.5258	56	FALSE	TRUE	0	TRUE	FALSE
STM0013	STM0013	1	NC_003197	13595	14734	+		molecular chaperone DnaJ	0.5404	31	TRUE	TRUE	4	TRUE	TRUE
STM0014	STM0014	1	NC_003197	15014	15961	+		hypothetical protein	0.4061	55	FALSE	TRUE	1	TRUE	TRUE
STM0015	STM0015	1	NC_003197	16088	16432	+		hypothetical protein	0.4058	18	FALSE	TRUE	0	TRUE	TRUE
STM0016	STM0016	1	NC_003197	16493	17026	-		hypothetical protein	0.5112	20	TRUE	TRUE	3	TRUE	TRUE
STM0017	STM0017	1	NC_003197	17043	17486	-		hypothetical protein	0.3829	23	TRUE	TRUE	2	TRUE	TRUE
STM0018	STM0018	1	NC_003197	17867	19966	+		chitinase	0.511	73	TRUE	TRUE	32	TRUE	TRUE
STM0019	STM0019	1	NC_003197	20058	23054	+		chitinase	0.5485	108	TRUE	TRUE	42	TRUE	TRUE
STM0020	STM0020	1	NC_003197	23335	24039	+		hypothetical protein	0.4695	30	TRUE	TRUE	5	TRUE	TRUE
STM0021	STM0021	1	NC_003197	24469	25011	+		fimbrial protein	0.5175	22	TRUE	TRUE	4	TRUE	TRUE
STM0022	STM0022	1	NC_003197	25112	25798	+		fimbrial chaperone protein	0.5095	36	TRUE	TRUE	8	TRUE	TRUE
STM0023	STM0023	1	NC_003197	25803	28424	+		outer membrane usher protein	0.5446	117	TRUE	TRUE	46	TRUE	TRUE
STM0024	STM0024	1	NC_003197	28425	29432	+		fimbrial protein	0.501	47	TRUE	TRUE	21	TRUE	TRUE
STM0025	STM0025	1	NC_003197	29433	29978	+		fimbrial protein	0.4945	24	TRUE	TRUE	5	TRUE	TRUE
STM0026	STM0026	1	NC_003197	29994	30512	+		fimbrial protein	0.5568	18	TRUE	TRUE	5	TRUE	TRUE
STM0027	STM0027	1	NC_003197	30478	31209	+		fimbrial chaparone	0.5396	36	TRUE	TRUE	18	TRUE	TRUE
STM0028	STM0028	1	NC_003197	31274	32119	+		hypothetical protein	0.5496	27	TRUE	TRUE	24	TRUE	TRUE
STM0029	STM0029	1	NC_003197	32545	32994	-		transcriptional regulator	0.3711	28	FALSE	TRUE	0	TRUE	TRUE
STM0030	STM0030	1	NC_003197	33364	34368	+		putative LysR family transcriptional regulator	0.3881	63	FALSE	TRUE	1	TRUE	TRUE
STM0031	STM0031	1	NC_003197	34376	34816	-		transcriptional regulator	0.3583	28	FALSE	TRUE	0	TRUE	TRUE
STM0032	STM0032	1	NC_003197	35339	37057	+		putative arylsulfatase	0.4631	88	TRUE	TRUE	28	TRUE	TRUE
STM0033	STM0033	1	NC_003197	37103	38674	-		multifunctional 2',3'-cyclic-nucleotide 2'-phosphodiesterase/5'-nucleotidase/3'-nucleotidase	0.4682	69	TRUE	TRUE	43	TRUE	TRUE
STM0034	STM0034	1	NC_003197	38773	39534	-		hypothetical protein	0.4423	46	TRUE	TRUE	3	TRUE	TRUE
STM0035	STM0035	1	NC_003197	40131	41624	+		putative arylsulfatase	0.5241	69	TRUE	TRUE	40	TRUE	TRUE
STM0036	STM0036	1	NC_003197	41723	42913	+		anaerobic sulfatase maturase	0.4971	41	TRUE	TRUE	15	TRUE	TRUE
STM0037	STM0037	1	NC_003197	42932	44185	+		putative cytoplasmic protein	0.4992	51	TRUE	TRUE	21	TRUE	TRUE
STM0038	STM0038	1	NC_003197	44312	46027	+		putative arylsulfatase	0.4971	87	TRUE	TRUE	37	TRUE	TRUE
STM0039	STM0039	1	NC_003197	46190	47356	+		Na(+)/H(+) antiporter NhaA	0.5638	26	TRUE	TRUE	11	TRUE	TRUE
STM0040	STM0040	1	NC_003197	47418	48317	+		transcriptional activator of nhaA	0.5056	26	TRUE	TRUE	18	TRUE	TRUE
STM0041	STM0041	1	NC_003197	48372	50411	-		family 31 glucosidase	0.5461	73	TRUE	TRUE	44	TRUE	TRUE
STM0042	STM0042	1	NC_003197	50451	51824	-		MFS transporter	0.4905	71	TRUE	TRUE	15	TRUE	TRUE
STM0043	STM0043	1	NC_003197	52280	52543	-		30S ribosomal protein S20	0.4659	10	FALSE	TRUE	0	TRUE	FALSE
STM0044	STM0044	1	NC_003197	52649	52864	+		hypothetical protein	0.4769	9	TRUE	TRUE	8	TRUE	TRUE
STM0045	STM0045	1	NC_003197	52872	53810	+		riboflavin biosynthesis protein RibF	0.5676	30	FALSE	TRUE	0	TRUE	FALSE
STM0046	STM0046	1	NC_003197	53855	56689	+		isoleucine--tRNA ligase	0.5478	79	FALSE	TRUE	0	TRUE	FALSE
STM0047	STM0047	1	NC_003197	56689	57189	+		signal peptidase II	0.5289	21	FALSE	TRUE	2	TRUE	FALSE
STM0048	STM0048	1	NC_003197	57344	57793	+		peptidylprolyl isomerase	0.5467	10	FALSE	TRUE	0	TRUE	TRUE
STM0049	STM0049	1	NC_003197	57796	58746	+		4-hydroxy-3-methylbut-2-enyl diphosphate reductase	0.5741	25	FALSE	TRUE	1	TRUE	FALSE
STM0050	STM0050	1	NC_003197	58946	60148	+		putative nitrite reductase	0.4821	55	TRUE	TRUE	35	TRUE	TRUE
STM0051	STM0051	1	NC_003197	60164	61084	+		ribonucleoside hydrolase RihC	0.5657	32	TRUE	TRUE	9	TRUE	TRUE
STM0052	STM0052	1	NC_003197	61106	61792	-		response regulator	0.4862	33	TRUE	TRUE	15	TRUE	TRUE
STM0053	STM0053	1	NC_003197	61794	63413	-		histidine kinase	0.4802	71	TRUE	TRUE	28	TRUE	TRUE
STM0054	STM0054	1	NC_003197	63548	64849	-		oxaloacetate decarboxylase subunit beta	0.6398	26	FALSE	TRUE	1	TRUE	TRUE
STM0055	STM0055	1	NC_003197	64862	66637	-		oxaloacetate decarboxylase subunit alpha	0.6368	28	FALSE	TRUE	0	TRUE	TRUE
STM0056	STM0056	1	NC_003197	66654	66893	-		oxaloacetate decarboxylase subunit gamma	0.575	4	FALSE	TRUE	6	TRUE	TRUE
STM0057	STM0057	1	NC_003197	67052	68392	-		citrate:sodium symporter	0.4937	59	TRUE	TRUE	29	TRUE	TRUE
STM0058	STM0058	1	NC_003197	68637	69680	+		putative citrate lyase synthetase	0.5374	26	TRUE	TRUE	16	TRUE	TRUE
STM0059	STM0059	1	NC_003197	69710	70003	+		citrate lyase acyl carrier protein	0.5714	4	FALSE	TRUE	0	TRUE	TRUE
STM0060	STM0060	1	NC_003197	70000	70869	+		citrate (pro-3S)-lyase subunit beta	0.5563	23	TRUE	TRUE	18	TRUE	TRUE
STM0061	STM0061	1	NC_003197	70880	72400	+		citrate lyase subunit alpha	0.5523	39	TRUE	TRUE	9	TRUE	TRUE
STM0062	STM0062	1	NC_003197	72400	72951	+		holo-ACP synthase CitX	0.5598	14	TRUE	TRUE	9	TRUE	TRUE
STM0063	STM0063	1	NC_003197	72929	73837	+		triphosphoribosyl-dephospho-CoA synthase CitG	0.5479	20	TRUE	TRUE	16	TRUE	TRUE
STM0064	STM0064	1	NC_003197	74017	74838	+		4-hydroxy-tetrahydrodipicolinate reductase	0.5657	25	FALSE	TRUE	0	TRUE	FALSE
STM0065	STM0065	1	NC_003197	75088	75435	+		putative viral protein	0.4368	19	TRUE	TRUE	2	TRUE	TRUE
STM0066	STM0066	1	NC_003197	75880	77028	+		carbamoyl phosphate synthase small subunit	0.5535	30	TRUE	TRUE	16	TRUE	TRUE
STM0067	STM0067	1	NC_003197	77047	80274	+		carbamoyl phosphate synthase large subunit	0.5911	69	TRUE	TRUE	54	TRUE	TRUE
STM0068	STM0068	1	NC_003197	80548	80943	+		CaiF/GrlA family transcriptional regulator	0.4646	10	FALSE	TRUE	1	TRUE	TRUE
STM0069	STM0069	1	NC_003197	81020	81616	-		phenylacetic acid degradation protein PaaY	0.5595	20	TRUE	TRUE	18	TRUE	TRUE
STM0070	STM0070	1	NC_003197	81725	82510	-		carnitinyl-CoA dehydratase	0.5687	23	TRUE	TRUE	3	TRUE	TRUE
STM0071	STM0071	1	NC_003197	82564	84117	-		crotonobetaine/carnitine-CoA ligase	0.5077	62	TRUE	TRUE	38	TRUE	TRUE
STM0072	STM0072	1	NC_003197	84180	85397	-		L-carnitine CoA-transferase	0.532	41	TRUE	TRUE	20	TRUE	TRUE
STM0073	STM0073	1	NC_003197	85509	86651	-		crotonobetainyl-CoA--carnitine CoA-transferase	0.5258	38	TRUE	TRUE	21	TRUE	TRUE
STM0074	STM0074	1	NC_003197	86686	88203	-		L-carnitine:gamma-butyrobetaine antiporter	0.5408	50	TRUE	TRUE	39	TRUE	TRUE
STM0075	STM0075	1	NC_003197	88684	89454	+		electron transfer flavoprotein	0.5201	16	TRUE	TRUE	7	TRUE	TRUE
STM0076	STM0076	1	NC_003197	89470	90411	+		nitrogen fixation protein FixB	0.5892	14	TRUE	TRUE	6	TRUE	TRUE
STM0077	STM0077	1	NC_003197	90461	91747	+		oxidoreductase	0.5548	31	TRUE	TRUE	18	TRUE	TRUE
STM0078	STM0078	1	NC_003197	91744	92031	+		ferredoxin family protein	0.5451	8	TRUE	TRUE	1	TRUE	TRUE
STM0079	STM0079	1	NC_003197	92178	93518	+		MFS transporter	0.5414	56	TRUE	TRUE	9	TRUE	TRUE
STM0080	STM0080	1	NC_003197	93607	93837	+		hypothetical protein	0.4848	9	TRUE	TRUE	3	TRUE	TRUE
STM0081	STM0081	1	NC_003197	94131	94547	+		hypothetical protein	0.47	20	TRUE	TRUE	4	TRUE	TRUE
STM0082	STM0082	1	NC_003197	94771	95061	-		hypothetical protein	0.4639	9	TRUE	TRUE	3	TRUE	TRUE
STM0083	STM0083	1	NC_003197	95271	95465	+		hypothetical protein	0.3897	14	FALSE	TRUE	0	TRUE	TRUE
STM0084	STM0084	1	NC_003197	95959	97848	+		phosphatase	0.4619	103	TRUE	TRUE	9	TRUE	TRUE
STM0085	STM0085	1	NC_003197	98255	98785	+		glutathione-regulated potassium-efflux system ancillary protein KefF	0.5367	17	TRUE	TRUE	7	TRUE	TRUE
STM0086	STM0086	1	NC_003197	98778	100640	+		glutathione-regulated potassium-efflux system protein KefC	0.5819	37	TRUE	TRUE	13	TRUE	TRUE
STM0087	STM0087	1	NC_003197	100839	101318	+		dihydrofolate reductase	0.5375	15	FALSE	TRUE	0	TRUE	FALSE
STM0088	STM0088	1	NC_003197	101424	102272	-		bis(5'-nucleosyl)-tetraphosphatase (symmetrical)	0.563	31	TRUE	TRUE	19	TRUE	FALSE
STM0089	STM0089	1	NC_003197	102283	102660	-		Co2+/Mg2+ efflux protein ApaG	0.5503	13	TRUE	TRUE	1	TRUE	TRUE
STM0090	STM0090	1	NC_003197	102663	103484	-		16S rRNA (adenine(1518)-N(6)/adenine(1519)-N(6))- dimethyltransferase	0.5243	29	TRUE	TRUE	10	TRUE	TRUE
STM0091	STM0091	1	NC_003197	103481	104470	-		4-hydroxythreonine-4-phosphate dehydrogenase PdxA	0.5869	25	TRUE	TRUE	12	TRUE	TRUE
STM0092	STM0092	1	NC_003197	104470	105756	-		peptidylprolyl isomerase SurA	0.5439	34	TRUE	TRUE	20	TRUE	TRUE
STM0093	STM0093	1	NC_003197	105810	108170	-		LPS assembly protein LptD	0.5277	106	FALSE	TRUE	2	TRUE	FALSE
STM0094	STM0094	1	NC_003197	108424	109236	+		molecular chaperone DjlA	0.5412	23	TRUE	TRUE	13	TRUE	TRUE
STM0095	STM0095	1	NC_003197	109331	109990	-		bifunctional tRNA pseudouridine(32) synthase/ribosomal large subunit pseudouridine synthase RluA	0.5712	22	TRUE	TRUE	10	TRUE	TRUE
STM0096	STM0096	1	NC_003197	110002	112908	-		RNA polymerase-binding ATPase	0.57	75	TRUE	TRUE	32	TRUE	TRUE
STM0097	STM0097	1	NC_003197	113082	115433	-		DNA polymerase II	0.5651	71	TRUE	TRUE	41	TRUE	TRUE
STM0098	STM0098	1	NC_003197	115477	116097	-		putative secreted protein	0.4944	27	TRUE	TRUE	7	TRUE	TRUE
STM0099	STM0099	1	NC_003197	116299	116601	+		hypothetical protein	0.3762	24	TRUE	TRUE	2	TRUE	TRUE
STM0100	STM0100	1	NC_003197	116816	117235	+		DUF4751 domain-containing protein	0.4262	23	TRUE	TRUE	2	TRUE	TRUE
STM0101	STM0101	1	NC_003197	117241	117936	-		L-ribulose-5-phosphate 4-epimerase	0.5503	23	TRUE	TRUE	9	TRUE	TRUE
STM0102	STM0102	1	NC_003197	118077	119579	-		L-arabinose isomerase	0.5582	41	TRUE	TRUE	18	TRUE	TRUE
STM0103	STM0103	1	NC_003197	119590	121299	-		ribulokinase	0.6088	35	TRUE	TRUE	10	TRUE	TRUE
STM0104	STM0104	1	NC_003197	121640	122485	+		DNA-binding transcriptional regulator AraC	0.539	32	TRUE	TRUE	10	TRUE	TRUE
STM0105	STM0105	1	NC_003197	122604	123371	+		hypothetical protein	0.5742	18	TRUE	TRUE	13	TRUE	TRUE
STM0106	STM0106	1	NC_003197	123410	124117	-		thiamine ABC transporter ATP-binding protein	0.5805	17	FALSE	TRUE	2	TRUE	TRUE
STM0107	STM0107	1	NC_003197	124101	125711	-		thiamine/thiamine pyrophosphate ABC transporter permease ThiP	0.5965	34	TRUE	TRUE	14	TRUE	TRUE
STM0108	STM0108	1	NC_003197	125687	126670	-		thiamine ABC transporter substrate binding subunit	0.5498	27	TRUE	TRUE	10	TRUE	TRUE
STM0109	STM0109	1	NC_003197	126848	128506	-		transcriptional regulator SgrR	0.5666	50	TRUE	TRUE	21	TRUE	TRUE
STM0110	STM0110	1	NC_003197	129057	129662	-		3-isopropylmalate dehydratase small subunit	0.5297	16	TRUE	TRUE	8	TRUE	TRUE
STM0111	STM0111	1	NC_003197	129673	131073	-		3-isopropylmalate dehydratase large subunit	0.5896	35	TRUE	TRUE	20	TRUE	TRUE
STM0112	STM0112	1	NC_003197	131076	132167	-		3-isopropylmalate dehydrogenase	0.5595	33	TRUE	TRUE	31	TRUE	TRUE
STM0113	STM0113	1	NC_003197	132167	133738	-		2-isopropylmalate synthase	0.5483	48	TRUE	TRUE	34	TRUE	TRUE
STM0114	STM0114	1	NC_003197	133826	133912	-		leu operon leader peptide	0.4713	6	TRUE	TRUE	5	TRUE	TRUE
STM0115	STM0115	1	NC_003197	134569	135513	+		transcriptional regulator LeuO	0.4804	43	TRUE	TRUE	7	TRUE	TRUE
STM0116	STM0116	1	NC_003197	135898	137559	+		valine sensitive acetolactate synthase III, large subunit	0.5469	60	TRUE	TRUE	55	TRUE	TRUE
STM0117	STM0117	1	NC_003197	137562	138053	+		acetolactate synthase small subunit	0.5386	14	TRUE	TRUE	7	TRUE	TRUE
STM0118	STM0118	1	NC_003197	138337	139341	+		DNA-binding transcriptional regulator FruR	0.5642	23	TRUE	TRUE	14	TRUE	TRUE
STM0119	STM0119	1	NC_003197	139947	140405	+		cell division/cell wall cluster transcriptional repressor MraZ	0.5185	13	TRUE	TRUE	4	TRUE	TRUE
STM0120	STM0120	1	NC_003197	140407	141348	+		16S rRNA (cytosine(1402)-N(4))-methyltransferase	0.5626	20	TRUE	TRUE	1	TRUE	TRUE
STM0121	STM0121	1	NC_003197	141345	141710	+		cell division protein FtsL	0.5191	4	FALSE	TRUE	0	TRUE	FALSE
STM0122	STM0122	1	NC_003197	141726	143492	+		peptidoglycan glycosyltransferase FtsI	0.5484	75	FALSE	TRUE	0	TRUE	FALSE
STM0123	STM0123	1	NC_003197	143479	144966	+		UDP-N-acetylmuramoyl-L-alanyl-D-glutamate--2, 6-diaminopimelate ligase	0.5874	37	FALSE	TRUE	0	TRUE	FALSE
STM0124	STM0124	1	NC_003197	144963	146321	+		UDP-N-acetylmuramoyl-tripeptide--D-alanyl-D- alanine ligase	0.5636	48	FALSE	TRUE	0	TRUE	FALSE
STM0125	STM0125	1	NC_003197	146315	147397	+		phospho-N-acetylmuramoyl-pentapeptide- transferase	0.5392	40	FALSE	TRUE	0	TRUE	FALSE
STM0126	STM0126	1	NC_003197	147400	148716	+		UDP-N-acetylmuramoyl-L-alanine--D-glutamate ligase	0.5816	37	FALSE	TRUE	0	TRUE	FALSE
STM0127	STM0127	1	NC_003197	148716	149960	+		cell division protein FtsW	0.5454	40	FALSE	TRUE	1	TRUE	FALSE
STM0128	STM0128	1	NC_003197	149957	151024	+		undecaprenyldiphospho-muramoylpentapeptide beta-N-acetylglucosaminyltransferase	0.6086	35	FALSE	TRUE	0	TRUE	FALSE
STM0129	STM0129	1	NC_003197	151143	152618	+		UDP-N-acetylmuramate--L-alanine ligase	0.5644	38	FALSE	TRUE	0	TRUE	FALSE
STM0130	STM0130	1	NC_003197	152611	153531	+		D-alanine--D-alanine ligase	0.5418	32	TRUE	TRUE	4	TRUE	TRUE
STM0131	STM0131	1	NC_003197	153533	154363	+		cell division protein FtsQ	0.5259	32	FALSE	TRUE	0	TRUE	FALSE
STM0132	STM0132	1	NC_003197	154360	155622	+		cell division protein FtsA	0.536	43	FALSE	TRUE	0	TRUE	FALSE
STM0133	STM0133	1	NC_003197	155683	156834	+		cell division protein FtsZ	0.5677	29	FALSE	TRUE	0	TRUE	FALSE
STM0134	STM0134	1	NC_003197	156935	157852	+		UDP-3-O-[3-hydroxymyristoyl] N-acetylglucosamine deacetylase	0.5044	33	FALSE	TRUE	1	TRUE	FALSE
STM0135	STM0135	1	NC_003197	158199	158627	+		putative inner membrane protein	0.5804	16	FALSE	TRUE	1	TRUE	TRUE
STM0136	STM0136	1	NC_003197	158689	161394	+		preprotein translocase subunit SecA	0.5388	89	FALSE	TRUE	2	TRUE	FALSE
STM0137	STM0137	1	NC_003197	161546	161941	+		8-oxo-dGTP diphosphatase	0.5227	10	TRUE	TRUE	5	TRUE	TRUE
STM0138	STM0138	1	NC_003197	162263	162454	-		DNA gyrase inhibitor YacG	0.5469	6	FALSE	TRUE	1	TRUE	FALSE
STM0139	STM0139	1	NC_003197	162464	163207	-		cell division protein ZapD	0.5296	21	TRUE	TRUE	13	TRUE	TRUE
STM0140	STM0140	1	NC_003197	163207	163827	-		dephospho-CoA kinase	0.5491	20	FALSE	TRUE	0	TRUE	FALSE
STM0141	STM0141	1	NC_003197	164053	165096	+		GMP reductase	0.5316	32	TRUE	TRUE	17	TRUE	TRUE
STM0142	STM0142	1	NC_003197	165127	166329	-		type IV pilin biogenesis protein	0.5445	39	TRUE	TRUE	11	TRUE	TRUE
STM0143	STM0143	1	NC_003197	166319	167704	-		type II secretion system protein GspE	0.5548	44	TRUE	TRUE	27	TRUE	TRUE
STM0144	STM0144	1	NC_003197	167714	168151	-		prepilin peptidase-dependent pilin	0.5365	16	TRUE	TRUE	7	TRUE	TRUE
STM0145	STM0145	1	NC_003197	168373	169266	-		nicotinate-nucleotide diphosphorylase	0.5794	20	TRUE	TRUE	8	TRUE	TRUE
STM0146	STM0146	1	NC_003197	169354	169917	+		N-acetylmuramoyl-L-alanine amidase	0.5514	20	TRUE	TRUE	13	TRUE	TRUE
STM0147	STM0147	1	NC_003197	169914	170768	+		regulatory signaling modulator protein AmpE	0.5567	30	TRUE	TRUE	23	TRUE	TRUE
STM0148	STM0148	1	NC_003197	170860	171810	-		alpha-N-arabinofuranosidase	0.5342	36	TRUE	TRUE	16	TRUE	TRUE
STM0149	STM0149	1	NC_003197	171810	173216	-		MFS transporter	0.5096	60	TRUE	TRUE	36	TRUE	TRUE
STM0150	STM0150	1	NC_003197	173380	174753	-		APC family aromatic amino acid transporter	0.556	47	TRUE	TRUE	26	TRUE	TRUE
STM0151	STM0151	1	NC_003197	175316	176080	+		transcriptional regulator PdhR	0.5647	16	TRUE	TRUE	5	TRUE	TRUE
STM0152	STM0152	1	NC_003197	176240	178903	+		pyruvate dehydrogenase (acetyl-transferring), homodimeric type	0.5432	80	TRUE	TRUE	59	TRUE	FALSE
STM0153	STM0153	1	NC_003197	178918	180807	+		pyruvate dehydrogenase complex dihydrolipoyllysine-residue acetyltransferase	0.5556	41	TRUE	TRUE	14	TRUE	FALSE
STM0154	STM0154	1	NC_003197	181007	182431	+		dihydrolipoyl dehydrogenase	0.5418	39	FALSE	TRUE	2	TRUE	FALSE
STM0155	STM0155	1	NC_003197	182720	183004	+		hypothetical protein	0.5579	6	FALSE	TRUE	0	TRUE	TRUE
STM0156	STM0156	1	NC_003197	183042	183833	-		hypothetical protein	0.5669	28	TRUE	TRUE	19	TRUE	TRUE
STM0157	STM0157	1	NC_003197	183846	185468	-		hypothetical protein	0.5736	52	TRUE	TRUE	21	TRUE	TRUE
STM0158	STM0158	1	NC_003197	185857	188454	+		bifunctional aconitate hydratase 2/2-methylisocitrate dehydratase	0.5793	53	TRUE	TRUE	14	TRUE	TRUE
STM0159	STM0159	1	NC_003197	188515	189357	-		putative restriction endonuclease	0.3108	59	FALSE	TRUE	0	TRUE	TRUE
STM0160	STM0160	1	NC_003197	189603	189965	+		UPF0231 family protein	0.5179	11	TRUE	TRUE	3	TRUE	TRUE
STM0161	STM0161	1	NC_003197	190200	191153	+		2-keto-3-deoxygluconate permease	0.5755	23	TRUE	TRUE	11	TRUE	TRUE
STM0162	STM0162	1	NC_003197	191150	192421	+		hypothetical protein	0.5778	30	TRUE	TRUE	15	TRUE	TRUE
STM0163	STM0163	1	NC_003197	192411	193394	+		4-hydroxythreonine-4-phosphate dehydrogenase PdxA	0.5569	42	TRUE	TRUE	8	TRUE	TRUE
STM0164	STM0164	1	NC_003197	193404	194171	+		DeoR family transcriptional regulator	0.5508	21	TRUE	TRUE	6	TRUE	TRUE
STM0165	STM0165	1	NC_003197	194201	194995	-		S-adenosylmethionine decarboxylase	0.4969	34	TRUE	TRUE	28	TRUE	TRUE
STM0166	STM0166	1	NC_003197	195016	195876	-		putrescine aminopropyltransferase	0.5343	27	TRUE	TRUE	18	TRUE	TRUE
STM0167	STM0167	1	NC_003197	195983	196330	-		hypothetical protein	0.4713	15	TRUE	TRUE	10	TRUE	TRUE
STM0168	STM0168	1	NC_003197	196532	198142	+		putative multicopper oxidase	0.5642	39	TRUE	TRUE	23	TRUE	TRUE
STM0169	STM0169	1	NC_003197	198220	200610	-		pyrroloquinoline quinone-dependent dehydrogenase	0.5772	69	TRUE	TRUE	41	TRUE	TRUE
STM0170	STM0170	1	NC_003197	200816	201352	+		hypoxanthine phosphoribosyltransferase	0.5028	20	TRUE	TRUE	10	TRUE	TRUE
STM0171	STM0171	1	NC_003197	201410	202072	-		carbonate dehydratase	0.5008	22	FALSE	TRUE	2	TRUE	FALSE
STM0172	STM0172	1	NC_003197	202181	203107	+		multidrug ABC transporter ATP-binding protein	0.4973	40	TRUE	TRUE	15	TRUE	TRUE
STM0173	STM0173	1	NC_003197	203104	203874	+		ABC transporter permease	0.5409	26	TRUE	TRUE	13	TRUE	TRUE
STM0174	STM0174	1	NC_003197	203991	205070	-		fimbrial protein StiH	0.5269	50	TRUE	TRUE	26	TRUE	TRUE
STM0175	STM0175	1	NC_003197	205079	207625	-		fimbrial assembly protein	0.5536	104	TRUE	TRUE	73	TRUE	TRUE
STM0176	STM0176	1	NC_003197	207652	208335	-		long polar fimbrial chaperone LpfB	0.5307	27	TRUE	TRUE	16	TRUE	TRUE
STM0177	STM0177	1	NC_003197	208383	208922	-		fimbrial protein StiA	0.5241	18	TRUE	TRUE	7	TRUE	TRUE
STM0178	STM0178	1	NC_003197	209293	209733	+		PTS sugar transporter subunit IIA	0.5125	12	TRUE	TRUE	4	TRUE	TRUE
STM0179	STM0179	1	NC_003197	209795	211024	+		hypothetical protein	0.5033	61	TRUE	TRUE	22	TRUE	TRUE
STM0180	STM0180	1	NC_003197	211031	211411	-		aspartate 1-decarboxylase	0.5354	7	TRUE	TRUE	3	TRUE	TRUE
STM0181	STM0181	1	NC_003197	211506	212360	-		pantoate--beta-alanine ligase	0.545	19	TRUE	TRUE	12	TRUE	TRUE
STM0182	STM0182	1	NC_003197	212486	213277	-		3-methyl-2-oxobutanoate hydroxymethyltransferase	0.5732	18	TRUE	TRUE	18	TRUE	TRUE
STM0183	STM0183	1	NC_003197	213398	213877	-		2-amino-4-hydroxy-6- hydroxymethyldihydropteridine diphosphokinase	0.575	14	FALSE	TRUE	1	TRUE	FALSE
STM0184	STM0184	1	NC_003197	213874	215292	-		polynucleotide adenylyltransferase	0.5617	40	TRUE	TRUE	6	TRUE	TRUE
STM0185	STM0185	1	NC_003197	215433	216374	-		putative glutamyl t-RNA synthetase	0.5786	25	TRUE	TRUE	17	TRUE	TRUE
STM0186	STM0186	1	NC_003197	216398	216853	-		RNA polymerase-binding protein DksA	0.5373	11	TRUE	TRUE	1	TRUE	TRUE
STM0187	STM0187	1	NC_003197	217030	217734	-		sugar fermentation stimulation protein SfsA	0.5035	30	TRUE	TRUE	16	TRUE	TRUE
STM0188	STM0188	1	NC_003197	217751	218281	-		2'-5' RNA ligase	0.629	15	TRUE	TRUE	9	TRUE	TRUE
STM0189	STM0189	1	NC_003197	218309	220783	+		ATP-dependent helicase	0.5931	70	TRUE	TRUE	20	TRUE	TRUE
STM0190	STM0190	1	NC_003197	220924	223446	+		penicillin-binding protein 1B	0.5676	79	TRUE	TRUE	44	TRUE	TRUE
STM0191	STM0191	1	NC_003197	223739	225928	+		ferrichrome porin FhuA	0.5105	92	TRUE	TRUE	41	TRUE	TRUE
STM0192	STM0192	1	NC_003197	225977	226774	+		iron-hydroxamate transporter ATP-binding subunit	0.589	20	TRUE	TRUE	14	TRUE	TRUE
STM0193	STM0193	1	NC_003197	226774	227664	+		iron-hydroxamate transporter substrate-binding subunit	0.5948	22	TRUE	TRUE	18	TRUE	TRUE
STM0194	STM0194	1	NC_003197	227661	229718	+		Fe3+-hydroxamate ABC transporter permease FhuB	0.6108	45	TRUE	TRUE	15	TRUE	TRUE
STM0195	STM0195	1	NC_003197	230658	231218	+		fimbrial protein	0.5205	18	TRUE	TRUE	2	TRUE	TRUE
STM0196	STM0196	1	NC_003197	231304	233961	+		outer membrane usher protein	0.5497	102	TRUE	TRUE	72	TRUE	TRUE
STM0197	STM0197	1	NC_003197	233979	234731	+		fimbrial protein	0.5418	20	TRUE	TRUE	11	TRUE	TRUE
STM0198	STM0198	1	NC_003197	234750	235262	+		fimbrial protein	0.5595	17	TRUE	TRUE	2	TRUE	TRUE
STM0199	STM0199	1	NC_003197	235259	235735	+		fimbrial protein	0.4843	21	TRUE	TRUE	2	TRUE	TRUE
STM0200	STM0200	1	NC_003197	235735	236265	+		fimbrial protein	0.5461	16	TRUE	TRUE	7	TRUE	TRUE
STM0201	STM0201	1	NC_003197	236265	237104	+		hypothetical protein	0.4976	32	TRUE	TRUE	32	TRUE	TRUE
STM0202	STM0202	1	NC_003197	237212	238492	-		glutamate-1-semialdehyde-2,1-aminomutase	0.5933	31	FALSE	TRUE	0	TRUE	FALSE
STM0203	STM0203	1	NC_003197	238662	240083	+		chloride channel protein	0.5717	49	TRUE	TRUE	20	TRUE	TRUE
STM0204	STM0204	1	NC_003197	240120	240509	+		putative HesB-like domain protein	0.4897	17	FALSE	TRUE	0	TRUE	FALSE
STM0205	STM0205	1	NC_003197	240610	241233	-		hypothetical protein	0.5657	25	TRUE	TRUE	11	TRUE	TRUE
STM0206	STM0206	1	NC_003197	241270	242070	-		vitamin B12 ABC transporter substrate-binding protein BtuF	0.5568	26	TRUE	TRUE	11	TRUE	TRUE
STM0207	STM0207	1	NC_003197	242063	242761	-		5'-methylthioadenosine/S-adenosylhomocysteine nucleosidase	0.5694	21	FALSE	TRUE	0	TRUE	TRUE
STM0208	STM0208	1	NC_003197	242846	244363	+		dGTPase	0.4908	72	TRUE	TRUE	25	TRUE	TRUE
STM0209	STM0209	1	NC_003197	244493	245920	+		serine endoprotease	0.549	43	TRUE	TRUE	20	TRUE	TRUE
STM0210	STM0210	1	NC_003197	246073	247230	+		carbohydrate diacid regulon transcriptional regulator CdaR	0.557	36	TRUE	TRUE	21	TRUE	TRUE
STM0211	STM0211	1	NC_003197	247319	247705	-		hypothetical protein	0.4677	18	TRUE	TRUE	8	TRUE	TRUE
STM0212	STM0212	1	NC_003197	247952	249253	+		MFS transporter	0.5123	51	TRUE	TRUE	37	TRUE	TRUE
STM0213	STM0213	1	NC_003197	249290	250114	-		2,3,4,5-tetrahydropyridine-2,6-dicarboxylate N-succinyltransferase	0.5394	26	FALSE	TRUE	1	TRUE	FALSE
STM0214	STM0214	1	NC_003197	250144	252816	-		[protein-PII] uridylyltransferase	0.5612	77	TRUE	TRUE	43	TRUE	TRUE
STM0215	STM0215	1	NC_003197	253053	253847	-		type I methionyl aminopeptidase	0.5245	28	FALSE	TRUE	1	TRUE	FALSE
STM0216	STM0216	1	NC_003197	254298	255023	+		30S ribosomal protein S2	0.5096	22	FALSE	TRUE	0	TRUE	FALSE
STM0217	STM0217	1	NC_003197	255281	256132	+		translation elongation factor Ts	0.5258	15	FALSE	TRUE	1	TRUE	FALSE
STM0218	STM0218	1	NC_003197	256277	257002	+		UMP kinase	0.5386	19	FALSE	TRUE	0	TRUE	FALSE
STM0219	STM0219	1	NC_003197	257149	257706	+		ribosome recycling factor	0.5108	16	FALSE	TRUE	0	TRUE	FALSE
STM0220	STM0220	1	NC_003197	257847	259043	+		1-deoxy-D-xylulose-5-phosphate reductoisomerase	0.5589	28	FALSE	TRUE	0	TRUE	FALSE
STM0221	STM0221	1	NC_003197	259356	260114	+		(2E,6E)-farnesyl- diphosphate-specific ditrans,polycis-undecaprenyl-diphosphate synthase	0.5125	32	FALSE	TRUE	0	TRUE	FALSE
STM0222	STM0222	1	NC_003197	260127	260984	+		phosphatidate cytidylyltransferase	0.528	34	FALSE	TRUE	0	TRUE	FALSE
STM0223	STM0223	1	NC_003197	260996	262348	+		RIP metalloprotease RseP	0.5307	51	FALSE	TRUE	1	TRUE	FALSE
STM0224	STM0224	1	NC_003197	262380	264794	+		outer membrane protein assembly factor BamA	0.5246	101	FALSE	TRUE	0	TRUE	FALSE
STM0225	STM0225	1	NC_003197	264917	265402	+		molecular chaperone	0.4733	13	TRUE	TRUE	4	TRUE	TRUE
STM0226	STM0226	1	NC_003197	265406	266431	+		UDP-3-O-(3-hydroxymyristoyl)glucosamine N-acyltransferase	0.5195	41	FALSE	TRUE	2	TRUE	TRUE
STM0227	STM0227	1	NC_003197	266537	266992	+		3-hydroxyacyl-[acyl-carrier-protein] dehydratase FabZ	0.5241	10	FALSE	TRUE	0	TRUE	FALSE
STM0228	STM0228	1	NC_003197	266996	267784	+		acyl-[acyl-carrier-protein]--UDP-N- acetylglucosamine O-acyltransferase	0.5349	24	FALSE	TRUE	0	TRUE	FALSE
STM0229	STM0229	1	NC_003197	267784	268932	+		lipid-A-disaccharide synthase	0.557	31	FALSE	TRUE	0	TRUE	FALSE
STM0230	STM0230	1	NC_003197	268929	269525	+		ribonuclease HII	0.5628	13	TRUE	TRUE	2	TRUE	TRUE
STM0231	STM0231	1	NC_003197	269549	273031	+		DNA polymerase III subunit alpha	0.559	100	FALSE	TRUE	0	TRUE	FALSE
STM0232	STM0232	1	NC_003197	273044	274003	+		acetyl-CoA carboxylase carboxyltransferase subunit alpha	0.5479	23	FALSE	TRUE	1	TRUE	FALSE
STM0233	STM0233	1	NC_003197	274184	275947	+		chitinase	0.5561	71	TRUE	TRUE	35	TRUE	TRUE
STM0234	STM0234	1	NC_003197	276023	278164	+		lysine decarboxylase LdcC	0.5196	82	TRUE	TRUE	38	TRUE	TRUE
STM0235	STM0235	1	NC_003197	278220	278609	+		VOC family protein	0.5231	11	TRUE	TRUE	6	TRUE	FALSE
STM0236	STM0236	1	NC_003197	278672	279964	+		tRNA lysidine(34) synthetase TilS	0.5878	34	FALSE	TRUE	0	TRUE	FALSE
STM0237	STM0237	1	NC_003197	280048	280308	-		Rho-binding antiterminator	0.433	12	TRUE	TRUE	6	TRUE	TRUE
STM0238	STM0238	1	NC_003197	280295	280513	-		putative cytoplasmic protein	0.5023	11	TRUE	TRUE	6	TRUE	TRUE
STM0239	STM0239	1	NC_003197	280693	281238	+		hypothetical protein	0.5568	13	TRUE	TRUE	3	TRUE	TRUE
STM0240	STM0240	1	NC_003197	281235	281657	+		aminoacyl-tRNA hydrolase	0.5508	13	TRUE	TRUE	4	TRUE	TRUE
STM0242	STM0242	1	NC_003197	282468	284186	-		proline--tRNA ligase	0.5474	50	FALSE	TRUE	0	TRUE	FALSE
STM0243	STM0243	1	NC_003197	284297	285004	-		tRNA (N6-threonylcarbamoyladenosine(37)-N6)-methyltransferase TrmO	0.5579	22	TRUE	TRUE	8	TRUE	TRUE
STM0244	STM0244	1	NC_003197	285001	285405	-		Rcs stress response system protein RcsF	0.5407	11	TRUE	TRUE	5	TRUE	TRUE
STM0245	STM0245	1	NC_003197	285524	286339	-		methionine ABC transporter substrate-binding protein MetQ	0.4877	26	TRUE	TRUE	4	TRUE	TRUE
STM0246	STM0246	1	NC_003197	286378	287031	-		DL-methionine transporter permease subunit	0.5336	27	TRUE	TRUE	15	TRUE	TRUE
STM0247	STM0247	1	NC_003197	287024	288055	-		D-methionine ABC transporter, ATP-binding protein	0.5242	28	TRUE	TRUE	15	TRUE	TRUE
STM0248	STM0248	1	NC_003197	288245	288811	+		D-glycero-beta-D-manno-heptose-1,7-bisphosphate 7-phosphatase	0.5132	21	TRUE	TRUE	11	TRUE	FALSE
STM0249	STM0249	2	NC_003197	289190	290733	+		16S ribosomal RNA	0.5466	52	FALSE	TRUE	0	TRUE	FALSE
STM0250	STM0250	5	NC_003197	290801	290874	+		tRNA-Ile	0.5811	3	FALSE	TRUE	0	TRUE	FALSE
STM0251	STM0251	5	NC_003197	290987	291059	+		tRNA-Asx	0.6301	1	FALSE	TRUE	0	TRUE	FALSE
STM0252	STM0252	2	NC_003197	291245	294337	+		23S ribosomal RNA	0.536	124	TRUE	TRUE	1	TRUE	FALSE
STM0253	STM0253	2	NC_003197	294520	294641	+		5S ribosomal RNA	0.6311	4	FALSE	TRUE	0	TRUE	FALSE
STM0254	STM0254	5	NC_003197	294839	294912	+		tRNA-Val	0.5676	2	FALSE	TRUE	0	TRUE	FALSE
STM0255	STM0255	1	NC_003197	295070	295873	+		2,5-didehydrogluconate reductase B	0.5112	26	TRUE	TRUE	8	TRUE	TRUE
STM0256	STM0256	1	NC_003197	295894	296808	-		putative LysR family transcriptional regulator	0.5169	33	TRUE	TRUE	6	TRUE	TRUE
STM0257	STM0257	1	NC_003197	296913	298088	+		MFS sugar transporter	0.5578	43	TRUE	TRUE	15	TRUE	TRUE
STM0258	STM0258	1	NC_003197	298241	299020	+		putative cytoplasmic protein	0.5385	34	TRUE	TRUE	15	TRUE	TRUE
STM0259	STM0259	1	NC_003197	299098	299868	+		SAM-dependent methyltransferase	0.5253	31	TRUE	TRUE	15	TRUE	TRUE
STM0260	STM0260	1	NC_003197	299924	301291	-		murein transglycosylase D	0.5212	60	TRUE	TRUE	41	TRUE	TRUE
STM0261	STM0261	1	NC_003197	301363	302118	-		hydroxyacylglutathione hydrolase	0.4418	36	TRUE	TRUE	12	TRUE	TRUE
STM0262	STM0262	1	NC_003197	302153	302875	+		putative SAM-dependent methyltransferase	0.5076	37	TRUE	TRUE	15	TRUE	TRUE
STM0263	STM0263	1	NC_003197	302872	303339	-		ribonuclease HI	0.5021	16	FALSE	TRUE	1	TRUE	FALSE
STM0264	STM0264	1	NC_003197	303403	304134	+		DNA polymerase III, epsilon subunit	0.5109	25	FALSE	TRUE	1	TRUE	FALSE
STM0265	STM0265	5	NC_003197	304278	304351	+		tRNA-Sec	0.5811	2	FALSE	TRUE	0	TRUE	FALSE
STM0266	STM0266	1	NC_003197	304666	305721	-		hypothetical protein	0.6127	23	TRUE	TRUE	5	TRUE	TRUE
STM0267	STM0267	1	NC_003197	305732	306727	-		sciB domain protein	0.6004	22	TRUE	TRUE	8	TRUE	TRUE
STM0268	STM0268	1	NC_003197	306724	308607	-		type VI secretion protein	0.5977	42	TRUE	TRUE	28	TRUE	TRUE
STM0269	STM0269	1	NC_003197	308623	309117	-		hypothetical protein	0.5616	18	TRUE	TRUE	15	TRUE	TRUE
STM0270	STM0270	1	NC_003197	309114	309938	-		impE family protein	0.5964	20	TRUE	TRUE	7	TRUE	TRUE
STM0271	STM0271	1	NC_003197	309925	310827	-		hypothetical protein	0.5205	25	TRUE	TRUE	14	TRUE	TRUE
STM0272	STM0272	1	NC_003197	311195	313834	+		ClpV1 family T6SS ATPase	0.5955	54	TRUE	TRUE	34	TRUE	TRUE
STM0273	STM0273	1	NC_003197	313934	314476	+		type VI secretion system-associated protein	0.5488	12	TRUE	TRUE	2	TRUE	TRUE
STM0274	STM0274	1	NC_003197	314500	316008	+		EvpB family type VI secretion protein	0.5467	47	TRUE	TRUE	14	TRUE	TRUE
STM0274A	STM0274A	1	NC_003197	316071	316181	+		invasol SirA	0.4234	7	TRUE	TRUE	1	TRUE	TRUE
STM0275	STM0275	1	NC_003197	316308	316640	+		putative cytoplasmic protein	0.4384	21	TRUE	TRUE	8	TRUE	TRUE
STM0276	STM0276	1	NC_003197	316894	317379	+		Hcp1 family type VI secretion system effector	0.537	13	TRUE	TRUE	2	TRUE	TRUE
STM0277	STM0277	1	NC_003197	317684	318169	+		hypothetical protein	0.4115	33	TRUE	TRUE	1	TRUE	TRUE
STM0278	STM0278	1	NC_003197	318154	318537	+		putative periplasmic protein	0.375	21	TRUE	TRUE	1	TRUE	TRUE
STM0279	STM0279	1	NC_003197	318680	319165	+		Hcp1 family type VI secretion system effector	0.4979	15	TRUE	TRUE	4	TRUE	TRUE
STM0280	STM0280	1	NC_003197	319232	319768	+		type VI secretion system-associated lipoprotein	0.5289	16	TRUE	TRUE	2	TRUE	TRUE
STM0281	STM0281	1	NC_003197	319772	321115	+		type VI secretion system-associated protein	0.5826	29	TRUE	TRUE	22	TRUE	TRUE
STM0282	STM0282	1	NC_003197	321112	322416	+		hypothetical protein	0.5939	35	TRUE	TRUE	16	TRUE	TRUE
STM0283	STM0283	1	NC_003197	322421	323194	+		hypothetical protein	0.4173	39	TRUE	TRUE	26	TRUE	TRUE
STM0284	STM0284	1	NC_003197	323397	323828	+		putative shiga-like toxin A subunit	0.3403	35	FALSE	TRUE	0	TRUE	TRUE
STM0285	STM0285	1	NC_003197	323862	327731	+		hypothetical protein	0.6212	83	TRUE	TRUE	39	TRUE	TRUE
STM0286	STM0286	1	NC_003197	327731	328519	+		hypothetical protein	0.6553	14	TRUE	TRUE	8	TRUE	TRUE
STM0287	STM0287	1	NC_003197	328516	328932	+		putative periplasmic protein	0.4772	18	TRUE	TRUE	13	TRUE	TRUE
STM0288	STM0288	1	NC_003197	328956	329477	+		putative cytoplasmic protein	0.4732	22	TRUE	TRUE	4	TRUE	TRUE
STM0289	STM0289	1	NC_003197	329874	332063	+		type VI secretion protein Vgr	0.5685	59	TRUE	TRUE	29	TRUE	TRUE
STM0290	STM0290	1	NC_003197	332087	332533	+		hypothetical protein	0.5145	16	TRUE	TRUE	5	TRUE	TRUE
STM0291	STM0291	1	NC_003197	332552	336646	+		putative RHS-family protein	0.6046	98	TRUE	TRUE	82	TRUE	TRUE
STM0292	STM0292	1	NC_003197	337096	337836	+		putative RHS-family protein	0.525	24	FALSE	TRUE	0	TRUE	TRUE
STM0293	STM0293	1	NC_003197	337830	338276	+		hypothetical protein	0.2975	41	FALSE	TRUE	0	TRUE	TRUE
STM0294	STM0294	1	NC_003197	338839	339276	+		phosphotriesterase	0.3196	32	FALSE	TRUE	0	TRUE	TRUE
STM0295	STM0295	1	NC_003197	340045	340353	+		putative cytoplasmic protein	0.3204	23	FALSE	TRUE	0	TRUE	TRUE
STM0296	STM0296	1	NC_003197	340455	340703	-		putative cytoplasmic protein	0.5141	10	TRUE	TRUE	3	TRUE	TRUE
STM0299	STM0299	1	NC_003197	342210	342722	+		putative outer membrane protein	0.4288	26	TRUE	TRUE	2	TRUE	TRUE
STM0300	STM0300	1	NC_003197	342830	343543	+		putative fimbriae assembly chaparone	0.4888	28	TRUE	TRUE	14	TRUE	TRUE
STM0301	STM0301	1	NC_003197	343567	346077	+		pilin outer membrane usher protein SafC	0.5468	84	TRUE	TRUE	69	TRUE	TRUE
STM0302	STM0302	1	NC_003197	346099	346569	+		pilin structural protein SafD	0.5499	15	TRUE	TRUE	8	TRUE	TRUE
STM0303	STM0303	1	NC_003197	346975	347796	+		carbohydrate transporter	0.5158	22	TRUE	TRUE	10	TRUE	TRUE
STM0304	STM0304	1	NC_003197	348611	349558	+		transcriptional regulator	0.3977	51	TRUE	TRUE	4	TRUE	TRUE
STM0305	STM0305	1	NC_003197	349675	349890	+		hypothetical protein	0.4907	8	TRUE	TRUE	1	TRUE	TRUE
STM0306	STM0306	1	NC_003197	349894	350613	-		adhesin	0.4278	47	TRUE	TRUE	12	TRUE	TRUE
STM0307	STM0307	1	NC_003197	350944	351351	-		hypothetical protein	0.4706	17	TRUE	TRUE	2	TRUE	TRUE
STM0308	STM0308	1	NC_003197	351722	352489	-		putative amidohydrolase	0.5417	31	TRUE	TRUE	10	TRUE	TRUE
STM0309	STM0309	1	NC_003197	352598	355042	-		putative acyl-CoA dehydrogenase	0.5603	80	TRUE	TRUE	46	TRUE	TRUE
STM0310	STM0310	1	NC_003197	355282	355860	+		phosphoheptose isomerase	0.4767	26	FALSE	TRUE	3	TRUE	FALSE
STM0311	STM0311	1	NC_003197	356073	356840	+		class II glutamine amidotransferase	0.5169	34	TRUE	TRUE	22	TRUE	TRUE
STM0312	STM0312	1	NC_003197	356811	357551	-		transpeptidase	0.4858	36	TRUE	TRUE	13	TRUE	TRUE
STM0313	STM0313	1	NC_003197	357801	358856	+		DNA polymerase IV	0.5142	47	TRUE	TRUE	16	TRUE	TRUE
STM0315	STM0315	1	NC_003197	360204	360818	+		peptide chain release factor H	0.5512	12	TRUE	TRUE	7	TRUE	TRUE
STM0316	STM0316	1	NC_003197	360974	362431	-		cytosol nonspecific dipeptidase	0.5329	43	TRUE	TRUE	32	TRUE	TRUE
STM0317	STM0317	1	NC_003197	362680	363138	+		xanthine phosphoribosyltransferase	0.5316	16	TRUE	TRUE	4	TRUE	TRUE
STM0318	STM0318	1	NC_003197	363227	364471	+		fermentation/respiration switch protein	0.5502	35	TRUE	TRUE	19	TRUE	TRUE
STM0319	STM0319	1	NC_003197	364529	364930	+		sigma factor-binding protein Crl	0.5	12	TRUE	TRUE	2	TRUE	TRUE
STM0320	STM0320	1	NC_003197	364981	366033	-		phosphoporin PhoE	0.472	46	TRUE	TRUE	29	TRUE	TRUE
STM0321	STM0321	1	NC_003197	366316	367419	+		glutamate 5-kinase	0.5571	37	TRUE	TRUE	15	TRUE	TRUE
STM0322	STM0322	1	NC_003197	367431	368681	+		glutamate-5-semialdehyde dehydrogenase	0.5627	34	TRUE	TRUE	19	TRUE	TRUE
STM0323	STM0323	5	NC_003197	368807	368879	+		tRNA-Thr	0.4795	5	TRUE	TRUE	1	TRUE	FALSE
STM0324	STM0324	1	NC_003197	369159	369380	+		putative inner membrane protein	0.4955	10	FALSE	TRUE	0	FALSE	FALSE
STM0325	STM0325	1	NC_003197	369198	369998	-		transposase	0.5443	21	FALSE	TRUE	5	TRUE	TRUE
STM0327	STM0327	1	NC_003197	370740	371063	+		hypothetical protein	0.4599	12	TRUE	TRUE	3	TRUE	TRUE
STM0328	STM0328	1	NC_003197	371404	372642	+		putative permease	0.4286	65	TRUE	TRUE	10	TRUE	TRUE
STM0329	STM0329	1	NC_003197	372774	374195	+		3-isopropylmalate dehydratase large subunit	0.5141	38	TRUE	TRUE	13	TRUE	TRUE
STM0330	STM0330	1	NC_003197	374197	374823	+		3-isopropylmalate dehydratase small subunit	0.5231	16	TRUE	TRUE	9	TRUE	TRUE
STM0331	STM0331	1	NC_003197	374838	375716	+		5-oxopent-3-ene-1,2,5-tricarboxylate decarboxylase	0.4983	34	TRUE	TRUE	21	TRUE	TRUE
STM0332	STM0332	1	NC_003197	375716	376630	+		hydrolase	0.5148	37	TRUE	TRUE	14	TRUE	TRUE
STM0333	STM0333	1	NC_003197	376664	377629	+		putative LysR family transcriptional regulator	0.4907	40	TRUE	TRUE	13	TRUE	TRUE
STM0334	STM0334	1	NC_003197	377574	377846	-		putative cytoplasmic protein	0.5165	14	TRUE	TRUE	4	TRUE	TRUE
STM0335	STM0335	1	NC_003197	378537	378935	+		hypothetical protein	0.3559	25	FALSE	TRUE	2	TRUE	TRUE
STM0336	STM0336	1	NC_003197	378982	379740	-		fimbrial assembly protein	0.4769	37	TRUE	TRUE	9	TRUE	TRUE
STM0337	STM0337	1	NC_003197	379706	381031	-		fimbrial protein	0.5211	71	TRUE	TRUE	23	TRUE	TRUE
STM0338	STM0338	1	NC_003197	381036	383597	-		fimbrial assembly protein	0.5394	118	TRUE	TRUE	59	TRUE	TRUE
STM0339	STM0339	1	NC_003197	383581	384342	-		fimbrial chaperone protein StbB	0.4541	45	TRUE	TRUE	4	TRUE	TRUE
STM0340	STM0340	1	NC_003197	384404	384940	-		fimbrial protein	0.4711	27	TRUE	TRUE	3	TRUE	TRUE
STM0341	STM0341	1	NC_003197	385574	386338	+		putative inner membrane protein	0.3608	55	TRUE	TRUE	1	TRUE	TRUE
STM0342	STM0342	1	NC_003197	386311	386610	+		putative periplasmic protein	0.3967	23	TRUE	TRUE	1	TRUE	TRUE
STM0343	STM0343	1	NC_003197	387110	388684	+		putative diguanylate cyclase/phosphodiesterase domain 1	0.4844	74	TRUE	TRUE	22	TRUE	TRUE
STM0344	STM0344	1	NC_003197	388784	389527	+		putative response regulator	0.4086	43	FALSE	TRUE	0	TRUE	TRUE
STM0345	STM0345	1	NC_003197	389500	389988	+		hypothetical protein	0.3926	37	TRUE	TRUE	3	TRUE	TRUE
STM0346	STM0346	1	NC_003197	390389	390913	+		hypothetical protein	0.4152	30	FALSE	TRUE	0	TRUE	TRUE
STM0347	STM0347	1	NC_003197	391057	391698	+		transcriptional regulator	0.3972	38	FALSE	TRUE	2	TRUE	TRUE
STM0348	STM0348	1	NC_003197	391709	391933	+		hypothetical protein	0.3511	11	TRUE	TRUE	1	TRUE	TRUE
STM0349	STM0349	1	NC_003197	391991	392350	+		hypothetical protein	0.4944	17	TRUE	TRUE	2	TRUE	TRUE
STM0350	STM0350	1	NC_003197	392420	393931	-		homology to outer membrane efflux protein	0.5873	39	TRUE	TRUE	28	TRUE	TRUE
STM0351	STM0351	1	NC_003197	393894	397061	-		multidrug efflux RND transporter permease subunit	0.5669	86	TRUE	TRUE	44	TRUE	TRUE
STM0352	STM0352	1	NC_003197	397058	398284	-		efflux transporter periplasmic adaptor subunit	0.6023	33	TRUE	TRUE	23	TRUE	TRUE
STM0353	STM0353	1	NC_003197	398561	400849	+		copper-translocating P-type ATPase	0.6003	61	TRUE	TRUE	33	TRUE	TRUE
STM0354	STM0354	1	NC_003197	400861	401325	+		Cu(I)-responsive transcriptional regulator	0.5441	14	TRUE	TRUE	7	TRUE	TRUE
STM0355	STM0355	1	NC_003197	401403	401597	+		heavy metal transport/detoxification protein	0.5795	4	TRUE	TRUE	3	TRUE	TRUE
STM0356	STM0356	1	NC_003197	401890	403143	+		MFS transporter	0.5391	45	TRUE	TRUE	24	TRUE	TRUE
STM0357	STM0357	1	NC_003197	403332	405290	+		restriction endonuclease	0.4676	102	TRUE	TRUE	42	TRUE	TRUE
STM0358	STM0358	1	NC_003197	405300	408272	+		DNA restriction (DNA helicase)	0.4918	108	TRUE	TRUE	67	TRUE	TRUE
STM0359	STM0359	1	NC_003197	408549	408650	+		hypothetical protein	0.5	3	TRUE	TRUE	4	TRUE	TRUE
STM0360	STM0360	1	NC_003197	408767	410170	+		cytochrome ubiquinol oxidase subunit I	0.5541	44	TRUE	TRUE	21	TRUE	TRUE
STM0361	STM0361	1	NC_003197	410167	411177	+		cytochrome BD2 subunit II	0.5519	31	TRUE	TRUE	18	TRUE	TRUE
STM0362	STM0362	1	NC_003197	411177	411308	+		DUF2474 domain-containing protein	0.5455	3	TRUE	TRUE	1	TRUE	TRUE
STM0363	STM0363	1	NC_003197	411514	412518	+		AraC family transcriptional regulator	0.5801	34	TRUE	TRUE	25	TRUE	TRUE
STM0364	STM0364	1	NC_003197	412664	414772	+		ferrioxamine receptor	0.5273	96	TRUE	TRUE	58	TRUE	TRUE
STM0365	STM0365	1	NC_003197	414813	415445	-		hypothetical protein	0.5419	20	TRUE	TRUE	6	TRUE	TRUE
STM0366	STM0366	1	NC_003197	415677	415952	+		hypothetical protein	0.442	6	TRUE	TRUE	3	TRUE	TRUE
STM0367	STM0367	1	NC_003197	416088	417713	-		propionate catabolism operon regulatory protein PrpR	0.5572	50	TRUE	TRUE	22	TRUE	TRUE
STM0368	STM0368	1	NC_003197	417978	418865	+		methylisocitrate lyase	0.589	21	TRUE	TRUE	11	TRUE	TRUE
STM0369	STM0369	1	NC_003197	418988	420157	+		2-methylcitrate synthase	0.5573	31	TRUE	TRUE	19	TRUE	TRUE
STM0370	STM0370	1	NC_003197	420197	421648	+		2-methylcitrate dehydratase	0.5668	39	TRUE	TRUE	11	TRUE	TRUE
STM0371	STM0371	1	NC_003197	421689	423575	+		propionate--CoA ligase	0.5888	51	TRUE	TRUE	31	TRUE	TRUE
STM0372	STM0372	1	NC_003197	423679	424653	-		delta-aminolevulinic acid dehydratase	0.5538	27	FALSE	TRUE	0	TRUE	FALSE
STM0373	STM0373	1	NC_003197	425166	428102	+		autotransporter outer membrane beta-barrel domain-containing protein	0.4624	145	TRUE	TRUE	78	TRUE	TRUE
STM0374	STM0374	1	NC_003197	428188	428811	+		transcriptional regulator	0.4247	32	TRUE	TRUE	2	TRUE	TRUE
STM0375	STM0375	1	NC_003197	428856	429986	-		penicillin- binding protein	0.5323	44	TRUE	TRUE	21	TRUE	TRUE
STM0376	STM0376	1	NC_003197	430360	431580	+		peptide transporter	0.516	51	TRUE	TRUE	36	TRUE	TRUE
STM0377	STM0377	1	NC_003197	431595	432689	+		hypothetical protein	0.5534	42	TRUE	TRUE	17	TRUE	TRUE
STM0378	STM0378	1	NC_003197	432727	433035	-		hypothetical protein	0.5405	11	TRUE	TRUE	4	TRUE	TRUE
STM0379	STM0379	1	NC_003197	433303	433518	+		hypothetical protein	0.4769	12	TRUE	TRUE	6	TRUE	TRUE
STM0380	STM0380	1	NC_003197	433544	434638	-		D-alanine--D-alanine ligase A	0.5224	47	TRUE	TRUE	33	TRUE	TRUE
STM0381	STM0381	1	NC_003197	434716	435429	+		hypothetical protein	0.5434	25	TRUE	TRUE	11	TRUE	TRUE
STM0382	STM0382	1	NC_003197	435598	436809	+		multidrug transporter subunit MdtG	0.5239	51	TRUE	TRUE	13	TRUE	TRUE
STM0383	STM0383	1	NC_003197	437100	437366	+		putative cytoplasmic protein	0.4682	13	TRUE	TRUE	5	TRUE	TRUE
STM0384	STM0384	1	NC_003197	437718	438038	+		hypothetical protein	0.514	8	FALSE	TRUE	1	TRUE	TRUE
STM0385	STM0385	1	NC_003197	438130	439242	+		diguanylate cyclase AdrA	0.5544	41	TRUE	TRUE	21	TRUE	TRUE
STM0386	STM0386	1	NC_003197	439257	440066	-		pyrroline-5-carboxylate reductase	0.5654	24	TRUE	TRUE	17	TRUE	TRUE
STM0387	STM0387	1	NC_003197	440206	440661	+		hypothetical protein	0.5811	12	TRUE	TRUE	5	TRUE	TRUE
STM0388	STM0388	1	NC_003197	440846	441391	+		shikimate kinase II	0.5824	17	TRUE	TRUE	20	TRUE	TRUE
STM0389	STM0389	1	NC_003197	441418	441609	+		hypothetical protein	0.526	5	FALSE	TRUE	1	TRUE	TRUE
STM0390	STM0390	1	NC_003197	441860	442537	+		AroM protein	0.5059	26	TRUE	TRUE	8	TRUE	TRUE
STM0391	STM0391	1	NC_003197	442608	442892	+		hypothetical protein	0.5298	10	TRUE	TRUE	8	TRUE	TRUE
STM0392	STM0392	1	NC_003197	442930	443841	-		recombination-associated protein RdgC	0.5395	18	TRUE	TRUE	6	TRUE	TRUE
STM0393	STM0393	1	NC_003197	443967	444875	+		fructokinase	0.5809	33	TRUE	TRUE	9	TRUE	TRUE
STM0394	STM0394	1	NC_003197	444897	446069	-		MFS transporter AraJ	0.5524	35	TRUE	TRUE	21	TRUE	TRUE
STM0395	STM0395	1	NC_003197	446242	449382	-		exonuclease subunit SbcC	0.5826	66	TRUE	TRUE	25	TRUE	TRUE
STM0396	STM0396	1	NC_003197	449379	450581	-		exonuclease subunit SbcD	0.5661	44	TRUE	TRUE	13	TRUE	TRUE
STM0397	STM0397	1	NC_003197	450796	451485	+		phosphate regulon transcriptional regulatory protein PhoB	0.5464	22	TRUE	TRUE	5	TRUE	TRUE
STM0398	STM0398	1	NC_003197	451555	452850	+		two-component system sensor histidine kinase PhoR	0.5378	51	TRUE	TRUE	16	TRUE	TRUE
STM0399	STM0399	1	NC_003197	453259	454578	+		branched-chain amino acid transport system II carrier protein	0.5689	50	TRUE	TRUE	10	TRUE	TRUE
STM0400	STM0400	1	NC_003197	454653	456023	+		proline-specific permease ProY	0.5412	47	TRUE	TRUE	28	TRUE	TRUE
STM0401	STM0401	1	NC_003197	456185	458002	+		maltodextrin glucosidase	0.5759	63	TRUE	TRUE	40	TRUE	TRUE
STM0402	STM0402	1	NC_003197	458074	458676	-		peroxiredoxin	0.5323	15	TRUE	TRUE	8	TRUE	TRUE
STM0403	STM0403	1	NC_003197	458886	459467	-		ACP phosphodiesterase	0.5498	17	TRUE	TRUE	11	TRUE	TRUE
STM0404	STM0404	1	NC_003197	459561	460625	+		S-adenosylmethionine-tRNA ribosyltransferase-isomerase	0.5587	34	TRUE	TRUE	16	TRUE	TRUE
STM0405	STM0405	1	NC_003197	460822	461949	+		tRNA guanosine(34) transglycosylase Tgt	0.5248	37	TRUE	TRUE	11	TRUE	TRUE
STM0406	STM0406	1	NC_003197	461972	462304	+		preprotein translocase subunit YajC	0.5195	6	FALSE	TRUE	1	TRUE	TRUE
STM0407	STM0407	1	NC_003197	462332	464179	+		protein-export membrane protein SecD	0.5449	72	FALSE	TRUE	0	TRUE	FALSE
STM0408	STM0408	1	NC_003197	464190	465161	+		protein-export membrane protein SecF	0.5422	35	FALSE	TRUE	4	TRUE	FALSE
STM0409	STM0409	1	NC_003197	465309	465674	+		glyoxalase	0.5055	12	TRUE	TRUE	9	TRUE	TRUE
STM0410	STM0410	1	NC_003197	465700	466392	+		DNA-binding transcriptional regulator	0.5281	22	TRUE	TRUE	10	TRUE	TRUE
STM0411	STM0411	1	NC_003197	466562	466909	+		HNH endonuclease	0.4971	12	TRUE	TRUE	5	TRUE	TRUE
STM0412	STM0412	1	NC_003197	467157	467483	-		putative inner membrane protein	0.578	8	TRUE	TRUE	3	TRUE	TRUE
STM0413	STM0413	1	NC_003197	467538	468401	-		nucleoside-specific channel-forming protein Tsx	0.5127	40	TRUE	TRUE	16	TRUE	TRUE
STM0414	STM0414	1	NC_003197	468701	469240	-		hypothetical protein	0.5278	20	TRUE	TRUE	5	TRUE	TRUE
STM0415	STM0415	1	NC_003197	469392	469841	+		transcriptional regulator NrdR	0.5	14	TRUE	TRUE	11	TRUE	TRUE
STM0416	STM0416	1	NC_003197	469845	470948	+		riboflavin biosynthesis protein RibD	0.6033	30	FALSE	TRUE	3	TRUE	FALSE
STM0417	STM0417	1	NC_003197	471037	471507	+		6,7-dimethyl-8-ribityllumazine synthase	0.5435	17	FALSE	TRUE	0	TRUE	FALSE
STM0418	STM0418	1	NC_003197	471528	471947	+		N utilization substance protein B	0.5286	13	FALSE	TRUE	0	TRUE	FALSE
STM0419	STM0419	1	NC_003197	472026	473003	+		thiamine-phosphate kinase	0.5654	33	FALSE	TRUE	2	TRUE	FALSE
STM0420	STM0420	1	NC_003197	472981	473496	+		phosphatidylglycerophosphatase A	0.5407	16	TRUE	TRUE	3	TRUE	TRUE
STM0421	STM0421	1	NC_003197	473600	474574	-		oxidoreductase	0.5692	28	TRUE	TRUE	7	TRUE	TRUE
STM0422	STM0422	1	NC_003197	474631	476493	-		1-deoxy-D-xylulose-5-phosphate synthase	0.5556	51	FALSE	TRUE	0	TRUE	FALSE
STM0423	STM0423	1	NC_003197	476517	477416	-		(2E,6E)-farnesyl diphosphate synthase	0.5744	27	FALSE	TRUE	0	TRUE	FALSE
STM0424	STM0424	1	NC_003197	477417	477659	-		exodeoxyribonuclease VII small subunit	0.5432	4	FALSE	TRUE	0	TRUE	TRUE
STM0425	STM0425	1	NC_003197	477869	479317	+		tRNA 4-thiouridine(8) synthase ThiI	0.5238	39	TRUE	TRUE	20	TRUE	TRUE
STM0426	STM0426	1	NC_003197	479361	480158	-		2-aminoethylphosphonate ABC transport system, membrane component PhnV	0.5664	19	TRUE	TRUE	9	TRUE	TRUE
STM0427	STM0427	1	NC_003197	480161	481021	-		2-aminoethylphosphonate ABC transporter permease subunit	0.5726	22	TRUE	TRUE	9	TRUE	TRUE
STM0428	STM0428	1	NC_003197	481024	482133	-		2-aminoethylphosphonate ABC transport system ATP-binding subunit PhnT	0.5874	24	TRUE	TRUE	18	TRUE	TRUE
STM0429	STM0429	1	NC_003197	482139	483152	-		2-aminoethylphosphonate ABC transporter substrate-binding protein	0.5631	35	TRUE	TRUE	11	TRUE	TRUE
STM0430	STM0430	1	NC_003197	483350	484069	-		phosphonate utilization transcriptional regulator PhnR	0.5903	20	TRUE	TRUE	7	TRUE	TRUE
STM0431	STM0431	1	NC_003197	484209	485312	+		2-aminoethylphosphonate--pyruvate transaminase	0.567	32	TRUE	TRUE	23	TRUE	TRUE
STM0432	STM0432	1	NC_003197	485319	486131	+		2-aminoethylphosphonate transport	0.5978	20	TRUE	TRUE	7	TRUE	TRUE
STM0433	STM0433	1	NC_003197	486228	486818	-		DJ-1 family protein	0.5685	17	TRUE	TRUE	7	TRUE	TRUE
STM0434	STM0434	1	NC_003197	486781	487692	-		2-dehydropantoate 2-reductase	0.5263	36	TRUE	TRUE	19	TRUE	TRUE
STM0435	STM0435	1	NC_003197	487800	488309	+		putative cytoplasmic protein	0.5098	14	TRUE	TRUE	1	TRUE	TRUE
STM0436	STM0436	1	NC_003197	488356	489705	-		putative MFS family transporter	0.5585	37	TRUE	TRUE	19	TRUE	TRUE
STM0436A	STM0436A	1	NC_003197	489948	490109	-		IS903 transposase	0.537	3	FALSE	TRUE	0	TRUE	TRUE
STM0437	STM0437	1	NC_003197	490257	491768	+		hypothetical protein	0.4372	85	TRUE	TRUE	8	TRUE	TRUE
STM0438	STM0438	1	NC_003197	491990	493273	+		putative TPR repeat protein	0.3956	78	TRUE	TRUE	5	TRUE	TRUE
STM0439	STM0439	1	NC_003197	493355	494245	-		protoheme IX farnesyltransferase	0.5376	33	TRUE	TRUE	13	TRUE	TRUE
STM0440	STM0440	1	NC_003197	494257	494586	-		cytochrome o ubiquinol oxidase subunit IV	0.5152	8	TRUE	TRUE	7	TRUE	TRUE
STM0441	STM0441	1	NC_003197	494586	495200	-		cytochrome o ubiquinol oxidase subunit III	0.535	17	TRUE	TRUE	8	TRUE	TRUE
STM0442	STM0442	1	NC_003197	495190	497181	-		cytochrome o ubiquinol oxidase subunit I	0.5377	66	TRUE	TRUE	38	TRUE	TRUE
STM0443	STM0443	1	NC_003197	497192	498148	-		cytochrome o ubiquinol oxidase subunit II	0.5068	31	TRUE	TRUE	20	TRUE	TRUE
STM0444	STM0444	1	NC_003197	498601	500076	-		muropeptide transporter AmpG	0.5657	48	TRUE	TRUE	24	TRUE	TRUE
STM0445	STM0445	1	NC_003197	500120	500752	-		hypothetical protein	0.5103	26	TRUE	TRUE	15	TRUE	TRUE
STM0446	STM0446	1	NC_003197	501002	501319	+		BolA family transcriptional regulator	0.4906	13	TRUE	TRUE	24	TRUE	TRUE
STM0447	STM0447	1	NC_003197	501666	502964	+		trigger factor	0.5242	33	TRUE	TRUE	11	TRUE	TRUE
STM0448	STM0448	1	NC_003197	503211	503834	+		ATP-dependent Clp endopeptidase, proteolytic subunit ClpP	0.5128	24	TRUE	TRUE	11	TRUE	TRUE
STM0449	STM0449	1	NC_003197	504086	505357	+		ATP-dependent protease ATP-binding subunit ClpX	0.5283	40	TRUE	TRUE	11	TRUE	FALSE
STM0450	STM0450	1	NC_003197	505543	507897	+		endopeptidase La	0.5401	66	TRUE	TRUE	3	TRUE	TRUE
STM0451	STM0451	1	NC_003197	508106	508378	+		DNA-binding protein HU	0.4945	10	TRUE	TRUE	5	TRUE	TRUE
STM0452	STM0452	1	NC_003197	508669	510540	+		peptidylprolyl isomerase	0.524	64	TRUE	TRUE	19	TRUE	TRUE
STM0453	STM0453	1	NC_003197	510690	511064	+		hypothetical protein	0.5253	13	TRUE	TRUE	7	TRUE	TRUE
STM0454	STM0454	1	NC_003197	511168	511566	+		thioesterase	0.4712	19	TRUE	TRUE	4	TRUE	TRUE
STM0455	STM0455	1	NC_003197	511672	512367	-		7-cyano-7-deazaguanine synthase QueC	0.5316	23	TRUE	TRUE	6	TRUE	TRUE
STM0456	STM0456	1	NC_003197	512432	514132	-		peptide ABC transporter substrate-binding protein	0.5626	52	TRUE	TRUE	32	TRUE	TRUE
STM0457	STM0457	1	NC_003197	514233	515051	+		thiamin pyrimidine pyrophosphate hydrolase	0.5458	25	TRUE	TRUE	11	TRUE	TRUE
STM0458	STM0458	1	NC_003197	515101	516156	-		putative cysteine synthase/cystathionine beta-synthase	0.5464	39	TRUE	TRUE	19	TRUE	TRUE
STM0459	STM0459	1	NC_003197	516269	516727	+		transcriptional regulator	0.5229	13	TRUE	TRUE	11	TRUE	TRUE
STM0460	STM0460	1	NC_003197	516768	518540	+		multidrug ABC transporter permease/ATP-binding protein	0.5572	57	TRUE	TRUE	23	TRUE	TRUE
STM0461	STM0461	1	NC_003197	518533	520314	+		multidrug ABC transporter permease/ATP-binding protein	0.578	59	TRUE	TRUE	36	TRUE	TRUE
STM0462	STM0462	1	NC_003197	520527	520865	+		transcriptional regulator	0.531	7	TRUE	TRUE	5	TRUE	TRUE
STM0463	STM0463	1	NC_003197	520897	522183	+		ammonium transporter	0.5571	54	TRUE	TRUE	21	TRUE	TRUE
STM0464	STM0464	1	NC_003197	522283	523143	-		acyl-CoA thioesterase II	0.5296	22	TRUE	TRUE	15	TRUE	TRUE
STM0465	STM0465	1	NC_003197	523358	523927	+		hypothetical protein	0.5404	26	TRUE	TRUE	7	TRUE	TRUE
STM0466	STM0466	1	NC_003197	523960	524349	-		putative methyltransferase	0.5615	12	TRUE	TRUE	3	TRUE	TRUE
STM0468	STM0468	1	NC_003197	524580	526130	-		hypothetical protein	0.5216	63	TRUE	TRUE	29	TRUE	TRUE
STM0469	STM0469	1	NC_003197	526355	526615	+		50S ribosomal protein L31	0.4406	11	TRUE	TRUE	7	TRUE	TRUE
STM0470	STM0470	1	NC_003197	526621	526761	+		50S ribosomal protein L36	0.4326	6	TRUE	TRUE	1	TRUE	TRUE
STM0471	STM0471	1	NC_003197	526817	527287	-		hypothetical protein	0.4883	19	TRUE	TRUE	9	TRUE	TRUE
STM0472	STM0472	1	NC_003197	527404	527955	-		maltose O-acetyltransferase	0.4891	32	TRUE	TRUE	26	TRUE	TRUE
STM0473	STM0473	1	NC_003197	528134	528352	-		transcriptional regulator	0.4018	7	FALSE	TRUE	0	TRUE	TRUE
STM0474	STM0474	1	NC_003197	528380	528754	-		Hha toxicity attenuator	0.4213	19	TRUE	TRUE	6	TRUE	TRUE
STM0475	STM0475	1	NC_003197	529250	532399	-		aminoglycoside/multidrug transporter permease	0.5438	97	TRUE	TRUE	58	TRUE	TRUE
STM0476	STM0476	1	NC_003197	532422	533615	-		efflux transporter periplasmic adaptor subunit	0.5519	39	TRUE	TRUE	20	TRUE	TRUE
STM0477	STM0477	1	NC_003197	533757	534410	+		DNA-binding transcriptional repressor AcrR	0.4679	29	TRUE	TRUE	9	TRUE	TRUE
STM0478	STM0478	1	NC_003197	534529	537891	+		hypothetical protein	0.5263	115	TRUE	TRUE	59	TRUE	TRUE
STM0479	STM0479	1	NC_003197	537933	538868	-		putative transposase	0.531	34	TRUE	TRUE	17	TRUE	TRUE
STM0480	STM0480	1	NC_003197	538938	539105	-		DUF2496 domain-containing protein	0.4524	8	TRUE	TRUE	7	TRUE	TRUE
STM0481	STM0481	1	NC_003197	539119	539634	-		primosomal replication protein N	0.5969	9	TRUE	TRUE	6	TRUE	TRUE
STM0482	STM0482	1	NC_003197	539715	540092	+		putative phage gene 58	0.5344	14	TRUE	TRUE	7	TRUE	TRUE
STM0483	STM0483	1	NC_003197	540245	540796	+		adenine phosphoribosyltransferase	0.538	15	TRUE	TRUE	2	TRUE	TRUE
STM0484	STM0484	1	NC_003197	540910	542838	+		DNA polymerase III subunit gamma/tau	0.5905	48	FALSE	TRUE	0	TRUE	FALSE
STM0485	STM0485	1	NC_003197	542884	543213	+		YbaB/EbfC family nucleoid-associated protein	0.5455	3	FALSE	TRUE	0	TRUE	TRUE
STM0486	STM0486	1	NC_003197	543213	543818	+		recombination protein RecR	0.6106	13	TRUE	TRUE	9	TRUE	TRUE
STM0487	STM0487	1	NC_003197	543905	545803	+		molecular chaperone HtpG	0.5282	49	TRUE	TRUE	39	TRUE	FALSE
STM0488	STM0488	1	NC_003197	546044	546688	+		adenylate kinase	0.5457	21	FALSE	TRUE	0	TRUE	FALSE
STM0489	STM0489	1	NC_003197	546917	547879	+		ferrochelatase	0.568	32	FALSE	TRUE	0	TRUE	FALSE
STM0490	STM0490	1	NC_003197	547876	548847	-		acetylesterase	0.5628	38	TRUE	TRUE	21	TRUE	TRUE
STM0491	STM0491	1	NC_003197	549000	550304	+		inosine/guanosine kinase	0.5341	57	TRUE	TRUE	30	TRUE	TRUE
STM0492	STM0492	1	NC_003197	550353	552029	-		Kef family K(+) transporter	0.5707	42	TRUE	TRUE	15	TRUE	TRUE
STM0493	STM0493	1	NC_003197	552244	553464	-		MFS transporter	0.5586	44	TRUE	TRUE	16	TRUE	TRUE
STM0494	STM0494	1	NC_003197	553637	555289	+		bifunctional UDP-sugar hydrolase/5'-nucleotidase	0.5172	66	TRUE	TRUE	31	TRUE	TRUE
STM0495	STM0495	1	NC_003197	555406	555885	-		aminoacyl-tRNA deacylase	0.5375	14	TRUE	TRUE	8	TRUE	TRUE
STM0496	STM0496	1	NC_003197	556087	556881	-		polysaccharide biosynthesis protein GumN	0.5711	21	TRUE	TRUE	19	TRUE	TRUE
STM0497	STM0497	1	NC_003197	556967	557794	-		hypothetical protein	0.4312	45	TRUE	TRUE	8	TRUE	TRUE
STM0498	STM0498	1	NC_003197	557948	560449	-		Cu+ exporting ATPase	0.5915	61	TRUE	TRUE	21	TRUE	TRUE
STM0499	STM0499	1	NC_003197	560559	560975	+		Cu(I)-responsive transcriptional regulator	0.5228	12	TRUE	TRUE	6	TRUE	TRUE
STM0500	STM0500	1	NC_003197	560976	561428	-		hypothetical protein	0.6071	13	TRUE	TRUE	2	TRUE	TRUE
STM0501	STM0501	1	NC_003197	561425	562342	-		paraslipin	0.5468	31	TRUE	TRUE	6	TRUE	TRUE
STM0502	STM0502	1	NC_003197	562489	563166	+		iron ABC transporter ATP-binding protein FetA	0.4749	33	TRUE	TRUE	9	TRUE	TRUE
STM0503	STM0503	1	NC_003197	563153	563932	+		iron export ABC transporter permease subunit FetB	0.5141	34	TRUE	TRUE	18	TRUE	TRUE
STM0504	STM0504	1	NC_003197	564018	564872	-		co-chaperone YbbN	0.5556	19	TRUE	TRUE	12	TRUE	TRUE
STM0505	STM0505	1	NC_003197	564932	565702	-		putative oxidoreductase	0.5499	30	TRUE	TRUE	8	TRUE	TRUE
STM0506	STM0506	1	NC_003197	565857	566471	-		multifunctional acyl-CoA thioesterase I/protease I/lysophospholipase L1	0.5301	28	TRUE	TRUE	11	TRUE	TRUE
STM0507	STM0507	1	NC_003197	566442	567128	+		ABC transporter ATP-binding protein	0.591	14	TRUE	TRUE	4	TRUE	TRUE
STM0508	STM0508	1	NC_003197	567125	569539	+		ABC transporter permease	0.5851	70	TRUE	TRUE	25	TRUE	TRUE
STM0509	STM0509	1	NC_003197	569725	570858	+		hypothetical protein	0.5018	60	TRUE	TRUE	18	TRUE	TRUE
STM0510	STM0510	1	NC_003197	571115	571945	+		metal ABC transporter substrate-binding protein	0.5259	30	TRUE	TRUE	13	TRUE	TRUE
STM0511	STM0511	1	NC_003197	571982	572998	+		methionine ABC transporter ATP-binding protein	0.5615	27	TRUE	TRUE	4	TRUE	TRUE
STM0512	STM0512	1	NC_003197	572991	573650	+		methionine ABC transporter permease	0.5439	32	TRUE	TRUE	13	TRUE	TRUE
STM0513	STM0513	1	NC_003197	573689	574783	-		tRNA 2-selenouridine(34) synthase MnmH	0.5598	30	TRUE	TRUE	16	TRUE	TRUE
STM0514	STM0514	1	NC_003197	574853	575779	-		transcriptional regulator	0.5351	35	TRUE	TRUE	18	TRUE	TRUE
STM0515	STM0515	1	NC_003197	576006	576488	+		ureidoglycolate hydrolase	0.5031	19	TRUE	TRUE	8	TRUE	TRUE
STM0516	STM0516	1	NC_003197	576567	577385	+		transcriptional regulator	0.5495	38	TRUE	TRUE	19	TRUE	TRUE
STM0517	STM0517	1	NC_003197	577470	579251	+		glyoxylate carboligase	0.5432	54	TRUE	TRUE	32	TRUE	TRUE
STM0518	STM0518	1	NC_003197	579264	580040	+		hydroxypyruvate isomerase	0.4569	45	TRUE	TRUE	5	TRUE	TRUE
STM0519	STM0519	1	NC_003197	580141	581019	+		2-hydroxy-3-oxopropionate reductase	0.5085	27	TRUE	TRUE	5	TRUE	TRUE
STM0520	STM0520	1	NC_003197	581085	582332	+		MFS transporter	0.4607	65	TRUE	TRUE	18	TRUE	TRUE
STM0521	STM0521	1	NC_003197	582408	582662	+		putative cytoplasmic protein	0.4078	21	FALSE	TRUE	0	TRUE	TRUE
STM0522	STM0522	1	NC_003197	582569	583882	+		putative NCS1 family, allantoin transport protein	0.4597	74	TRUE	TRUE	8	TRUE	TRUE
STM0523	STM0523	1	NC_003197	583961	585322	+		allantoinase	0.5169	37	TRUE	TRUE	25	TRUE	TRUE
STM0524	STM0524	1	NC_003197	585381	586679	+		uracil/xanthine transporter	0.5104	56	TRUE	TRUE	14	TRUE	TRUE
STM0525	STM0525	1	NC_003197	586702	587850	+		glycerate kinase	0.5762	30	TRUE	TRUE	9	TRUE	TRUE
STM0526	STM0526	1	NC_003197	587930	588715	-		(S)-ureidoglycine aminohydrolase	0.4962	33	TRUE	TRUE	19	TRUE	TRUE
STM0527	STM0527	1	NC_003197	588726	589961	-		allantoate amidohydrolase	0.5388	36	TRUE	TRUE	16	TRUE	TRUE
STM0528	STM0528	1	NC_003197	589983	591032	-		ureidoglycolate dehydrogenase	0.5	39	TRUE	TRUE	7	TRUE	TRUE
STM0529	STM0529	1	NC_003197	591363	593027	+		acyl-CoA synthetase FdrA	0.573	39	TRUE	TRUE	7	TRUE	TRUE
STM0530	STM0530	1	NC_003197	593037	594296	+		hypothetical protein	0.5714	34	TRUE	TRUE	8	TRUE	TRUE
STM0531	STM0531	1	NC_003197	594308	595117	+		carboxylase	0.5741	26	TRUE	TRUE	6	TRUE	TRUE
STM0532	STM0532	1	NC_003197	595121	596014	+		putative carbamate kinase	0.5817	29	TRUE	TRUE	17	TRUE	TRUE
STM0533	STM0533	1	NC_003197	596055	597122	-		5-(carboxyamino)imidazole ribonucleotide synthase	0.5927	30	TRUE	TRUE	13	TRUE	TRUE
STM0534	STM0534	1	NC_003197	597119	597628	-		5-(carboxyamino)imidazole ribonucleotide mutase	0.602	13	TRUE	TRUE	4	TRUE	TRUE
STM0535	STM0535	1	NC_003197	597746	598468	-		UDP-2,3-diacylglucosamine diphosphatase	0.5546	23	FALSE	TRUE	0	TRUE	FALSE
STM0536	STM0536	1	NC_003197	598471	598965	-		peptidylprolyl isomerase	0.497	17	FALSE	TRUE	0	TRUE	FALSE
STM0537	STM0537	1	NC_003197	599138	600523	+		cysteine tRNA synthetase	0.5491	39	FALSE	TRUE	0	TRUE	FALSE
STM0538	STM0538	1	NC_003197	600567	601391	-		hypothetical protein	0.5164	29	TRUE	TRUE	18	TRUE	TRUE
STM0539	STM0539	1	NC_003197	601388	601825	-		hypothetical protein	0.4909	17	FALSE	TRUE	1	TRUE	TRUE
STM0540	STM0540	1	NC_003197	601818	602363	-		hypothetical protein	0.5293	13	TRUE	TRUE	11	TRUE	TRUE
STM0541	STM0541	1	NC_003197	602491	602703	-		ribosome-associated protein	0.5728	2	FALSE	TRUE	0	TRUE	TRUE
STM0542	STM0542	1	NC_003197	602705	603571	-		bifunctional methylenetetrahydrofolate dehydrogenase/methenyltetrahydrofolate cyclohydrolase	0.5444	34	FALSE	TRUE	0	TRUE	FALSE
STM0543	STM0543	1	NC_003197	604118	604675	+		type-1 fimbrial protein subunit A	0.5412	21	TRUE	TRUE	8	TRUE	TRUE
STM0544	STM0544	1	NC_003197	604751	605284	+		fimbrial protein FimI	0.5412	18	TRUE	TRUE	5	TRUE	TRUE
STM0545	STM0545	1	NC_003197	605328	606020	+		fimbrial chaperone protein FimC	0.5036	24	TRUE	TRUE	6	TRUE	TRUE
STM0546	STM0546	1	NC_003197	606051	608663	+		outer membrane usher protein	0.5568	119	TRUE	TRUE	59	TRUE	TRUE
STM0547	STM0547	1	NC_003197	608678	609685	+		fimbrial adhesin FimH	0.5169	54	TRUE	TRUE	20	TRUE	TRUE
STM0548	STM0548	1	NC_003197	609695	610213	+		adhesin	0.5511	19	TRUE	TRUE	6	TRUE	TRUE
STM0549	STM0549	1	NC_003197	610259	610891	-		DNA-binding response regulator	0.4107	43	TRUE	TRUE	3	TRUE	TRUE
STM0550	STM0550	1	NC_003197	611495	612217	-		fimbriae Y protein	0.4647	40	TRUE	TRUE	11	TRUE	TRUE
STM0551	STM0551	1	NC_003197	612236	612547	-		diguanylate cyclase	0.4263	10	FALSE	TRUE	3	TRUE	TRUE
STM0552	STM0552	1	NC_003197	612709	613305	-		helix-turn-helix transcriptional regulator	0.4204	30	TRUE	TRUE	6	TRUE	TRUE
STM0553	STM0553	5	NC_003197	613570	613643	+		tRNA-Arg	0.5811	2	FALSE	TRUE	0	TRUE	FALSE
STM0554	STM0554	1	NC_003197	613596	613784	-		homology to integrase protein of phage	0.4444	10	FALSE	TRUE	2	TRUE	TRUE
STM0557	STM0557	1	NC_003197	614807	616459	-		putative inner membrane protein	0.3678	117	TRUE	TRUE	3	TRUE	TRUE
STM0558	STM0558	1	NC_003197	616440	617366	-		putative glycosyltransferase	0.4229	40	TRUE	TRUE	4	TRUE	TRUE
STM0559	STM0559	1	NC_003197	617363	617725	-		translocase	0.4656	15	TRUE	TRUE	3	TRUE	TRUE
STM0561	STM0561	1	NC_003197	618593	618922	-		ATP-binding protein	0.4939	17	TRUE	TRUE	5	TRUE	TRUE
STM0562	STM0562	1	NC_003197	619031	619210	+		putative transport protein	0.5889	7	TRUE	TRUE	2	TRUE	TRUE
STM0563	STM0563	1	NC_003197	619261	620115	-		AraC family transcriptional regulator	0.5825	29	TRUE	TRUE	9	TRUE	TRUE
STM0564	STM0564	1	NC_003197	620331	621656	+		pyridine nucleotide-disulfide oxidoreductase	0.5241	58	TRUE	TRUE	18	TRUE	TRUE
STM0565	STM0565	1	NC_003197	621813	622049	+		hypothetical protein	0.4599	11	TRUE	TRUE	1	TRUE	TRUE
STM0566	STM0566	1	NC_003197	622062	622622	+		hypothetical protein	0.5134	27	TRUE	TRUE	9	TRUE	TRUE
STM0567	STM0567	1	NC_003197	622701	623876	-		DNA repair protein	0.5374	26	TRUE	TRUE	12	TRUE	TRUE
STM0568	STM0568	1	NC_003197	624202	625596	+		phenylalanine transporter	0.5319	52	TRUE	TRUE	23	TRUE	TRUE
STM0569	STM0569	1	NC_003197	625638	626885	-		miniconductance mechanosensitive channel	0.4952	54	TRUE	TRUE	16	TRUE	TRUE
STM0570	STM0570	1	NC_003197	627196	629166	+		autotransporter outer membrane beta-barrel domain-containing protein	0.5571	86	TRUE	TRUE	39	TRUE	TRUE
STM0571	STM0571	1	NC_003197	629333	632062	+		hypothetical protein	0.5161	98	TRUE	TRUE	22	TRUE	TRUE
STM0572	STM0572	1	NC_003197	632190	633176	-		phosphosugar isomerase	0.5258	32	TRUE	TRUE	17	TRUE	TRUE
STM0573	STM0573	1	NC_003197	633243	634286	-		putative inner membrane protein	0.5814	28	TRUE	TRUE	11	TRUE	TRUE
STM0574	STM0574	1	NC_003197	634319	635173	-		PTS mannose transporter subunit IID	0.5696	26	TRUE	TRUE	10	TRUE	TRUE
STM0575	STM0575	1	NC_003197	635176	635919	-		PTS mannose transporter subunit IICD	0.5726	24	TRUE	TRUE	14	TRUE	TRUE
STM0576	STM0576	1	NC_003197	635934	636404	-		PTS mannose/fructose/sorbose transporter subunit IIB	0.5563	15	TRUE	TRUE	9	TRUE	TRUE
STM0577	STM0577	1	NC_003197	636382	636831	-		PTS mannose transporter subunit IIAB	0.5222	13	TRUE	TRUE	7	TRUE	TRUE
STM0578	STM0578	1	NC_003197	637031	637684	-		NAD(P)H nitroreductase	0.5443	17	TRUE	TRUE	9	TRUE	TRUE
STM0579	STM0579	1	NC_003197	637781	638149	-		hypothetical protein	0.5095	13	TRUE	TRUE	6	TRUE	TRUE
STM0580	STM0580	1	NC_003197	638149	638730	-		TetR family transcriptional regulator	0.5275	15	TRUE	TRUE	8	TRUE	TRUE
STM0581	STM0581	1	NC_003197	639019	639360	+		DNA-binding transcriptional regulator RamA	0.5	14	TRUE	TRUE	8	TRUE	TRUE
STM0582	STM0582	1	NC_003197	639366	639614	-		hypothetical protein	0.51	8	FALSE	TRUE	0	TRUE	TRUE
STM0583	STM0583	1	NC_003197	639681	640799	-		glutamate--cysteine ligase	0.5416	40	TRUE	TRUE	26	TRUE	TRUE
STM0584	STM0584	1	NC_003197	640811	641515	-		phosphopantetheinyltransferase	0.5589	24	TRUE	TRUE	17	TRUE	TRUE
STM0585	STM0585	1	NC_003197	641561	643816	-		outer membrane receptor protein	0.5399	95	TRUE	TRUE	56	TRUE	TRUE
STM0586	STM0586	1	NC_003197	644005	645219	+		enterochelin esterase	0.6008	29	TRUE	TRUE	12	TRUE	TRUE
STM0587	STM0587	1	NC_003197	645250	645468	+		MbtH family protein	0.5479	6	FALSE	TRUE	1	TRUE	TRUE
STM0588	STM0588	1	NC_003197	645465	649349	+		non-ribosomal peptide synthetase	0.5938	115	TRUE	TRUE	46	TRUE	TRUE
STM0589	STM0589	1	NC_003197	649599	650735	+		LPS O-antigen length regulator	0.489	41	TRUE	TRUE	8	TRUE	TRUE
STM0590	STM0590	1	NC_003197	650788	651582	-		iron-enterobactin transporter ATP-binding protein	0.5686	29	FALSE	TRUE	0	TRUE	FALSE
STM0591	STM0591	1	NC_003197	651579	652568	-		ferric enterobactin transporter	0.601	31	FALSE	TRUE	0	TRUE	FALSE
STM0592	STM0592	1	NC_003197	652568	653575	-		iron-enterobactin transporter	0.6121	27	FALSE	TRUE	1	TRUE	FALSE
STM0593	STM0593	1	NC_003197	653686	654930	+		MFS transporter	0.5888	41	TRUE	TRUE	20	TRUE	TRUE
STM0594	STM0594	1	NC_003197	654993	655949	-		Fe2+-enterobactin ABC transporter substrate-binding protein	0.5799	26	FALSE	TRUE	1	TRUE	FALSE
STM0595	STM0595	1	NC_003197	656258	657433	+		isochorismate synthase EntC	0.5825	22	TRUE	TRUE	8	TRUE	TRUE
STM0596	STM0596	1	NC_003197	657443	659053	+		2,3-dihydroxybenzoate-AMP ligase	0.5742	51	TRUE	TRUE	32	TRUE	TRUE
STM0597	STM0597	1	NC_003197	659067	659924	+		isochorismatase	0.5688	32	TRUE	TRUE	18	TRUE	TRUE
STM0598	STM0598	1	NC_003197	659924	660679	+		2,3-dihydro-2,3-dihydroxybenzoate dehydrogenase	0.586	23	TRUE	TRUE	8	TRUE	TRUE
STM0599	STM0599	1	NC_003197	660682	661095	+		thioesterase	0.6014	7	TRUE	TRUE	4	TRUE	TRUE
STM0600	STM0600	1	NC_003197	661277	663382	+		carbon starvation protein A	0.5693	68	TRUE	TRUE	38	TRUE	TRUE
STM0601	STM0601	1	NC_003197	663446	663643	+		hypothetical protein	0.5253	7	TRUE	TRUE	11	TRUE	TRUE
STM0602	STM0602	1	NC_003197	663679	664767	-		oxidoreductase	0.5785	33	TRUE	TRUE	13	TRUE	TRUE
STM0603	STM0603	1	NC_003197	664894	666054	+		methionine aminotransferase	0.5426	47	TRUE	TRUE	19	TRUE	TRUE
STM0604	STM0604	1	NC_003197	666055	666672	-		hypothetical protein	0.5146	21	TRUE	TRUE	9	TRUE	TRUE
STM0605	STM0605	1	NC_003197	666645	667880	-		phosphoadenosine phosphosulfate reductase	0.4895	62	TRUE	TRUE	19	TRUE	TRUE
STM0606	STM0606	1	NC_003197	668046	668948	-		putative LysR family transcriptional regulator	0.3898	52	FALSE	TRUE	1	TRUE	TRUE
STM0607	STM0607	1	NC_003197	669265	670011	-		thiol:disulfide interchange protein DsbG	0.5074	31	TRUE	TRUE	16	TRUE	TRUE
STM0608	STM0608	1	NC_003197	670452	671015	+		peroxiredoxin	0.5089	17	TRUE	TRUE	5	TRUE	TRUE
STM0609	STM0609	1	NC_003197	671257	672822	+		alkyl hydroperoxide reductase subunit F	0.5492	49	TRUE	TRUE	19	TRUE	TRUE
STM0610	STM0610	1	NC_003197	673154	673714	+		molecular chaperone	0.4332	34	FALSE	TRUE	1	TRUE	TRUE
STM0611	STM0611	1	NC_003197	673707	675986	+		DMSO reductase	0.5474	72	TRUE	TRUE	34	TRUE	TRUE
STM0612	STM0612	1	NC_003197	675983	676540	+		DMSO reductase	0.5376	28	TRUE	TRUE	14	TRUE	TRUE
STM0613	STM0613	1	NC_003197	676540	677307	+		hydrogenase	0.5508	27	TRUE	TRUE	11	TRUE	TRUE
STM0614	STM0614	1	NC_003197	677375	677803	-		universal stress protein UspG	0.5198	10	TRUE	TRUE	6	TRUE	TRUE
STM0615	STM0615	1	NC_003197	678026	679264	+		glutathione-dependent formaldehyde dehydrogenase	0.5432	41	TRUE	TRUE	15	TRUE	TRUE
STM0616	STM0616	1	NC_003197	679347	679757	-		nucleoside diphosphate kinase regulator	0.5839	7	TRUE	TRUE	3	TRUE	TRUE
STM0617	STM0617	1	NC_003197	679992	680798	-		ribonuclease I	0.5477	22	TRUE	TRUE	3	TRUE	TRUE
STM0618	STM0618	1	NC_003197	680908	682371	-		anion permease	0.5369	49	TRUE	TRUE	19	TRUE	TRUE
STM0619	STM0619	1	NC_003197	682409	683305	-		triphosphoribosyl-dephospho-CoA synthase	0.6065	27	TRUE	TRUE	11	TRUE	TRUE
STM0620	STM0620	1	NC_003197	683277	683828	-		2-(5'-triphosphoribosyl)-3'-dephospho CoA synthase	0.6196	11	TRUE	TRUE	3	TRUE	TRUE
STM0621	STM0621	1	NC_003197	683832	685361	-		citrate lyase subunit alpha	0.5837	34	TRUE	TRUE	7	TRUE	TRUE
STM0622	STM0622	1	NC_003197	685371	686279	-		citrate (pro-3S)-lyase subunit beta	0.5952	20	TRUE	TRUE	12	TRUE	TRUE
STM0623	STM0623	1	NC_003197	686276	686572	-		citrate lyase acyl carrier protein	0.569	9	FALSE	TRUE	1	TRUE	TRUE
STM0624	STM0624	1	NC_003197	686569	687645	-		[citrate (pro-3S)-lyase] ligase	0.5162	47	TRUE	TRUE	12	TRUE	TRUE
STM0625	STM0625	1	NC_003197	688030	689691	+		histidine kinase	0.5187	54	TRUE	TRUE	24	TRUE	TRUE
STM0626	STM0626	1	NC_003197	689660	690340	+		response regulator	0.5374	31	TRUE	TRUE	10	TRUE	TRUE
STM0627	STM0627	1	NC_003197	690394	691779	-		anaerobic C4-dicarboxylate transporter DcuC	0.5375	47	TRUE	TRUE	18	TRUE	TRUE
STM0628	STM0628	1	NC_003197	692158	692730	+		PhoPQ-activated gene	0.4939	28	TRUE	TRUE	7	TRUE	TRUE
STM0629	STM0629	1	NC_003197	692918	693127	+		cold-shock protein	0.4381	7	FALSE	TRUE	2	TRUE	TRUE
STM0630	STM0630	1	NC_003197	693185	693568	-		fluoride ion transporter CrcB	0.526	13	TRUE	TRUE	4	TRUE	TRUE
STM0631	STM0631	1	NC_003197	693659	694447	+		putative hydrolase	0.564	33	TRUE	TRUE	16	TRUE	TRUE
STM0632	STM0632	1	NC_003197	694576	694779	+		Sec-independent protein translocase TatE	0.4951	6	FALSE	TRUE	4	TRUE	TRUE
STM0633	STM0633	1	NC_003197	694865	695830	-		lipoyl synthase	0.5487	29	FALSE	TRUE	1	TRUE	FALSE
STM0634	STM0634	1	NC_003197	696036	696989	-		putative LysR family transcriptional regulator	0.5094	41	TRUE	TRUE	23	TRUE	TRUE
STM0635	STM0635	1	NC_003197	697291	697866	-		putative ligase in lipoate biosynthesis	0.4965	28	FALSE	TRUE	0	TRUE	FALSE
STM0636	STM0636	1	NC_003197	698032	698295	-		hypothetical protein	0.4621	14	FALSE	TRUE	3	TRUE	TRUE
STM0637	STM0637	1	NC_003197	698404	699615	-		serine-type D-Ala-D-Ala carboxypeptidase	0.5248	40	TRUE	TRUE	18	TRUE	TRUE
STM0638	STM0638	1	NC_003197	699755	700900	-		rare lipoprotein A	0.6056	36	TRUE	TRUE	23	TRUE	TRUE
STM0639	STM0639	1	NC_003197	700911	702023	-		rod shape-determining protein RodA	0.5301	46	FALSE	TRUE	0	TRUE	FALSE
STM0640	STM0640	1	NC_003197	702026	703927	-		penicillin-binding protein 2	0.5384	80	FALSE	TRUE	0	TRUE	FALSE
STM0641	STM0641	1	NC_003197	703958	704425	-		23S rRNA (pseudouridine(1915)-N(3))-methyltransferase RlmH	0.5748	11	TRUE	TRUE	3	TRUE	TRUE
STM0642	STM0642	1	NC_003197	704429	704746	-		ribosome silencing factor	0.5063	9	TRUE	TRUE	5	TRUE	TRUE
STM0643	STM0643	1	NC_003197	705075	705683	-		alpha-ribazole phosphatase	0.578	19	TRUE	TRUE	17	TRUE	FALSE
STM0644	STM0644	1	NC_003197	705780	706874	+		threonine-phosphate decarboxylase	0.5662	40	TRUE	TRUE	10	TRUE	TRUE
STM0645	STM0645	1	NC_003197	706849	707490	-		putative nicotinic acid mononucleotide adenylyltransferase	0.5483	23	FALSE	TRUE	0	TRUE	FALSE
STM0646	STM0646	1	NC_003197	707492	708523	-		DNA polymerase III subunit delta	0.5766	26	FALSE	TRUE	0	TRUE	FALSE
STM0647	STM0647	1	NC_003197	708523	709113	-		LPS assembly lipoprotein LptE	0.5516	22	FALSE	TRUE	0	TRUE	FALSE
STM0648	STM0648	1	NC_003197	709128	711710	-		leucine tRNA synthetase	0.5579	76	FALSE	TRUE	0	TRUE	FALSE
STM0649	STM0649	1	NC_003197	711947	712288	+		putative hydrolase N-terminus	0.4854	10	TRUE	TRUE	9	TRUE	TRUE
STM0650	STM0650	1	NC_003197	712305	713477	+		putative hydrolase C-terminus	0.526	48	TRUE	TRUE	11	TRUE	TRUE
STM0651	STM0651	1	NC_003197	713527	714480	+		2-keto-3-deoxygluconate permease	0.5231	34	TRUE	TRUE	13	TRUE	TRUE
STM0652	STM0652	1	NC_003197	714548	716476	+		Fis family transcriptional regulator	0.5008	93	TRUE	TRUE	38	TRUE	TRUE
STM0653	STM0653	1	NC_003197	716569	717042	+		hypothetical protein	0.557	10	TRUE	TRUE	7	TRUE	TRUE
STM0654	STM0654	1	NC_003197	717081	718076	-		hypothetical protein	0.4749	50	TRUE	TRUE	26	TRUE	TRUE
STM0655	STM0655	1	NC_003197	718201	718908	+		hypothetical protein	0.5297	29	TRUE	TRUE	13	TRUE	TRUE
STM0656	STM0656	1	NC_003197	718905	720338	+		molecular chaperone DnaJ	0.5488	46	TRUE	TRUE	16	TRUE	TRUE
STM0657	STM0657	1	NC_003197	720350	721045	+		hypothetical protein	0.5115	34	TRUE	TRUE	23	TRUE	TRUE
STM0658	STM0658	1	NC_003197	721042	722514	+		molecular chaperone DnaJ	0.5411	34	TRUE	TRUE	14	TRUE	TRUE
STM0659	STM0659	1	NC_003197	722536	724215	-		molecular chaperone HscC	0.5256	52	TRUE	TRUE	21	TRUE	TRUE
STM0660	STM0660	1	NC_003197	724291	725529	-		hypothetical protein	0.5408	40	TRUE	TRUE	15	TRUE	TRUE
STM0661	STM0661	1	NC_003197	725561	726496	-		pyrimidine-specific ribonucleoside hydrolase RihA	0.5855	18	TRUE	TRUE	10	TRUE	TRUE
STM0662	STM0662	1	NC_003197	726613	727338	-		arginine transporter ATP-binding subunit	0.5193	20	TRUE	TRUE	10	TRUE	TRUE
STM0663	STM0663	1	NC_003197	727338	728012	-		amino acid ABC transporter permease	0.5378	23	TRUE	TRUE	6	TRUE	TRUE
STM0664	STM0664	1	NC_003197	728012	728752	-		amino acid ABC transporter permease	0.5452	25	TRUE	TRUE	16	TRUE	TRUE
STM0665	STM0665	1	NC_003197	728912	729838	-		glutamate/aspartate transporter	0.5113	30	TRUE	TRUE	15	TRUE	TRUE
STM0666	STM0666	1	NC_003197	730175	731713	-		apolipoprotein N-acyltransferase	0.5491	62	FALSE	TRUE	1	TRUE	FALSE
STM0667	STM0667	1	NC_003197	731733	732611	-		magnesium/cobalt efflux protein	0.5188	26	TRUE	TRUE	6	TRUE	TRUE
STM0668	STM0668	1	NC_003197	732769	733242	-		rRNA maturation RNase YbeY	0.5422	11	FALSE	TRUE	1	TRUE	TRUE
STM0669	STM0669	1	NC_003197	733239	734324	-		putative phosphate starvation-inducible protein, ATP-binding	0.5378	34	TRUE	TRUE	5	TRUE	TRUE
STM0670	STM0670	1	NC_003197	734490	735914	-		tRNA (N6-isopentenyl adenosine(37)-C2)-methylthiotransferase MiaB	0.5389	50	TRUE	TRUE	27	TRUE	TRUE
STM0671	STM0671	1	NC_003197	736058	737233	+		2-octaprenyl-3-methyl-6-methoxy-1,4-benzoquinol hydroxylase	0.5995	30	FALSE	TRUE	2	TRUE	FALSE
STM0672	STM0672	1	NC_003197	737300	737875	-		hypothetical protein	0.4288	25	TRUE	TRUE	22	TRUE	TRUE
STM0673	STM0673	5	NC_003197	738014	738085	-		tRNA-Gln	0.5833	1	FALSE	TRUE	0	TRUE	FALSE
STM0674	STM0674	5	NC_003197	738132	738203	-		tRNA-Gln	0.5833	1	FALSE	TRUE	0	TRUE	FALSE
STM0675	STM0675	5	NC_003197	738253	738326	-		tRNA-OTHER	0.5135	2	FALSE	TRUE	0	TRUE	FALSE
STM0676	STM0676	5	NC_003197	738345	738416	-		tRNA-Gln	0.5694	2	FALSE	TRUE	0	TRUE	FALSE
STM0677	STM0677	5	NC_003197	738455	738526	-		tRNA-Gln	0.5694	2	FALSE	TRUE	0	TRUE	FALSE
STM0678	STM0678	5	NC_003197	738553	738634	-		tRNA-Leu	0.5976	2	FALSE	TRUE	0	TRUE	FALSE
STM0679	STM0679	5	NC_003197	738646	738719	-		tRNA-Met	0.5135	2	FALSE	TRUE	0	TRUE	FALSE
STM0680	STM0680	1	NC_003197	738942	740606	-		asparagine synthetase B	0.5447	57	TRUE	TRUE	39	TRUE	TRUE
STM0681	STM0681	1	NC_003197	740896	741648	-		UMP phosphatase	0.5432	22	TRUE	TRUE	13	TRUE	TRUE
STM0682	STM0682	1	NC_003197	741695	742915	-		transcriptional regulator	0.534	37	TRUE	TRUE	14	TRUE	TRUE
STM0683	STM0683	1	NC_003197	742920	744074	-		N-acetylglucosamine-6-phosphate deacetylase	0.529	39	TRUE	TRUE	14	TRUE	TRUE
STM0684	STM0684	1	NC_003197	744134	744934	-		glucosamine-6-phosphate deaminase	0.5044	28	TRUE	TRUE	7	TRUE	TRUE
STM0685	STM0685	1	NC_003197	745261	747213	+		PTS N-acetyl glucosamine transporter subunit IIABC	0.5617	57	TRUE	TRUE	37	TRUE	TRUE
STM0686	STM0686	1	NC_003197	747424	749091	+		glutamine--tRNA ligase	0.5342	63	FALSE	TRUE	1	TRUE	FALSE
STM0687	STM0687	1	NC_003197	749537	750943	+		chitoporin	0.5139	66	TRUE	TRUE	24	TRUE	TRUE
STM0688	STM0688	1	NC_003197	750993	751325	+		hypothetical protein	0.5285	11	TRUE	TRUE	6	TRUE	TRUE
STM0689	STM0689	1	NC_003197	751374	752678	-		citrate-proton symporter	0.5402	47	TRUE	TRUE	22	TRUE	TRUE
STM0690	STM0690	1	NC_003197	752729	753868	-		tricarballylate utilization protein B	0.5754	38	TRUE	TRUE	7	TRUE	TRUE
STM0691	STM0691	1	NC_003197	753855	755258	-		FAD-binding dehydrogenase	0.584	45	TRUE	TRUE	14	TRUE	TRUE
STM0692	STM0692	1	NC_003197	755356	756282	-		putative LysR family transcriptional regulator	0.562	22	TRUE	TRUE	6	TRUE	TRUE
STM0693	STM0693	1	NC_003197	756397	756849	-		ferric iron uptake transcriptional regulator	0.4724	17	TRUE	TRUE	4	TRUE	TRUE
STM0694	STM0694	1	NC_003197	757131	757661	-		flavodoxin	0.5066	12	FALSE	TRUE	0	TRUE	FALSE
STM0695	STM0695	1	NC_003197	757812	758105	-		LexA regulated protein	0.5272	9	TRUE	TRUE	6	TRUE	TRUE
STM0696	STM0696	1	NC_003197	758239	759009	-		alpha/beta hydrolase	0.5616	23	TRUE	TRUE	11	TRUE	TRUE
STM0697	STM0697	1	NC_003197	759194	759736	+		replication initiation regulator SeqA	0.512	14	TRUE	TRUE	9	TRUE	TRUE
STM0698	STM0698	1	NC_003197	759761	761401	+		phosphoglucomutase, alpha-D-glucose phosphate-specific	0.5619	52	TRUE	TRUE	26	TRUE	TRUE
STM0699	STM0699	1	NC_003197	761516	762001	-		5-nitroimidazole antibiotic resistance protein	0.5082	24	TRUE	TRUE	15	TRUE	TRUE
STM0700	STM0700	1	NC_003197	762066	763385	-		putrescine-ornithine antiporter	0.5409	47	TRUE	TRUE	32	TRUE	TRUE
STM0701	STM0701	1	NC_003197	763382	765580	-		ornithine decarboxylase SpeF	0.5389	71	TRUE	TRUE	25	TRUE	TRUE
STM0702	STM0702	1	NC_003197	766342	767019	-		two-component system response regulator KdpE	0.5634	22	TRUE	TRUE	11	TRUE	TRUE
STM0703	STM0703	1	NC_003197	767016	769700	-		two-component system sensor histidine kinase KdbD	0.5888	79	TRUE	TRUE	22	TRUE	TRUE
STM0704	STM0704	1	NC_003197	769697	770281	-		potassium-transporting ATPase subunit C	0.6	18	TRUE	TRUE	14	TRUE	TRUE
STM0705	STM0705	1	NC_003197	770290	772338	-		potassium-transporting ATPase subunit B	0.5881	45	TRUE	TRUE	7	TRUE	TRUE
STM0706	STM0706	1	NC_003197	772359	774038	-		potassium-transporting ATPase subunit KdpA	0.5708	44	TRUE	TRUE	16	TRUE	TRUE
STM0707	STM0707	1	NC_003197	774038	774127	-		potassium-transporting ATPase subunit F	0.4889	6	FALSE	TRUE	0	TRUE	TRUE
STM0708	STM0708	1	NC_003197	774464	774670	+		hypothetical protein	0.5072	5	TRUE	TRUE	4	TRUE	TRUE
STM0709	STM0709	1	NC_003197	774781	776202	+		deoxyribodipyrimidine photo-lyase	0.5696	46	TRUE	TRUE	18	TRUE	TRUE
STM0710	STM0710	1	NC_003197	776241	777722	-		MFS transporter	0.5479	56	TRUE	TRUE	33	TRUE	TRUE
STM0711	STM0711	1	NC_003197	778051	778794	+		hypothetical protein	0.5551	21	TRUE	TRUE	2	TRUE	TRUE
STM0712	STM0712	1	NC_003197	778810	779466	+		hypothetical protein	0.6073	12	TRUE	TRUE	5	TRUE	TRUE
STM0713	STM0713	1	NC_003197	779460	780392	+		hypothetical protein	0.5831	27	TRUE	TRUE	22	TRUE	TRUE
STM0714	STM0714	1	NC_003197	780382	781116	+		LamB/YcsF family protein	0.5932	16	TRUE	TRUE	12	TRUE	TRUE
STM0715	STM0715	1	NC_003197	781440	781571	+		hypothetical protein	0.3939	7	TRUE	TRUE	2	TRUE	TRUE
STM0716	STM0716	1	NC_003197	781631	782197	+		DNA recombinase	0.5062	23	TRUE	TRUE	14	TRUE	TRUE
STM0717	STM0717	1	NC_003197	782657	782992	+		putative inner membrane protein	0.5536	8	TRUE	TRUE	2	TRUE	TRUE
STM0718	STM0718	1	NC_003197	782994	783734	+		transport protein	0.5655	22	TRUE	TRUE	7	TRUE	TRUE
STM0719	STM0719	1	NC_003197	784020	785171	+		putative UDP-galactopyranose mutase	0.388	76	TRUE	TRUE	3	TRUE	TRUE
STM0720	STM0720	1	NC_003197	785168	786064	+		putative glycosyl transferase	0.3712	70	TRUE	TRUE	1	TRUE	TRUE
STM0721	STM0721	1	NC_003197	786077	787210	+		glycosyltransferase family 1 protein	0.3589	84	FALSE	TRUE	1	TRUE	TRUE
STM0722	STM0722	1	NC_003197	787339	788109	+		ABC transporter permease	0.3606	59	FALSE	TRUE	0	TRUE	TRUE
STM0723	STM0723	1	NC_003197	788113	788823	+		sugar ABC transporter ATP-binding protein	0.3966	40	FALSE	TRUE	1	TRUE	TRUE
STM0724	STM0724	1	NC_003197	788917	790695	+		glycosyl transferase	0.3249	130	TRUE	TRUE	2	TRUE	TRUE
STM0725	STM0725	1	NC_003197	790888	791721	+		glycosyl transferase	0.3165	57	FALSE	TRUE	0	TRUE	TRUE
STM0726	STM0726	1	NC_003197	791779	793674	+		putative glycosyl transferase	0.3581	140	FALSE	TRUE	0	TRUE	TRUE
STM0727	STM0727	1	NC_003197	793742	793879	+		hypothetical protein	0.5	6	TRUE	TRUE	3	TRUE	TRUE
STM0728	STM0728	1	NC_003197	793928	794719	+		endonuclease VIII	0.529	29	TRUE	TRUE	13	TRUE	TRUE
STM0729	STM0729	1	NC_003197	794774	795820	-		AbrB family transcriptional regulator	0.5616	40	TRUE	TRUE	15	TRUE	TRUE
STM0730	STM0730	1	NC_003197	795957	797240	-		citrate (Si)-synthase	0.5273	28	TRUE	TRUE	11	TRUE	TRUE
STM0731	STM0731	1	NC_003197	797200	797586	+		hypothetical protein	0.4444	20	TRUE	TRUE	9	TRUE	TRUE
STM0732	STM0732	1	NC_003197	797995	798384	+		succinate dehydrogenase, cytochrome b556	0.4846	14	TRUE	TRUE	6	TRUE	TRUE
STM0733	STM0733	1	NC_003197	798378	798725	+		succinate dehydrogenase, hydrophobic membrane anchor protein	0.5057	12	TRUE	TRUE	9	TRUE	TRUE
STM0734	STM0734	1	NC_003197	798725	800491	+		succinate dehydrogenase flavoprotein subunit	0.5886	45	TRUE	TRUE	31	TRUE	TRUE
STM0735	STM0735	1	NC_003197	800505	801224	+		succinate dehydrogenase, Fe-S protein	0.5111	25	TRUE	TRUE	10	TRUE	TRUE
STM0736	STM0736	1	NC_003197	801748	804549	+		2-oxoglutarate dehydrogenase E1 component	0.5585	66	TRUE	TRUE	5	TRUE	FALSE
STM0737	STM0737	1	NC_003197	804564	805772	+		dihydrolipoamide succinyltransferase	0.5633	29	FALSE	TRUE	1	TRUE	TRUE
STM0738	STM0738	1	NC_003197	805914	807080	+		succinate--CoA ligase subunit beta	0.5656	26	TRUE	TRUE	9	TRUE	FALSE
STM0739	STM0739	1	NC_003197	807080	807949	+		succinate--CoA ligase subunit alpha	0.5667	28	TRUE	TRUE	5	TRUE	TRUE
STM0740	STM0740	1	NC_003197	809532	811100	+		cytochrome d terminal oxidase subunit 1	0.5373	45	TRUE	TRUE	28	TRUE	FALSE
STM0741	STM0741	1	NC_003197	811116	812255	+		cytochrome d ubiquinol oxidase subunit II	0.5491	32	TRUE	TRUE	15	TRUE	TRUE
STM0742	STM0742	1	NC_003197	812270	812383	+		putative outer membrane lipoprotein	0.5088	2	FALSE	TRUE	2	TRUE	TRUE
STM0743	STM0743	1	NC_003197	812520	812801	+		cyd operon protein YbgE	0.5213	8	TRUE	TRUE	11	TRUE	TRUE
STM0744	STM0744	1	NC_003197	813030	813434	+		tol-pal system-associated acyl-CoA thioesterase	0.5037	8	TRUE	TRUE	9	TRUE	TRUE
STM0745	STM0745	1	NC_003197	813431	814123	+		tol protein, membrane-spanning inner membrane protein	0.5238	22	FALSE	TRUE	7	TRUE	TRUE
STM0746	STM0746	1	NC_003197	814127	814555	+		protein TolR	0.5105	19	TRUE	TRUE	8	TRUE	TRUE
STM0747	STM0747	1	NC_003197	814620	815843	+		cell envelope integrity protein TolA	0.5882	18	TRUE	TRUE	12	TRUE	TRUE
STM0748	STM0748	1	NC_003197	815967	817259	+		Tol-Pal system beta propeller repeat protein TolB	0.5568	46	TRUE	TRUE	16	TRUE	FALSE
STM0749	STM0749	1	NC_003197	817294	817818	+		peptidoglycan-associated lipoprotein	0.5371	20	TRUE	TRUE	6	TRUE	TRUE
STM0750	STM0750	1	NC_003197	817828	818616	+		cell division protein CpoB	0.5234	30	TRUE	TRUE	10	TRUE	TRUE
STM0751	STM0751	5	NC_003197	818778	818850	+		tRNA-Lys	0.4795	3	FALSE	TRUE	0	TRUE	FALSE
STM0752	STM0752	5	NC_003197	818985	819057	+		tRNA-Val	0.6027	2	FALSE	TRUE	0	TRUE	FALSE
STM0753	STM0753	5	NC_003197	819064	819136	+		tRNA-Lys	0.4932	3	TRUE	TRUE	1	TRUE	FALSE
STM0754	STM0754	5	NC_003197	819189	819261	+		tRNA-Lys	0.4658	3	FALSE	TRUE	0	TRUE	FALSE
STM0755	STM0755	5	NC_003197	819399	819471	+		tRNA-Lys	0.4795	3	FALSE	TRUE	0	TRUE	FALSE
STM0756	STM0756	1	NC_003197	820236	821279	+		quinolinate synthase	0.5527	31	TRUE	TRUE	8	TRUE	TRUE
STM0757	STM0757	1	NC_003197	821304	822023	+		nicotinamide riboside transporter PnuC	0.5069	26	TRUE	TRUE	13	TRUE	TRUE
STM0758	STM0758	1	NC_003197	822020	822958	-		cation transporter	0.5495	22	TRUE	TRUE	11	TRUE	TRUE
STM0759	STM0759	1	NC_003197	823069	823455	-		hypothetical protein	0.4935	16	TRUE	TRUE	9	TRUE	TRUE
STM0760	STM0760	1	NC_003197	823775	824827	+		3-deoxy-7-phosphoheptulonate synthase	0.5356	28	TRUE	TRUE	4	TRUE	TRUE
STM0761	STM0761	1	NC_003197	824921	825466	-		fumarate hydratase Class I anaerobic	0.4249	31	FALSE	TRUE	4	TRUE	TRUE
STM0762	STM0762	1	NC_003197	825481	826326	-		fumarate hydratase	0.409	54	TRUE	TRUE	5	TRUE	TRUE
STM0763	STM0763	1	NC_003197	826495	827346	+		transcriptional regulator, lysR family	0.3521	49	FALSE	TRUE	0	TRUE	TRUE
STM0764	STM0764	1	NC_003197	827347	828330	-		transcriptional regulator, lysR family	0.3953	49	TRUE	TRUE	4	TRUE	TRUE
STM0765	STM0765	1	NC_003197	828574	829821	+		putative cation transporter	0.3806	81	FALSE	TRUE	1	TRUE	TRUE
STM0766	STM0766	1	NC_003197	829871	830116	+		oxaloacetate decarboxylase subunit gamma	0.6179	3	FALSE	TRUE	0	TRUE	TRUE
STM0768	STM0768	1	NC_003197	831922	833223	+		oxaloacetate decarboxylase subunit beta	0.6413	26	FALSE	TRUE	2	TRUE	TRUE
STM0769	STM0769	1	NC_003197	833342	834040	+		hypothetical protein	0.5966	10	TRUE	TRUE	3	TRUE	TRUE
STM0770	STM0770	1	NC_003197	834420	835499	+		iron ABC transporter permease	0.5509	42	TRUE	TRUE	16	TRUE	TRUE
STM0771	STM0771	1	NC_003197	835499	836275	+		iron ABC transporter	0.5637	27	TRUE	TRUE	16	TRUE	TRUE
STM0772	STM0772	1	NC_003197	836366	837118	-		phosphoglyceromutase	0.5179	22	TRUE	TRUE	10	TRUE	TRUE
STM0773	STM0773	1	NC_003197	837342	838382	-		galactose-1-epimerase	0.5658	36	TRUE	TRUE	13	TRUE	TRUE
STM0774	STM0774	1	NC_003197	838376	839524	-		galactokinase	0.5701	29	TRUE	TRUE	15	TRUE	TRUE
STM0775	STM0775	1	NC_003197	839527	840573	-		galactose-1-phosphate uridylyltransferase	0.5845	24	TRUE	TRUE	9	TRUE	TRUE
STM0776	STM0776	1	NC_003197	840584	841600	-		UDP-glucose 4-epimerase	0.5585	40	TRUE	TRUE	13	TRUE	TRUE
STM0777	STM0777	1	NC_003197	841823	842731	-		hypothetical protein	0.4686	40	TRUE	TRUE	10	TRUE	TRUE
STM0778	STM0778	1	NC_003197	842902	844377	-		molybdate ABC transporter ATP-binding protein ModF	0.5542	53	TRUE	TRUE	30	TRUE	TRUE
STM0779	STM0779	1	NC_003197	844445	845233	-		molybdenum-dependent transcriptional regulator	0.5729	17	TRUE	TRUE	11	TRUE	TRUE
STM0780	STM0780	1	NC_003197	845362	845511	+		multidrug efflux pump-associated protein, AcrZ family	0.4667	5	FALSE	TRUE	0	TRUE	TRUE
STM0781	STM0781	1	NC_003197	845678	846451	+		molybdate ABC transporter substrate-binding protein	0.5504	20	TRUE	TRUE	5	TRUE	TRUE
STM0782	STM0782	1	NC_003197	846451	847140	+		molybdate ABC transporter permease	0.5942	20	TRUE	TRUE	16	TRUE	TRUE
STM0783	STM0783	1	NC_003197	847143	848201	+		molybdenum ABC transporter ATP-binding protein	0.559	33	TRUE	TRUE	14	TRUE	TRUE
STM0784	STM0784	1	NC_003197	848202	849020	-		pyridoxal phosphatase	0.5324	28	TRUE	TRUE	16	TRUE	TRUE
STM0785	STM0785	1	NC_003197	849184	850179	+		6-phosphogluconolactonase	0.5572	40	TRUE	TRUE	14	TRUE	TRUE
STM0786	STM0786	1	NC_003197	850323	851606	-		acyl-CoA thioesterase	0.5724	35	TRUE	TRUE	35	TRUE	TRUE
STM0787	STM0787	1	NC_003197	851844	853067	+		imidazolonepropionase	0.5833	43	TRUE	TRUE	16	TRUE	TRUE
STM0788	STM0788	1	NC_003197	853064	854005	+		formimidoylglutamase	0.6168	21	TRUE	TRUE	10	TRUE	TRUE
STM0789	STM0789	1	NC_003197	854050	854775	+		histidine utilization repressor	0.5689	16	TRUE	TRUE	10	TRUE	TRUE
STM0791	STM0791	1	NC_003197	856658	858178	+		histidine ammonia-lyase	0.6036	37	TRUE	TRUE	16	TRUE	TRUE
STM0792	STM0792	1	NC_003197	858263	858739	-		kinase inhibitor	0.5849	17	TRUE	TRUE	6	TRUE	TRUE
STM0793	STM0793	1	NC_003197	858797	860086	-		adenosylmethionine--8-amino-7-oxononanoate transaminase	0.5868	28	TRUE	TRUE	25	TRUE	TRUE
STM0794	STM0794	1	NC_003197	860173	861213	+		biotin synthase	0.5514	39	TRUE	TRUE	21	TRUE	TRUE
STM0795	STM0795	1	NC_003197	861210	862367	+		8-amino-7-oxononanoate synthase	0.6045	32	TRUE	TRUE	17	TRUE	TRUE
STM0796	STM0796	1	NC_003197	862351	863106	+		malonyl-ACP O-methyltransferase BioC	0.5979	15	TRUE	TRUE	6	TRUE	TRUE
STM0797	STM0797	1	NC_003197	863099	863785	+		dethiobiotin synthase	0.591	28	TRUE	TRUE	21	TRUE	TRUE
STM0798	STM0798	1	NC_003197	864436	866457	+		excinuclease ABC subunit B	0.5534	62	TRUE	TRUE	39	TRUE	TRUE
STM0799	STM0799	1	NC_003197	866766	866939	+		hypothetical protein	0.3736	12	FALSE	TRUE	1	TRUE	TRUE
STM0800	STM0800	1	NC_003197	866947	869244	+		E3 ubiquitin--protein ligase	0.46	118	TRUE	TRUE	20	TRUE	TRUE
STM0801	STM0801	1	NC_003197	869336	870244	-		hypothetical protein	0.5435	35	TRUE	TRUE	15	TRUE	TRUE
STM0802	STM0802	1	NC_003197	870641	871630	+		cyclic pyranopterin phosphate synthase	0.5414	29	TRUE	TRUE	15	TRUE	TRUE
STM0803	STM0803	1	NC_003197	871652	872164	+		molybdenum cofactor biosynthesis protein B	0.5556	8	FALSE	TRUE	0	TRUE	TRUE
STM0804	STM0804	1	NC_003197	872167	872652	+		molybdenum cofactor biosynthesis protein C	0.5556	15	TRUE	TRUE	6	TRUE	TRUE
STM0805	STM0805	1	NC_003197	872639	872890	+		molybdopterin biosynthesis protein	0.5754	2	FALSE	TRUE	1	TRUE	TRUE
STM0806	STM0806	1	NC_003197	872892	873344	+		molybdenum cofactor biosynthesis protein MoaE	0.6093	10	FALSE	TRUE	2	TRUE	TRUE
STM0807	STM0807	1	NC_003197	873392	874096	+		hypothetical protein	0.4979	39	TRUE	TRUE	11	TRUE	TRUE
STM0808	STM0808	1	NC_003197	874243	874950	+		hypothetical protein	0.4393	46	TRUE	TRUE	4	TRUE	TRUE
STM0809	STM0809	1	NC_003197	874974	875582	+		putative inner membrane protein	0.4105	37	FALSE	TRUE	1	TRUE	TRUE
STM0810	STM0810	1	NC_003197	875590	876150	+		hypothetical protein	0.4545	30	TRUE	TRUE	8	TRUE	TRUE
STM0811	STM0811	1	NC_003197	876153	877115	-		hypothetical protein	0.5483	41	TRUE	TRUE	20	TRUE	TRUE
STM0812	STM0812	1	NC_003197	877115	878356	-		cardiolipin synthase B	0.5435	46	TRUE	TRUE	25	TRUE	TRUE
STM0813	STM0813	1	NC_003197	878353	879111	-		hypothetical protein	0.5652	22	TRUE	TRUE	9	TRUE	TRUE
STM0814	STM0814	1	NC_003197	879244	879654	+		hypothetical protein	0.5645	16	FALSE	TRUE	1	TRUE	TRUE
STM0815	STM0815	1	NC_003197	879616	880722	-		ABC transporter permease	0.5285	41	TRUE	TRUE	15	TRUE	TRUE
STM0816	STM0816	1	NC_003197	880838	881968	-		ABC transporter permease	0.5447	37	TRUE	TRUE	13	TRUE	TRUE
STM0817	STM0817	1	NC_003197	881961	883697	-		multidrug ABC transporter ATP-binding protein	0.5584	43	TRUE	TRUE	32	TRUE	TRUE
STM0818	STM0818	1	NC_003197	883690	884685	-		secretion protein HlyD	0.5783	32	TRUE	TRUE	7	TRUE	TRUE
STM0819	STM0819	1	NC_003197	884685	885359	-		transcriptional regulator	0.5319	23	TRUE	TRUE	10	TRUE	TRUE
STM0820	STM0820	1	NC_003197	885589	886953	+		ATP-dependent RNA helicase RhlE	0.5832	35	TRUE	TRUE	21	TRUE	TRUE
STM0821	STM0821	1	NC_003197	887161	889305	+		ATP-dependent DNA helicase DinG	0.5492	61	TRUE	TRUE	26	TRUE	TRUE
STM0822	STM0822	1	NC_003197	889335	890309	+		DNA-binding protein YbiB	0.5703	32	TRUE	TRUE	18	TRUE	TRUE
STM0823	STM0823	1	NC_003197	890465	890725	-		hypothetical protein	0.5172	8	TRUE	TRUE	5	TRUE	TRUE
STM0825	STM0825	1	NC_003197	891010	891276	-		hypothetical protein	0.5206	10	TRUE	TRUE	1	TRUE	TRUE
STM0826	STM0826	1	NC_003197	891481	892407	+		23S rRNA (adenine(1618)-N(6))-methyltransferase	0.5469	33	TRUE	TRUE	11	TRUE	TRUE
STM0827	STM0827	1	NC_003197	892404	894626	-		mechanosensitive channel protein	0.5439	93	TRUE	TRUE	16	TRUE	TRUE
STM0828	STM0828	1	NC_003197	894745	895467	-		glutamine ABC transporter ATP-binding protein	0.5228	15	TRUE	TRUE	11	TRUE	TRUE
STM0829	STM0829	1	NC_003197	895464	896123	-		glutamine ABC transporter permease GlnP	0.5318	24	TRUE	TRUE	5	TRUE	TRUE
STM0830	STM0830	1	NC_003197	896267	897013	-		glutamine ABC transporter substrate-binding protein GlnH	0.4886	28	TRUE	TRUE	9	TRUE	TRUE
STM0831	STM0831	1	NC_003197	897490	897993	-		DNA starvation/stationary phase protection protein Dps	0.4821	20	TRUE	TRUE	4	TRUE	TRUE
STM0832	STM0832	1	NC_003197	898296	899183	-		threonine/homoserine exporter RhtA	0.5619	29	TRUE	TRUE	24	TRUE	TRUE
STM0833	STM0833	1	NC_003197	899537	900052	+		outer membrane protein OmpX	0.5174	28	TRUE	TRUE	12	TRUE	TRUE
STM0834	STM0834	1	NC_003197	900115	901695	-		phosphoethanolamine transferase	0.518	61	TRUE	TRUE	25	TRUE	TRUE
STM0835	STM0835	1	NC_003197	902274	902747	+		transcriptional regulator MntR	0.5295	14	TRUE	TRUE	6	TRUE	TRUE
STM0836	STM0836	1	NC_003197	902744	903856	+		anion transporter	0.5472	39	TRUE	TRUE	18	TRUE	TRUE
STM0837	STM0837	1	NC_003197	903900	904820	-		L,D-transpeptidase	0.5537	39	TRUE	TRUE	13	TRUE	TRUE
STM0838	STM0838	1	NC_003197	905039	906631	+		ABC-F family ATPase	0.533	51	TRUE	TRUE	30	TRUE	TRUE
STM0839	STM0839	1	NC_003197	907240	907983	+		putative inner membrane protein	0.4355	41	TRUE	TRUE	4	TRUE	TRUE
STM0840	STM0840	1	NC_003197	908012	908731	-		sugar-phosphatase	0.4681	29	TRUE	TRUE	8	TRUE	TRUE
STM0841	STM0841	1	NC_003197	908936	910201	-		hypothetical protein	0.5853	40	TRUE	TRUE	20	TRUE	TRUE
STM0842	STM0842	1	NC_003197	910463	911272	+		sugar-phosphatase	0.4938	25	TRUE	TRUE	13	TRUE	TRUE
STM0843	STM0843	1	NC_003197	911350	913782	-		glycyl radical enzyme	0.5565	77	TRUE	TRUE	47	TRUE	TRUE
STM0844	STM0844	1	NC_003197	913788	914687	-		pyruvate formate lyase-activating protein	0.5556	25	TRUE	TRUE	15	TRUE	TRUE
STM0845	STM0845	1	NC_003197	914965	915714	-		molybdopterin-synthase adenylyltransferase MoeB	0.5747	32	TRUE	TRUE	19	TRUE	TRUE
STM0846	STM0846	1	NC_003197	915714	916955	-		molybdopterin biosynthesis protein	0.5797	38	TRUE	TRUE	18	TRUE	TRUE
STM0847	STM0847	1	NC_003197	917152	918093	+		beta-aspartyl-peptidase	0.6019	20	TRUE	TRUE	15	TRUE	TRUE
STM0848	STM0848	1	NC_003197	918104	919975	+		glutathione ABC transporter ATP-binding protein GsiA	0.5753	53	TRUE	TRUE	22	TRUE	TRUE
STM0849	STM0849	1	NC_003197	920008	921546	+		glutathione ABC transporter substrate-binding protein GsiB	0.5328	62	TRUE	TRUE	25	TRUE	TRUE
STM0850	STM0850	1	NC_003197	921607	922527	+		glutathione ABC transporter permease GsiC	0.5461	20	TRUE	TRUE	15	TRUE	TRUE
STM0851	STM0851	1	NC_003197	922530	923441	+		glutathione ABC transporter permease GsiD	0.5548	33	TRUE	TRUE	11	TRUE	TRUE
STM0852	STM0852	1	NC_003197	923532	924857	-		ribosomal protein S12 methylthiotransferase	0.5415	41	TRUE	TRUE	17	TRUE	TRUE
STM0853	STM0853	1	NC_003197	925088	925471	+		transcriptional regulator	0.5026	10	TRUE	TRUE	5	TRUE	TRUE
STM0854	STM0854	1	NC_003197	926184	926699	+		CoA ester lyase	0.3895	23	TRUE	TRUE	1	TRUE	TRUE
STM0855	STM0855	1	NC_003197	926617	927471	+		putative electron transfer flavoprotein beta subunit	0.3778	59	TRUE	TRUE	1	TRUE	TRUE
STM0856	STM0856	1	NC_003197	927482	928429	+		electron transfer flavoprotein subunit alpha	0.4146	52	TRUE	TRUE	3	TRUE	TRUE
STM0857	STM0857	1	NC_003197	928723	929886	+		putative acyl-CoA dehydrogenase	0.4313	52	TRUE	TRUE	8	TRUE	TRUE
STM0858	STM0858	1	NC_003197	930335	932020	+		electron transfer flavoprotein-ubiquinone oxidoreductase	0.4324	87	TRUE	TRUE	7	TRUE	TRUE
STM0859	STM0859	1	NC_003197	932026	932916	-		putative LysR family transcriptional regulator	0.4018	52	TRUE	TRUE	5	TRUE	TRUE
STM0860	STM0860	1	NC_003197	933181	933606	-		hypothetical protein	0.439	19	TRUE	TRUE	6	TRUE	TRUE
STM0861	STM0861	1	NC_003197	933953	934633	+		putative dehydrogenase	0.5404	22	TRUE	TRUE	22	TRUE	TRUE
STM0862	STM0862	1	NC_003197	934630	935256	-		putative glutathione S-transferase	0.5439	18	TRUE	TRUE	8	TRUE	TRUE
STM0863	STM0863	1	NC_003197	935500	936702	+		serine-type D-Ala-D-Ala carboxypeptidase	0.5395	36	TRUE	TRUE	6	TRUE	TRUE
STM0864	STM0864	1	NC_003197	936747	937505	-		DNA-binding transcriptional repressor DeoR	0.5191	29	TRUE	TRUE	12	TRUE	TRUE
STM0865	STM0865	1	NC_003197	937577	938185	-		undecaprenyl-diphosphate phosphatase	0.5517	21	TRUE	TRUE	3	TRUE	TRUE
STM0866	STM0866	1	NC_003197	938498	939730	+		multidrug transporter MdfA	0.5531	42	TRUE	TRUE	19	TRUE	TRUE
STM0867	STM0867	1	NC_003197	939784	940599	-		sugar-phosphatase	0.5135	33	TRUE	TRUE	7	TRUE	TRUE
STM0868	STM0868	1	NC_003197	940596	941807	-		hypothetical protein	0.5751	37	TRUE	TRUE	13	TRUE	TRUE
STM0869	STM0869	1	NC_003197	941975	942595	+		DNA-binding transcriptional regulator	0.5169	28	TRUE	TRUE	9	TRUE	TRUE
STM0870	STM0870	1	NC_003197	942712	944397	-		transporter	0.5391	62	TRUE	TRUE	22	TRUE	TRUE
STM0871	STM0871	1	NC_003197	944668	945045	+		hypothetical protein	0.5159	18	TRUE	TRUE	6	TRUE	TRUE
STM0872	STM0872	1	NC_003197	945077	945340	-		glutaredoxin	0.4318	13	TRUE	TRUE	9	TRUE	TRUE
STM0873	STM0873	1	NC_003197	945510	945800	+		hypothetical protein	0.5326	13	TRUE	TRUE	3	TRUE	TRUE
STM0874	STM0874	1	NC_003197	945784	946506	+		nitroreductase A	0.5408	28	TRUE	TRUE	11	TRUE	TRUE
STM0875	STM0875	1	NC_003197	946564	947466	+		ribosomal protein S6 modification protein	0.5637	33	TRUE	TRUE	15	TRUE	TRUE
STM0876	STM0876	1	NC_003197	947563	948039	+		hypothetical protein	0.501	14	TRUE	TRUE	5	TRUE	TRUE
STM0877	STM0877	1	NC_003197	948388	949500	+		spermidine/putrescine ABC transporter substrate-binding protein PotF	0.522	38	TRUE	TRUE	23	TRUE	TRUE
STM0878	STM0878	1	NC_003197	949588	950721	+		ABC transporter ATP-binding protein	0.5476	34	TRUE	TRUE	22	TRUE	TRUE
STM0879	STM0879	1	NC_003197	950731	951684	+		putrescine ABC transporter permease PotH	0.5231	36	TRUE	TRUE	16	TRUE	TRUE
STM0880	STM0880	1	NC_003197	951681	952526	+		putrescine ABC transporter permease PotI	0.5757	19	TRUE	TRUE	5	TRUE	TRUE
STM0881	STM0881	1	NC_003197	952600	953073	+		hypothetical protein	0.5042	20	TRUE	TRUE	8	TRUE	TRUE
STM0882	STM0882	1	NC_003197	953116	954246	+		23S rRNA (uracil(747)-C(5))-methyltransferase	0.5579	32	TRUE	TRUE	14	TRUE	TRUE
STM0884	STM0884	1	NC_003197	954529	955872	+		PTS ascorbate transporter subunit IIC	0.4561	74	TRUE	TRUE	13	TRUE	TRUE
STM0885	STM0885	1	NC_003197	955902	956222	+		PTS sugar transporter IIB	0.3863	21	FALSE	TRUE	0	TRUE	TRUE
STM0886	STM0886	1	NC_003197	956232	957719	+		putative sulfatase	0.5188	62	TRUE	TRUE	34	TRUE	TRUE
STM0887	STM0887	1	NC_003197	957938	958669	-		arginine ABC transporter substrate-binding protein	0.4863	32	TRUE	TRUE	9	TRUE	TRUE
STM0888	STM0888	1	NC_003197	958906	959574	-		arginine transporter permease subunit ArtM	0.5202	34	TRUE	TRUE	16	TRUE	TRUE
STM0889	STM0889	1	NC_003197	959574	960290	-		arginine transporter permease subunit ArtQ	0.5495	24	TRUE	TRUE	6	TRUE	TRUE
STM0890	STM0890	1	NC_003197	960297	961028	-		arginine ABC transporter substrate-binding protein	0.5178	27	TRUE	TRUE	12	TRUE	TRUE
STM0891	STM0891	1	NC_003197	961046	961774	-		arginine ABC transporter ATP-binding protein ArtP	0.5364	20	TRUE	TRUE	6	TRUE	TRUE
STM0892	STM0892	1	NC_003197	962004	962519	-		putative lipoprotein	0.5678	18	TRUE	TRUE	3	TRUE	TRUE
STM0893	STM0893	1	NC_003197	962615	963940	-		putative Fels-1 prophage integrase	0.4736	49	TRUE	TRUE	30	FALSE	FALSE
STM0894	STM0894	1	NC_003197	963968	964210	-		putative Fels-1 prophage excisionase	0.4691	12	TRUE	TRUE	10	FALSE	FALSE
STM0895	STM0895	1	NC_003197	964576	964884	-		Fels-1 prophage protein	0.4854	9	TRUE	TRUE	6	FALSE	FALSE
STM0896	STM0896	1	NC_003197	965344	965736	-		Fels-1 prophage protein	0.486	17	TRUE	TRUE	1	FALSE	FALSE
STM0897	STM0897	1	NC_003197	966312	966728	-		Fels-1 prophage protein	0.4149	19	FALSE	TRUE	0	FALSE	FALSE
STM0898	STM0898	1	NC_003197	967914	968609	-		predicted Fels-1 prophage transcriptional regulator	0.4253	34	FALSE	TRUE	0	FALSE	FALSE
STM0898A	STM0898A	1	NC_003197	968722	968976	+		Fels-1 prophage protein	0.4824	5	FALSE	TRUE	1	FALSE	FALSE
STM0899	STM0899	1	NC_003197	969476	969844	+		Fels-1 prophage protein	0.4715	10	TRUE	TRUE	5	FALSE	FALSE
STM0900	STM0900	1	NC_003197	970002	971585	+		putative Fels-1 prophage DNA or RNA helicases of superfamily II	0.529	45	TRUE	TRUE	27	FALSE	FALSE
STM0901	STM0901	1	NC_003197	971582	972550	+		Fels-1 putative prophage DNA primase	0.5201	31	TRUE	TRUE	18	FALSE	FALSE
STM0902	STM0902	1	NC_003197	972550	973410	+		Fels-1 prophage protein	0.5006	33	TRUE	TRUE	21	FALSE	FALSE
STM0903	STM0903	1	NC_003197	973407	974222	+		putative Fels-1 prophage chaparone	0.5466	24	TRUE	TRUE	12	FALSE	FALSE
STM0904	STM0904	1	NC_003197	974377	974769	-		Fels-1 prophage protein	0.369	28	TRUE	TRUE	6	FALSE	FALSE
STM0905	STM0905	1	NC_003197	975827	976225	+		Fels-1 prophage hypothetical protein	0.4135	17	FALSE	TRUE	2	FALSE	FALSE
STM0906	STM0906	1	NC_003197	976815	977159	+		Fels-1 prophage protein	0.4957	10	TRUE	TRUE	2	FALSE	FALSE
STM0907	STM0907	1	NC_003197	977162	977776	+		putative Fels-1 prophage chitinase	0.535	19	TRUE	TRUE	4	FALSE	FALSE
STM0908	STM0908	1	NC_003197	977773	978258	+		Fels-1 prophage protein	0.5391	10	TRUE	TRUE	8	FALSE	FALSE
STM0909	STM0909	1	NC_003197	979093	979584	+		Fels-1 prophage protein	0.5142	14	TRUE	TRUE	6	FALSE	FALSE
STM0910	STM0910	1	NC_003197	979571	981679	+		Fels-1 prophage protein	0.5671	60	TRUE	TRUE	29	FALSE	FALSE
STM0911	STM0911	1	NC_003197	981879	983414	+		Fels-1 prophage protein	0.6048	27	TRUE	TRUE	14	FALSE	FALSE
STM0912	STM0912	1	NC_003197	983266	985452	+		Fels-1 prophage protease subunits of ATP-dependent proteases	0.5766	41	TRUE	TRUE	19	FALSE	FALSE
STM0913	STM0913	1	NC_003197	985466	986137	-		Fels-1 prophage protein	0.5997	14	TRUE	TRUE	7	FALSE	FALSE
STM0914	STM0914	1	NC_003197	986136	986720	+		putative Fels-1 phage tail component	0.5863	10	TRUE	TRUE	6	FALSE	FALSE
STM0915	STM0915	1	NC_003197	986717	987118	+		Fels-1 prophage protein	0.5498	8	TRUE	TRUE	4	FALSE	FALSE
STM0916	STM0916	1	NC_003197	987129	987872	+		putative Fels-1 prophage major tail protein	0.5685	14	TRUE	TRUE	5	FALSE	FALSE
STM0917	STM0917	1	NC_003197	988339	988656	+		putative Fels-1 prophage minor tail protein	0.5818	3	FALSE	TRUE	1	FALSE	FALSE
STM0918	STM0918	1	NC_003197	988628	991789	+		putative Fels-1 prophage minor tail protein	0.5718	65	TRUE	TRUE	23	FALSE	FALSE
STM0919	STM0919	1	NC_003197	991789	992118	+		putative Fels-1 prophage minor tail protein	0.5576	6	TRUE	TRUE	5	FALSE	FALSE
STM0920	STM0920	1	NC_003197	992245	992763	+		Fels-1 prophage attachment and invasion protein	0.4566	28	TRUE	TRUE	16	FALSE	FALSE
STM0921	STM0921	1	NC_003197	992895	993590	+		putative Fels-1 prophage minor tail protein	0.5805	12	TRUE	TRUE	9	FALSE	FALSE
STM0922	STM0922	1	NC_003197	993602	994336	+		putative Fels-1 prophage tail assembly protein	0.5578	19	TRUE	TRUE	9	FALSE	FALSE
STM0923	STM0923	1	NC_003197	994234	994911	+		putative Fels-1 prophage tail assembly protein	0.59	19	TRUE	TRUE	3	FALSE	FALSE
STM0924	STM0924	1	NC_003197	994965	995489	-		putative Fels-1 prophage Cu/Zn superoxide dismutase	0.4857	19	TRUE	TRUE	4	FALSE	FALSE
STM0925	STM0925	1	NC_003197	995583	999029	+		putative Fels-1 prophage host specificity protein	0.5709	106	TRUE	TRUE	50	FALSE	FALSE
STM0926	STM0926	1	NC_003197	999073	1001445	+		putative Fels-1 prophage minor tail protein	0.5824	50	TRUE	TRUE	8	FALSE	FALSE
STM0927	STM0927	1	NC_003197	1001445	1002020	+		putative Fels-1 prophage tail assembly protein	0.4722	21	TRUE	TRUE	9	FALSE	FALSE
STM0928	STM0928	1	NC_003197	1002091	1003329	-		sialidase	0.4044	62	TRUE	TRUE	8	FALSE	FALSE
STM0929	STM0929	1	NC_003197	1003903	1004274	-		putative inner membrane protein	0.3548	27	TRUE	TRUE	2	FALSE	FALSE
STM0930	STM0930	1	NC_003197	1005370	1005693	+		hypothetical protein	0.537	13	TRUE	TRUE	3	TRUE	TRUE
STM0931	STM0931	1	NC_003197	1005690	1006520	+		N-acetylmuramoyl-L-alanine amidase	0.5704	30	TRUE	TRUE	13	TRUE	TRUE
STM0932	STM0932	1	NC_003197	1006517	1007530	-		hypothetical protein	0.5483	39	TRUE	TRUE	17	TRUE	TRUE
STM0933	STM0933	1	NC_003197	1007626	1009059	-		NAD(P)-dependent oxidoreductase	0.5802	48	TRUE	TRUE	9	TRUE	TRUE
STM0934	STM0934	1	NC_003197	1009070	1010071	-		low-specificity L-threonine aldolase	0.5978	33	TRUE	TRUE	20	TRUE	TRUE
STM0935	STM0935	1	NC_003197	1010110	1011828	-		pyruvate oxidase	0.5707	52	TRUE	TRUE	6	TRUE	TRUE
STM0936	STM0936	1	NC_003197	1011986	1012957	-		NADH oxidoreductase for hcp gene product	0.5638	34	TRUE	TRUE	15	TRUE	TRUE
STM0937	STM0937	1	NC_003197	1012966	1014618	-		hydroxylamine reductase	0.5687	42	TRUE	TRUE	20	TRUE	TRUE
STM0938	STM0938	1	NC_003197	1014762	1015661	-		hypothetical protein	0.51	42	TRUE	TRUE	14	TRUE	TRUE
STM0939	STM0939	1	NC_003197	1015863	1017521	+		ATP-dependent endonuclease	0.5546	50	TRUE	TRUE	16	TRUE	TRUE
STM0940	STM0940	1	NC_003197	1017518	1018486	-		homolog of virK	0.4685	48	TRUE	TRUE	15	TRUE	TRUE
STM0941	STM0941	1	NC_003197	1018614	1019732	+		macrolide transporter subunit MacA	0.5335	37	TRUE	TRUE	20	TRUE	TRUE
STM0942	STM0942	1	NC_003197	1019729	1021675	+		putative ABC superfamily (atp&memb) transport protein	0.5444	69	TRUE	TRUE	44	TRUE	TRUE
STM0943	STM0943	1	NC_003197	1021805	1022026	-		cold shock domain protein CspD	0.518	4	FALSE	TRUE	2	TRUE	TRUE
STM0944	STM0944	1	NC_003197	1022350	1022670	+		ATP-dependent Clp protease adapter ClpS	0.4642	15	TRUE	TRUE	9	TRUE	TRUE
STM0945	STM0945	1	NC_003197	1022701	1024977	+		ATP-dependent Clp protease ATP-binding subunit ClpA	0.5419	69	TRUE	TRUE	26	TRUE	TRUE
STM0946	STM0946	1	NC_003197	1025169	1025627	+		IS200/IS605 family transposase	0.4597	23	FALSE	TRUE	0	TRUE	FALSE
STM0949	STM0949	5	NC_003197	1027444	1027528	-		tRNA-Ser	0.6	3	FALSE	TRUE	0	TRUE	FALSE
STM0950	STM0950	1	NC_003197	1027682	1028359	-		hydrolase	0.5383	30	TRUE	TRUE	13	TRUE	TRUE
STM0951	STM0951	1	NC_003197	1028379	1029239	-		quercetin 2,3-dioxygenase	0.5621	21	TRUE	TRUE	8	TRUE	TRUE
STM0952	STM0952	1	NC_003197	1029348	1030259	+		LysR family transcriptional regulator	0.5789	24	TRUE	TRUE	10	TRUE	TRUE
STM0953	STM0953	1	NC_003197	1030350	1030568	-		translation initiation factor IF-1	0.4886	11	FALSE	TRUE	0	TRUE	FALSE
STM0954	STM0954	1	NC_003197	1030496	1030879	-		hypothetical protein	0.4349	23	TRUE	TRUE	12	TRUE	FALSE
STM0955	STM0955	1	NC_003197	1030880	1031584	-		leucyl/phenylalanyl-tRNA--protein transferase	0.5674	21	TRUE	TRUE	3	TRUE	TRUE
STM0956	STM0956	1	NC_003197	1031629	1033350	-		cysteine/glutathione ABC transporter ATP-binding protein/permease CydC	0.5703	54	TRUE	TRUE	19	TRUE	TRUE
STM0957	STM0957	1	NC_003197	1033351	1035117	-		cysteine/glutathione ABC transporter permease/ATP-binding protein CydD	0.5659	49	TRUE	TRUE	31	TRUE	TRUE
STM0958	STM0958	1	NC_003197	1035231	1036199	-		thioredoxin-disulfide reductase	0.5501	23	TRUE	TRUE	10	TRUE	TRUE
STM0959	STM0959	1	NC_003197	1036745	1037239	+		leucine-responsive transcriptional regulator	0.4909	20	TRUE	TRUE	16	TRUE	TRUE
STM0960	STM0960	1	NC_003197	1037374	1041429	+		DNA translocase FtsK	0.5856	130	FALSE	TRUE	3	TRUE	FALSE
STM0961	STM0961	1	NC_003197	1041569	1042183	+		periplasmic protein	0.5041	25	FALSE	TRUE	2	TRUE	FALSE
STM0962	STM0962	1	NC_003197	1042193	1043536	+		recombination factor protein RarA	0.5707	44	TRUE	TRUE	14	TRUE	TRUE
STM0963	STM0963	1	NC_003197	1043795	1045087	+		serine--tRNA ligase	0.5406	38	FALSE	TRUE	0	TRUE	FALSE
STM0964	STM0964	1	NC_003197	1045324	1047768	+		dimethylsulfoxide reductase subunit A	0.5354	96	TRUE	TRUE	46	TRUE	TRUE
STM0965	STM0965	1	NC_003197	1047779	1048396	+		dimethylsulfoxide reductase, chain B	0.5712	17	FALSE	TRUE	1	TRUE	TRUE
STM0966	STM0966	1	NC_003197	1048398	1049261	+		dimethyl sulfoxide reductase	0.5822	24	TRUE	TRUE	16	TRUE	TRUE
STM0968	STM0968	1	NC_003197	1049611	1050759	+		MFS transporter	0.5178	50	TRUE	TRUE	19	TRUE	TRUE
STM0969	STM0969	1	NC_003197	1050977	1052398	+		transporter	0.4726	71	TRUE	TRUE	29	TRUE	TRUE
STM0970	STM0970	1	NC_003197	1052691	1053515	-		pyruvate formate lyase activating enzyme 1	0.4812	26	TRUE	TRUE	9	TRUE	TRUE
STM0971	STM0971	1	NC_003197	1053607	1053933	-		putative cytoplasmic protein	0.4495	19	TRUE	TRUE	7	TRUE	TRUE
STM0972	STM0972	1	NC_003197	1054064	1055023	+		pathogenicity island 1 protein SopD2	0.3333	68	TRUE	TRUE	3	TRUE	TRUE
STM0973	STM0973	1	NC_003197	1055099	1057381	-		formate C-acetyltransferase	0.5164	74	TRUE	TRUE	25	TRUE	TRUE
STM0974	STM0974	1	NC_003197	1057441	1058298	-		formate transporter FocA	0.4837	37	TRUE	TRUE	14	TRUE	TRUE
STM0975	STM0975	1	NC_003197	1058703	1060463	-		ribosomal protein S12 methylthiotransferase accessory factor YcaO	0.5275	56	TRUE	TRUE	25	TRUE	TRUE
STM0976	STM0976	1	NC_003197	1060600	1061292	+		hypothetical protein	0.5152	19	TRUE	TRUE	6	TRUE	TRUE
STM0977	STM0977	1	NC_003197	1061478	1062566	+		phosphoserine transaminase	0.5363	35	TRUE	TRUE	17	TRUE	TRUE
STM0978	STM0978	1	NC_003197	1062637	1063920	+		3-phosphoshikimate 1-carboxyvinyltransferase	0.5389	51	TRUE	TRUE	16	TRUE	TRUE
STM0979	STM0979	1	NC_003197	1064063	1064824	+		metalloprotease	0.5105	26	TRUE	TRUE	11	TRUE	TRUE
STM0980	STM0980	1	NC_003197	1064997	1065680	+		cytidylate kinase	0.557	16	TRUE	TRUE	4	TRUE	FALSE
STM0981	STM0981	1	NC_003197	1065794	1067467	+		30S ribosomal protein S1	0.5102	42	FALSE	TRUE	0	TRUE	FALSE
STM0982	STM0982	1	NC_003197	1067623	1067907	+		integration host factor subunit beta	0.5018	11	TRUE	TRUE	2	TRUE	TRUE
STM0983	STM0983	1	NC_003197	1068137	1070401	+		ComEC family protein	0.5532	87	TRUE	TRUE	46	TRUE	TRUE
STM0984	STM0984	1	NC_003197	1070438	1072186	+		lipid ABC transporter permease/ATP-binding protein	0.5169	61	FALSE	TRUE	1	TRUE	FALSE
STM0985	STM0985	1	NC_003197	1072183	1073160	+		tetraacyldisaccharide 4'-kinase	0.5992	27	FALSE	TRUE	0	TRUE	FALSE
STM0986	STM0986	1	NC_003197	1073204	1074436	+		hypothetical protein	0.5539	46	TRUE	TRUE	12	TRUE	FALSE
STM0987	STM0987	1	NC_003197	1074488	1074670	+		hypothetical protein	0.4645	7	FALSE	TRUE	0	TRUE	TRUE
STM0988	STM0988	1	NC_003197	1074667	1075413	+		3-deoxy-manno-octulosonate cytidylyltransferase	0.5743	20	FALSE	TRUE	0	TRUE	FALSE
STM0989	STM0989	1	NC_003197	1075624	1076517	+		hypothetical protein	0.5537	28	TRUE	TRUE	10	TRUE	TRUE
STM0990	STM0990	1	NC_003197	1076497	1077273	-		hypothetical protein	0.565	30	TRUE	TRUE	8	TRUE	TRUE
STM0991	STM0991	1	NC_003197	1077409	1078212	+		tRNA uridine 5-oxyacetic acid(34) methyltransferase CmoM	0.556	24	TRUE	TRUE	6	TRUE	TRUE
STM0992	STM0992	1	NC_003197	1078205	1079527	+		condensin subunit MukF	0.5382	42	FALSE	TRUE	0	TRUE	FALSE
STM0993	STM0993	1	NC_003197	1079508	1080212	+		chromosome partitioning protein MukE	0.5348	25	FALSE	TRUE	0	TRUE	FALSE
STM0994	STM0994	1	NC_003197	1080212	1084678	+		cell division protein MukB	0.567	104	FALSE	TRUE	1	TRUE	FALSE
STM0995	STM0995	1	NC_003197	1085023	1086864	+		L,D-transpeptidase	0.5695	63	TRUE	TRUE	33	TRUE	TRUE
STM0996	STM0996	1	NC_003197	1087124	1087672	+		hypothetical protein	0.5191	24	TRUE	TRUE	11	TRUE	TRUE
STM0997	STM0997	1	NC_003197	1087700	1088347	+		hypothetical protein	0.5509	11	TRUE	TRUE	6	TRUE	TRUE
STM0998	STM0998	1	NC_003197	1088409	1089599	-		aromatic amino acid aminotransferase	0.5542	36	TRUE	TRUE	16	TRUE	TRUE
STM0999	STM0999	1	NC_003197	1089784	1090875	-		phosphoporin PhoE	0.511	53	TRUE	TRUE	25	TRUE	TRUE
STM1000	STM1000	1	NC_003197	1091482	1092882	-		asparagine--tRNA ligase	0.551	41	FALSE	TRUE	0	TRUE	FALSE
STM1001	STM1001	1	NC_003197	1093083	1093544	-		putative leucine response regulator	0.4892	15	TRUE	TRUE	5	TRUE	TRUE
STM1002	STM1002	1	NC_003197	1093861	1095075	+		diaminopropionate ammonia-lyase	0.456	65	TRUE	TRUE	4	TRUE	TRUE
STM1003	STM1003	1	NC_003197	1095320	1096756	+		amino acid:proton symporter	0.4308	81	TRUE	TRUE	8	TRUE	TRUE
STM1004	STM1004	1	NC_003197	1096834	1098036	-		nicotinate phosphoribosyltransferase	0.5445	35	TRUE	TRUE	21	TRUE	TRUE
STM1005	STM1005	1	NC_003197	1098231	1099523	-		Gifsy-2 prophage integrase	0.488	49	TRUE	TRUE	28	TRUE	TRUE
STM1006	STM1006	1	NC_003197	1099568	1099816	-		Gifsy-2 prophage excisionase	0.498	7	TRUE	TRUE	6	TRUE	TRUE
STM1007	STM1007	1	NC_003197	1099857	1100096	-		Gifsy-2 prophage protein	0.5208	10	FALSE	TRUE	1	TRUE	TRUE
STM1008	STM1008	1	NC_003197	1100139	1101296	-		Gifsy-2 prophage protein	0.5207	35	FALSE	FALSE	0	TRUE	TRUE
STM1009	STM1009	1	NC_003197	1101259	1104144	-		Gifsy-2 prophage exodeoxyribonuclease	0.5308	76	TRUE	TRUE	2	TRUE	TRUE
STM1010	STM1010	1	NC_003197	1104271	1104570	-		Gifsy-2 prophage protein	0.38	15	FALSE	FALSE	0	TRUE	TRUE
STM1011	STM1011	1	NC_003197	1104743	1105003	-		Gifsy-2 prophage protein	0.4866	8	FALSE	FALSE	0	TRUE	TRUE
STM1012	STM1012	1	NC_003197	1105053	1105463	-		Gifsy-2 prophage putative regulatory protein	0.4696	8	FALSE	FALSE	0	TRUE	TRUE
STM1013	STM1013	1	NC_003197	1105788	1106162	+		Gifsy-2 prophage putative regulatory protein	0.528	15	FALSE	FALSE	0	TRUE	TRUE
STM1014	STM1014	1	NC_003197	1106247	1107230	+		Gifsy-2 prophage putative regulatory protein	0.4675	43	FALSE	FALSE	0	TRUE	TRUE
STM1015	STM1015	1	NC_003197	1107233	1107982	+		Gifsy-2 prophage ATPase involved in DNA replication initiation	0.5253	19	FALSE	FALSE	0	TRUE	TRUE
STM1016	STM1016	1	NC_003197	1107993	1108340	+		Gifsy-2 prophage protein	0.5431	10	FALSE	FALSE	0	TRUE	TRUE
STM1017	STM1017	1	NC_003197	1108337	1108648	+		Gifsy-2 prophage protein	0.5449	7	FALSE	FALSE	0	TRUE	TRUE
STM1018	STM1018	1	NC_003197	1108726	1109016	+		Gifsy-2 prophage protein	0.354	16	FALSE	FALSE	0	TRUE	TRUE
STM1019	STM1019	1	NC_003197	1109308	1109541	+		Gifsy-2 prophage protein	0.4615	8	FALSE	FALSE	0	TRUE	TRUE
STM1020	STM1020	1	NC_003197	1109957	1110559	+		Gifsy-2 prophage protein	0.5224	19	TRUE	TRUE	1	TRUE	TRUE
STM1021	STM1021	1	NC_003197	1110768	1111379	+		Gifsy-2 prophage protein	0.5866	12	FALSE	TRUE	1	TRUE	TRUE
STM1022	STM1022	1	NC_003197	1111512	1112309	+		Gifsy-2 prophage putative molecular chaperone, DnaJ family	0.4637	41	TRUE	TRUE	10	TRUE	TRUE
STM1023	STM1023	1	NC_003197	1112376	1112693	+		Gifsy-2 prophage protein	0.4654	10	TRUE	TRUE	5	TRUE	TRUE
STM1024	STM1024	1	NC_003197	1112867	1112992	+		Gifsy-2 prophage protein	0.4286	2	FALSE	TRUE	1	TRUE	TRUE
STM1025	STM1025	1	NC_003197	1113128	1113577	-		Gifsy-2 prophage protein	0.5378	14	TRUE	TRUE	6	TRUE	TRUE
STM1026	STM1026	1	NC_003197	1113938	1114450	-		Gifsy-2 prophage protein	0.4347	25	FALSE	TRUE	0	TRUE	TRUE
STM1027	STM1027	1	NC_003197	1114981	1115229	+		Gifsy-2 prophage protein	0.5221	8	FALSE	TRUE	0	TRUE	TRUE
STM1028	STM1028	1	NC_003197	1115213	1115665	+		Gifsy-2 prophage lysozyme	0.532	16	FALSE	TRUE	0	TRUE	TRUE
STM1029	STM1029	1	NC_003197	1115683	1116162	+		Gifsy-2 prophage protein	0.5437	15	TRUE	TRUE	2	TRUE	TRUE
STM1030	STM1030	1	NC_003197	1116370	1116903	+		Gifsy-2 prophage protein	0.515	15	TRUE	TRUE	5	TRUE	TRUE
STM1031	STM1031	1	NC_003197	1116860	1118998	+		Gifsy-2 prophage protein	0.5493	66	TRUE	TRUE	24	TRUE	TRUE
STM1032	STM1032	1	NC_003197	1119432	1120745	+		Gifsy-2 prophage protein	0.5685	47	TRUE	TRUE	16	TRUE	TRUE
STM1033	STM1033	1	NC_003197	1120669	1122750	+		Gifsy-2 prophage Clp protease-like protein	0.525	66	TRUE	TRUE	31	TRUE	TRUE
STM1034	STM1034	1	NC_003197	1122841	1123164	+		Gifsy-2 prophage putative RecA/RadA recombinase	0.5278	12	TRUE	TRUE	5	TRUE	TRUE
STM1035	STM1035	1	NC_003197	1123157	1123456	+		Gifsy-2 prophage ATP-binding sugar transporter-like protein	0.5233	9	TRUE	TRUE	4	TRUE	TRUE
STM1036	STM1036	1	NC_003197	1123437	1124003	+		Gifsy-2 prophage probable minor tail protein	0.5132	16	TRUE	TRUE	10	TRUE	TRUE
STM1037	STM1037	1	NC_003197	1124000	1124401	+		Gifsy-2 prophage probable minor tail protein	0.5547	12	TRUE	TRUE	13	TRUE	TRUE
STM1038	STM1038	1	NC_003197	1124413	1125162	+		Gifsy-2 prophage probable major tail protein	0.508	27	TRUE	TRUE	10	TRUE	TRUE
STM1039	STM1039	1	NC_003197	1125208	1125606	+		Gifsy-2 prophage probable minor tail protein	0.5013	17	TRUE	TRUE	8	TRUE	TRUE
STM1040	STM1040	1	NC_003197	1125603	1125932	+		Gifsy-2 prophage probable minor tail protein	0.5364	4	FALSE	TRUE	0	TRUE	TRUE
STM1041	STM1041	1	NC_003197	1126012	1128999	+		Gifsy-2 prophage probable minor tail protein	0.5629	78	TRUE	TRUE	23	TRUE	TRUE
STM1042	STM1042	1	NC_003197	1128996	1129328	+		Gifsy-2 prophage probable minor tail protein	0.5135	8	TRUE	TRUE	3	TRUE	TRUE
STM1043	STM1043	1	NC_003197	1129427	1129924	+		Gifsy-2 prophage attachment and invasion protein homolog	0.4438	34	TRUE	TRUE	15	TRUE	TRUE
STM1044	STM1044	1	NC_003197	1130041	1130574	-		Gifsy-2 prophage superoxide dismutase precursor (Cu-Zn)	0.4869	17	TRUE	TRUE	4	TRUE	TRUE
STM1045	STM1045	1	NC_003197	1130664	1131359	+		Gifsy-2 prophage probable minor tail protein	0.5374	20	TRUE	TRUE	9	TRUE	TRUE
STM1046	STM1046	1	NC_003197	1131369	1132106	+		Gifsy-2 prophage probable tail assembly protein	0.5461	25	TRUE	TRUE	17	TRUE	TRUE
STM1047	STM1047	1	NC_003197	1132004	1132708	+		Gifsy-2 prophage probable tail assembly protein	0.5688	24	TRUE	TRUE	3	TRUE	TRUE
STM1048	STM1048	1	NC_003197	1132780	1135227	+		Gifsy-2 prophage host specificity protein J, phage lambda	0.5662	84	TRUE	TRUE	45	TRUE	TRUE
STM1049	STM1049	1	NC_003197	1136464	1138902	+		Gifsy-2 prophage probable tail fiber protein	0.5761	58	TRUE	TRUE	12	TRUE	TRUE
STM1050	STM1050	1	NC_003197	1138902	1139483	+		Gifsy-2 prophage tail fiber assembly like-protein	0.4863	21	TRUE	TRUE	12	TRUE	TRUE
STM1051	STM1051	1	NC_003197	1139959	1140927	+		Gifsy-2 prophage putative type III secreted protein	0.4107	53	FALSE	TRUE	1	TRUE	TRUE
STM1053	STM1053	1	NC_003197	1141575	1142201	-		Gifsy-2 prophage protein	0.5247	27	TRUE	TRUE	13	TRUE	TRUE
STM1054	STM1054	1	NC_003197	1142270	1142569	-		Gifsy-2 prophage protein	0.4233	9	FALSE	TRUE	0	TRUE	TRUE
STM1055	STM1055	1	NC_003197	1142554	1143240	-		Gifsy-2 prophage protein	0.345	50	FALSE	TRUE	1	TRUE	TRUE
STM1056	STM1056	1	NC_003197	1143511	1143702	-		Gifsy-2 prophage protein	0.4792	3	FALSE	TRUE	0	TRUE	TRUE
STM1057	STM1057	1	NC_003197	1144129	1146741	+		aminopeptidase N	0.5373	88	TRUE	TRUE	35	TRUE	TRUE
STM1058	STM1058	1	NC_003197	1146949	1147959	+		dihydroorotate dehydrogenase (quinone)	0.4807	49	TRUE	TRUE	14	TRUE	TRUE
STM1059	STM1059	1	NC_003197	1148125	1148667	+		cell division protein ZapC	0.5175	15	TRUE	TRUE	2	TRUE	TRUE
STM1060	STM1060	1	NC_003197	1148664	1149773	-		hypothetical protein	0.5541	32	TRUE	TRUE	12	TRUE	FALSE
STM1061	STM1061	1	NC_003197	1149872	1151980	+		23S rRNA (guanine(2445)-N(2))/(guanine(2069)-N(7))- methyltransferase	0.5505	66	TRUE	TRUE	19	TRUE	TRUE
STM1062	STM1062	1	NC_003197	1151993	1153900	+		ABC transporter ATP-binding protein	0.5283	65	TRUE	TRUE	20	TRUE	TRUE
STM1063	STM1063	1	NC_003197	1153915	1155168	+		paraquat-inducible protein A	0.5223	47	TRUE	TRUE	13	TRUE	TRUE
STM1064	STM1064	1	NC_003197	1155173	1156813	+		paraquat-inducible protein B	0.5131	56	TRUE	TRUE	21	TRUE	TRUE
STM1065	STM1065	1	NC_003197	1156810	1157373	+		hypothetical protein	0.523	28	TRUE	TRUE	10	TRUE	TRUE
STM1066	STM1066	1	NC_003197	1157629	1157796	+		ribosome modulation factor	0.5357	3	TRUE	TRUE	1	TRUE	TRUE
STM1067	STM1067	1	NC_003197	1157896	1158414	-		3-hydroxyacyl-[acyl-carrier-protein] dehydratase FabA	0.5356	14	FALSE	TRUE	0	TRUE	FALSE
STM1068	STM1068	1	NC_003197	1158483	1160243	-		Lon protease	0.5344	52	TRUE	TRUE	16	TRUE	FALSE
STM1069	STM1069	1	NC_003197	1160429	1160881	+		Ter macrodomain-binding protein MatP	0.468	15	TRUE	TRUE	3	TRUE	TRUE
STM1070	STM1070	1	NC_003197	1160953	1162005	-		porin OmpA	0.5413	40	TRUE	TRUE	10	TRUE	TRUE
STM1071	STM1071	1	NC_003197	1162362	1162871	-		cell division inhibitor SulA	0.5059	17	TRUE	TRUE	7	TRUE	TRUE
STM1072	STM1072	1	NC_003197	1163088	1163693	+		Crp/Fnr family transcriptional regulator	0.5017	26	TRUE	TRUE	9	TRUE	TRUE
STM1073	STM1073	1	NC_003197	1163680	1165833	-		TIGR01666 family membrane protein	0.5432	92	TRUE	TRUE	41	TRUE	TRUE
STM1074	STM1074	1	NC_003197	1165852	1166298	-		hypothetical protein	0.519	21	TRUE	TRUE	3	TRUE	TRUE
STM1075	STM1075	1	NC_003197	1166422	1168476	+		DNA helicase IV	0.5557	68	TRUE	TRUE	17	TRUE	TRUE
STM1076	STM1076	1	NC_003197	1168512	1168970	-		methylglyoxal synthase	0.5381	14	TRUE	TRUE	5	TRUE	TRUE
STM1077	STM1077	1	NC_003197	1169065	1169727	-		hypothetical protein	0.5294	24	TRUE	TRUE	4	TRUE	TRUE
STM1078	STM1078	1	NC_003197	1169898	1170314	+		putative cytoplasmic protein	0.5564	13	TRUE	TRUE	3	TRUE	TRUE
STM1079	STM1079	1	NC_003197	1170359	1170676	-		heat-shock protein HspQ	0.5566	10	TRUE	TRUE	7	TRUE	TRUE
STM1080	STM1080	1	NC_003197	1170734	1171945	-		23S rRNA (cytosine(1962)-C(5))-methyltransferase	0.5421	35	TRUE	TRUE	9	TRUE	TRUE
STM1081	STM1081	1	NC_003197	1172160	1172708	+		kinase inhibitor	0.5464	22	TRUE	TRUE	8	TRUE	TRUE
STM1082	STM1082	1	NC_003197	1172734	1173513	+		AraC family transcriptional regulator	0.5385	32	TRUE	TRUE	12	TRUE	TRUE
STM1083	STM1083	1	NC_003197	1173562	1173843	+		acylphosphatase	0.5603	7	FALSE	TRUE	3	TRUE	TRUE
STM1084	STM1084	1	NC_003197	1173840	1174169	-		sulfurtransferase TusE	0.503	11	FALSE	TRUE	0	TRUE	TRUE
STM1085	STM1085	1	NC_003197	1174256	1174915	-		BAX inhibitor protein	0.5258	32	TRUE	TRUE	12	TRUE	TRUE
STM1086	STM1086	5	NC_003197	1175309	1175393	+		tRNA-Ser	0.6	0	FALSE	TRUE	0	TRUE	FALSE
STM1087	STM1087	1	NC_003197	1175536	1176216	-		virulence protein	0.4405	29	TRUE	TRUE	9	TRUE	TRUE
STM1088	STM1088	1	NC_003197	1176438	1177313	-		effector protein PipB	0.3938	53	FALSE	TRUE	1	TRUE	TRUE
STM1089	STM1089	1	NC_003197	1177531	1177851	+		Pathogenicity island encoded protein: SPI5	0.3551	20	FALSE	TRUE	0	TRUE	TRUE
STM1090	STM1090	1	NC_003197	1177861	1178202	-		type III secretion chaperone protein SigE	0.4386	15	FALSE	TRUE	1	TRUE	TRUE
STM1091	STM1091	1	NC_003197	1178219	1179904	-		inositol phosphatase	0.4703	81	TRUE	TRUE	14	TRUE	TRUE
STM1092	STM1092	1	NC_003197	1180236	1180406	+		DUF3950 domain-containing protein	0.4386	7	FALSE	TRUE	1	TRUE	TRUE
STM1093	STM1093	1	NC_003197	1180407	1180517	-		hypothetical protein	0.4414	5	TRUE	TRUE	4	TRUE	TRUE
STM1094	STM1094	1	NC_003197	1180626	1182095	-		dipeptidase	0.4864	75	TRUE	TRUE	16	TRUE	TRUE
STM1095	STM1095	1	NC_003197	1182268	1183632	-		two-component sensor histidine kinase	0.515	50	TRUE	TRUE	22	TRUE	TRUE
STM1096	STM1096	1	NC_003197	1183625	1184371	-		Copper resistance transcriptional regulatory protein	0.5007	21	TRUE	TRUE	15	TRUE	TRUE
STM1097	STM1097	1	NC_003197	1184441	1184851	+		hydroxyisourate hydrolase	0.4818	18	TRUE	TRUE	13	TRUE	TRUE
STM1098	STM1098	1	NC_003197	1185184	1185696	-		4-hydroxyphenylacetate 3-monooxygenase, reductase component	0.5458	21	TRUE	TRUE	17	TRUE	TRUE
STM1099	STM1099	1	NC_003197	1185714	1187276	-		4-hydroxyphenylacetate 3-monooxygenase, oxygenase component	0.5259	62	TRUE	TRUE	28	TRUE	TRUE
STM1100	STM1100	1	NC_003197	1187494	1187934	-		homoprotocatechuate degradation operon regulator, HpaR	0.5215	14	TRUE	TRUE	13	TRUE	TRUE
STM1101	STM1101	1	NC_003197	1188209	1189498	+		4-hydroxyphenylacetate degradation protein	0.5636	47	TRUE	TRUE	12	TRUE	TRUE
STM1102	STM1102	1	NC_003197	1189495	1190961	+		5-carboxymethyl-2-hydroxymuconate semialdehyde dehydrogenase	0.5971	25	TRUE	TRUE	10	TRUE	TRUE
STM1103	STM1103	1	NC_003197	1190963	1191814	+		3,4-dihydroxyphenylacetate 2,3-dioxygenase	0.5387	27	TRUE	TRUE	9	TRUE	TRUE
STM1104	STM1104	1	NC_003197	1191824	1192204	+		5-carboxymethyl-2-hydroxymuconate delta-isomerase	0.5381	10	FALSE	TRUE	3	TRUE	TRUE
STM1105	STM1105	1	NC_003197	1192347	1193150	+		2-oxo-hepta-3-ene-1,7-dioic acid hydratase	0.5908	14	TRUE	TRUE	8	TRUE	TRUE
STM1106	STM1106	1	NC_003197	1193161	1193952	+		2,4-dihydroxyhept-2-ene-1,7-dioic acid aldolase	0.6073	17	TRUE	TRUE	7	TRUE	TRUE
STM1107	STM1107	1	NC_003197	1194024	1195400	+		4-hydroxyphenylacetate permease	0.5309	52	TRUE	TRUE	22	TRUE	TRUE
STM1108	STM1108	1	NC_003197	1195410	1196306	+		4-hydroxyphenylacetate catabolism regulatory protein HpaA	0.5206	31	TRUE	TRUE	6	TRUE	FALSE
STM1109	STM1109	1	NC_003197	1196320	1197258	+		MBL fold metallo-hydrolase	0.5261	37	TRUE	TRUE	21	TRUE	TRUE
STM1110	STM1110	1	NC_003197	1197666	1198028	-		anti-adapter protein IraM	0.3802	28	FALSE	TRUE	2	TRUE	TRUE
STM1111	STM1111	1	NC_003197	1198682	1198987	-		chaperone-modulator protein CbpM	0.5523	9	TRUE	TRUE	2	TRUE	TRUE
STM1112	STM1112	1	NC_003197	1198987	1199907	-		DNA-binding protein	0.5342	29	TRUE	TRUE	19	TRUE	TRUE
STM1113	STM1113	1	NC_003197	1200142	1200504	+		copper resistance protein	0.595	8	FALSE	TRUE	0	TRUE	TRUE
STM1114	STM1114	1	NC_003197	1200553	1202439	+		protein-disulfide reductase	0.5808	53	TRUE	TRUE	23	TRUE	TRUE
STM1115	STM1115	1	NC_003197	1202436	1203059	+		disulfide bond formation protein DsbA	0.5224	21	TRUE	TRUE	5	TRUE	TRUE
STM1116	STM1116	1	NC_003197	1203049	1203555	+		protein disulfide oxidoreductase	0.6193	10	TRUE	TRUE	8	TRUE	TRUE
STM1117	STM1117	1	NC_003197	1203688	1204929	+		bifunctional glucose-1-phosphatase/inositol phosphatase	0.5499	46	TRUE	TRUE	24	TRUE	TRUE
STM1118	STM1118	1	NC_003197	1204963	1205190	-		hypothetical protein	0.4781	5	TRUE	TRUE	5	TRUE	TRUE
STM1119	STM1119	1	NC_003197	1205211	1205807	-		NAD(P)H:quinone oxidoreductase, type IV	0.5678	16	TRUE	TRUE	2	TRUE	TRUE
STM1121	STM1121	1	NC_003197	1206192	1206359	+		stress-induced protein	0.5238	3	TRUE	TRUE	3	TRUE	TRUE
STM1122	STM1122	1	NC_003197	1206496	1207134	+		pyrimidine utilization regulatory protein R	0.5446	16	TRUE	TRUE	9	TRUE	TRUE
STM1123	STM1123	1	NC_003197	1207131	1207526	-		hypothetical protein	0.5833	9	FALSE	TRUE	2	TRUE	TRUE
STM1124	STM1124	1	NC_003197	1207585	1211547	-		trifunctional transcriptional regulator/proline dehydrogenase/L-glutamate gamma-semialdehyde dehydrogenase	0.591	116	TRUE	TRUE	48	FALSE	FALSE
STM1125	STM1125	1	NC_003197	1211969	1213477	+		sodium/proline symporter	0.5408	58	TRUE	TRUE	19	TRUE	TRUE
STM1126	STM1126	1	NC_003197	1214304	1215158	+		phosphate starvation protein PhoH	0.5076	27	TRUE	TRUE	13	FALSE	FALSE
STM1127	STM1127	1	NC_003197	1215264	1216145	-		N-acetylmannosamine kinase	0.4921	39	TRUE	TRUE	11	TRUE	TRUE
STM1128	STM1128	1	NC_003197	1216430	1217926	-		acetylneuraminate ABC transporter	0.4536	77	TRUE	TRUE	7	TRUE	TRUE
STM1129	STM1129	1	NC_003197	1218263	1218943	-		N-acetylmannosamine-6-phosphate 2-epimerase	0.5154	27	TRUE	TRUE	6	TRUE	TRUE
STM1130	STM1130	1	NC_003197	1219449	1220609	+		N-acetylneuraminic acid mutarotase	0.4057	75	TRUE	TRUE	2	TRUE	TRUE
STM1131	STM1131	1	NC_003197	1220655	1221347	+		hypothetical protein	0.3608	57	FALSE	TRUE	0	TRUE	TRUE
STM1132	STM1132	1	NC_003197	1221630	1222910	+		MFS transporter	0.4528	61	TRUE	TRUE	15	TRUE	TRUE
STM1133	STM1133	1	NC_003197	1222921	1224027	+		putative dehydrogenases and related proteins	0.4652	41	TRUE	TRUE	15	TRUE	TRUE
STM1134	STM1134	5	NC_003197	1224732	1224816	-		tRNA-Ser	0.6118	3	FALSE	TRUE	0	TRUE	TRUE
STM1135	STM1135	1	NC_003197	1225055	1225993	+		bifunctional glyoxylate/hydroxypyruvate reductase A	0.5506	36	TRUE	TRUE	11	TRUE	TRUE
STM1136	STM1136	1	NC_003197	1226077	1226814	+		phosphatase	0.5163	24	TRUE	TRUE	15	TRUE	TRUE
STM1137	STM1137	1	NC_003197	1226838	1227392	+		molecular chaperone	0.5315	19	TRUE	TRUE	2	TRUE	TRUE
STM1138	STM1138	1	NC_003197	1227445	1227975	+		putative inner membrane protein	0.5254	25	TRUE	TRUE	5	TRUE	TRUE
STM1139	STM1139	1	NC_003197	1228014	1228847	-		curli production assembly/transport protein CsgG	0.4904	40	TRUE	TRUE	10	TRUE	TRUE
STM1140	STM1140	1	NC_003197	1228874	1229290	-		curli assembly protein CsgF	0.446	23	FALSE	TRUE	0	TRUE	TRUE
STM1141	STM1141	1	NC_003197	1229317	1229712	-		curli assembly protein CsgE	0.4444	14	FALSE	TRUE	0	TRUE	TRUE
STM1142	STM1142	1	NC_003197	1229717	1230367	-		transcriptional regulator CsgD	0.4071	46	TRUE	TRUE	4	TRUE	TRUE
STM1143	STM1143	1	NC_003197	1231122	1231577	+		curli minor subunit precursor	0.4342	30	TRUE	TRUE	4	TRUE	TRUE
STM1144	STM1144	1	NC_003197	1231619	1232074	+		curli major subunit	0.5154	22	TRUE	TRUE	4	TRUE	TRUE
STM1145	STM1145	1	NC_003197	1232136	1232462	+		Curli assembly protein CsgC	0.4495	16	TRUE	TRUE	2	TRUE	TRUE
STM1146	STM1146	1	NC_003197	1232593	1232913	+		hypothetical protein	0.4766	15	TRUE	TRUE	2	TRUE	TRUE
STM1147	STM1147	1	NC_003197	1233002	1233541	+		O-acetyl-ADP-ribose deacetylase	0.5519	17	TRUE	TRUE	7	TRUE	TRUE
STM1148	STM1148	1	NC_003197	1233480	1234964	+		putative phospholipase	0.536	58	TRUE	TRUE	27	TRUE	TRUE
STM1149	STM1149	1	NC_003197	1234981	1236135	-		membrane protein	0.4641	60	TRUE	TRUE	14	TRUE	TRUE
STM1150	STM1150	1	NC_003197	1236407	1237942	+		periplasmic glucans biosynthesis protein	0.5104	56	TRUE	TRUE	23	TRUE	TRUE
STM1151	STM1151	1	NC_003197	1237935	1240478	+		glucan biosynthesis glucosyltransferase H	0.5625	80	TRUE	TRUE	35	TRUE	TRUE
STM1152	STM1152	1	NC_003197	1240552	1240779	+		hypothetical protein	0.5263	12	TRUE	TRUE	4	TRUE	TRUE
STM1153	STM1153	1	NC_003197	1240780	1241154	-		secY/secA suppressor protein	0.5227	6	TRUE	TRUE	11	TRUE	TRUE
STM1154	STM1154	1	NC_003197	1241236	1242450	-		multidrug transporter subunit MdtG	0.549	41	TRUE	TRUE	19	TRUE	TRUE
STM1155	STM1155	1	NC_003197	1242605	1243525	-		lipid A biosynthesis lauroyl acyltransferase	0.5375	33	FALSE	TRUE	5	TRUE	FALSE
STM1156	STM1156	1	NC_003197	1243745	1244797	+		hypothetical protein	0.5109	34	TRUE	TRUE	9	TRUE	TRUE
STM1157	STM1157	1	NC_003197	1244849	1245424	-		hypothetical protein	0.5035	21	FALSE	TRUE	5	TRUE	TRUE
STM1158	STM1158	1	NC_003197	1245421	1245993	-		cytochrome B	0.5253	26	TRUE	TRUE	8	TRUE	TRUE
STM1159	STM1159	1	NC_003197	1246256	1246369	-		DUF2770 domain-containing protein	0.386	6	TRUE	TRUE	1	TRUE	TRUE
STM1160	STM1160	1	NC_003197	1246410	1247528	-		N-methyltryptophan oxidase	0.5576	41	TRUE	TRUE	12	TRUE	TRUE
STM1161	STM1161	1	NC_003197	1247641	1247895	-		transcriptional regulator	0.4667	12	TRUE	TRUE	3	TRUE	TRUE
STM1162	STM1162	1	NC_003197	1248185	1248430	-		DNA damage-inducible protein I	0.5163	6	TRUE	TRUE	3	TRUE	TRUE
STM1163	STM1163	1	NC_003197	1248504	1249550	-		dihydroorotase	0.5396	39	TRUE	TRUE	21	TRUE	TRUE
STM1164	STM1164	1	NC_003197	1249655	1250215	-		hypothetical protein	0.4545	28	TRUE	TRUE	12	TRUE	TRUE
STM1165	STM1165	1	NC_003197	1250340	1250987	-		glutaredoxin, GrxB family	0.4645	26	TRUE	TRUE	13	TRUE	TRUE
STM1166	STM1166	1	NC_003197	1251051	1252259	-		MFS transporter	0.5633	39	TRUE	TRUE	25	TRUE	FALSE
STM1167	STM1167	1	NC_003197	1252496	1253080	+		ribosomal protein S5 alanine N-acetyltransferase	0.5111	20	TRUE	TRUE	8	TRUE	TRUE
STM1168	STM1168	1	NC_003197	1253116	1253763	+		DUF480 domain-containing protein	0.5602	15	TRUE	TRUE	7	TRUE	TRUE
STM1169	STM1169	1	NC_003197	1253765	1254688	+		virulence factor MviM	0.5768	31	TRUE	TRUE	26	TRUE	FALSE
STM1170	STM1170	1	NC_003197	1254953	1256527	+		putative virulence factor	0.5422	53	FALSE	TRUE	0	TRUE	FALSE
STM1171	STM1171	1	NC_003197	1256609	1257031	-		flagellar biosynthesis protein FlgN	0.5366	10	TRUE	TRUE	5	TRUE	TRUE
STM1172	STM1172	1	NC_003197	1257036	1257329	-		anti-sigma-28 factor FlgM	0.517	12	FALSE	TRUE	6	TRUE	TRUE
STM1173	STM1173	1	NC_003197	1257421	1258080	-		flagella basal body P-ring formation protein FlgA	0.5803	12	TRUE	TRUE	6	TRUE	TRUE
STM1174	STM1174	1	NC_003197	1258237	1258653	+		flagellar basal body rod protein FlgB	0.5228	21	TRUE	TRUE	7	TRUE	TRUE
STM1175	STM1175	1	NC_003197	1258657	1259061	+		flagellar basal body rod protein FlgC	0.5481	10	TRUE	TRUE	6	TRUE	TRUE
STM1176	STM1176	1	NC_003197	1259073	1259771	+		flagellar basal body rod modification protein	0.5451	23	TRUE	TRUE	13	TRUE	TRUE
STM1177	STM1177	1	NC_003197	1259798	1261009	+		flagellar hook protein FlgE	0.5536	38	TRUE	TRUE	20	TRUE	TRUE
STM1178	STM1178	1	NC_003197	1261030	1261785	+		flagellar biosynthesis protein FlgF	0.6071	21	TRUE	TRUE	6	TRUE	TRUE
STM1179	STM1179	1	NC_003197	1261799	1262581	+		flagellar basal-body rod protein FlgG	0.5645	18	TRUE	TRUE	7	TRUE	TRUE
STM1180	STM1180	1	NC_003197	1262636	1263334	+		flagellar basal body L-ring protein	0.5436	26	TRUE	TRUE	15	TRUE	TRUE
STM1181	STM1181	1	NC_003197	1263346	1264443	+		flagellar biosynthesis protein FlgA	0.5765	30	TRUE	TRUE	15	TRUE	TRUE
STM1182	STM1182	1	NC_003197	1264443	1265393	+		flagellar rod assembly protein/muramidase FlgJ	0.5626	29	TRUE	TRUE	5	TRUE	TRUE
STM1183	STM1183	1	NC_003197	1265458	1267119	+		flagellar hook-associated protein FlgK	0.5181	62	TRUE	TRUE	43	TRUE	TRUE
STM1184	STM1184	1	NC_003197	1267134	1268087	+		flagellar hook-filament junction protein FlgL	0.5367	30	TRUE	TRUE	8	TRUE	TRUE
STM1185	STM1185	1	NC_003197	1268344	1271547	-		ribonuclease E	0.5843	81	FALSE	TRUE	2	TRUE	FALSE
STM1187	STM1187	1	NC_003197	1272121	1273080	+		23S rRNA pseudouridine(955/2504/2580) synthase	0.5531	27	TRUE	TRUE	14	TRUE	TRUE
STM1188	STM1188	1	NC_003197	1273236	1273979	+		putative inner membrane lipoprotein	0.4624	29	TRUE	TRUE	14	TRUE	TRUE
STM1189	STM1189	1	NC_003197	1274481	1275065	-		septum formation inhibitor Maf	0.5538	15	TRUE	TRUE	7	TRUE	TRUE
STM1190	STM1190	1	NC_003197	1275263	1275784	+		hypothetical protein	0.5172	15	TRUE	TRUE	3	TRUE	TRUE
STM1191	STM1191	1	NC_003197	1275836	1276009	+		50S ribosomal protein L32	0.5287	4	FALSE	TRUE	1	TRUE	TRUE
STM1192	STM1192	1	NC_003197	1276143	1277222	+		phosphate acyltransferase	0.5343	32	TRUE	TRUE	10	TRUE	TRUE
STM1193	STM1193	1	NC_003197	1277302	1278255	+		3-oxoacyl-ACP synthase	0.5451	35	FALSE	TRUE	0	TRUE	TRUE
STM1194	STM1194	1	NC_003197	1278271	1279200	+		[acyl-carrier-protein] S-malonyltransferase	0.5667	28	FALSE	TRUE	0	TRUE	FALSE
STM1195	STM1195	1	NC_003197	1279213	1279947	+		3-oxoacyl-ACP reductase	0.5034	26	FALSE	TRUE	0	TRUE	FALSE
STM1196	STM1196	1	NC_003197	1280103	1280339	+		acyl carrier protein	0.4768	5	FALSE	TRUE	0	TRUE	FALSE
STM1197	STM1197	1	NC_003197	1280425	1281666	+		beta-ketoacyl-[acyl-carrier-protein] synthase II	0.5523	43	TRUE	TRUE	18	TRUE	TRUE
STM1198	STM1198	1	NC_003197	1281790	1282599	+		aminodeoxychorismate lyase	0.5148	26	TRUE	TRUE	3	TRUE	TRUE
STM1199	STM1199	1	NC_003197	1282602	1283624	+		cell division protein YceG	0.5259	43	TRUE	TRUE	18	TRUE	TRUE
STM1200	STM1200	1	NC_003197	1283614	1284255	+		dTMP kinase	0.5779	21	FALSE	TRUE	0	TRUE	FALSE
STM1201	STM1201	1	NC_003197	1284252	1285256	+		DNA polymerase III subunit delta'	0.593	25	FALSE	TRUE	0	TRUE	FALSE
STM1202	STM1202	1	NC_003197	1285267	1286064	+		putative metal-dependent hydrolase	0.5276	31	TRUE	TRUE	16	TRUE	TRUE
STM1203	STM1203	1	NC_003197	1286359	1287792	+		PTS glucose transporter subunit IIBC	0.5474	51	TRUE	TRUE	18	TRUE	TRUE
STM1204	STM1204	1	NC_003197	1287877	1290051	-		ferric-rhodotorulic acid/ferric-coprogen receptor FhuE	0.5269	96	TRUE	TRUE	52	TRUE	TRUE
STM1205	STM1205	1	NC_003197	1290393	1290752	+		histidine triad nucleotide-binding protein	0.5083	14	TRUE	TRUE	6	TRUE	TRUE
STM1206	STM1206	1	NC_003197	1290755	1291129	+		hypothetical protein	0.576	15	TRUE	TRUE	4	TRUE	TRUE
STM1207	STM1207	1	NC_003197	1291143	1291781	+		penicillin-binding protein activator LpoB	0.5415	21	TRUE	TRUE	13	TRUE	TRUE
STM1208	STM1208	1	NC_003197	1291762	1292586	+		thiamine kinase	0.5661	33	TRUE	TRUE	19	TRUE	TRUE
STM1209	STM1209	1	NC_003197	1292597	1293622	+		beta-N-acetylhexosaminidase	0.5673	28	TRUE	TRUE	9	TRUE	TRUE
STM1210	STM1210	1	NC_003197	1293647	1294189	+		hypothetical protein	0.477	15	TRUE	TRUE	6	TRUE	TRUE
STM1211	STM1211	1	NC_003197	1294444	1295748	+		FAD-dependent oxidoreductase	0.5456	36	TRUE	TRUE	20	TRUE	TRUE
STM1212	STM1212	1	NC_003197	1295927	1296466	+		hypothetical protein	0.5333	19	TRUE	TRUE	9	TRUE	TRUE
STM1213	STM1213	1	NC_003197	1296541	1297176	-		TetR family transcriptional regulator	0.5346	24	TRUE	TRUE	9	TRUE	TRUE
STM1214	STM1214	1	NC_003197	1297418	1297675	+		multiple stress resistance protein BhsA	0.5426	5	TRUE	TRUE	7	TRUE	TRUE
STM1215	STM1215	1	NC_003197	1297772	1298737	-		L,D-transpeptidase	0.5631	40	TRUE	TRUE	16	TRUE	TRUE
STM1216	STM1216	1	NC_003197	1298885	1302331	-		transcription-repair coupling factor	0.5706	93	TRUE	TRUE	30	TRUE	TRUE
STM1217	STM1217	1	NC_003197	1302558	1303868	+		integral membrane protein ABC transporter	0.5454	39	FALSE	TRUE	1	TRUE	FALSE
STM1218	STM1218	1	NC_003197	1303861	1304562	+		lipoprotein ABC transporter ATP-binding protein LolD	0.5556	19	FALSE	TRUE	0	TRUE	FALSE
STM1219	STM1219	1	NC_003197	1304562	1305806	+		lipoprotein transporter subunit LolE	0.5382	44	FALSE	TRUE	0	TRUE	FALSE
STM1220	STM1220	1	NC_003197	1305835	1306746	+		N-acetylglucosamine kinase	0.5636	35	TRUE	TRUE	12	TRUE	TRUE
STM1221	STM1221	1	NC_003197	1306765	1307586	+		NAD-dependent protein deacylase	0.5292	19	TRUE	TRUE	7	TRUE	TRUE
STM1222	STM1222	1	NC_003197	1307668	1308714	-		spermidine/putrescine ABC transporter substrate-binding protein PotD	0.5148	41	TRUE	TRUE	23	TRUE	TRUE
STM1223	STM1223	1	NC_003197	1308739	1309518	-		spermidine/putrescine ABC transporter permease PotC	0.5154	25	TRUE	TRUE	9	TRUE	TRUE
STM1224	STM1224	1	NC_003197	1309834	1310844	-		effector protein SifA	0.4115	52	TRUE	TRUE	4	TRUE	TRUE
STM1225	STM1225	1	NC_003197	1311173	1312036	-		spermidine/putrescine ABC transporter permease PotB	0.4919	32	TRUE	TRUE	8	TRUE	TRUE
STM1226	STM1226	1	NC_003197	1312020	1313156	-		spermidine/putrescine transporter	0.4952	43	TRUE	TRUE	14	TRUE	TRUE
STM1227	STM1227	1	NC_003197	1313407	1314636	+		aminotripeptidase	0.522	46	TRUE	TRUE	25	TRUE	TRUE
STM1228	STM1228	1	NC_003197	1314640	1315974	+		hypothetical protein	0.4764	76	TRUE	TRUE	25	TRUE	TRUE
STM1229	STM1229	1	NC_003197	1316014	1317135	-		50S ribosomal protein L16 arginine hydroxylase	0.5579	35	TRUE	TRUE	20	TRUE	TRUE
STM1230	STM1230	1	NC_003197	1317216	1318679	-		sensor protein PhoQ	0.515	56	TRUE	TRUE	16	TRUE	TRUE
STM1231	STM1231	1	NC_003197	1318679	1319353	-		response regulator in two-component regulatory system with PhoQ	0.517	25	TRUE	TRUE	6	TRUE	TRUE
STM1232	STM1232	1	NC_003197	1319477	1320847	-		adenylosuccinate lyase	0.515	46	FALSE	TRUE	2	TRUE	FALSE
STM1233	STM1233	1	NC_003197	1320851	1321498	-		unknown membrane associated protein	0.5586	17	TRUE	TRUE	7	TRUE	TRUE
STM1234	STM1234	1	NC_003197	1321579	1322730	-		tRNA 2-thiouridine(34) synthase MnmA	0.5399	45	FALSE	TRUE	0	TRUE	FALSE
STM1235	STM1235	1	NC_003197	1322739	1323200	-		NUDIX hydrolase	0.5195	15	TRUE	TRUE	6	TRUE	FALSE
STM1236	STM1236	1	NC_003197	1323212	1323541	-		hypothetical protein	0.5091	8	FALSE	TRUE	1	TRUE	TRUE
STM1237	STM1237	1	NC_003197	1323538	1324203	-		23S rRNA pseudouridine synthase E	0.5285	24	TRUE	TRUE	23	TRUE	TRUE
STM1238	STM1238	1	NC_003197	1324375	1325625	+		NADP-dependent isocitrate dehydrogenase	0.5172	44	FALSE	TRUE	1	TRUE	FALSE
STM1239	STM1239	1	NC_003197	1326073	1327197	+		hypothetical protein	0.3858	65	TRUE	TRUE	5	TRUE	TRUE
STM1240	STM1240	1	NC_003197	1328179	1328967	-		lipoprotein EnvF	0.3967	39	FALSE	TRUE	0	TRUE	TRUE
STM1241	STM1241	1	NC_003197	1329456	1329695	-		DinI family protein	0.4625	5	TRUE	TRUE	6	TRUE	TRUE
STM1242	STM1242	1	NC_003197	1329886	1330407	-		lipoprotein EnvE	0.454	21	TRUE	TRUE	5	TRUE	TRUE
STM1243	STM1243	1	NC_003197	1330822	1331034	-		cold-shock protein	0.4742	8	TRUE	TRUE	1	TRUE	TRUE
STM1244	STM1244	1	NC_003197	1331166	1331429	-		virulence factor	0.4167	12	TRUE	TRUE	1	TRUE	TRUE
STM1246	STM1246	1	NC_003197	1332241	1332798	+		hypothetical protein	0.4319	27	TRUE	TRUE	9	TRUE	TRUE
STM1247	STM1247	5	NC_003197	1333199	1333272	+		tRNA-OTHER	0.5946	3	FALSE	TRUE	0	TRUE	TRUE
STM1249	STM1249	1	NC_003197	1334035	1334379	-		lysozyme inhibitor	0.4203	25	TRUE	TRUE	9	TRUE	TRUE
STM1250	STM1250	1	NC_003197	1335082	1335354	+		putative cytoplasmic protein	0.4432	13	TRUE	TRUE	1	TRUE	TRUE
STM1251	STM1251	1	NC_003197	1335506	1335973	+		heat-shock protein	0.4551	18	TRUE	TRUE	4	TRUE	TRUE
STM1252	STM1252	1	NC_003197	1336312	1337355	+		hypothetical protein	0.5067	47	TRUE	TRUE	16	TRUE	TRUE
STM1253	STM1253	1	NC_003197	1337438	1337968	-		cytochrome b	0.4727	29	TRUE	TRUE	10	TRUE	TRUE
STM1254	STM1254	1	NC_003197	1338117	1338431	-		hypothetical protein	0.4159	20	TRUE	TRUE	5	TRUE	TRUE
STM1255	STM1255	1	NC_003197	1339113	1340747	+		nickel ABC transporter substrate-binding protein	0.5401	64	TRUE	TRUE	27	TRUE	TRUE
STM1256	STM1256	1	NC_003197	1340747	1341721	+		peptide ABC transporter permease	0.5292	31	TRUE	TRUE	21	TRUE	TRUE
STM1257	STM1257	1	NC_003197	1341711	1342523	+		peptide ABC transporter permease	0.5646	28	TRUE	TRUE	5	TRUE	TRUE
STM1258	STM1258	1	NC_003197	1342517	1343314	+		peptide ABC transporter ATP-binding protein	0.5539	24	TRUE	TRUE	20	TRUE	TRUE
STM1259	STM1259	1	NC_003197	1343308	1343898	+		peptide ABC transporter ATP-binding protein	0.5736	14	TRUE	TRUE	7	TRUE	TRUE
STM1260	STM1260	1	NC_003197	1343980	1345113	-		mechanosensitive ion channel protein MscS	0.4832	56	TRUE	TRUE	20	TRUE	TRUE
STM1261	STM1261	1	NC_003197	1345307	1345633	+		four-helix bundle copper-binding protein	0.5229	9	TRUE	TRUE	2	TRUE	TRUE
STM1262	STM1262	5	NC_003197	1345637	1345710	+		tRNA-OTHER	0.4865	5	TRUE	TRUE	1	TRUE	TRUE
STM1263	STM1263	1	NC_003197	1345830	1346477	+		putative periplasmic protein	0.4645	30	TRUE	TRUE	12	TRUE	TRUE
STM1264	STM1264	1	NC_003197	1346586	1347374	+		aminoglycoside resistance protein	0.545	26	TRUE	TRUE	14	TRUE	TRUE
STM1265	STM1265	1	NC_003197	1347519	1348112	+		putative response regulators	0.3603	46	TRUE	TRUE	1	TRUE	TRUE
STM1266	STM1266	1	NC_003197	1348181	1349029	+		putative transcriptional regulator	0.4629	44	TRUE	TRUE	7	TRUE	TRUE
STM1267	STM1267	1	NC_003197	1349284	1349532	-		histidine kinase	0.3815	16	FALSE	TRUE	0	TRUE	TRUE
STM1268	STM1268	1	NC_003197	1349611	1349760	-		hypothetical protein	0.3067	8	FALSE	TRUE	0	TRUE	TRUE
STM1269	STM1269	1	NC_003197	1349843	1350388	+		putative chorismate mutase	0.4707	23	TRUE	TRUE	4	TRUE	TRUE
STM1270	STM1270	1	NC_003197	1350585	1351223	+		leucine efflux protein LeuE	0.4679	32	TRUE	TRUE	6	TRUE	TRUE
STM1271	STM1271	1	NC_003197	1351396	1351758	+		hypothetical protein	0.4986	9	FALSE	TRUE	1	TRUE	TRUE
STM1272	STM1272	1	NC_003197	1351761	1351943	+		DUF1869 domain-containing protein	0.4809	7	FALSE	TRUE	3	TRUE	TRUE
STM1273	STM1273	1	NC_003197	1352173	1352814	+		hypothetical protein	0.5078	27	TRUE	TRUE	9	TRUE	TRUE
STM1274	STM1274	1	NC_003197	1353129	1353377	+		hypothetical protein	0.4618	7	TRUE	TRUE	3	TRUE	TRUE
STM1275	STM1275	1	NC_003197	1353810	1354061	+		hypothetical protein	0.5556	6	TRUE	TRUE	1	TRUE	TRUE
STM1276	STM1276	1	NC_003197	1354130	1354441	+		hypothetical protein	0.5609	11	TRUE	TRUE	2	TRUE	TRUE
STM1277	STM1277	1	NC_003197	1354427	1354774	-		MarR family transcriptional regulator	0.5144	16	TRUE	TRUE	4	TRUE	TRUE
STM1278	STM1278	1	NC_003197	1354893	1356077	-		hypothetical protein	0.5831	36	TRUE	TRUE	8	TRUE	TRUE
STM1279	STM1279	1	NC_003197	1356178	1356972	+		AraC family transcriptional regulator	0.5572	20	TRUE	TRUE	7	TRUE	TRUE
STM1280	STM1280	1	NC_003197	1356952	1357398	-		hypothetical protein	0.5682	10	TRUE	TRUE	2	TRUE	TRUE
STM1281	STM1281	1	NC_003197	1357604	1357711	+		hypothetical protein	0.463	4	TRUE	TRUE	4	TRUE	TRUE
STM1282	STM1282	1	NC_003197	1357708	1358226	-		putative cytoplasmic protein	0.5491	14	TRUE	TRUE	3	TRUE	TRUE
STM1283	STM1283	1	NC_003197	1358276	1359769	-		diguanylate cylase	0.4485	91	TRUE	TRUE	8	TRUE	TRUE
STM1284	STM1284	1	NC_003197	1360410	1361696	-		hypothetical protein	0.5183	45	TRUE	TRUE	16	TRUE	TRUE
STM1285	STM1285	1	NC_003197	1361819	1363753	-		PrkA family serine protein kinase	0.507	75	TRUE	TRUE	27	TRUE	TRUE
STM1286	STM1286	1	NC_003197	1364180	1364926	+		MltA-interacting protein MipA	0.5114	47	TRUE	TRUE	15	TRUE	TRUE
STM1287	STM1287	1	NC_003197	1365216	1366412	+		anaerobic sulfatase maturase	0.4996	39	TRUE	TRUE	14	TRUE	TRUE
STM1288	STM1288	1	NC_003197	1366509	1367366	+		putative aldehyde reductase	0.5513	28	TRUE	TRUE	9	TRUE	TRUE
STM1289	STM1289	1	NC_003197	1367465	1368349	-		D-hexose-6-phosphate mutarotase	0.5243	33	TRUE	TRUE	8	TRUE	TRUE
STM1290	STM1290	1	NC_003197	1368684	1369679	-		type I glyceraldehyde-3-phosphate dehydrogenase	0.509	37	FALSE	TRUE	0	TRUE	FALSE
STM1291	STM1291	1	NC_003197	1369991	1370434	+		hypothetical protein	0.5113	15	TRUE	TRUE	7	TRUE	TRUE
STM1292	STM1292	1	NC_003197	1370476	1370754	+		hypothetical protein	0.4946	9	TRUE	TRUE	7	TRUE	TRUE
STM1293	STM1293	1	NC_003197	1371106	1371762	-		nicotinamidase	0.5753	25	TRUE	TRUE	14	TRUE	TRUE
STM1294	STM1294	1	NC_003197	1371789	1372805	-		L-asparaginase 1	0.528	42	TRUE	TRUE	16	TRUE	TRUE
STM1295	STM1295	1	NC_003197	1372901	1374757	-		signal peptide peptidase SppA	0.5579	66	TRUE	TRUE	22	TRUE	TRUE
STM1296	STM1296	1	NC_003197	1374931	1375482	+		NAD(P)H nitroreductase	0.5634	15	TRUE	TRUE	2	TRUE	TRUE
STM1297	STM1297	1	NC_003197	1375600	1376643	+		selenophosphate synthase	0.5757	29	TRUE	TRUE	12	TRUE	TRUE
STM1298	STM1298	1	NC_003197	1376648	1378597	+		DNA topoisomerase III	0.5636	51	TRUE	TRUE	24	TRUE	TRUE
STM1299	STM1299	1	NC_003197	1378627	1379970	-		glutamate dehydrogenase	0.5796	36	TRUE	TRUE	11	TRUE	TRUE
STM1300	STM1300	1	NC_003197	1380209	1380484	+		hypothetical protein	0.5471	6	FALSE	TRUE	0	TRUE	TRUE
STM1301	STM1301	1	NC_003197	1380444	1380860	-		NTP pyrophosphohydrolase	0.5731	14	TRUE	TRUE	4	TRUE	TRUE
STM1302	STM1302	1	NC_003197	1380933	1381739	-		exodeoxyribonuclease III	0.5266	27	TRUE	TRUE	13	TRUE	TRUE
STM1303	STM1303	1	NC_003197	1382185	1383411	+		aspartate aminotransferase family protein	0.5623	36	TRUE	TRUE	27	TRUE	TRUE
STM1304	STM1304	1	NC_003197	1383402	1384436	+		arginine N-succinyltransferase	0.5507	36	TRUE	TRUE	24	TRUE	TRUE
STM1305	STM1305	1	NC_003197	1384433	1385911	+		succinylglutamate-semialdehyde dehydrogenase	0.5997	40	TRUE	TRUE	8	TRUE	TRUE
STM1306	STM1306	1	NC_003197	1385908	1387251	+		N-succinylarginine dihydrolase	0.561	45	TRUE	TRUE	11	TRUE	FALSE
STM1307	STM1307	1	NC_003197	1387244	1388212	+		succinylglutamate desuccinylase	0.581	29	TRUE	TRUE	11	TRUE	TRUE
STM1308	STM1308	1	NC_003197	1388548	1389033	+		ATP-independent periplasmic protein-refolding chaperone	0.5	19	TRUE	TRUE	5	TRUE	TRUE
STM1309	STM1309	1	NC_003197	1389108	1390016	-		putative nuclease subunit of the excinuclease complex	0.549	25	TRUE	TRUE	8	TRUE	TRUE
STM1310	STM1310	1	NC_003197	1390110	1390937	-		NAD(+) synthase	0.5302	29	FALSE	TRUE	1	TRUE	FALSE
STM1311	STM1311	1	NC_003197	1391156	1391497	+		transcriptional regulator	0.5058	15	TRUE	TRUE	9	TRUE	TRUE
STM1312	STM1312	1	NC_003197	1391798	1392118	+		PTS sugar transporter subunit IIB	0.4611	16	TRUE	TRUE	2	TRUE	TRUE
STM1313	STM1313	1	NC_003197	1392201	1393559	+		PTS N,N'-diacetylchitobiose transporter subunit IIC	0.5077	68	TRUE	TRUE	14	TRUE	TRUE
STM1314	STM1314	1	NC_003197	1393610	1393957	+		PTS N N'-diacetylchitobiose transporter subunit IIA	0.4943	4	TRUE	TRUE	3	TRUE	TRUE
STM1315	STM1315	1	NC_003197	1393968	1394810	+		transcriptional repressor of cel operon	0.4306	47	TRUE	TRUE	11	TRUE	TRUE
STM1316	STM1316	1	NC_003197	1394935	1396290	+		6-phospho-beta-glucosidase	0.4808	59	TRUE	TRUE	4	TRUE	TRUE
STM1317	STM1317	1	NC_003197	1396303	1397061	+		carbohydrate deacetylase	0.5441	17	TRUE	TRUE	14	TRUE	TRUE
STM1318	STM1318	1	NC_003197	1397105	1399357	-		catalase HPII	0.5406	72	TRUE	TRUE	28	TRUE	TRUE
STM1319	STM1319	1	NC_003197	1399722	1399964	+		cell division modulator	0.5103	10	TRUE	TRUE	12	TRUE	TRUE
STM1320	STM1320	1	NC_003197	1400066	1401457	-		L-cystine transporter	0.5481	45	TRUE	TRUE	15	TRUE	TRUE
STM1321	STM1321	1	NC_003197	1401594	1402193	-		LexA regulated gene	0.5317	22	TRUE	TRUE	4	TRUE	TRUE
STM1322	STM1322	1	NC_003197	1402331	1402999	-		2-deoxyglucose-6-phosphatase	0.5501	18	TRUE	TRUE	6	TRUE	TRUE
STM1323	STM1323	1	NC_003197	1403148	1403684	+		hypothetical protein	0.46	21	TRUE	TRUE	9	TRUE	TRUE
STM1324	STM1324	1	NC_003197	1403727	1404587	-		hypothetical protein	0.5436	27	TRUE	TRUE	11	TRUE	TRUE
STM1325	STM1325	1	NC_003197	1404694	1404984	-		hypothetical protein	0.488	12	TRUE	TRUE	2	TRUE	TRUE
STM1326	STM1326	1	NC_003197	1405081	1406013	-		6-phosphofructokinase II	0.5713	23	TRUE	TRUE	14	TRUE	TRUE
STM1327	STM1327	1	NC_003197	1406302	1407060	+		hypothetical protein	0.5033	38	TRUE	TRUE	11	TRUE	TRUE
STM1328	STM1328	1	NC_003197	1407109	1408068	-		hypothetical protein	0.476	48	TRUE	TRUE	4	TRUE	TRUE
STM1329	STM1329	1	NC_003197	1408211	1408525	+		hypothetical protein	0.3079	28	FALSE	TRUE	0	TRUE	TRUE
STM1330	STM1330	1	NC_003197	1408522	1409376	+		endonuclease	0.5135	41	TRUE	TRUE	16	TRUE	TRUE
STM1331	STM1331	1	NC_003197	1409549	1409755	+		hypothetical protein	0.372	15	FALSE	TRUE	0	TRUE	TRUE
STM1332	STM1332	1	NC_003197	1410078	1411301	-		polymerase	0.335	103	FALSE	TRUE	3	TRUE	TRUE
STM1333	STM1333	1	NC_003197	1412193	1414121	+		threonine--tRNA ligase	0.5049	74	FALSE	TRUE	0	TRUE	FALSE
STM1334	STM1334	1	NC_003197	1414233	1414667	+		protein chain initiation factor IF-3	0.4736	15	FALSE	TRUE	0	TRUE	FALSE
STM1335	STM1335	1	NC_003197	1414763	1414960	+		50S ribosomal protein L35	0.4899	8	FALSE	TRUE	0	TRUE	FALSE
STM1336	STM1336	1	NC_003197	1415011	1415367	+		50S ribosomal protein L20	0.4986	14	FALSE	TRUE	0	TRUE	FALSE
STM1337	STM1337	1	NC_003197	1415669	1416652	+		phenylalanine--tRNA ligase subunit alpha	0.5386	32	FALSE	TRUE	1	TRUE	FALSE
STM1338	STM1338	1	NC_003197	1416668	1419055	+		phenylalanine--tRNA ligase subunit beta	0.5369	80	FALSE	TRUE	0	TRUE	FALSE
STM1339	STM1339	1	NC_003197	1419060	1419359	+		integration host factor subunit alpha	0.4833	10	TRUE	TRUE	3	TRUE	TRUE
STM1340	STM1340	1	NC_003197	1419562	1420542	+		vitamin B12 ABC transporter permease BtuC	0.5933	29	TRUE	TRUE	6	TRUE	TRUE
STM1341	STM1341	1	NC_003197	1420634	1421185	+		glutathione peroxidase	0.4946	18	FALSE	TRUE	2	TRUE	TRUE
STM1342	STM1342	1	NC_003197	1421185	1421934	+		vitamin B12 ABC transporter ATP-binding protein BtuD	0.5653	21	TRUE	TRUE	8	TRUE	TRUE
STM1343	STM1343	1	NC_003197	1422011	1422475	+		endopeptidase	0.486	18	FALSE	TRUE	1	TRUE	TRUE
STM1344	STM1344	1	NC_003197	1422789	1423502	+		EAL domain-containing protein	0.4608	31	TRUE	TRUE	4	TRUE	TRUE
STM1345	STM1345	1	NC_003197	1423564	1425006	+		hypothetical protein	0.5433	53	TRUE	TRUE	25	TRUE	TRUE
STM1346	STM1346	1	NC_003197	1425041	1425232	-		hemin uptake protein hemP	0.5156	6	FALSE	TRUE	1	TRUE	TRUE
STM1347	STM1347	1	NC_003197	1425389	1426435	-		3-deoxy-7-phosphoheptulonate synthase	0.5272	33	TRUE	TRUE	12	TRUE	TRUE
STM1348	STM1348	1	NC_003197	1426591	1427424	-		phosphoenolpyruvate synthase regulatory protein	0.518	26	TRUE	TRUE	8	TRUE	TRUE
STM1349	STM1349	1	NC_003197	1427761	1430139	+		phosphoenolpyruvate synthase	0.5544	59	TRUE	TRUE	20	TRUE	TRUE
STM1350	STM1350	1	NC_003197	1430181	1431821	-		cyclohexanecarboxylate-CoA ligase	0.5332	66	TRUE	TRUE	18	TRUE	TRUE
STM1351	STM1351	1	NC_003197	1431911	1432204	-		ferredoxin family protein	0.483	14	TRUE	TRUE	6	TRUE	TRUE
STM1352	STM1352	1	NC_003197	1432201	1433487	-		oxidoreductase	0.5524	43	TRUE	TRUE	12	TRUE	TRUE
STM1353	STM1353	1	NC_003197	1433544	1434479	-		electron transfer flavoprotein subunit alpha	0.5385	31	TRUE	TRUE	18	TRUE	TRUE
STM1354	STM1354	1	NC_003197	1434501	1435265	-		putative electron transfer flavoprotein	0.5399	15	TRUE	TRUE	3	TRUE	TRUE
STM1355	STM1355	1	NC_003197	1435728	1436618	+		AraC family transcriptional regulator	0.4265	53	TRUE	TRUE	1	TRUE	TRUE
STM1356	STM1356	1	NC_003197	1436694	1437845	-		putative acyl-CoA dehydrogenase	0.4991	43	TRUE	TRUE	13	TRUE	TRUE
STM1357	STM1357	1	NC_003197	1437859	1439412	-		putative acetyl-CoA:acetoacetyl-CoA transferase beta subunit	0.4936	72	TRUE	TRUE	3	TRUE	TRUE
STM1358	STM1358	1	NC_003197	1439608	1440366	-		3-dehydroquinate dehydratase	0.5152	28	TRUE	TRUE	11	TRUE	TRUE
STM1359	STM1359	1	NC_003197	1440411	1441277	-		quinate/shikimate dehydrogenase	0.4821	35	TRUE	TRUE	7	TRUE	TRUE
STM1360	STM1360	1	NC_003197	1441344	1442579	-		MFS transporter	0.4644	67	TRUE	TRUE	8	TRUE	TRUE
STM1361	STM1361	1	NC_003197	1442943	1444154	-		MFS transporter	0.4686	64	TRUE	TRUE	9	TRUE	TRUE
STM1362	STM1362	1	NC_003197	1444295	1444654	-		putative cytoplasmic protein	0.4222	18	FALSE	TRUE	0	TRUE	TRUE
STM1364	STM1364	1	NC_003197	1445112	1446230	-		hypothetical protein	0.5603	42	TRUE	TRUE	20	TRUE	TRUE
STM1365	STM1365	1	NC_003197	1446495	1449551	+		hypothetical protein	0.5437	110	TRUE	TRUE	31	TRUE	TRUE
STM1366	STM1366	1	NC_003197	1449548	1449958	+		thioesterase	0.5669	12	TRUE	TRUE	2	TRUE	TRUE
STM1367	STM1367	1	NC_003197	1450018	1450245	+		putative cytoplasmic protein	0.4605	9	TRUE	TRUE	10	TRUE	TRUE
STM1368	STM1368	1	NC_003197	1450533	1451879	-		L-cystine transporter	0.4803	64	TRUE	TRUE	14	TRUE	TRUE
STM1369	STM1369	1	NC_003197	1452306	1452674	+		Fe-S cluster assembly scaffold SufA	0.5203	14	TRUE	TRUE	3	TRUE	TRUE
STM1370	STM1370	1	NC_003197	1452683	1454170	+		Fe-S cluster assembly protein SufB	0.5262	48	TRUE	TRUE	24	TRUE	TRUE
STM1371	STM1371	1	NC_003197	1454187	1454933	+		Fe-S cluster assembly ATPase SufC	0.5261	22	TRUE	TRUE	3	TRUE	TRUE
STM1372	STM1372	1	NC_003197	1454908	1456179	+		FeS cluster assembly protein SufD	0.5377	42	TRUE	TRUE	24	TRUE	TRUE
STM1373	STM1373	1	NC_003197	1456176	1457396	+		bifunctional cysteine desulfurase/selenocysteine lyase	0.5708	38	TRUE	TRUE	15	TRUE	TRUE
STM1374	STM1374	1	NC_003197	1457409	1457825	+		cysteine desufuration protein SufE	0.5084	16	TRUE	TRUE	7	TRUE	TRUE
STM1375	STM1375	1	NC_003197	1457980	1458981	+		murein L,D-transpeptidase	0.5699	43	TRUE	TRUE	18	TRUE	TRUE
STM1376	STM1376	1	NC_003197	1459048	1459287	-		hypothetical protein	0.4708	9	FALSE	TRUE	0	TRUE	TRUE
STM1377	STM1377	1	NC_003197	1459370	1459606	-		murein lipoprotein	0.5148	6	TRUE	TRUE	4	TRUE	TRUE
STM1378	STM1378	1	NC_003197	1459917	1461329	-		pyruvate kinase	0.5223	43	TRUE	TRUE	15	TRUE	TRUE
STM1379	STM1379	1	NC_003197	1461731	1463074	-		putative amino acid permease	0.5082	50	TRUE	TRUE	22	TRUE	TRUE
STM1380	STM1380	1	NC_003197	1463096	1463989	-		hydrolase	0.5101	37	TRUE	TRUE	3	TRUE	TRUE
STM1381	STM1381	1	NC_003197	1464048	1464785	-		hypothetical protein	0.4214	53	TRUE	TRUE	2	TRUE	TRUE
STM1382	STM1382	1	NC_003197	1464797	1466023	-		hypothetical protein	0.458	54	FALSE	TRUE	0	TRUE	TRUE
STM1383	STM1383	1	NC_003197	1466346	1469408	-		tetrathionate reductase subunit A	0.5759	86	TRUE	TRUE	19	TRUE	TRUE
STM1384	STM1384	1	NC_003197	1469401	1470423	-		tetrathionate reductase subunit C	0.5552	37	TRUE	TRUE	12	TRUE	TRUE
STM1385	STM1385	1	NC_003197	1470424	1471176	-		tetrathionate reductase complex, subunit B	0.5631	25	TRUE	TRUE	7	TRUE	TRUE
STM1386	STM1386	1	NC_003197	1471340	1473118	+		tetrathionate reductase complex: sensory transduction histidine kinase	0.5677	56	TRUE	TRUE	22	TRUE	TRUE
STM1387	STM1387	1	NC_003197	1473093	1473713	+		DNA-binding response regulator	0.5507	21	TRUE	TRUE	8	TRUE	TRUE
STM1388	STM1388	1	NC_003197	1473811	1474023	+		hypothetical protein	0.5258	9	TRUE	TRUE	2	TRUE	TRUE
STM1389	STM1389	1	NC_003197	1474119	1475078	-		hypothetical protein	0.5573	30	TRUE	TRUE	10	TRUE	TRUE
STM1390	STM1390	1	NC_003197	1475251	1475979	-		helix-turn-helix-type transcriptional regulator	0.5391	22	TRUE	TRUE	6	TRUE	TRUE
STM1391	STM1391	1	NC_003197	1476158	1476796	-		DNA-binding response regulator	0.3959	41	TRUE	TRUE	9	TRUE	TRUE
STM1392	STM1392	1	NC_003197	1476827	1479589	-		hybrid sensor histidine kinase/response regulator	0.4249	158	TRUE	TRUE	7	TRUE	TRUE
STM1393	STM1393	1	NC_003197	1479990	1480391	+		pathogenicity island chaperone protein SpiC	0.4129	26	TRUE	TRUE	1	TRUE	TRUE
STM1394	STM1394	1	NC_003197	1480393	1481886	+		EscC/YscC/HrcC family type III secretion system outer membrane ring protein	0.423	85	TRUE	TRUE	8	TRUE	TRUE
STM1395	STM1395	1	NC_003197	1481867	1483078	+		EscD/YscD/HrpQ family type III secretion system inner membrane ring protein	0.4365	63	TRUE	TRUE	4	TRUE	TRUE
STM1396	STM1396	1	NC_003197	1483086	1483328	+		EscE/YscE/SsaE family type III secretion system needle protein co-chaperone	0.4239	13	FALSE	TRUE	2	TRUE	TRUE
STM1397	STM1397	1	NC_003197	1483592	1483918	+		type III secretion system chaperone SseA	0.4067	17	FALSE	TRUE	0	TRUE	TRUE
STM1398	STM1398	1	NC_003197	1483925	1484515	+		pathogenicity island 2 effector protein SseB	0.4332	31	TRUE	TRUE	3	TRUE	TRUE
STM1399	STM1399	1	NC_003197	1484512	1484985	+		CesD/SycD/LcrH family type III secretion system chaperone	0.5063	21	TRUE	TRUE	7	TRUE	TRUE
STM1400	STM1400	1	NC_003197	1484988	1486442	+		pathogenicity island 2 effector protein SseC	0.4605	57	TRUE	TRUE	19	TRUE	TRUE
STM1401	STM1401	1	NC_003197	1486458	1487045	+		pathogenicity island 2 effector protein SseD	0.4915	25	TRUE	TRUE	2	TRUE	TRUE
STM1402	STM1402	1	NC_003197	1487048	1487464	+		pathogenicity island 2 effector protein SseE	0.4508	23	TRUE	TRUE	6	TRUE	TRUE
STM1403	STM1403	1	NC_003197	1487516	1487950	+		CesD/SycD/LcrH family type III secretion system chaperone	0.4759	14	FALSE	TRUE	2	TRUE	TRUE
STM1404	STM1404	1	NC_003197	1487966	1488748	+		pathogenicity island 2 effector protein SseF	0.4904	38	TRUE	TRUE	7	TRUE	TRUE
STM1405	STM1405	1	NC_003197	1488745	1489434	+		pathogenicity island 2 effector protein SseG	0.4768	40	TRUE	TRUE	6	TRUE	TRUE
STM1406	STM1406	1	NC_003197	1489528	1489743	+		secretion system apparatus	0.3843	12	FALSE	TRUE	0	TRUE	TRUE
STM1407	STM1407	1	NC_003197	1489784	1490011	+		secretion system apparatus	0.4386	15	FALSE	TRUE	0	TRUE	TRUE
STM1408	STM1408	1	NC_003197	1490023	1490271	+		EscI/YscI/HrpB family type III secretion system inner rod protein	0.4337	13	FALSE	TRUE	0	TRUE	TRUE
STM1409	STM1409	1	NC_003197	1490268	1491017	+		EscJ/YscJ/HrcJ family type III secretion inner membrane ring protein	0.42	43	TRUE	TRUE	5	TRUE	TRUE
STM1410	STM1410	1	NC_003197	1491035	1491583	+		hypothetical protein	0.4681	29	FALSE	TRUE	1	TRUE	TRUE
STM1411	STM1411	1	NC_003197	1491580	1492254	+		type III secretion system protein SsaK	0.4267	28	TRUE	TRUE	4	TRUE	TRUE
STM1412	STM1412	1	NC_003197	1492220	1493236	+		secretion system apparatus protein	0.4562	46	TRUE	TRUE	7	TRUE	TRUE
STM1413	STM1413	1	NC_003197	1493294	1493662	+		type III secretion system protein SsaM	0.4228	20	TRUE	TRUE	2	TRUE	TRUE
STM1414	STM1414	1	NC_003197	1493647	1495692	+		EscV/YscV/HrcV family type III secretion system export apparatus protein	0.4653	101	TRUE	TRUE	18	TRUE	TRUE
STM1415	STM1415	1	NC_003197	1495682	1496983	+		EscN/YscN/HrcN family type III secretion system ATPase	0.5123	44	TRUE	TRUE	25	TRUE	TRUE
STM1416	STM1416	1	NC_003197	1496986	1497363	+		type III secretion system protein SsaO	0.4365	18	FALSE	TRUE	0	TRUE	TRUE
STM1417	STM1417	1	NC_003197	1497344	1497718	+		type III secretion system protein SsaP	0.4453	19	TRUE	TRUE	6	TRUE	TRUE
STM1418	STM1418	1	NC_003197	1497699	1498667	+		type III secretion system protein SsaQ	0.4665	43	TRUE	TRUE	10	TRUE	TRUE
STM1419	STM1419	1	NC_003197	1498735	1499382	+		EscR/YscR/HrcR family type III secretion system export apparatus protein	0.429	34	FALSE	TRUE	0	TRUE	TRUE
STM1420	STM1420	1	NC_003197	1499379	1499645	+		EscS/YscS/HrcS family type III secretion system export apparatus protein	0.4195	19	FALSE	TRUE	0	TRUE	TRUE
STM1421	STM1421	1	NC_003197	1499646	1500425	+		EscT/YscT/HrcT family type III secretion system export apparatus protein	0.3897	53	FALSE	TRUE	0	TRUE	TRUE
STM1422	STM1422	1	NC_003197	1500422	1501480	+		EscU/YscU/HrcU family type III secretion system export apparatus switch protein	0.3966	72	TRUE	TRUE	2	TRUE	TRUE
STM1423	STM1423	5	NC_003197	1501631	1501704	-		tRNA-Val	0.527	1	FALSE	TRUE	0	TRUE	FALSE
STM1424	STM1424	5	NC_003197	1501718	1501791	-		tRNA-Val	0.5	1	FALSE	TRUE	0	TRUE	FALSE
STM1425	STM1425	1	NC_003197	1501953	1503326	-		MATE family efflux transporter	0.5364	63	TRUE	TRUE	19	TRUE	TRUE
STM1426	STM1426	1	NC_003197	1503543	1504184	+		riboflavin synthase subunit alpha	0.5156	22	FALSE	TRUE	0	TRUE	FALSE
STM1427	STM1427	1	NC_003197	1504226	1505374	-		cyclopropane-fatty-acyl-phospholipid synthase	0.4874	48	TRUE	TRUE	24	TRUE	TRUE
STM1428	STM1428	1	NC_003197	1505664	1506869	-		Bcr/CflA family multidrug efflux transporter	0.5506	45	TRUE	TRUE	21	TRUE	TRUE
STM1429	STM1429	1	NC_003197	1506982	1507914	+		putative LysR family transcriptional regulator	0.5745	26	TRUE	TRUE	5	TRUE	TRUE
STM1430	STM1430	1	NC_003197	1507911	1508936	-		transcriptional repressor	0.5458	39	TRUE	TRUE	14	TRUE	TRUE
STM1431	STM1431	1	NC_003197	1509404	1509985	-		superoxide dismutase	0.512	19	TRUE	TRUE	9	TRUE	TRUE
STM1432	STM1432	1	NC_003197	1510112	1510966	-		putative cell wall-associated hydrolase	0.5123	27	TRUE	TRUE	13	TRUE	TRUE
STM1433	STM1433	1	NC_003197	1511268	1511615	+		Grx4 family monothiol glutaredoxin	0.5	11	TRUE	TRUE	8	TRUE	TRUE
STM1434	STM1434	1	NC_003197	1511693	1512340	-		ribonuclease T	0.5355	22	FALSE	TRUE	3	TRUE	TRUE
STM1435	STM1435	1	NC_003197	1512441	1512848	-		lactoylglutathione lyase	0.5221	15	TRUE	TRUE	5	TRUE	TRUE
STM1436	STM1436	1	NC_003197	1512917	1514014	-		N-ethylmaleimide reductase	0.5792	31	TRUE	TRUE	12	TRUE	TRUE
STM1437	STM1437	1	NC_003197	1514073	1514672	-		TetR family transcriptional regulator	0.5533	22	TRUE	TRUE	3	TRUE	TRUE
STM1438	STM1438	1	NC_003197	1514775	1515014	+		DUF1289 domain-containing protein	0.5042	8	FALSE	TRUE	0	TRUE	TRUE
STM1439	STM1439	1	NC_003197	1515065	1515961	+		oxidoreductase	0.5229	34	TRUE	TRUE	14	TRUE	TRUE
STM1440	STM1440	1	NC_003197	1516041	1516562	+		superoxide dismutase	0.5632	16	TRUE	TRUE	3	TRUE	TRUE
STM1441	STM1441	1	NC_003197	1516538	1518577	-		fusaric acid resistance protein	0.5588	75	TRUE	TRUE	33	TRUE	TRUE
STM1442	STM1442	1	NC_003197	1518577	1519473	-		putative multidrug resistance efflux pump	0.5006	46	TRUE	TRUE	16	TRUE	TRUE
STM1443	STM1443	1	NC_003197	1519440	1519676	-		hypothetical protein	0.4684	10	TRUE	TRUE	2	TRUE	TRUE
STM1444	STM1444	1	NC_003197	1519871	1520311	+		MarR family transcriptional regulator for hemolysin	0.4853	11	TRUE	TRUE	3	TRUE	TRUE
STM1445	STM1445	1	NC_003197	1520359	1520826	-		hypothetical protein	0.5491	19	TRUE	TRUE	5	TRUE	TRUE
STM1446	STM1446	1	NC_003197	1521098	1522219	+		anhydro-N-acetylmuramic acid kinase	0.5775	31	TRUE	TRUE	20	TRUE	TRUE
STM1447	STM1447	1	NC_003197	1522307	1522636	+		lysozyme inhibitor	0.4606	15	TRUE	TRUE	5	TRUE	TRUE
STM1448	STM1448	1	NC_003197	1522695	1523351	+		pyridoxamine 5'-phosphate oxidase	0.551	17	FALSE	TRUE	0	TRUE	FALSE
STM1449	STM1449	1	NC_003197	1523478	1524752	+		tyrosine--tRNA ligase	0.5286	31	FALSE	TRUE	0	TRUE	FALSE
STM1450	STM1450	1	NC_003197	1524812	1525672	+		pyridoxal kinase	0.5482	28	TRUE	TRUE	10	TRUE	TRUE
STM1451	STM1451	1	NC_003197	1525731	1526336	-		glutathione transferase GstA	0.5165	25	TRUE	TRUE	9	TRUE	TRUE
STM1452	STM1452	1	NC_003197	1526441	1527946	-		dipeptide/tripeptide permease A	0.5305	56	TRUE	TRUE	19	TRUE	TRUE
STM1453	STM1453	1	NC_003197	1528548	1529183	-		DNA glycosylase/apyrimidinic (AP) lyase	0.522	28	TRUE	TRUE	5	TRUE	TRUE
STM1454	STM1454	1	NC_003197	1529183	1529875	-		electron transport complex subunit RsxE	0.5411	24	TRUE	TRUE	3	TRUE	TRUE
STM1455	STM1455	1	NC_003197	1529878	1530498	-		electron transport complex subunit RsxG	0.5201	24	TRUE	TRUE	8	TRUE	TRUE
STM1456	STM1456	1	NC_003197	1530502	1531560	-		electron transport complex subunit RsxD	0.5647	40	TRUE	TRUE	13	TRUE	TRUE
STM1457	STM1457	1	NC_003197	1531561	1533768	-		electron transport complex subunit RsxC	0.5987	61	TRUE	TRUE	15	TRUE	TRUE
STM1458	STM1458	1	NC_003197	1533761	1534339	-		electron transport complex subunit RsxB	0.5527	12	TRUE	TRUE	6	TRUE	TRUE
STM1459	STM1459	1	NC_003197	1534339	1534920	-		electron transport complex subunit RsxA	0.4983	25	TRUE	TRUE	6	TRUE	TRUE
STM1460	STM1460	1	NC_003197	1534997	1535437	-		hypothetical protein	0.5125	22	TRUE	TRUE	5	TRUE	TRUE
STM1461	STM1461	1	NC_003197	1535526	1535741	-		oriC-binding nucleoid-associated protein	0.4537	10	TRUE	TRUE	1	TRUE	TRUE
STM1462	STM1462	1	NC_003197	1536297	1537412	+		putative oxidoreductase	0.5484	38	TRUE	TRUE	8	TRUE	TRUE
STM1463	STM1463	1	NC_003197	1537487	1538488	-		adenosine deaminase	0.5509	33	TRUE	TRUE	9	TRUE	TRUE
STM1466	STM1466	1	NC_003197	1539192	1540700	-		hypothetical protein	0.5249	46	TRUE	TRUE	10	TRUE	TRUE
STM1467	STM1467	1	NC_003197	1540803	1541978	-		mannose-6-phosphate isomerase	0.5434	26	TRUE	TRUE	7	TRUE	TRUE
STM1468	STM1468	1	NC_003197	1542178	1543824	+		fumarate hydratase	0.5464	65	TRUE	TRUE	45	TRUE	TRUE
STM1469	STM1469	1	NC_003197	1543992	1545395	+		class II fumarate hydratase	0.5548	46	TRUE	TRUE	4	TRUE	TRUE
STM1470	STM1470	1	NC_003197	1545392	1546321	-		DNA replication terminus site-binding protein	0.5323	40	TRUE	TRUE	12	TRUE	TRUE
STM1471	STM1471	1	NC_003197	1546397	1547698	-		two-component system sensor histidine kinase RstB	0.5415	39	TRUE	TRUE	15	TRUE	TRUE
STM1472	STM1472	1	NC_003197	1547809	1549515	-		putative periplasmic protein	0.5688	66	TRUE	TRUE	25	TRUE	TRUE
STM1473	STM1473	1	NC_003197	1549668	1550801	-		hypothetical protein	0.4762	67	TRUE	TRUE	14	TRUE	TRUE
STM1475	STM1475	1	NC_003197	1551281	1552012	-		two-component system response regulator RstA	0.5314	23	TRUE	TRUE	7	TRUE	TRUE
STM1476	STM1476	1	NC_003197	1552139	1552474	+		hypothetical protein	0.5179	15	TRUE	TRUE	7	TRUE	TRUE
STM1477	STM1477	1	NC_003197	1552536	1553918	-		putative amino acid transporter	0.5437	53	TRUE	TRUE	29	TRUE	TRUE
STM1478	STM1478	1	NC_003197	1554217	1555161	-		hypothetical protein	0.5344	35	TRUE	TRUE	25	TRUE	TRUE
STM1479	STM1479	1	NC_003197	1555688	1557217	+		NAD(P) transhydrogenase subunit alpha	0.5497	47	TRUE	TRUE	16	TRUE	TRUE
STM1480	STM1480	1	NC_003197	1557228	1558616	+		NAD(P) transhydrogenase subunit beta	0.5493	35	TRUE	TRUE	10	TRUE	TRUE
STM1481	STM1481	1	NC_003197	1558791	1559825	-		pheromone autoinducer 2 transporter	0.4879	49	TRUE	TRUE	14	TRUE	TRUE
STM1482	STM1482	1	NC_003197	1560243	1560605	+		multidrug transporter subunit MdtJ	0.4463	20	TRUE	TRUE	5	TRUE	TRUE
STM1483	STM1483	1	NC_003197	1560592	1560921	+		multidrug transporter subunit MdtI	0.5545	13	TRUE	TRUE	6	TRUE	TRUE
STM1484	STM1484	1	NC_003197	1560961	1561782	-		serine protease	0.5669	26	TRUE	TRUE	11	TRUE	TRUE
STM1485	STM1485	1	NC_003197	1562051	1562335	-		acid shock protein	0.4982	6	FALSE	TRUE	1	TRUE	TRUE
STM1486	STM1486	1	NC_003197	1562694	1563947	-		hypothetical protein	0.5518	51	TRUE	TRUE	15	TRUE	TRUE
STM1487	STM1487	1	NC_003197	1564067	1564966	+		putative LysR family transcriptional regulator	0.5711	27	TRUE	TRUE	8	TRUE	TRUE
STM1488	STM1488	1	NC_003197	1565094	1566314	+		transcriptional regulator	0.5192	53	TRUE	TRUE	15	TRUE	TRUE
STM1489	STM1489	1	NC_003197	1566440	1567135	+		putative dethiobiotin synthase	0.5187	31	TRUE	TRUE	9	TRUE	TRUE
STM1490	STM1490	1	NC_003197	1567091	1568380	-		voltage-gated ClC-type chloride channel ClcB	0.5829	41	TRUE	TRUE	15	TRUE	TRUE
STM1491	STM1491	1	NC_003197	1568516	1569664	-		glycine/betaine ABC transporter ATP-binding protein	0.5309	43	TRUE	TRUE	10	TRUE	TRUE
STM1492	STM1492	1	NC_003197	1569664	1570311	-		choline ABC transporter permease	0.5494	28	TRUE	TRUE	11	TRUE	TRUE
STM1493	STM1493	1	NC_003197	1570321	1571223	-		glycine/betaine ABC transporter substrate-binding protein	0.5238	31	TRUE	TRUE	7	TRUE	TRUE
STM1494	STM1494	1	NC_003197	1571252	1571962	-		glycine/betaine ABC transporter permease	0.5471	22	TRUE	TRUE	10	TRUE	TRUE
STM1495	STM1495	1	NC_003197	1572267	1572881	-		DMSO reductase maturation protein DsmD	0.5447	16	TRUE	TRUE	12	TRUE	TRUE
STM1496	STM1496	1	NC_003197	1572924	1573781	-		putative dimethylsulfoxide reductase	0.5688	30	TRUE	TRUE	9	TRUE	TRUE
STM1497	STM1497	1	NC_003197	1573783	1574400	-		dimethylsulfoxide reductase, chain B	0.568	17	TRUE	TRUE	4	TRUE	TRUE
STM1498	STM1498	1	NC_003197	1574411	1576846	-		dimethyl sulfoxide reductase subunit A	0.5534	92	TRUE	TRUE	40	TRUE	TRUE
STM1499	STM1499	1	NC_003197	1576945	1579386	-		putative dimethyl sulphoxide reductase, chain A1	0.5422	99	TRUE	TRUE	39	TRUE	TRUE
STM1500	STM1500	1	NC_003197	1579540	1579848	-		putative outer membrane protein	0.5469	14	TRUE	TRUE	1	TRUE	TRUE
STM1501	STM1501	1	NC_003197	1579943	1580662	+		putative inner membrane lipoprotein	0.5069	25	TRUE	TRUE	11	TRUE	TRUE
STM1502	STM1502	1	NC_003197	1580703	1581263	-		spermidine acetyltransferase	0.4813	26	TRUE	TRUE	9	TRUE	TRUE
STM1503	STM1503	1	NC_003197	1581299	1581640	-		hypothetical protein	0.5205	12	TRUE	TRUE	7	TRUE	TRUE
STM1504	STM1504	1	NC_003197	1581793	1582119	+		hypothetical protein	0.5657	10	TRUE	TRUE	16	TRUE	TRUE
STM1505	STM1505	1	NC_003197	1582241	1583455	+		bifunctional D-altronate/D-mannonate dehydratase	0.5465	46	TRUE	TRUE	15	TRUE	TRUE
STM1506	STM1506	1	NC_003197	1583466	1584485	+		Zn-dependent oxidoreductase	0.5157	38	TRUE	TRUE	7	TRUE	TRUE
STM1507	STM1507	1	NC_003197	1584539	1585516	+		putative transport protein	0.4918	41	TRUE	TRUE	2	TRUE	TRUE
STM1508	STM1508	1	NC_003197	1586062	1587528	+		D-mannonate oxidoreductase	0.5603	47	TRUE	TRUE	16	TRUE	TRUE
STM1509	STM1509	1	NC_003197	1587595	1587798	-		selenoprotein YdfZ	0.5098	7	FALSE	TRUE	1	TRUE	TRUE
STM1510	STM1510	1	NC_003197	1587979	1588665	-		GntR family transcriptional regulator	0.5066	19	TRUE	TRUE	15	TRUE	TRUE
STM1511	STM1511	1	NC_003197	1588795	1589541	-		NADP-dependent 3-hydroxy acid dehydrogenase	0.5355	28	TRUE	TRUE	6	TRUE	TRUE
STM1512	STM1512	1	NC_003197	1589680	1591722	+		dipeptidyl carboxypeptidase II	0.5374	68	TRUE	TRUE	17	TRUE	TRUE
STM1513	STM1513	1	NC_003197	1592067	1592249	+		stress-induced acidophilic repeat motif-containing protein	0.4973	7	FALSE	TRUE	0	TRUE	TRUE
STM1514	STM1514	1	NC_003197	1592369	1592896	-		competence protein ComA	0.4867	20	TRUE	TRUE	3	TRUE	TRUE
STM1515	STM1515	1	NC_003197	1593323	1593715	+		TIGR00156 family protein	0.4784	16	TRUE	TRUE	1	TRUE	TRUE
STM1516	STM1516	1	NC_003197	1594407	1595594	-		transporter	0.5219	45	TRUE	TRUE	17	TRUE	TRUE
STM1517	STM1517	1	NC_003197	1595822	1596724	+		putative permease, integral membrane protein	0.536	43	TRUE	TRUE	21	TRUE	TRUE
STM1518	STM1518	1	NC_003197	1596843	1597058	-		multiple antibiotic resistance regulatory periplasmic protein MarB	0.5046	9	TRUE	TRUE	1	TRUE	TRUE
STM1519	STM1519	1	NC_003197	1597087	1597521	-		AraC/XylS family transcriptional activator of defense systems	0.4552	17	TRUE	TRUE	14	TRUE	TRUE
STM1520	STM1520	1	NC_003197	1597490	1597924	-		transcriptional regulator	0.4828	17	TRUE	TRUE	6	TRUE	TRUE
STM1521	STM1521	1	NC_003197	1598183	1598848	+		stress protection protein MarC	0.5345	23	TRUE	TRUE	6	TRUE	TRUE
STM1522	STM1522	1	NC_003197	1598895	1600085	-		sugar transporter	0.5332	52	TRUE	TRUE	29	TRUE	TRUE
STM1523	STM1523	1	NC_003197	1600201	1601073	-		putative LysR family transcriptional regulator	0.5693	30	TRUE	TRUE	12	TRUE	TRUE
STM1524	STM1524	1	NC_003197	1601176	1602564	+		putative succinate-semialdehyde dehydrogenase	0.5695	41	TRUE	TRUE	16	TRUE	TRUE
STM1525	STM1525	1	NC_003197	1602637	1603563	+		putative glutaminase	0.5491	31	TRUE	TRUE	7	TRUE	TRUE
STM1526	STM1526	1	NC_003197	1603563	1603922	+		DUF4186 domain-containing protein	0.55	12	TRUE	TRUE	4	TRUE	TRUE
STM1527	STM1527	1	NC_003197	1604146	1605093	+		putative inner membrane protein	0.4599	47	TRUE	TRUE	9	TRUE	TRUE
STM1528	STM1528	1	NC_003197	1605149	1605691	-		DUF4440 domain-containing protein	0.4899	22	FALSE	TRUE	2	TRUE	TRUE
STM1529	STM1529	1	NC_003197	1605540	1605866	+		putative inner membrane protein	0.4067	22	TRUE	TRUE	1	TRUE	TRUE
STM1530	STM1530	1	NC_003197	1606408	1607526	+		phosphoporin PhoE	0.4638	61	TRUE	TRUE	10	TRUE	TRUE
STM1531	STM1531	1	NC_003197	1607667	1608008	-		hydrogenase maturation nickel metallochaperone HypA	0.5058	9	TRUE	TRUE	1	TRUE	TRUE
STM1532	STM1532	1	NC_003197	1608021	1608908	-		ATP/GTP-binding protein	0.5428	31	TRUE	TRUE	11	TRUE	TRUE
STM1533	STM1533	1	NC_003197	1608896	1609957	-		hydrogenase-1 operon protein HyaF2	0.5038	49	TRUE	TRUE	10	TRUE	TRUE
STM1534	STM1534	1	NC_003197	1609975	1610385	-		putative hydrogenase	0.5304	12	TRUE	TRUE	14	TRUE	TRUE
STM1535	STM1535	1	NC_003197	1610382	1610681	-		hydrogenase formation protein	0.56	5	FALSE	TRUE	1	TRUE	TRUE
STM1536	STM1536	1	NC_003197	1610681	1611289	-		hydrogenase expression/formation protein	0.532	18	TRUE	TRUE	4	TRUE	TRUE
STM1537	STM1537	1	NC_003197	1611295	1612038	-		Ni/Fe-hydrogenase, b-type cytochrome subunit	0.5108	34	TRUE	TRUE	19	TRUE	TRUE
STM1538	STM1538	1	NC_003197	1611989	1613791	-		putative hydrogenase-1 large subunit	0.5263	63	TRUE	TRUE	18	TRUE	TRUE
STM1539	STM1539	1	NC_003197	1613794	1614897	-		putative hydrogenase-1 small subunit	0.519	40	TRUE	TRUE	12	TRUE	TRUE
STM1540	STM1540	1	NC_003197	1615326	1616417	+		putative hydrolase	0.4771	50	TRUE	TRUE	3	TRUE	TRUE
STM1541	STM1541	1	NC_003197	1616463	1617254	+		putative gntR family regulatory protein	0.471	40	TRUE	TRUE	7	TRUE	TRUE
STM1542	STM1542	1	NC_003197	1617313	1618338	-		alcohol dehydrogenase	0.4766	46	TRUE	TRUE	10	TRUE	TRUE
STM1543	STM1543	1	NC_003197	1618313	1619599	-		MFS transporter	0.4662	68	TRUE	TRUE	7	TRUE	TRUE
STM1544	STM1544	1	NC_003197	1619776	1621332	-		PhoPQ-regulated protein	0.4181	104	TRUE	TRUE	6	TRUE	TRUE
STM1545	STM1545	1	NC_003197	1621402	1622643	-		MFS transporter	0.4936	61	TRUE	TRUE	17	TRUE	TRUE
STM1546	STM1546	1	NC_003197	1622633	1624141	-		hypothetical protein	0.5288	52	TRUE	TRUE	33	TRUE	TRUE
STM1547	STM1547	1	NC_003197	1624186	1624674	+		MarR family transcriptional regulator	0.4867	24	TRUE	TRUE	15	TRUE	TRUE
STM1548	STM1548	1	NC_003197	1624906	1625946	+		putative S-adenosylmethionine:tRNA-ribosyltransferase-isomerase	0.3862	70	TRUE	TRUE	7	TRUE	TRUE
STM1549	STM1549	1	NC_003197	1625998	1626387	-		hypothetical protein	0.4974	11	TRUE	TRUE	5	TRUE	TRUE
STM1550	STM1550	1	NC_003197	1626558	1626842	-		addiction module toxin RelE	0.4211	12	TRUE	TRUE	2	TRUE	TRUE
STM1551	STM1551	1	NC_003197	1626832	1627080	-		plasmid stabilization protein	0.4418	8	FALSE	TRUE	0	TRUE	TRUE
STM1552	STM1552	1	NC_003197	1627912	1628820	+		putative cytoplasmic protein	0.4246	47	TRUE	TRUE	6	TRUE	TRUE
STM1554	STM1554	1	NC_003197	1630398	1631864	-		putative coiled-coil protein	0.3606	90	FALSE	TRUE	0	TRUE	TRUE
STM1555	STM1555	1	NC_003197	1632123	1633130	+		putative transcriptional regulator	0.5397	40	TRUE	TRUE	11	TRUE	TRUE
STM1556	STM1556	1	NC_003197	1633274	1634725	+		Na+/H+ antiporter NhaC	0.5131	57	TRUE	TRUE	20	TRUE	TRUE
STM1557	STM1557	1	NC_003197	1634738	1635940	+		putative aminotransferase	0.5154	43	TRUE	TRUE	9	TRUE	TRUE
STM1558	STM1558	1	NC_003197	1636053	1638128	-		glycogen debranching enzyme GlgX	0.5212	89	TRUE	TRUE	32	TRUE	TRUE
STM1559	STM1559	1	NC_003197	1638185	1640713	-		malto-oligosyltrehalose synthase	0.5449	89	TRUE	TRUE	36	TRUE	TRUE
STM1560	STM1560	1	NC_003197	1640710	1642494	-		malto-oligosyltrehalose trehalohydrolase	0.5434	61	TRUE	TRUE	13	TRUE	TRUE
STM1561	STM1561	1	NC_003197	1642623	1643408	-		hypothetical protein	0.5369	34	TRUE	TRUE	12	TRUE	TRUE
STM1562	STM1562	1	NC_003197	1643551	1643880	-		acid-resistance protein	0.4485	15	TRUE	TRUE	4	TRUE	TRUE
STM1563	STM1563	1	NC_003197	1644230	1644661	-		OsmC family peroxiredoxin	0.5162	16	TRUE	TRUE	1	TRUE	TRUE
STM1564	STM1564	1	NC_003197	1645174	1645389	+		biofilm-dependent modulation protein	0.4861	8	TRUE	TRUE	4	TRUE	TRUE
STM1565	STM1565	1	NC_003197	1645484	1645627	+		30S ribosomal subunit S22	0.5069	6	TRUE	TRUE	4	TRUE	TRUE
STM1566	STM1566	1	NC_003197	1645804	1647501	+		NAD-dependent malic enzyme	0.5306	62	TRUE	TRUE	20	TRUE	TRUE
STM1567	STM1567	1	NC_003197	1647787	1648797	+		alcohol dehydrogenase AdhP	0.5282	33	TRUE	TRUE	12	TRUE	TRUE
STM1568	STM1568	1	NC_003197	1648888	1649544	-		formate dehydrogenase subunit gamma	0.4825	24	TRUE	TRUE	17	TRUE	TRUE
STM1569	STM1569	1	NC_003197	1649537	1650421	-		formate dehydrogenase subunit beta	0.5356	30	TRUE	TRUE	11	TRUE	TRUE
STM1570	STM1570	1	NC_003197	1650435	1653482	-		putative molybdopterin oxidoreductases	0.5446	107	TRUE	TRUE	49	TRUE	TRUE
STM1571	STM1571	1	NC_003197	1653817	1654641	+		putative permease	0.5079	46	TRUE	TRUE	13	TRUE	TRUE
STM1572	STM1572	1	NC_003197	1655166	1656254	+		phosphoporin PhoE	0.5032	40	TRUE	TRUE	11	TRUE	TRUE
STM1573	STM1573	1	NC_003197	1656398	1656778	+		putative cytoplasmic protein	0.5538	14	TRUE	TRUE	5	TRUE	TRUE
STM1574	STM1574	1	NC_003197	1656803	1658290	-		MFS transporter	0.578	45	TRUE	TRUE	12	TRUE	TRUE
STM1575	STM1575	1	NC_003197	1658408	1658986	+		TetR family transcriptional regulator	0.5717	14	TRUE	TRUE	10	TRUE	TRUE
STM1576	STM1576	1	NC_003197	1659201	1660589	+		nitrate/nitrite transporter NarU	0.5263	52	TRUE	TRUE	6	TRUE	TRUE
STM1577	STM1577	1	NC_003197	1660681	1664421	+		nitrate reductase subunit alpha	0.5544	118	TRUE	TRUE	47	TRUE	TRUE
STM1578	STM1578	1	NC_003197	1664418	1665962	+		nitrate reductase subunit beta	0.5411	50	TRUE	TRUE	24	TRUE	TRUE
STM1579	STM1579	1	NC_003197	1665962	1666657	+		nitrate reductase molybdenum cofactor assembly chaperone	0.5589	21	TRUE	TRUE	4	TRUE	TRUE
STM1580	STM1580	1	NC_003197	1666654	1667334	+		respiratory nitrate reductase subunit gamma	0.536	18	TRUE	TRUE	18	TRUE	TRUE
STM1581	STM1581	1	NC_003197	1667440	1668333	+		hypothetical protein	0.5347	20	TRUE	TRUE	11	TRUE	TRUE
STM1582	STM1582	1	NC_003197	1668369	1669214	-		N-hydroxyarylamine O-acetyltransferase	0.5225	20	TRUE	TRUE	2	TRUE	TRUE
STM1583	STM1583	1	NC_003197	1669498	1670130	-		effector protein steA	0.4281	38	TRUE	TRUE	20	TRUE	TRUE
STM1584	STM1584	1	NC_003197	1670643	1672136	+		amino acid permease	0.5348	58	TRUE	TRUE	32	TRUE	TRUE
STM1585	STM1585	1	NC_003197	1672213	1672434	-		DUF903 domain-containing protein	0.4369	10	TRUE	TRUE	4	TRUE	TRUE
STM1586	STM1586	1	NC_003197	1672579	1673640	-		hypothetical protein	0.5169	47	TRUE	TRUE	24	TRUE	FALSE
STM1587	STM1587	1	NC_003197	1673904	1676024	+		TonB-dependent receptor	0.5299	82	TRUE	TRUE	18	TRUE	FALSE
STM1588	STM1588	1	NC_003197	1676091	1676756	-		colanic acid/biofilm transcriptional regulator	0.47	34	TRUE	TRUE	2	TRUE	TRUE
STM1589	STM1589	1	NC_003197	1677090	1678160	-		putative NADP-dependent oxidoreductase	0.5331	40	TRUE	TRUE	20	TRUE	TRUE
STM1590	STM1590	1	NC_003197	1678339	1678854	+		GNAT family N-acetyltransferase	0.5465	20	TRUE	TRUE	11	TRUE	TRUE
STM1591	STM1591	1	NC_003197	1678854	1679303	+		hypothetical protein	0.5578	20	TRUE	TRUE	8	TRUE	TRUE
STM1592	STM1592	1	NC_003197	1679308	1679541	-		hypothetical protein	0.5726	7	TRUE	TRUE	2	TRUE	TRUE
STM1593	STM1593	1	NC_003197	1679765	1681084	+		ssrAB-activated protein	0.5545	38	TRUE	TRUE	13	TRUE	TRUE
STM1594	STM1594	1	NC_003197	1681089	1684070	+		virulence factor SrfB	0.5516	101	TRUE	TRUE	44	TRUE	TRUE
STM1595	STM1595	1	NC_003197	1684067	1686211	+		virulence factor SrfC	0.5702	57	TRUE	TRUE	21	TRUE	TRUE
STM1596	STM1596	1	NC_003197	1686256	1686519	-		putative inner membrane protein	0.4432	8	TRUE	TRUE	3	TRUE	TRUE
STM1597	STM1597	1	NC_003197	1686828	1688273	-		putative aldehyde dehydrogenase	0.5539	44	TRUE	TRUE	30	TRUE	TRUE
STM1598	STM1598	1	NC_003197	1688388	1689812	-		GntR family transcriptional regulator	0.5319	50	TRUE	TRUE	14	TRUE	TRUE
STM1599	STM1599	1	NC_003197	1689948	1690718	-		D-alanyl-D-alanine dipeptidase	0.4747	42	TRUE	TRUE	18	TRUE	TRUE
STM1600	STM1600	1	NC_003197	1690977	1691207	-		hypothetical protein	0.4242	15	TRUE	TRUE	7	TRUE	TRUE
STM1601	STM1601	1	NC_003197	1691240	1691638	-		D-alanyl-D-alanine dipeptidase	0.4035	31	FALSE	TRUE	2	TRUE	TRUE
STM1602	STM1602	1	NC_003197	1692175	1693125	+		effector protein SifB	0.3785	64	TRUE	TRUE	1	TRUE	TRUE
STM1603	STM1603	1	NC_003197	1693399	1693629	+		hypothetical protein	0.5152	5	TRUE	TRUE	3	TRUE	FALSE
STM1604	STM1604	1	NC_003197	1693630	1695594	-		protease	0.5257	71	TRUE	TRUE	20	TRUE	TRUE
STM1605	STM1605	1	NC_003197	1695673	1696209	-		XRE family transcriptional regulator	0.5289	16	TRUE	TRUE	8	TRUE	FALSE
STM1606	STM1606	1	NC_003197	1696300	1697478	+		benzoate transporter	0.5785	43	TRUE	TRUE	18	TRUE	TRUE
STM1607	STM1607	1	NC_003197	1697532	1698200	-		hypothetical protein	0.4933	30	TRUE	TRUE	9	TRUE	TRUE
STM1608	STM1608	1	NC_003197	1698356	1698952	-		tellurite resistance methyltransferase TehB	0.4992	27	TRUE	TRUE	8	TRUE	TRUE
STM1609	STM1609	1	NC_003197	1698939	1699952	-		dicarboxylate transporter/tellurite-resistance protein TehA	0.5493	41	TRUE	TRUE	8	TRUE	TRUE
STM1610	STM1610	1	NC_003197	1700059	1701039	+		hypothetical protein	0.5148	37	TRUE	TRUE	13	TRUE	TRUE
STM1611	STM1611	1	NC_003197	1701036	1701575	-		ribosomal protein L7/L12-serine acetyltransferase	0.5037	25	TRUE	TRUE	18	TRUE	TRUE
STM1612	STM1612	1	NC_003197	1701792	1702910	+		aminopeptidase	0.5559	45	TRUE	TRUE	11	TRUE	TRUE
STM1613	STM1613	1	NC_003197	1702907	1703188	+		PTS sugar transporter subunit IIB	0.5	7	FALSE	TRUE	0	TRUE	TRUE
STM1614	STM1614	1	NC_003197	1703199	1704512	+		PTS sugar transporter subunit IIC	0.5213	47	TRUE	TRUE	23	TRUE	TRUE
STM1615	STM1615	1	NC_003197	1704526	1705332	+		hypothetical protein	0.5353	24	FALSE	TRUE	1	TRUE	TRUE
STM1616	STM1616	1	NC_003197	1705464	1705901	+		PTS sugar transporter subunit IIA	0.5708	13	TRUE	TRUE	10	TRUE	TRUE
STM1617	STM1617	1	NC_003197	1705913	1706545	+		epimerase	0.5656	19	TRUE	TRUE	7	TRUE	TRUE
STM1618	STM1618	1	NC_003197	1706561	1707352	+		transcriptional regulator	0.5189	30	TRUE	TRUE	19	TRUE	TRUE
STM1619	STM1619	1	NC_003197	1707352	1707789	+		aminoglycoside 6'-acetyltransferase	0.5183	8	FALSE	TRUE	0	TRUE	TRUE
STM1620	STM1620	1	NC_003197	1707836	1709038	-		lactate oxidase	0.483	56	TRUE	TRUE	8	TRUE	TRUE
STM1621	STM1621	1	NC_003197	1709050	1709625	-		putative periplasmic protein	0.4236	35	FALSE	TRUE	1	TRUE	TRUE
STM1622	STM1622	1	NC_003197	1709821	1711476	-		glucan biosynthesis protein D	0.5477	59	TRUE	TRUE	35	TRUE	TRUE
STM1623	STM1623	1	NC_003197	1711696	1713204	-		putative carboxylesterase	0.5719	46	TRUE	TRUE	25	TRUE	TRUE
STM1624	STM1624	1	NC_003197	1713253	1714596	-		DUF1338 domain-containing protein	0.5439	41	TRUE	TRUE	12	TRUE	TRUE
STM1625	STM1625	1	NC_003197	1714889	1715812	+		putative LysR family transcriptional regulator	0.5465	35	TRUE	TRUE	10	TRUE	TRUE
STM1626	STM1626	1	NC_003197	1715873	1717498	-		methyl-accepting chemotaxis protein	0.5412	52	TRUE	TRUE	19	TRUE	TRUE
STM1627	STM1627	1	NC_003197	1717667	1718785	-		S-(hydroxymethyl)glutathione dehydrogenase/class III alcohol dehydrogenase	0.5335	45	TRUE	TRUE	11	TRUE	TRUE
STM1628	STM1628	1	NC_003197	1718817	1719092	-		hypothetical protein	0.5507	5	FALSE	TRUE	3	TRUE	TRUE
STM1629	STM1629	1	NC_003197	1719615	1720016	+		putative dipicolinate reductase	0.4154	25	TRUE	TRUE	1	TRUE	TRUE
STM1630	STM1630	1	NC_003197	1720145	1720861	-		hypothetical protein	0.3654	55	TRUE	TRUE	1	TRUE	TRUE
STM1631	STM1631	1	NC_003197	1721287	1722513	+		pathogenicity island 2 effector protein SseJ	0.392	77	FALSE	TRUE	5	TRUE	TRUE
STM1632	STM1632	1	NC_003197	1722634	1722978	-		cyanate transporter	0.4696	13	TRUE	TRUE	1	TRUE	TRUE
STM1633	STM1633	1	NC_003197	1723885	1724646	+		amino acid-binding protein	0.3963	44	FALSE	TRUE	1	TRUE	TRUE
STM1634	STM1634	1	NC_003197	1724653	1725300	+		amino acid ABC transporter ATP-binding protein	0.4198	40	FALSE	TRUE	1	TRUE	TRUE
STM1635	STM1635	1	NC_003197	1725325	1726056	+		amino acid ABC transporter ATP-binding protein	0.4344	35	TRUE	TRUE	7	TRUE	TRUE
STM1636	STM1636	1	NC_003197	1726053	1726733	+		amino acid ABC transporter permease	0.4347	41	TRUE	TRUE	4	TRUE	TRUE
STM1637	STM1637	1	NC_003197	1726870	1728420	+		hypothetical protein	0.4468	100	TRUE	TRUE	13	TRUE	TRUE
STM1638	STM1638	1	NC_003197	1729109	1729546	+		putative SAM-dependent methyltransferase	0.484	19	TRUE	TRUE	3	TRUE	TRUE
STM1639	STM1639	1	NC_003197	1729817	1730347	-		cytochrome B	0.4802	26	TRUE	TRUE	12	TRUE	TRUE
STM1640	STM1640	1	NC_003197	1730464	1731264	-		hypothetical protein	0.5468	23	TRUE	TRUE	9	TRUE	TRUE
STM1641	STM1641	1	NC_003197	1731328	1735230	-		ATP-dependent RNA helicase HrpA	0.5373	127	TRUE	TRUE	50	TRUE	TRUE
STM1642	STM1642	1	NC_003197	1735431	1736036	+		FMN-dependent NADH-azoreductase	0.5363	19	TRUE	TRUE	5	TRUE	TRUE
STM1643	STM1643	1	NC_003197	1736033	1736482	-		aldehyde-activating protein	0.5	21	TRUE	TRUE	4	TRUE	TRUE
STM1644	STM1644	1	NC_003197	1736625	1736948	-		hypothetical protein	0.5216	9	TRUE	TRUE	3	TRUE	TRUE
STM1645	STM1645	1	NC_003197	1736956	1737147	-		YnbE family lipoprotein	0.4583	7	TRUE	TRUE	3	TRUE	TRUE
STM1646	STM1646	1	NC_003197	1737147	1739783	-		hypothetical protein	0.554	81	TRUE	TRUE	36	TRUE	TRUE
STM1647	STM1647	1	NC_003197	1740023	1741012	+		2-hydroxyacid dehydrogenase	0.5172	29	TRUE	TRUE	7	TRUE	TRUE
STM1648	STM1648	1	NC_003197	1741123	1741533	+		heat shock protein hslJ	0.5231	8	TRUE	TRUE	3	TRUE	TRUE
STM1649	STM1649	1	NC_003197	1741577	1741843	-		putative cytoplasmic protein	0.5768	8	FALSE	TRUE	0	TRUE	TRUE
STM1650	STM1650	1	NC_003197	1741759	1742058	+		putative reverse transcriptase	0.4867	11	TRUE	TRUE	3	TRUE	TRUE
STM1651	STM1651	1	NC_003197	1742119	1745643	+		putative pyruvate-flavodoxin oxidoreductase	0.5518	121	TRUE	TRUE	47	TRUE	TRUE
STM1652	STM1652	1	NC_003197	1746125	1746559	+		universal stress protein F	0.4782	16	TRUE	TRUE	6	TRUE	TRUE
STM1653	STM1653	1	NC_003197	1746609	1746947	-		cation transporter	0.4189	21	TRUE	TRUE	12	TRUE	TRUE
STM1654	STM1654	1	NC_003197	1747303	1748238	+		tRNA 2-thiocytidine(32) synthetase TtcA	0.5053	32	TRUE	TRUE	12	TRUE	TRUE
STM1655	STM1655	1	NC_003197	1748282	1749655	-		ATP-dependent RNA helicase DbpA	0.5531	37	TRUE	TRUE	12	TRUE	TRUE
STM1656	STM1656	1	NC_003197	1750142	1751125	-		zinc transporter ZntB	0.5325	43	TRUE	TRUE	21	TRUE	TRUE
STM1657	STM1657	1	NC_003197	1751271	1752425	-		chemoreceptor protein	0.4892	53	TRUE	TRUE	20	TRUE	TRUE
STM1658	STM1658	1	NC_003197	1752836	1753399	-		DNA endonuclease	0.5248	20	TRUE	TRUE	10	TRUE	TRUE
STM1659	STM1659	1	NC_003197	1753657	1754172	+		methylated-DNA--protein-cysteine methyltransferase	0.5504	18	TRUE	TRUE	1	TRUE	TRUE
STM1660	STM1660	1	NC_003197	1754326	1755120	+		transcriptional regulator	0.4981	25	TRUE	TRUE	11	TRUE	TRUE
STM1661	STM1661	1	NC_003197	1755271	1756218	+		universal stress protein UspE	0.519	30	TRUE	TRUE	9	TRUE	TRUE
STM1662	STM1662	1	NC_003197	1756273	1756527	-		hypothetical protein	0.4784	10	TRUE	TRUE	5	TRUE	TRUE
STM1663	STM1663	1	NC_003197	1756766	1757797	+		mechanosensitive ion channel protein MscS	0.4486	52	TRUE	TRUE	9	TRUE	TRUE
STM1664	STM1664	1	NC_003197	1757883	1758485	-		XRE family transcriptional regulator	0.5174	18	TRUE	TRUE	8	TRUE	TRUE
STM1665	STM1665	1	NC_003197	1758529	1759215	+		hypothetical protein	0.5415	26	TRUE	TRUE	16	TRUE	TRUE
STM1667	STM1667	1	NC_003197	1759687	1760244	-		putative thiol peroxidase	0.4444	30	TRUE	TRUE	4	TRUE	TRUE
STM1668	STM1668	1	NC_003197	1760343	1761173	-		putative outer membrane or exported protein	0.4055	63	TRUE	TRUE	4	TRUE	TRUE
STM1669	STM1669	1	NC_003197	1761194	1763176	-		invasin	0.5154	77	TRUE	TRUE	23	TRUE	TRUE
STM1670	STM1670	1	NC_003197	1763251	1764096	-		hypothetical protein	0.4823	44	TRUE	TRUE	9	TRUE	TRUE
STM1671	STM1671	1	NC_003197	1764390	1765247	+		putative bacterial regulatory helix-turn-helix protein, araC family	0.3834	43	TRUE	TRUE	1	TRUE	TRUE
STM1672	STM1672	1	NC_003197	1765638	1766747	+		hypothetical protein	0.4207	62	TRUE	TRUE	5	TRUE	TRUE
STM1673	STM1673	1	NC_003197	1766961	1767215	-		putative outer membrane lipoprotein	0.4706	17	TRUE	TRUE	12	TRUE	TRUE
STM1674	STM1674	1	NC_003197	1767326	1767916	-		TetR family transcriptional regulator	0.5736	20	TRUE	TRUE	4	TRUE	TRUE
STM1675	STM1675	1	NC_003197	1767994	1768707	+		oxidoreductase	0.5742	20	TRUE	TRUE	5	TRUE	TRUE
STM1676	STM1676	1	NC_003197	1768798	1769667	-		aldo/keto reductase	0.4667	41	TRUE	TRUE	11	TRUE	TRUE
STM1677	STM1677	1	NC_003197	1769941	1770846	-		putative LysR family transcriptional regulator	0.5475	35	TRUE	TRUE	11	TRUE	TRUE
STM1678	STM1678	1	NC_003197	1770965	1771894	+		aromatic alcohol reductase	0.5323	30	TRUE	TRUE	6	TRUE	TRUE
STM1679	STM1679	1	NC_003197	1771991	1773604	-		oligopeptide ABC transporter substrate-binding protein OppA	0.4882	66	TRUE	TRUE	9	TRUE	TRUE
STM1680	STM1680	1	NC_003197	1773794	1774522	+		murein peptide amidase A	0.5802	19	TRUE	TRUE	10	TRUE	TRUE
STM1681	STM1681	1	NC_003197	1774497	1775462	-		L-Ala-D/L-Glu epimerase	0.5766	26	TRUE	TRUE	15	TRUE	TRUE
STM1682	STM1682	1	NC_003197	1775578	1776084	+		lipid hydroperoxide peroxidase	0.501	16	TRUE	TRUE	7	TRUE	TRUE
STM1683	STM1683	1	NC_003197	1776174	1777715	-		DNA-binding transcriptional regulator TyrR	0.5357	41	TRUE	TRUE	15	TRUE	TRUE
STM1684	STM1684	1	NC_003197	1777863	1778924	-		TIGR01620 family protein	0.5669	29	TRUE	TRUE	19	TRUE	TRUE
STM1685	STM1685	1	NC_003197	1778921	1780324	-		putative ATPase	0.542	42	TRUE	TRUE	21	TRUE	TRUE
STM1686	STM1686	1	NC_003197	1780467	1780781	-		thiosulfate sulfurtransferase PspE	0.4317	21	TRUE	TRUE	4	TRUE	TRUE
STM1687	STM1687	1	NC_003197	1780857	1781075	-		phage shock protein D	0.5662	9	TRUE	TRUE	3	TRUE	TRUE
STM1688	STM1688	1	NC_003197	1781098	1781457	-		DNA-binding transcriptional activator PspC	0.5222	14	TRUE	TRUE	8	TRUE	TRUE
STM1689	STM1689	1	NC_003197	1781457	1781681	-		phage shock protein B	0.5378	5	FALSE	TRUE	0	TRUE	TRUE
STM1690	STM1690	1	NC_003197	1781741	1782409	-		phage shock protein PspA	0.5157	10	TRUE	TRUE	4	TRUE	TRUE
STM1691	STM1691	1	NC_003197	1782580	1783560	+		phage shock protein operon transcriptional activator	0.5433	31	TRUE	TRUE	13	TRUE	TRUE
STM1692	STM1692	1	NC_003197	1783672	1785321	+		peptide ABC transporter substrate-binding protein SapA	0.5412	63	TRUE	TRUE	15	TRUE	TRUE
STM1693	STM1693	1	NC_003197	1785318	1786283	+		antimicrobial peptide ABC transporter permease SapB	0.5311	28	TRUE	TRUE	4	TRUE	FALSE
STM1694	STM1694	1	NC_003197	1786270	1787160	+		antimicrobial peptide ABC transporter permease SapC	0.5791	29	TRUE	TRUE	3	TRUE	TRUE
STM1695	STM1695	1	NC_003197	1787160	1788152	+		peptide ABC transporter ATP-binding protein	0.5186	35	FALSE	TRUE	3	TRUE	TRUE
STM1696	STM1696	1	NC_003197	1788154	1788960	+		peptide ABC transporter ATP-binding protein	0.5428	28	TRUE	TRUE	10	TRUE	TRUE
STM1697	STM1697	1	NC_003197	1789089	1789685	-		putative diguanylate cyclase/phosphodiesterase domain 2	0.4824	26	TRUE	TRUE	7	TRUE	TRUE
STM1698	STM1698	1	NC_003197	1790151	1791524	-		secreted effector kinase SteC	0.3996	87	TRUE	TRUE	4	TRUE	TRUE
STM1698A	STM1698A	1	NC_003197	1791559	1791738	+		hypothetical protein	0.3	13	FALSE	TRUE	2	TRUE	TRUE
STM1699	STM1699	1	NC_003197	1791713	1792012	+		putative cytoplasmic protein	0.4933	13	TRUE	TRUE	4	TRUE	TRUE
STM1700	STM1700	1	NC_003197	1792130	1792918	+		enoyl-[acyl-carrier-protein] reductase	0.5425	23	FALSE	TRUE	0	TRUE	TRUE
STM1701	STM1701	1	NC_003197	1793118	1794098	+		putative cytoplasmic protein	0.5586	38	TRUE	TRUE	16	TRUE	TRUE
STM1702	STM1702	1	NC_003197	1794340	1796274	+		exoribonuclease II	0.5561	61	TRUE	TRUE	28	TRUE	TRUE
STM1703	STM1703	1	NC_003197	1796536	1798518	+		putative PAS/PAC domain protein	0.5053	79	TRUE	TRUE	20	TRUE	TRUE
STM1704	STM1704	1	NC_003197	1798906	1799658	+		DeoR family transcriptional regulator	0.5033	22	TRUE	TRUE	6	TRUE	TRUE
STM1705	STM1705	1	NC_003197	1799917	1800135	+		osmotically inducible lipoprotein	0.589	6	FALSE	TRUE	0	TRUE	TRUE
STM1706	STM1706	1	NC_003197	1800255	1800581	-		translation initiation factor	0.4648	12	TRUE	TRUE	2	TRUE	TRUE
STM1707	STM1707	1	NC_003197	1800581	1801318	-		orotidine-5'-phosphate decarboxylase	0.565	16	TRUE	TRUE	4	TRUE	TRUE
STM1708	STM1708	1	NC_003197	1801509	1802678	-		lipopolysaccharide assembly protein LapB	0.5171	49	FALSE	TRUE	0	TRUE	TRUE
STM1709	STM1709	1	NC_003197	1802685	1802993	-		hypothetical protein	0.5146	7	TRUE	TRUE	5	TRUE	FALSE
STM1710	STM1710	1	NC_003197	1803143	1803907	-		phosphatidylglycerophosphatase B	0.5647	21	TRUE	TRUE	8	TRUE	TRUE
STM1711	STM1711	1	NC_003197	1804103	1804693	+		GTP cyclohydrolase II	0.5008	21	FALSE	TRUE	4	TRUE	FALSE
STM1712	STM1712	1	NC_003197	1804749	1807424	-		aconitate hydratase 1	0.5575	95	TRUE	TRUE	36	TRUE	TRUE
STM1713	STM1713	1	NC_003197	1808401	1809375	-		transcriptional regulator CysB	0.519	39	FALSE	TRUE	2	TRUE	TRUE
STM1714	STM1714	1	NC_003197	1809786	1812383	-		DNA topoisomerase I	0.5404	83	FALSE	TRUE	2	TRUE	FALSE
STM1715	STM1715	1	NC_003197	1812786	1813037	+		hypothetical protein	0.4762	9	TRUE	TRUE	3	TRUE	TRUE
STM1716	STM1716	1	NC_003197	1813079	1814125	-		protease SohB	0.5406	28	TRUE	TRUE	16	TRUE	TRUE
STM1717	STM1717	1	NC_003197	1814363	1815124	+		YciK family oxidoreductase	0.5682	23	TRUE	TRUE	5	TRUE	TRUE
STM1718	STM1718	1	NC_003197	1815121	1815711	+		cob(I)yrinic acid a,c-diamide adenosyltransferase	0.5398	27	TRUE	TRUE	16	TRUE	TRUE
STM1719	STM1719	1	NC_003197	1815798	1816673	-		23S rRNA pseudouridylate synthase	0.5685	24	TRUE	TRUE	10	TRUE	TRUE
STM1720	STM1720	1	NC_003197	1816774	1817394	-		hypothetical protein	0.525	21	TRUE	TRUE	9	TRUE	TRUE
STM1721	STM1721	1	NC_003197	1817402	1818283	-		phosphatase	0.5601	20	TRUE	TRUE	4	TRUE	TRUE
STM1722	STM1722	1	NC_003197	1818405	1818449	+		trp operon leader peptide	0.5333	1	FALSE	TRUE	0	TRUE	TRUE
STM1723	STM1723	1	NC_003197	1818544	1820106	+		anthranilate synthase subunit I	0.5797	53	TRUE	TRUE	26	TRUE	TRUE
STM1724	STM1724	1	NC_003197	1820106	1821701	+		bifunctional glutamine amidotransferase/anthranilate phosphoribosyltransferase	0.5733	46	TRUE	TRUE	17	TRUE	TRUE
STM1725	STM1725	1	NC_003197	1821705	1823063	+		bifunctional indole-3-glycerol phosphate synthase/phosphoribosylanthranilate isomerase	0.5519	47	TRUE	TRUE	15	TRUE	TRUE
STM1726	STM1726	1	NC_003197	1823073	1824266	+		tryptophan synthase subunit beta	0.5645	39	TRUE	TRUE	12	TRUE	TRUE
STM1727	STM1727	1	NC_003197	1824266	1825072	+		tryptophan synthase subunit alpha	0.5713	21	TRUE	TRUE	8	TRUE	TRUE
STM1728	STM1728	1	NC_003197	1825552	1825734	+		hypothetical protein	0.5082	3	FALSE	TRUE	0	TRUE	TRUE
STM1729	STM1729	1	NC_003197	1825824	1826327	+		hypothetical protein	0.4286	19	FALSE	TRUE	0	TRUE	TRUE
STM1730	STM1730	1	NC_003197	1826401	1826907	+		hypothetical protein	0.426	17	TRUE	TRUE	2	TRUE	TRUE
STM1731	STM1731	1	NC_003197	1826927	1827805	+		Mn-containing catalase	0.5336	37	TRUE	TRUE	9	TRUE	TRUE
STM1732	STM1732	1	NC_003197	1827887	1828525	-		outer membrane protein OmpW	0.5321	32	TRUE	TRUE	6	TRUE	TRUE
STM1733	STM1733	1	NC_003197	1828863	1829267	+		hypothetical protein	0.5111	18	TRUE	TRUE	9	TRUE	TRUE
STM1734	STM1734	1	NC_003197	1829293	1830036	+		hypothetical protein	0.5108	29	TRUE	TRUE	13	TRUE	TRUE
STM1735	STM1735	1	NC_003197	1830093	1830632	+		septation protein A	0.4704	25	FALSE	TRUE	4	TRUE	TRUE
STM1736	STM1736	1	NC_003197	1830793	1831194	+		acyl-CoA esterase	0.5423	19	TRUE	TRUE	7	TRUE	TRUE
STM1737	STM1737	1	NC_003197	1831254	1831982	-		transporter TonB	0.5775	18	FALSE	TRUE	2	TRUE	TRUE
STM1738	STM1738	1	NC_003197	1832206	1832502	+		hypothetical protein	0.5455	9	TRUE	TRUE	5	TRUE	TRUE
STM1739	STM1739	1	NC_003197	1832862	1834322	+		cardiolipin synthase	0.5366	51	TRUE	TRUE	14	TRUE	TRUE
STM1740	STM1740	1	NC_003197	1834356	1834685	+		dsDNA-mimic protein	0.5	7	FALSE	TRUE	0	TRUE	TRUE
STM1741	STM1741	1	NC_003197	1834733	1835569	-		transporter	0.4839	45	TRUE	TRUE	10	TRUE	TRUE
STM1742	STM1742	1	NC_003197	1835617	1836621	-		oligopeptide ABC transporter ATP-binding protein OppF	0.5413	31	TRUE	TRUE	17	TRUE	TRUE
STM1743	STM1743	1	NC_003197	1836618	1837625	-		oligopeptide ABC transporter ATP-binding protein OppD	0.5248	38	TRUE	TRUE	8	TRUE	TRUE
STM1744	STM1744	1	NC_003197	1837637	1838545	-		peptide ABC transporter permease	0.527	27	TRUE	TRUE	8	TRUE	TRUE
STM1745	STM1745	1	NC_003197	1838560	1839480	-		oligopeptide transporter permease	0.5081	39	TRUE	TRUE	9	TRUE	TRUE
STM1746	STM1746	1	NC_003197	1839602	1841350	-		oligopeptide transport protein with chaperone properties	0.4814	87	TRUE	TRUE	28	TRUE	TRUE
STM1747	STM1747	1	NC_003197	1841301	1841615	+		hypothetical protein	0.3841	15	TRUE	TRUE	2	TRUE	TRUE
STM1748	STM1748	1	NC_003197	1841998	1842645	-		hypothetical protein	0.5062	22	TRUE	TRUE	2	TRUE	TRUE
STM1749	STM1749	1	NC_003197	1843122	1845800	+		bifunctional acetaldehyde-CoA/alcohol dehydrogenase	0.5319	70	TRUE	TRUE	28	TRUE	FALSE
STM1750	STM1750	1	NC_003197	1845997	1846614	-		thymidine kinase	0.4887	29	TRUE	TRUE	16	TRUE	TRUE
STM1751	STM1751	1	NC_003197	1847277	1847690	+		transcriptional regulator	0.4541	17	FALSE	TRUE	0	TRUE	FALSE
STM1752	STM1752	1	NC_003197	1847822	1848730	-		UTP--glucose-1-phosphate uridylyltransferase	0.4961	36	FALSE	TRUE	3	TRUE	FALSE
STM1753	STM1753	1	NC_003197	1848933	1849946	-		two-component system response regulator RssB	0.5108	45	TRUE	TRUE	15	TRUE	FALSE
STM1754	STM1754	1	NC_003197	1850037	1850942	-		hypothetical protein	0.5088	41	TRUE	TRUE	15	TRUE	TRUE
STM1755	STM1755	1	NC_003197	1851053	1851511	+		hypothetical protein	0.488	20	TRUE	TRUE	16	TRUE	TRUE
STM1756	STM1756	1	NC_003197	1851562	1852404	+		formyltetrahydrofolate deformylase	0.5042	23	TRUE	TRUE	9	TRUE	TRUE
STM1757	STM1757	5	NC_003197	1852564	1852645	+		tRNA-Tyr	0.5854	1	FALSE	TRUE	0	TRUE	TRUE
STM1759	STM1759	5	NC_003197	1852853	1852934	+		tRNA-Tyr	0.5854	1	FALSE	TRUE	0	TRUE	TRUE
STM1760	STM1760	1	NC_003197	1853720	1855249	-		hypothetical protein	0.4948	77	TRUE	TRUE	49	TRUE	TRUE
STM1761	STM1761	1	NC_003197	1855491	1856168	-		respiratory nitrate reductase subunit gamma	0.5516	18	TRUE	TRUE	8	TRUE	TRUE
STM1762	STM1762	1	NC_003197	1856168	1856878	-		nitrate reductase molybdenum cofactor assembly chaperone	0.5527	18	TRUE	TRUE	7	TRUE	TRUE
STM1763	STM1763	1	NC_003197	1856875	1858410	-		nitrate reductase subunit beta	0.5573	45	TRUE	TRUE	14	TRUE	TRUE
STM1764	STM1764	1	NC_003197	1858407	1862150	-		nitrate reductase subunit alpha	0.5625	115	TRUE	TRUE	49	TRUE	TRUE
STM1765	STM1765	1	NC_003197	1862538	1863935	-		nitrate/nitrite transporter	0.5429	44	TRUE	TRUE	8	TRUE	TRUE
STM1766	STM1766	1	NC_003197	1864276	1866072	+		two-component system sensor histidine kinase NarX	0.5403	55	TRUE	TRUE	18	TRUE	TRUE
STM1767	STM1767	1	NC_003197	1866065	1866715	+		two-component system response regulator NarL	0.5376	21	TRUE	TRUE	6	TRUE	TRUE
STM1768	STM1768	1	NC_003197	1866716	1868140	-		putative invasin	0.5347	61	TRUE	TRUE	15	TRUE	TRUE
STM1769	STM1769	1	NC_003197	1868317	1868670	+		hypothetical protein	0.5198	13	TRUE	TRUE	3	TRUE	TRUE
STM1770	STM1770	1	NC_003197	1868750	1868980	-		cation transport regulator	0.4545	10	TRUE	TRUE	1	TRUE	TRUE
STM1771	STM1771	1	NC_003197	1869247	1870347	+		sodium-potassium/proton antiporter ChaA	0.5068	51	TRUE	TRUE	9	TRUE	TRUE
STM1772	STM1772	1	NC_003197	1870401	1871255	-		3-deoxy-8-phosphooctulonate synthase	0.5544	20	FALSE	TRUE	0	TRUE	FALSE
STM1773	STM1773	1	NC_003197	1871293	1872102	-		hypothetical protein	0.4901	29	TRUE	TRUE	5	TRUE	TRUE
STM1774	STM1774	1	NC_003197	1872106	1872495	-		hypothetical protein	0.5128	15	TRUE	TRUE	8	TRUE	TRUE
STM1775	STM1775	1	NC_003197	1872492	1873325	-		release factor-specific protein-(glutamine-N5) methyltransferase	0.5875	30	TRUE	TRUE	11	TRUE	TRUE
STM1776	STM1776	1	NC_003197	1873325	1874407	-		peptide chain release factor 1	0.5753	29	FALSE	TRUE	1	TRUE	FALSE
STM1777	STM1777	1	NC_003197	1874448	1875704	-		glutamyl-tRNA reductase	0.5672	40	FALSE	TRUE	0	TRUE	FALSE
STM1778	STM1778	1	NC_003197	1876018	1876641	+		lipoprotein localization factor LolB	0.5529	17	FALSE	TRUE	0	TRUE	FALSE
STM1779	STM1779	1	NC_003197	1876638	1877489	+		4-(cytidine 5'-diphospho)-2-C-methyl-D-erythritol kinase	0.5446	23	FALSE	TRUE	0	TRUE	FALSE
STM1780	STM1780	1	NC_003197	1877755	1878702	+		ribose-phosphate pyrophosphokinase	0.5454	28	FALSE	TRUE	0	TRUE	FALSE
STM1781	STM1781	1	NC_003197	1878851	1880512	+		putative SulP family transport protein	0.571	48	TRUE	TRUE	25	TRUE	FALSE
STM1782	STM1782	1	NC_003197	1880557	1880835	-		hypothetical protein	0.5054	10	FALSE	TRUE	2	TRUE	TRUE
STM1783	STM1783	1	NC_003197	1881087	1881695	+		peptidyl-tRNA hydrolase	0.5123	18	FALSE	TRUE	1	TRUE	FALSE
STM1784	STM1784	1	NC_003197	1881812	1882903	+		redox-regulated ATPase YchF	0.5284	38	TRUE	TRUE	5	TRUE	TRUE
STM1785	STM1785	1	NC_003197	1883062	1884327	-		hypothetical protein	0.387	81	TRUE	TRUE	3	TRUE	TRUE
STM1786	STM1786	1	NC_003197	1884822	1885940	+		[Ni/Fe] hydrogenase small subunit	0.5693	34	TRUE	TRUE	11	TRUE	FALSE
STM1787	STM1787	1	NC_003197	1885937	1887730	+		[Ni/Fe] hydrogenase large subunit	0.5518	65	TRUE	TRUE	26	TRUE	TRUE
STM1788	STM1788	1	NC_003197	1887749	1888480	+		Ni/Fe-hydrogenase b-type cytochrome subunit	0.5533	29	TRUE	TRUE	13	TRUE	TRUE
STM1789	STM1789	1	NC_003197	1888477	1889073	+		hydrogenase expression/formation protein	0.5796	19	TRUE	TRUE	8	TRUE	TRUE
STM1790	STM1790	1	NC_003197	1889063	1889467	+		hydrogenase-1 operon protein HyaE	0.5753	13	TRUE	TRUE	6	TRUE	TRUE
STM1791	STM1791	1	NC_003197	1889464	1890312	+		hydrogenase expression/formation protein	0.596	17	TRUE	TRUE	8	TRUE	TRUE
STM1792	STM1792	1	NC_003197	1890387	1891931	+		cytochrome d terminal oxidase subunit I	0.5553	46	TRUE	TRUE	16	TRUE	FALSE
STM1793	STM1793	1	NC_003197	1891943	1893079	+		cytochrome d ubiquinol oxidase subunit II	0.5532	33	TRUE	TRUE	10	TRUE	TRUE
STM1794	STM1794	1	NC_003197	1893092	1893181	+		YbgT family membrane protein	0.4889	2	FALSE	TRUE	0	TRUE	TRUE
STM1795	STM1795	1	NC_003197	1893525	1894850	+		putative homolog of glutamic dehydrogenase	0.5551	38	TRUE	TRUE	24	TRUE	TRUE
STM1796	STM1796	1	NC_003197	1895064	1896776	+		alpha,alpha-trehalase	0.5534	53	TRUE	TRUE	12	TRUE	TRUE
STM1797	STM1797	1	NC_003197	1896839	1897093	-		hypothetical protein	0.5647	8	TRUE	TRUE	1	TRUE	TRUE
STM1798	STM1798	1	NC_003197	1897262	1897996	+		flagellar brake protein	0.5265	26	TRUE	TRUE	8	TRUE	TRUE
STM1799	STM1799	1	NC_003197	1898010	1898621	-		lytic murein transglycosylase	0.5327	20	TRUE	TRUE	6	TRUE	TRUE
STM1800	STM1800	1	NC_003197	1898792	1899706	+		muramoyltetrapeptide carboxypeptidase	0.5628	31	TRUE	TRUE	8	TRUE	TRUE
STM1801	STM1801	1	NC_003197	1899803	1901536	+		K+/H+ antiporter	0.5473	47	TRUE	TRUE	15	TRUE	TRUE
STM1802	STM1802	1	NC_003197	1901599	1902669	-		alanine racemase	0.5742	32	TRUE	TRUE	7	TRUE	TRUE
STM1803	STM1803	1	NC_003197	1902683	1903981	-		D-amino acid dehydrogenase small subunit	0.5658	53	TRUE	TRUE	21	TRUE	TRUE
STM1804	STM1804	1	NC_003197	1904304	1905836	+		SpoVR family protein	0.4984	59	TRUE	TRUE	25	TRUE	TRUE
STM1805	STM1805	1	NC_003197	1905883	1906602	-		fatty acid metabolism regulator	0.525	27	TRUE	TRUE	8	TRUE	TRUE
STM1806	STM1806	1	NC_003197	1906822	1908366	+		Na+/H+ antiporter NhaB	0.5294	57	TRUE	TRUE	22	TRUE	TRUE
STM1807	STM1807	1	NC_003197	1908508	1909038	+		disulfide bond formation protein B	0.548	18	TRUE	TRUE	12	TRUE	TRUE
STM1808	STM1808	1	NC_003197	1909147	1909488	+		hypothetical protein	0.5175	8	TRUE	TRUE	7	TRUE	TRUE
STM1809	STM1809	1	NC_003197	1909560	1909733	-		GnsA/GnsB family toxin	0.4598	6	TRUE	TRUE	2	TRUE	TRUE
STM1810	STM1810	1	NC_003197	1909925	1910062	-		hypothetical protein	0.4928	5	FALSE	TRUE	1	TRUE	TRUE
STM1811	STM1811	1	NC_003197	1910414	1910875	-		putative cytoplasmic protein	0.4913	13	TRUE	TRUE	9	TRUE	TRUE
STM1812	STM1812	1	NC_003197	1910953	1911612	-		isomerase/hydrolase	0.5318	24	TRUE	TRUE	12	TRUE	TRUE
STM1813	STM1813	1	NC_003197	1911662	1911994	-		putative cytoplasmic protein	0.4505	14	TRUE	TRUE	1	TRUE	TRUE
STM1814	STM1814	1	NC_003197	1912081	1912788	+		septum site-determining protein MinC	0.5113	26	TRUE	TRUE	1	TRUE	TRUE
STM1815	STM1815	1	NC_003197	1912812	1913624	+		septum site-determining protein MinD	0.5178	26	FALSE	TRUE	0	TRUE	TRUE
STM1816	STM1816	1	NC_003197	1913628	1913894	+		cell division topological specificity factor MinE	0.4345	16	FALSE	TRUE	0	TRUE	TRUE
STM1817	STM1817	1	NC_003197	1914016	1915143	-		RNase D	0.5505	33	TRUE	TRUE	7	TRUE	TRUE
STM1818	STM1818	1	NC_003197	1915216	1916901	-		long-chain-fatty-acid--CoA ligase	0.5231	63	TRUE	TRUE	14	TRUE	TRUE
STM1819	STM1819	1	NC_003197	1917106	1917687	-		hypothetical protein	0.5619	20	TRUE	TRUE	10	TRUE	FALSE
STM1820	STM1820	1	NC_003197	1917759	1918454	-		tRNA (adenosine(37)-N6)-threonylcarbamoyltransferase complex dimerization subunit type 1 TsaB	0.602	12	FALSE	TRUE	0	TRUE	FALSE
STM1821	STM1821	1	NC_003197	1918512	1920422	-		ATP-dependent helicase	0.5641	59	TRUE	TRUE	19	TRUE	TRUE
STM1822	STM1822	1	NC_003197	1920553	1920897	+		hypothetical protein	0.5101	15	TRUE	TRUE	5	TRUE	TRUE
STM1823	STM1823	1	NC_003197	1920903	1921082	-		hypothetical protein	0.5056	6	TRUE	TRUE	2	TRUE	TRUE
STM1824	STM1824	1	NC_003197	1921163	1922527	+		p-aminobenzoate synthetase, component I	0.5524	45	TRUE	TRUE	11	TRUE	TRUE
STM1825	STM1825	1	NC_003197	1922531	1923109	+		CoA pyrophosphatase	0.5889	13	TRUE	TRUE	4	TRUE	TRUE
STM1826	STM1826	1	NC_003197	1923373	1924737	+		L-serine ammonia-lyase	0.5553	48	TRUE	TRUE	20	TRUE	TRUE
STM1827	STM1827	1	NC_003197	1924773	1926476	+		putative diguanylate cyclase/phosphodiesterase	0.5335	59	TRUE	TRUE	21	TRUE	TRUE
STM1828	STM1828	1	NC_003197	1926498	1928057	-		hypothetical protein	0.5583	52	TRUE	TRUE	11	TRUE	TRUE
STM1829	STM1829	1	NC_003197	1928045	1928380	-		putative cytoplasmic protein	0.4196	17	TRUE	TRUE	6	TRUE	TRUE
STM1830	STM1830	1	NC_003197	1928530	1929498	+		PTS mannose transporter subunit IIAB	0.5284	34	TRUE	TRUE	10	TRUE	TRUE
STM1831	STM1831	1	NC_003197	1929551	1930351	+		PTS mannose/fructose/sorbose transporter subunit IIC	0.563	22	TRUE	TRUE	5	TRUE	FALSE
STM1832	STM1832	1	NC_003197	1930355	1931215	+		mannose-specific enzyme IID	0.5459	28	TRUE	TRUE	4	TRUE	TRUE
STM1833	STM1833	1	NC_003197	1931273	1931743	+		hypothetical protein	0.4501	28	TRUE	TRUE	4	TRUE	TRUE
STM1834	STM1834	1	NC_003197	1932087	1932707	+		putative YebN family transport protein	0.525	24	TRUE	TRUE	15	TRUE	TRUE
STM1835	STM1835	1	NC_003197	1932704	1933513	-		23S rRNA (guanine(745)-N(1))-methyltransferase	0.5617	21	TRUE	TRUE	14	TRUE	TRUE
STM1836	STM1836	1	NC_003197	1933579	1935324	-		peptidoglycan synthase	0.5275	73	TRUE	TRUE	20	TRUE	TRUE
STM1837	STM1837	1	NC_003197	1935544	1935753	-		cold-shock protein	0.4714	4	TRUE	TRUE	3	TRUE	TRUE
STM1838	STM1838	1	NC_003197	1935766	1935909	-		DUF2627 domain-containing protein	0.4028	11	TRUE	TRUE	2	TRUE	TRUE
STM1839	STM1839	1	NC_003197	1936558	1936845	-		hypothetical protein	0.4931	6	TRUE	TRUE	2	TRUE	TRUE
STM1840	STM1840	1	NC_003197	1936916	1937059	-		PhoP regulon feedback inhibition protein MgrB	0.4375	7	TRUE	TRUE	1	TRUE	TRUE
STM1841	STM1841	1	NC_003197	1937217	1937456	+		hypothetical protein	0.525	9	TRUE	TRUE	1	TRUE	TRUE
STM1842	STM1842	1	NC_003197	1937668	1938459	-		DNA-binding transcriptional regulator KdgR	0.4949	32	TRUE	TRUE	18	TRUE	TRUE
STM1843	STM1843	1	NC_003197	1938635	1940008	+		MFS transporter	0.5502	42	TRUE	TRUE	11	TRUE	TRUE
STM1844	STM1844	1	NC_003197	1940056	1940937	-		zinc metalloprotease HtpX	0.5295	27	FALSE	TRUE	3	TRUE	TRUE
STM1845	STM1845	1	NC_003197	1941131	1943179	-		C-terminal processing peptidase	0.5173	68	TRUE	TRUE	19	TRUE	TRUE
STM1846	STM1846	1	NC_003197	1943199	1943885	-		RNA chaperone ProQ	0.5371	22	TRUE	TRUE	11	TRUE	TRUE
STM1847	STM1847	1	NC_003197	1943983	1944567	-		putative GAF domain-containing protein	0.5111	24	TRUE	TRUE	16	TRUE	TRUE
STM1848	STM1848	1	NC_003197	1944609	1945892	+		hypothetical protein	0.5234	45	TRUE	TRUE	19	TRUE	TRUE
STM1849	STM1849	1	NC_003197	1945855	1948494	+		putative inner membrane protein	0.5466	94	TRUE	TRUE	31	TRUE	TRUE
STM1850	STM1850	1	NC_003197	1948572	1950011	+		16S rRNA (cytosine(1407)-C(5))-methyltransferase RsmF	0.5514	38	TRUE	TRUE	16	TRUE	TRUE
STM1851	STM1851	1	NC_003197	1950126	1950365	+		hypothetical protein	0.5083	8	TRUE	TRUE	5	TRUE	TRUE
STM1852	STM1852	1	NC_003197	1950476	1950667	+		hypothetical protein	0.4792	8	TRUE	TRUE	1	TRUE	TRUE
STM1853	STM1853	1	NC_003197	1950686	1951336	-		serine/threonine-protein phosphatase	0.5253	17	FALSE	TRUE	4	TRUE	TRUE
STM1854	STM1854	1	NC_003197	1951560	1951724	-		hypothetical protein	0.4909	5	TRUE	TRUE	2	TRUE	TRUE
STM1855	STM1855	1	NC_003197	1952009	1952731	-		type III secretion protein SopE2	0.4177	49	TRUE	TRUE	3	TRUE	TRUE
STM1856	STM1856	1	NC_003197	1953415	1953810	+		hypothetical protein	0.3485	24	FALSE	TRUE	0	TRUE	TRUE
STM1857	STM1857	1	NC_003197	1955004	1955423	-		N-acetyltransferase	0.4286	21	TRUE	TRUE	4	TRUE	TRUE
STM1858	STM1858	1	NC_003197	1955793	1956062	+		putative cytoplasmic protein	0.4444	13	TRUE	TRUE	3	TRUE	TRUE
STM1859	STM1859	1	NC_003197	1956228	1956368	+		hypothetical protein	0.461	8	TRUE	TRUE	3	TRUE	TRUE
STM1860	STM1860	1	NC_003197	1956851	1957708	-		putative transposase	0.5268	26	TRUE	TRUE	9	FALSE	FALSE
STM1861	STM1861	1	NC_003197	1957832	1958200	+		integrase	0.4797	18	TRUE	TRUE	2	TRUE	TRUE
STM1862	STM1862	1	NC_003197	1959504	1960418	+		EamA family transporter	0.412	50	TRUE	TRUE	2	TRUE	TRUE
STM1863	STM1863	1	NC_003197	1960551	1960709	+		putative inner membrane protein	0.4025	7	FALSE	TRUE	0	TRUE	TRUE
STM1864	STM1864	1	NC_003197	1960719	1961333	+		disulfide bond formation protein B	0.4325	39	TRUE	TRUE	2	TRUE	TRUE
STM1865	STM1865	1	NC_003197	1961660	1961785	-		putative cytoplasmic protein	0.5556	7	FALSE	TRUE	0	TRUE	TRUE
STM1867	STM1867	1	NC_003197	1963176	1963376	+		phage virulence factor	0.3731	13	FALSE	TRUE	0	TRUE	TRUE
STM1868	STM1868	1	NC_003197	1963473	1964354	-		phage tail protein	0.5068	32	TRUE	TRUE	4	TRUE	TRUE
STM1868A	STM1868A	1	NC_003197	1965080	1965247	+		lytic enzyme	0.375	9	TRUE	TRUE	4	TRUE	TRUE
STM1869	STM1869	1	NC_003197	1965504	1966037	-		hypothetical protein	0.5225	12	TRUE	TRUE	3	TRUE	TRUE
STM1869A	STM1869A	1	NC_003197	1966091	1966378	-		hypothetical protein	0.5312	8	TRUE	TRUE	6	TRUE	TRUE
STM1870	STM1870	1	NC_003197	1966511	1967005	+		recE-like protein	0.5232	10	TRUE	TRUE	4	TRUE	TRUE
STM1871	STM1871	1	NC_003197	1967023	1967919	+		putative phage integrase protein	0.4771	39	TRUE	TRUE	8	TRUE	TRUE
STM1872	STM1872	1	NC_003197	1968116	1968235	-		putative cytoplasmic protein	0.4333	4	FALSE	TRUE	0	TRUE	TRUE
STM1873	STM1873	1	NC_003197	1968293	1968646	-		hypothetical protein	0.5339	13	TRUE	TRUE	8	TRUE	TRUE
STM1874	STM1874	1	NC_003197	1968663	1969538	-		putative inner membrane protein	0.5274	33	TRUE	TRUE	19	TRUE	TRUE
STM1875	STM1875	1	NC_003197	1969539	1969913	-		hypothetical protein	0.5387	8	TRUE	TRUE	7	TRUE	TRUE
STM1876	STM1876	1	NC_003197	1970051	1970281	+		DNA polymerase III subunit theta	0.5281	7	TRUE	TRUE	3	TRUE	TRUE
STM1877	STM1877	1	NC_003197	1970389	1971045	+		carbon-nitrogen hydrolase	0.5236	28	TRUE	TRUE	19	TRUE	TRUE
STM1878	STM1878	1	NC_003197	1971069	1971767	+		exodeoxyribonuclease X	0.5193	40	TRUE	TRUE	13	TRUE	TRUE
STM1879	STM1879	1	NC_003197	1971802	1973853	-		oligopeptidase B	0.5122	99	TRUE	TRUE	55	TRUE	TRUE
STM1880	STM1880	1	NC_003197	1974066	1974725	-		hypothetical protein	0.5318	23	TRUE	TRUE	10	TRUE	TRUE
STM1881	STM1881	1	NC_003197	1974819	1975172	-		hypothetical protein	0.5339	12	FALSE	TRUE	2	TRUE	TRUE
STM1882	STM1882	1	NC_003197	1975240	1975530	-		damage-inducible protein YebG	0.5189	8	TRUE	TRUE	8	TRUE	TRUE
STM1883	STM1883	1	NC_003197	1975661	1976839	+		phosphoribosylglycinamide formyltransferase 2	0.5683	29	TRUE	TRUE	19	TRUE	TRUE
STM1884	STM1884	1	NC_003197	1976939	1977580	-		keto-deoxy-phosphogluconate aldolase	0.5763	17	TRUE	TRUE	9	TRUE	FALSE
STM1885	STM1885	1	NC_003197	1977618	1979429	-		phosphogluconate dehydratase	0.5585	61	TRUE	TRUE	19	TRUE	TRUE
STM1886	STM1886	1	NC_003197	1979664	1981139	-		glucose-6-phosphate dehydrogenase	0.5386	48	TRUE	TRUE	10	TRUE	TRUE
STM1887	STM1887	1	NC_003197	1981481	1982350	+		transcriptional regulator HexR	0.5138	26	TRUE	TRUE	18	TRUE	TRUE
STM1888	STM1888	1	NC_003197	1982474	1983916	+		pyruvate kinase	0.5523	33	TRUE	TRUE	11	TRUE	TRUE
STM1889	STM1889	1	NC_003197	1983989	1984960	-		lipid A biosynthesis (KDO)2-(lauroyl)-lipid IVA acyltransferase	0.5309	25	TRUE	TRUE	10	TRUE	FALSE
STM1890	STM1890	1	NC_003197	1985077	1986396	-		murein DD-endopeptidase MepM	0.547	42	TRUE	TRUE	19	TRUE	TRUE
STM1891	STM1891	1	NC_003197	1986412	1987413	-		ABC superfamily high affinity Zn transport protein	0.499	36	TRUE	TRUE	10	TRUE	TRUE
STM1892	STM1892	1	NC_003197	1987384	1988190	+		ABC superfamily high affinity Zn transport protein	0.518	27	TRUE	TRUE	12	TRUE	TRUE
STM1893	STM1893	1	NC_003197	1988187	1988972	+		zinc ABC transporter permease	0.5547	31	TRUE	TRUE	16	TRUE	TRUE
STM1894	STM1894	1	NC_003197	1989051	1990061	-		Holliday junction DNA helicase RuvB	0.5717	28	FALSE	TRUE	0	TRUE	FALSE
STM1895	STM1895	1	NC_003197	1990070	1990681	-		Holliday junction DNA helicase RuvA	0.5474	22	FALSE	TRUE	2	TRUE	TRUE
STM1896	STM1896	1	NC_003197	1991101	1991997	+		putative cytoplasmic protein	0.4459	42	FALSE	TRUE	1	TRUE	TRUE
STM1897	STM1897	1	NC_003197	1992624	1993223	+		hypothetical protein	0.4883	20	TRUE	TRUE	10	TRUE	TRUE
STM1898	STM1898	1	NC_003197	1993225	1993746	-		crossover junction endodeoxyribonuclease RuvC	0.5594	20	FALSE	TRUE	1	TRUE	TRUE
STM1899	STM1899	1	NC_003197	1993783	1994523	-		hypothetical protein	0.5398	22	TRUE	TRUE	8	TRUE	TRUE
STM1900	STM1900	1	NC_003197	1994553	1995005	-		dihydroneopterin triphosphate diphosphatase	0.5298	13	TRUE	TRUE	1	TRUE	FALSE
STM1901	STM1901	1	NC_003197	1995108	1996880	-		aspartate--tRNA ligase	0.5663	51	FALSE	TRUE	0	TRUE	FALSE
STM1902	STM1902	1	NC_003197	1997205	1997771	+		hydrolase	0.5591	21	TRUE	TRUE	5	TRUE	TRUE
STM1903	STM1903	1	NC_003197	1997768	1998586	+		hypothetical protein	0.5617	25	TRUE	TRUE	7	TRUE	TRUE
STM1904	STM1904	1	NC_003197	1998639	1999034	+		hypothetical protein	0.5278	13	TRUE	TRUE	7	TRUE	TRUE
STM1905	STM1905	1	NC_003197	1999075	1999818	+		carboxy-S-adenosyl-L-methionine synthase CmoA	0.5336	26	TRUE	TRUE	9	TRUE	TRUE
STM1906	STM1906	1	NC_003197	1999815	2000786	+		tRNA 5-methoxyuridine(34)/uridine 5-oxyacetic acid(34) synthase CmoB	0.5525	34	TRUE	TRUE	6	TRUE	TRUE
STM1907	STM1907	1	NC_003197	2001022	2001768	-		copper homeostasis protein CutC	0.5435	31	TRUE	TRUE	12	TRUE	TRUE
STM1908	STM1908	1	NC_003197	2001788	2002357	-		metalloprotein	0.5351	15	TRUE	TRUE	7	TRUE	TRUE
STM1909	STM1909	1	NC_003197	2002594	2004327	+		arginine--tRNA ligase	0.5519	55	FALSE	TRUE	2	TRUE	FALSE
STM1910	STM1910	1	NC_003197	2004516	2006387	+		penicillin-binding protein 2	0.5192	82	TRUE	TRUE	39	TRUE	TRUE
STM1911	STM1911	1	NC_003197	2006441	2007580	-		glycoside hydrolase 105 family protein	0.5263	38	TRUE	TRUE	14	TRUE	TRUE
STM1912	STM1912	1	NC_003197	2007817	2008209	-		flagellar protein FlhE	0.5878	12	TRUE	TRUE	5	TRUE	TRUE
STM1913	STM1913	1	NC_003197	2008209	2010287	-		flagellar biosynthesis protein FlhA	0.5599	60	TRUE	TRUE	10	TRUE	TRUE
STM1914	STM1914	1	NC_003197	2010280	2011431	-		flagellar biosynthesis protein FlhB	0.559	35	TRUE	TRUE	12	TRUE	TRUE
STM1915	STM1915	1	NC_003197	2011625	2012269	-		protein phosphatase CheZ	0.5736	10	TRUE	TRUE	3	TRUE	TRUE
STM1916	STM1916	1	NC_003197	2012280	2012669	-		two-component system response regulator	0.5154	11	TRUE	TRUE	2	TRUE	TRUE
STM1917	STM1917	1	NC_003197	2012687	2013736	-		chemotaxis response regulator protein-glutamate methylesterase	0.5581	28	TRUE	TRUE	10	TRUE	TRUE
STM1918	STM1918	1	NC_003197	2013733	2014599	-		chemotaxis protein-glutamate O-methyltransferase	0.5271	35	TRUE	TRUE	8	TRUE	TRUE
STM1919	STM1919	1	NC_003197	2014753	2016414	-		methyl-accepting chemotaxis protein II	0.5554	42	TRUE	TRUE	14	TRUE	TRUE
STM1920	STM1920	1	NC_003197	2016651	2017154	-		chemotaxis protein CheW	0.5317	20	TRUE	TRUE	5	TRUE	TRUE
STM1921	STM1921	1	NC_003197	2017175	2019190	-		sensory histitine protein kinase	0.5531	47	TRUE	TRUE	19	TRUE	TRUE
STM1922	STM1922	1	NC_003197	2019195	2020124	-		flagellar motor protein MotB	0.5452	34	TRUE	TRUE	13	TRUE	TRUE
STM1923	STM1923	1	NC_003197	2020121	2021008	-		flagellar motor stator protein MotA	0.5124	27	TRUE	TRUE	13	TRUE	TRUE
STM1924	STM1924	1	NC_003197	2021133	2021717	-		regulator of flagellar biosynthesis	0.5026	21	TRUE	TRUE	7	TRUE	TRUE
STM1925	STM1925	1	NC_003197	2021714	2022064	-		regulator of flagellar biosynthesis	0.4843	7	TRUE	TRUE	6	TRUE	TRUE
STM1926	STM1926	1	NC_003197	2022738	2022854	+		hypothetical protein	0.359	6	FALSE	TRUE	0	TRUE	TRUE
STM1927	STM1927	1	NC_003197	2022851	2023279	+		universal stress protein UspC	0.5221	14	TRUE	TRUE	6	TRUE	TRUE
STM1928	STM1928	1	NC_003197	2023297	2024718	-		alpha,alpha-trehalose-phosphate synthase	0.5253	57	TRUE	TRUE	9	TRUE	TRUE
STM1929	STM1929	1	NC_003197	2024693	2025496	-		trehalose-phosphatase	0.541	20	TRUE	TRUE	5	TRUE	TRUE
STM1931	STM1931	1	NC_003197	2026129	2026686	-		DJ-1 family protein	0.5466	18	TRUE	TRUE	11	TRUE	TRUE
STM1932	STM1932	1	NC_003197	2027237	2027740	+		ferritin	0.494	16	TRUE	TRUE	5	TRUE	TRUE
STM1933	STM1933	1	NC_003197	2027919	2028557	-		hypothetical protein	0.4883	20	TRUE	TRUE	3	TRUE	TRUE
STM1934	STM1934	1	NC_003197	2028813	2029148	+		hypothetical protein	0.5298	13	TRUE	TRUE	5	TRUE	TRUE
STM1935	STM1935	1	NC_003197	2029388	2029885	+		ferritin	0.4598	22	FALSE	TRUE	2	TRUE	TRUE
STM1936	STM1936	1	NC_003197	2029931	2030170	-		hypothetical protein	0.5167	5	FALSE	TRUE	0	TRUE	TRUE
STM1937	STM1937	1	NC_003197	2030397	2031608	+		tyrosine transporter TyrP	0.5545	54	TRUE	TRUE	11	TRUE	TRUE
STM1938	STM1938	1	NC_003197	2031683	2032348	-		hypothetical protein	0.5345	19	TRUE	TRUE	4	TRUE	TRUE
STM1939	STM1939	1	NC_003197	2032586	2032912	-		putative glucose-6-phosphate dehydrogenase	0.419	18	TRUE	TRUE	4	TRUE	TRUE
STM1940	STM1940	1	NC_003197	2033125	2034564	-		putative cell wall-associated hydrolase	0.4847	79	TRUE	TRUE	18	TRUE	TRUE
STM1941	STM1941	1	NC_003197	2034777	2035109	-		hypothetical protein	0.3694	25	FALSE	TRUE	0	TRUE	TRUE
STM1942	STM1942	5	NC_003197	2035363	2035446	-		tRNA-Leu	0.5952	2	FALSE	TRUE	0	TRUE	FALSE
STM1943	STM1943	5	NC_003197	2035461	2035531	-		tRNA-Cys	0.5634	4	FALSE	TRUE	0	TRUE	FALSE
STM1944	STM1944	5	NC_003197	2035587	2035659	-		tRNA-Gly	0.6027	2	FALSE	TRUE	0	TRUE	FALSE
STM1945	STM1945	1	NC_003197	2035810	2036358	-		CDP-diacylglycerol--glycerol-3-phosphate 3-phosphatidyltransferase	0.5464	19	FALSE	TRUE	0	TRUE	FALSE
STM1946	STM1946	1	NC_003197	2036415	2038247	-		excinuclease ABC subunit C	0.5336	63	TRUE	TRUE	21	TRUE	TRUE
STM1947	STM1947	1	NC_003197	2038244	2038900	-		two-component system response regulator UvrY	0.5145	24	TRUE	TRUE	4	TRUE	TRUE
STM1948	STM1948	1	NC_003197	2039212	2039367	+		hypothetical protein	0.4103	11	FALSE	TRUE	1	TRUE	TRUE
STM1949	STM1949	1	NC_003197	2039364	2039588	+		hypothetical protein	0.4889	7	TRUE	TRUE	1	TRUE	TRUE
STM1950	STM1950	1	NC_003197	2039655	2040377	-		transcriptional regulator SdiA	0.491	28	TRUE	TRUE	6	TRUE	TRUE
STM1951	STM1951	1	NC_003197	2040609	2041361	-		L-cystine ABC transporter ATP-binding protein YecC	0.5485	23	TRUE	TRUE	4	TRUE	TRUE
STM1952	STM1952	1	NC_003197	2041358	2042026	-		amino acid ABC transporter permease	0.5456	28	TRUE	TRUE	11	TRUE	TRUE
STM1953	STM1953	1	NC_003197	2042047	2043033	-		D-cysteine desulfhydrase	0.5765	28	TRUE	TRUE	10	TRUE	TRUE
STM1954	STM1954	1	NC_003197	2043187	2043987	-		cystine ABC transporter substrate-binding protein	0.5169	30	TRUE	TRUE	10	TRUE	TRUE
STM1955	STM1955	1	NC_003197	2044134	2044685	-		flagellar regulatory protein FliZ	0.4946	19	TRUE	TRUE	8	TRUE	TRUE
STM1956	STM1956	1	NC_003197	2044744	2045463	-		RNA polymerase sigma factor FliA	0.5472	21	TRUE	TRUE	8	TRUE	TRUE
STM1957	STM1957	1	NC_003197	2045732	2046190	-		IS200 family transposase	0.4597	23	FALSE	TRUE	0	TRUE	TRUE
STM1958	STM1958	1	NC_003197	2046371	2047576	-		lysine-N-methylase	0.4925	54	TRUE	TRUE	21	TRUE	TRUE
STM1959	STM1959	1	NC_003197	2047655	2049142	-		flagellin	0.4919	70	TRUE	TRUE	14	TRUE	TRUE
STM1960	STM1960	1	NC_003197	2049399	2050802	+		flagellar filament-capping protein FliD	0.4936	62	TRUE	TRUE	11	TRUE	TRUE
STM1961	STM1961	1	NC_003197	2050817	2051224	+		flagellar export chaperone FliS	0.5	15	TRUE	TRUE	2	TRUE	TRUE
STM1962	STM1962	1	NC_003197	2051224	2051592	+		flagellar biosynthesis protein FliT	0.5068	10	TRUE	TRUE	4	TRUE	TRUE
STM1963	STM1963	1	NC_003197	2051664	2053148	+		alpha-amylase	0.5138	56	TRUE	TRUE	17	TRUE	TRUE
STM1964	STM1964	1	NC_003197	2053188	2053613	-		hypothetical protein	0.5892	15	TRUE	TRUE	2	TRUE	TRUE
STM1965	STM1965	1	NC_003197	2053739	2055004	+		putative membrane component of transport system	0.5687	41	TRUE	TRUE	13	TRUE	TRUE
STM1966	STM1966	1	NC_003197	2055001	2055234	+		hypothetical protein	0.4915	9	FALSE	TRUE	0	TRUE	TRUE
STM1967	STM1967	1	NC_003197	2055499	2055885	+		putative 50S ribosomal protein	0.4083	25	TRUE	TRUE	1	TRUE	TRUE
STM1968	STM1968	1	NC_003197	2056005	2056319	-		flagellar hook-basal body complex protein FliE	0.5683	8	TRUE	TRUE	6	TRUE	TRUE
STM1969	STM1969	1	NC_003197	2056536	2058218	+		flagellar M-ring protein FliF	0.5716	44	TRUE	TRUE	9	TRUE	TRUE
STM1970	STM1970	1	NC_003197	2058211	2059206	+		flagellar motor switch protein FliG	0.5532	26	TRUE	TRUE	14	TRUE	TRUE
STM1971	STM1971	1	NC_003197	2059199	2059906	+		flagellar assembly protein FliH	0.6045	17	TRUE	TRUE	2	TRUE	TRUE
STM1972	STM1972	1	NC_003197	2059906	2061276	+		flagellum-specific ATP synthase FliI	0.6025	40	TRUE	TRUE	8	TRUE	TRUE
STM1973	STM1973	1	NC_003197	2061298	2061741	+		flagellar biosynthesis chaperone FliJ	0.5135	13	TRUE	TRUE	1	TRUE	TRUE
STM1974	STM1974	1	NC_003197	2061738	2062955	+		flagellar hook-length control protein FliK	0.6149	25	TRUE	TRUE	20	TRUE	TRUE
STM1975	STM1975	1	NC_003197	2063060	2063527	+		flagellar basal body-associated protein FliL	0.547	14	TRUE	TRUE	8	TRUE	TRUE
STM1976	STM1976	1	NC_003197	2063532	2064536	+		flagellar motor switch protein FliM	0.5343	36	TRUE	TRUE	19	TRUE	TRUE
STM1977	STM1977	1	NC_003197	2064533	2064946	+		flagellar motor switch protein FliN	0.5483	15	TRUE	TRUE	6	TRUE	TRUE
STM1978	STM1978	1	NC_003197	2064946	2065323	+		flagellar biosynthesis protein	0.6058	6	TRUE	TRUE	2	TRUE	TRUE
STM1979	STM1979	1	NC_003197	2065323	2066060	+		flagellar biosynthetic protein FliP	0.5366	26	TRUE	TRUE	3	TRUE	TRUE
STM1980	STM1980	1	NC_003197	2066070	2066339	+		flagellar export apparatus protein FliQ	0.5185	9	TRUE	TRUE	6	TRUE	TRUE
STM1981	STM1981	1	NC_003197	2066348	2067142	+		flagellar biosynthetic protein FliR	0.5157	36	TRUE	TRUE	7	TRUE	TRUE
STM1982	STM1982	1	NC_003197	2067424	2068047	+		helix-turn-helix transcriptional regulator	0.3878	33	TRUE	TRUE	4	TRUE	TRUE
STM1984	STM1984	1	NC_003197	2068409	2068636	+		hypothetical protein	0.4781	10	TRUE	TRUE	8	TRUE	TRUE
STM1986	STM1986	1	NC_003197	2068946	2069761	+		mannosyl-3-phosphoglycerate phosphatase	0.5551	24	TRUE	TRUE	7	TRUE	TRUE
STM1987	STM1987	1	NC_003197	2069740	2071452	-		diguanylate cyclase	0.5336	64	TRUE	TRUE	31	TRUE	TRUE
STM1988	STM1988	1	NC_003197	2071617	2071862	-		putative cytoplasmic protein	0.5285	7	TRUE	TRUE	2	TRUE	TRUE
STM1989	STM1989	1	NC_003197	2071879	2072790	-		hypothetical protein	0.5373	35	TRUE	TRUE	12	TRUE	TRUE
STM1990	STM1990	1	NC_003197	2072966	2073886	+		drug/metabolite exporter YedA	0.5603	28	TRUE	TRUE	21	TRUE	TRUE
STM1991	STM1991	1	NC_003197	2073875	2074345	-		very short patch repair endonuclease	0.5605	14	TRUE	TRUE	5	TRUE	TRUE
STM1992	STM1992	1	NC_003197	2074326	2075756	-		DNA (cytosine-5-)-methyltransferase	0.5374	45	TRUE	TRUE	13	TRUE	TRUE
STM1993	STM1993	1	NC_003197	2075830	2076525	-		phosphohydrolase	0.5489	12	TRUE	TRUE	6	TRUE	TRUE
STM1994	STM1994	1	NC_003197	2076617	2076916	-		putative inner membrane protein	0.5567	12	FALSE	TRUE	2	TRUE	TRUE
STM1995	STM1995	1	NC_003197	2077566	2078762	+		putative porin	0.5038	64	TRUE	TRUE	47	TRUE	TRUE
STM1996	STM1996	1	NC_003197	2079222	2079434	-		putative cold-shock protein	0.4178	7	FALSE	TRUE	0	TRUE	TRUE
STM1997	STM1997	1	NC_003197	2079889	2081157	-		DNA polymerase V subunit UmuC	0.5485	34	TRUE	TRUE	17	TRUE	TRUE
STM1998	STM1998	1	NC_003197	2081160	2081579	-		DNA polymerase V subunit UmuD	0.5024	13	TRUE	TRUE	7	TRUE	TRUE
STM1999	STM1999	1	NC_003197	2081706	2081867	-		hypothetical protein	0.5123	7	TRUE	TRUE	4	TRUE	TRUE
STM2000	STM2000	5	NC_003197	2082174	2082260	-		tRNA-Ser	0.6322	2	TRUE	TRUE	1	FALSE	FALSE
STM2001	STM2001	1	NC_003197	2082348	2083145	+		hypothetical protein	0.5113	26	TRUE	TRUE	7	TRUE	TRUE
STM2002	STM2002	5	NC_003197	2083247	2083319	+		tRNA-Asn	0.5342	3	FALSE	TRUE	0	TRUE	FALSE
STM2004	STM2004	5	NC_003197	2084217	2084289	+		tRNA-Asn	0.5342	3	FALSE	TRUE	0	TRUE	FALSE
STM2005	STM2005	1	NC_003197	2084455	2084928	+		peptidase	0.5802	9	FALSE	TRUE	1	TRUE	TRUE
STM2006	STM2006	1	NC_003197	2085403	2086101	+		hypothetical protein	0.5508	19	TRUE	TRUE	11	TRUE	TRUE
STM2007	STM2007	1	NC_003197	2086918	2088612	+		putative TPR repeat protein	0.4354	92	TRUE	TRUE	19	TRUE	TRUE
STM2008	STM2008	1	NC_003197	2088669	2090399	+		hypothetical protein	0.4645	78	TRUE	TRUE	13	TRUE	TRUE
STM2009	STM2009	1	NC_003197	2091304	2092758	-		AMP nucleosidase	0.5416	55	TRUE	TRUE	15	TRUE	TRUE
STM2010	STM2010	1	NC_003197	2092804	2092965	+		hypothetical protein	0.3951	10	FALSE	TRUE	1	TRUE	TRUE
STM2011	STM2011	1	NC_003197	2092954	2093280	-		hypothetical protein	0.4098	13	TRUE	TRUE	4	TRUE	TRUE
[truncated: 2,671 more rows]
