# Supplementary material for: The genetic basis of phage susceptibility, cross-resistance and host-range in Salmonella
Source: Microbiology (Reading). 2021 Dec 15;167(12):001126. doi: 10.1099/mic.0.001126 (PMC8744999; doi:10.1099/mic.0.001126)
Supplement: Supplementary material 3 [file mic-167-1126-s003.xlsx]

## Sheet: Overview
Dataset S2
This file contains an overview of BarSeq experiments performed and analyzed in this study.
Barseq Experiments	Overview of BarSeq experiments interpretted in this study with critical thresholds employed during analysis.

## Sheet: Barseq Experiments
# Description of variables describing BarSeq experiments
# Sample Phage: Experiment name used during parsing.
# Phage: Phage applied during BarSeq experiment
# MOI: Multiplicity of infection of phage used. MOIs were calculated using of the titer of the phage on its isolation host.
# Library: Which RB-TnSeq library was used in the experiment.
# Assay Type: Whether the assay was performed in liquid or solid formats (see Methods for more details).
# Log2FC Threshold: log2-fold-change fitness threshold employed during analysis. Depending on 'Max Log2FC' value and phage, this was either manually or automatedly set.
# t-like Threshold: t-like statistic used for thresholding during analysis.
# Gene_Counts Threshold: Minimum number of reads per gene threshold employed during analysis.
# Max Log2FC Score: Maximum log2-fold-change fitness score observed during the experiment. Depending on the fitness distribution skew, this sometimes was used to determine 'Log2FC-Threshold'.
# Additional Notes: Additional Notes about the experiment and interpretation.
Sample Phage	Phage	MOI	Library	Assay Type	Log2FC Threshold	t-like Threshold	Gene_Counts Threshold	Max Log2FC Score	Additional Notes
set6IT043 EIP16_phage 15 MOI	Aji_GE_EIP16	15	S. typhimurium MS1868	Liquid 3hr	4	5	25	9.91611
set6IT050 EIP16_phage 15 MOI	Aji_GE_EIP16	15	S. typhimurium MS1868	Liquid 3hr	4.60799	5	25	12.608
set6IT009 EIP16_phage 10 MOI; agar plate assay	Aji_GE_EIP16	10	S. typhimurium MS1868	Solid	7.2432	5	25	15.2432
set6IT047 Br60_phage 15 MOI	Br60	15	S. typhimurium MS1868	Liquid 3hr	-3	-4	25	-6.52574	Phage unable to infect O-Ag+ strains. Likely any important deletions are negative scores.
set6IT054 Br60_phage 15 MOI	Br60	15	S. typhimurium MS1868	Liquid 3hr	-3	-4	25	-6.72904	Phage unable to infect O-Ag+ strains. Likely any important deletions are negative scores.
set6IT007 Br60_phage 10 MOI; agar plate assay	Br60	10	S. typhimurium MS1868	Solid	-3	-2	25	-8.16705	Phage unable to infect O-Ag+ strains. Likely any important deletions are negative scores.
set34IT093 Br60_phage 10 MOI; agar plate assay	Br60	10	E.coli BW25113	Solid	8	5	25	14.4065
set6IT038 Chi_phage 15 MOI	Chi	15	S. typhimurium MS1868	Liquid 3hr	2	4	25	3.9743
set6IT052 Chi_phage 15 MOI	Chi	15	S. typhimurium MS1868	Liquid 3hr	2	4	25	3.77932
set6IT008 Chi_phage 10 MOI; agar plate assay	Chi	10	S. typhimurium MS1868	Solid	2	4	25	4.09769
set3IT053 LB_plus_SM_buffer with FelixO1_phage (wt_new) 2 MOI	FelixO1	2	S. typhimurium MS1868	Liquid 3hr	2	5	25	5.01582
set3IT061 LB_plus_SM_buffer with FelixO1_phage (wt_new) 2 MOI	FelixO1	2	S. typhimurium MS1868	Liquid 3hr	2	5	25	5.41932
set6IT011 FelixO1_phage 10 MOI; agar plate assay	FelixO1	10	S. typhimurium MS1868	Solid	8.22227	5	25	16.2223
set3IT088 LB_plus_SM_buffer with Ffm_phage 15 MOI	Ffm	15	S. typhimurium MS1868	Liquid 3hr	-3	-4	25	-5.99874	Phage unable to infect O-Ag+ strains. Likely any important deletions are negative scores.
set3IT096 LB_plus_SM_buffer with Ffm_phage 15 MOI	Ffm	15	S. typhimurium MS1868	Liquid 3hr	-3	-4	25	-6.37649	Phage unable to infect O-Ag+ strains. Likely any important deletions are negative scores.
set6IT012 Ffm_phage 10 MOI; agar plate assay	Ffm	10	S. typhimurium MS1868	Solid	-4	-2	25	-8.26603	Phage unable to infect O-Ag+ strains. Likely any important deletions are negative scores.
set34IT073 Ffm_phage 8.75 MOI	Ffm	8.75	E.coli BW25113	Liquid 3hr	8	5	25	13.7215
set34IT087 Ffm_phage 8.75 MOI	Ffm	8.75	E.coli BW25113	Liquid 3hr	8	5	25	14.7008
set34IT094 Ffm_phage 10 MOI; agar plate assay	Ffm	10	E.coli BW25113	Solid	9.34941	5	25	17.3494
set3IT050 LB_plus_SM_buffer with P22_phage 15 MOI	P22Lys	15	S. typhimurium MS1868	Liquid 3hr	4	5	25	10.4816
set3IT058 LB_plus_SM_buffer with P22_phage 15 MOI	P22Lys	15	S. typhimurium MS1868	Liquid 3hr	4	5	25	10.8073
set6IT013 P22_phage 10 MOI; agar plate assay	P22Lys	10	S. typhimurium MS1868	Solid	8.18088	5	25	16.1809
set3IT055 LB_plus_SM_buffer with 8C2_phage 15 MOI	Reaper_GE_8C2	15	S. typhimurium MS1868	Liquid 3hr	4	5	25	9.54627
set3IT063 LB_plus_SM_buffer with 8C2_phage 15 MOI	Reaper_GE_8C2	15	S. typhimurium MS1868	Liquid 3hr	4	5	25	9.47034
set6IT006 8C2_phage 10 MOI; agar plate assay	Reaper_GE_8C2	10	S. typhimurium MS1868	Solid	8.31871	5	25	16.3187
set3IT052 LB_plus_SM_buffer with S16_phage 15 MOI	S16	15	S. typhimurium MS1868	Liquid 3hr	4	5	25	7.00514
set3IT060 LB_plus_SM_buffer with S16_phage 15 MOI	S16	15	S. typhimurium MS1868	Liquid 3hr	4	5	25	6.78124
set6IT017 unknown phage 10 MOI; agar plate assay	S16	10	S. typhimurium MS1868	Solid	5.13805	5	25	13.1381
set3IT078 LB_plus_SM_buffer with 6H2_phage 15 MOI	Savina_GE_6H2	15	S. typhimurium MS1868	Liquid 3hr	3	4	25	6.91956
set3IT086 LB_plus_SM_buffer with 6H2_phage 15 MOI	Savina_GE_6H2	15	S. typhimurium MS1868	Liquid 3hr	3	4	25	7.02136
set6IT022 6H2_phage 10 MOI; agar plate assay	Savina_GE_6H2	10	S. typhimurium MS1868	Solid	4	5	25	2.44569
set6IT048 6F2_phage 15 MOI	Shishito_GE_6F2	15	S. typhimurium MS1868	Liquid 3hr	-3	-4	25	-7.01555	Phage unable to infect O-Ag+ strains. Likely any important deletions are negative scores.
set6IT055 6F2_phage 15 MOI	Shishito_GE_6F2	15	S. typhimurium MS1868	Liquid 3hr	-3	-4	25	-4.31723	Phage unable to infect O-Ag+ strains. Likely any important deletions are negative scores.
set6IT005 6F2_phage 10 MOI; agar plate assay	Shishito_GE_6F2	10	S. typhimurium MS1868	Solid	-3	-2	25	-8.00278	Phage unable to infect O-Ag+ strains. Likely any important deletions are negative scores.
set34IT079 6F2_phage 15 MOI	Shishito_GE_6F2	15	E.coli BW25113	Liquid 3hr	8	5	25	14.8974
set34IT086 6F2_phage 15 MOI	Shishito_GE_6F2	15	E.coli BW25113	Liquid 3hr	8	5	25	15.1196
set34IT092 6F2_phage 10 MOI; agar plate assay	Shishito_GE_6F2	10	E.coli BW25113	Solid	8.55303	5	25	16.553
set6IT042 SP6_phage 15 MOI	SP6	15	S. typhimurium MS1868	Liquid 3hr	4	5	25	9.3459
set6IT049 SP6_phage 15 MOI	SP6	15	S. typhimurium MS1868	Liquid 3hr	4	5	25	9.73626
set6IT016 unknown phage 10 MOI; agar plate assay	SP6	10	S. typhimurium MS1868	Solid	7.58714	5	25	15.5871
