# Supplementary material for: The genetic basis of phage susceptibility, cross-resistance and host-range in Salmonella
Source: Microbiology (Reading). 2021 Dec 15;167(12):001126. doi: 10.1099/mic.0.001126 (PMC8744999; doi:10.1099/mic.0.001126)
Supplement: Supplementary material 4 [file mic-167-1126-s004.xlsx]

## Sheet: Overview
Dataset S3
This file contains BarSeq data for RB-TnSeq libraries against diverse phages
BarSeq MS1868	This sheet provides fitness score data for each gene at different phage exposure conditions in the MS1868 library. Column headers provide information on phage used, multiplicity of infection of phage, and format of assay.
BarSeq BW25113	This sheet provides fitness score data for each gene at different phage exposure conditions in the BW25113 library. Column headers provide information on phage used, multiplicity of infection of phage, and format of assay.

## Sheet: BarSeq MS1868
sysName	gene_name	desc	set6IT002 Time0	set6IT019 Time0	set6IT020 Time0	set3IT050 LB_plus_SM_buffer with P22_phage 15 MOI	set3IT058 LB_plus_SM_buffer with P22_phage 15 MOI	set6IT013 P22_phage 10 MOI; agar plate assay	set6IT042 SP6_phage 15 MOI	set6IT049 SP6_phage 15 MOI	set6IT016 unknown phage 10 MOI; agar plate assay	set3IT055 LB_plus_SM_buffer with 8C2_phage 15 MOI	set3IT063 LB_plus_SM_buffer with 8C2_phage 15 MOI	set6IT006 8C2_phage 10 MOI; agar plate assay	set3IT078 LB_plus_SM_buffer with 6H2_phage 15 MOI	set3IT086 LB_plus_SM_buffer with 6H2_phage 15 MOI	set6IT022 6H2_phage 10 MOI; agar plate assay	set3IT053 LB_plus_SM_buffer with FelixO1_phage (wt_new) 2 MOI	set3IT061 LB_plus_SM_buffer with FelixO1_phage (wt_new) 2 MOI	set6IT011 FelixO1_phage 10 MOI; agar plate assay	set3IT088 LB_plus_SM_buffer with Ffm_phage 15 MOI	set3IT096 LB_plus_SM_buffer with Ffm_phage 15 MOI	set6IT012 Ffm_phage 10 MOI; agar plate assay	set6IT048 6F2_phage 15 MOI	set6IT055 6F2_phage 15 MOI	set6IT005 6F2_phage 10 MOI; agar plate assay	set6IT047 Br60_phage 15 MOI	set6IT054 Br60_phage 15 MOI	set6IT007 Br60_phage 10 MOI; agar plate assay	set3IT052 LB_plus_SM_buffer with S16_phage 15 MOI	set3IT060 LB_plus_SM_buffer with S16_phage 15 MOI	set6IT017 unknown phage 10 MOI; agar plate assay	set6IT043 EIP16_phage 15 MOI	set6IT050 EIP16_phage 15 MOI	set6IT009 EIP16_phage 10 MOI; agar plate assay	set6IT038 Chi_phage 15 MOI	set6IT052 Chi_phage 15 MOI	set6IT008 Chi_phage 10 MOI; agar plate assay
PSLT001	PSLT001	putative cytoplasmic protein	0.248774	0.286437	-0.243965	-0.0543734	0.447155	0.2203	1.45146	-4.50885	3.94504	-0.126772	0.928427	0.979602	0.227403	0.423239	0.723023	0.089679	0.386711	8.42585	0.379547	0.144985	0.327999	0.189741	-0.211778	0.837767	0.209041	0.161474	0.505387	0.226855	0.609446	-2.7651	0.579808	-1.48045	-0.352062	0.459943	1.2559	0.367473
PSLT002	PSLT002	putative phospholipase D	-0.19135	0.10614	0.0748471	-0.0543515	-0.0176882	-0.44015	0.116809	1.06751	-0.524034	-0.259527	-0.0756242	0.312075	0.0176314	0.204574	-0.317512	0.191893	0.0574475	0.205403	0.0445046	-0.0499945	0.0449813	0.208219	0.301421	-0.157094	-0.00508158	0.12368	0.137657	-0.0990369	-0.203627	1.05126	0.271599	-1.88012	0.6271	0.497225	0.135576	1.02521
PSLT003	repC	DNA replication	0.121154	-0.189322	0.262172	0.196207	0.361799	1.27681	0.39687	1.00615	-0.0793685	0.126086	0.131383	-2.1341	0.790071	0.791377	0.100938	0.649392	0.769301	-2.2379	0.695298	0.577485	-0.446138	0.0472755	0.136143	0.0434552	-0.0337625	0.334732	-0.369839	0.388408	0.36288	0.728895	0.212272	1.22797	-0.504872	0.732935	1.04975	-0.018101
PSLT004	repA3	DNA replication	0.160891	0.0980595	-0.322325	0.112153	-0.043737	-3.13552	0.662522	-6.67318	-3.17384	-0.181776	0.122267	-2.45464	0.00679804	-0.302133	0.15072	0.327983	6.18023e-05	-2.53551	0.330001	0.390749	0.15877	-0.0195921	0.0273918	1.10227	0.134178	0.112783	-0.724023	-0.423078	-0.379306	0.420465	0.262285	-3.78586	-3.62976	0.834893	1.0824	2.07262
PSLT005	tap	replication of plasmid	0.385124	0.18892	-0.0162635	0.557251	0.211565	-3.02239	-0.487384	0.232602	2.76146	0.255036	0.375059	-2.34143	0.210754	0.197213	0.515946	0.263621	0.295247	-2.42233	0.643365	0.512224	0.531709	-0.568626	-0.331451	-0.118572	-0.417019	-0.260622	-0.171244	-0.0344702	-0.295641	-5.7077	-5.4198	-3.90136	-3.5167	-0.612346	-1.16594	-2.04327
PSLT006	repA	DNA replication	-0.312977	0.132921	-0.1169	-0.669474	-0.628866	-0.164887	-1.6996	-0.427796	-0.250129	-0.466724	-0.353518	0.584156	-0.622165	-0.583255	-0.195341	-0.0285141	0.142172	0.478845	-0.276378	-0.348143	0.226595	-0.0140514	-0.355165	-0.0911923	-0.0977435	-0.0583737	0.317347	-0.288483	-0.38915	-0.95861	-3.35839	3.19345	-0.72564	-0.390373	0.067609	0.00373672
PSLT008	srgC	sdiA-regulated gene	0.124296	-0.0272232	-0.160857	0.15486	0.142864	-0.847897	-0.565879	0.484075	3.65661	0.0811064	0.174005	-0.0683055	0.000440313	-0.0598183	-0.219876	0.153329	0.195351	-0.170803	-0.0177157	-0.0360868	0.106953	0.270007	0.211586	-0.0545054	0.105398	-0.0126772	0.00812899	0.189948	0.0701834	-1.36929	1.6861	0.921777	-1.29226	0.145232	0.3379	0.0397702
PSLT009	rcK	resistance to complement killing	0.286613	-0.112706	0.134187	-0.134654	0.407811	-0.319139	-1.19791	-0.0786886	-0.420432	-0.0733118	0.176909	0.454151	0.193496	0.212938	-0.0942064	0.161114	0.0105408	0.348363	0.145728	-0.0223918	-0.0849778	0	0.00243536	-0.085463	0.0510608	0.0317685	0.532866	0.0960139	0.109827	2.4632	0.607859	2.15663	2.48545	0.519623	0.454276	0.552482
PSLT010	srgB	sdiA-regulated gene; putative outer membrane protein	-0.077099	0.0660385	-0.0158283	0.301569	-0.211639	3.29762	0.210695	-0.64034	0.418531	0.341236	0.0280119	1.25499	0.265818	0.30994	-0.472906	-0.365175	-0.113256	1.14721	0	-0.0213487	-0.128173	0.131496	0.0227369	-0.250371	0.0280661	-0.33897	-0.0571034	0	-0.0106105	0.116419	-2.79261	1.66526	1.71071	0.0857916	-0.0738755	-0.0254207
PSLT011	srgA	sdiA-regulated gene; putative thiol-disulfide isomerase or thioredoxin	-0.193346	0.0682088	0.0333807	-0.135388	-0.266505	-1.2039	-1.21326	0.485285	-1.28849	-0.0343424	-0.152952	-0.452592	-0.0419891	-0.0246807	0.0570369	-0.306944	-0.344871	-0.558861	-0.158773	-0.156304	-0.401216	-0.0410149	0.0629735	0.141999	0.0152347	-0.102215	-0.415328	-0.0704804	0	-2.07783	-0.576229	-0.544347	3.54658	0.110937	-0.0826176	-0.603083
PSLT012	orf7	putative bacterial regulatory proteins, luxR family	-0.167726	0.205742	-0.179181	0.571877	0.144436	0.889311	-1.1748	1.78334	0.806756	0.357409	-0.209487	1.64158	-0.141208	-0.0374746	-0.225419	-0.0561428	-0.936053	1.53478	-0.0142226	-0.030477	0.361893	-0.109536	0.0537036	0.367522	0.130822	0.0737045	0.304985	0.119124	-0.0145511	-2.08669	-2.61665	-0.907363	0.577988	1.6269	1.06257	1.02847
PSLT013	pefI	plasmid-encoded fimbriae; regulatory	0.140888	0.166887	0.146235	-0.065854	-0.4947	-2.21834	0.523512	-1.8188	4.5564	0.0168164	-0.0986771	-1.47461	-0.012333	-0.077293	0.297817	-0.75676	-0.724391	-1.57756	-0.526749	-0.308944	0.190828	0.00600334	-0.15132	-0.0550345	-0.000846055	-0.0609342	1.14995	-0.0873356	-0.294752	-0.239669	0.78452	-3.48223	-2.77284	-0.381784	-1.35204	-2.3127
PSLT014	orf6	putative outer membrane protein	0.0733618	0.0825789	-0.0730811	0.0287105	0.0336933	0.664986	-0.166457	0.290957	2.5402	-0.0679376	-0.129928	-0.398218	-0.16513	-0.0849682	0.110756	-0.223143	-0.348554	-0.503302	-0.119497	-0.15231	-0.105547	0.0800455	-0.0608052	0.262707	0	-0.0958303	-0.0719714	0.082315	-0.00638905	0.222019	0.366088	1.07733	1.54707	0.209614	0.282161	-0.121804
PSLT015	orf5	putative outer membrane protein	0.0536413	0.101033	-0.104566	0.21194	0.246575	-0.280568	-0.0680071	-1.19271	-1.04138	0.176986	0.31027	-0.207918	0.283199	0.323167	0.231187	0.108774	0.115496	-0.312444	0.146904	0.126052	0.564748	-0.0343295	0.131027	0.12677	0.00100805	-0.10556	0.324154	0.495614	0.354082	1.20191	-0.863476	2.43795	-1.51376	0.719059	0.668278	0.429285
PSLT016	pefD	plasmid-encoded fimbriae	0.110619	-0.0213434	0.14918	0.0965951	-0.136142	3.44648	0.341053	-1.08583	-2.85007	0.189883	0.218377	-2.01717	0.330022	0.281493	0.677917	-0.0756655	0.121778	-2.12035	0.267544	0.105284	0.249404	-0.0139666	0	0.455588	0.0710754	0.0843239	0.365578	0.437935	0.423749	1.07303	1.63525	2.40822	-0.6096	0.363197	0.813326	0.398272
PSLT017	pefC	plasmid-encoded fimbriae; usher protein	0.000417891	0.0273756	-0.0359115	0.0953274	0.0251222	1.09269	-0.666523	-0.151356	2.0575	-0.0657412	0.0119067	0.722958	-0.0269215	-0.0272746	0.16498	-0.0773081	-0.107048	0.92999	0.0604501	0	0.0196525	0.0391	0.0336146	0.0780924	0.122301	0.0517483	0.0678708	0.032763	-0.036019	0.840787	-0.0480272	-0.0642058	1.57245	0.700563	0.645868	0.355403
PSLT018	pefA	plasmid-encoded fimbriae; major fimbrial subunit	-0.294821	0.133903	-0.228523	0.101232	-0.321459	0.871593	1.82242	2.82181	0.81409	0.812468	0.0926636	1.67545	-0.303938	0.0732287	0	-0.725445	-0.30076	1.54527	0.295567	0.514002	-0.891424	-0.00322708	0.978729	0.2725	0.416422	0.293684	-1.70654	0.369851	0.231285	-0.562837	2.99515	-1.00301	0.256201	1.18726	1.56128	1.14581
PSLT019	pefB	plasmid-encoded fimbriae	0.461268	-0.156855	0.0789047	0.0211356	-0.634958	0.236251	-4.85834	-4.33707	0.15162	0.169291	0.696467	0.985428	-0.0747146	0.262726	-0.14102	0.314836	0.474879	0.880012	-0.194392	0.213185	-0.203222	-0.21423	0.295812	0.149892	0.0843904	-0.0324909	-0.330295	0.0401783	-0.0187081	0.857446	1.4287	-1.28552	-0.324647	-0.44709	-0.0413689	-0.144907
PSLT020	PSLT020	hypothetical protein	0.178556	-0.0359967	-0.0959307	0.256759	0.00728665	-1.70765	-0.24895	-1.02265	-1.79561	-0.0189814	-0.0260137	-0.9627	-0.115004	-0.188298	-0.359158	0.24836	0.193231	-1.06619	-0.0560708	-0.115605	0.0137148	-0.0529233	0.0278213	0.138893	0.0512484	0.077929	-0.0344598	0.0473215	0.109544	-0.0333208	-4.76837	-3.02759	3.32473	0.46131	0.0203923	0.29067
PSLT023	repA2	DNA replication	-0.00332588	-0.00984443	-0.0178893	0.0199018	-0.283245	2.53665	0.986189	-0.100636	-0.216339	0.212	-0.0396273	0.263843	0.130274	0.129322	-0.290303	0.305782	0.231734	0.158716	-0.0345623	0.199711	0.0789536	0.0409552	-0.148805	-0.269242	0.25908	-0.0937761	0.10137	0.0120545	0.0101651	1.25574	-1.60299	1.68025	-1.04499	-0.0208582	0.0380936	-0.217887
PSLT025	PSLT025	putative cytoplasmic protein	0.509432	0.0525396	0.0955582	0.131838	0.875521	3.98128	0.858296	1.20749	0.0524286	-0.132441	-0.207959	0.888085	-0.00965462	0.0802485	-0.119305	0.713528	0.153015	0.781253	0.28182	0.14262	-0.126951	0.224223	-0.0981878	0.248164	0.0584319	0.232247	-1.11982	0.0958518	0.0608599	-2.84294	0.26273	-1.18943	3.50979	-0.0421269	0.032957	0.0203166
PSLT026	PSLT026	putative periplasmic protein	0	-0.145574	0.0887461	0.26515	-0.16616	1.30901	-0.478337	-1.18437	-1.49924	0.0545273	0.143292	-0.665495	0.0789159	0.0236858	-0.0219559	0.74712	0.815463	-0.769849	0.0368842	0.131767	-0.0158953	0.091443	-0.133437	-0.0269689	0.0917714	-0.054654	-0.0446574	0.207022	0.120443	-0.567928	1.45945	-2.94803	-0.324561	-0.0706081	-0.0289828	-0.326505
PSLT027	ccdA	toxin addiction system: antidote	0.199807	0.166808	0.0181853	0.659809	-0.316932	-1.58361	0.642571	-1.20174	-1.66935	0.0798833	0.243443	-0.834313	-0.101813	0.086873	-0.353501	0.978269	0.898445	-0.939686	-0.0927895	-0.0992235	-0.234679	0.0148354	-0.117486	-0.202412	0.126825	0.150657	-0.194773	0.256682	0.201273	-4.56182	-4.364	1.45638	-2.14458	-0.102971	-0.0288595	-0.845634
PSLT028	ccdB	toxin addiction system: toxin	-0.29408	-0.553015	0.481456	-0.168262	-0.401425	1.30421	0.0912549	3.95687	-0.834007	-0.441241	0.0947101	-0.114517	0.0257721	-0.407324	-0.0216807	0.450425	-0.100545	-0.197702	-0.510837	0.339732	1.02936	0.621785	-0.556972	-0.354706	0.246519	0.673189	2.30661	0.0456487	0.542903	7.77618	-3.03878	-1.54949	-1.30029	-1.2101	-1.34599	-2.8351
PSLT029	PSLT029	putative cytoplasmic protein	0.185876	0.172047	-0.0149448	0.392593	0.132623	3.56549	0.283618	-7.47655	3.07715	0.0933585	-0.0144801	-3.23542	0.0830667	-0.00266433	0.372456	0.49994	0.48537	-3.31606	0.251082	0.182607	0.000265689	0.170517	0.0119653	0.355649	0.0883115	0.0637009	-0.660845	-0.719906	-0.446397	-2.55413	0.522631	-4.58604	-4.40948	-0.550713	-0.521581	-0.031909
PSLT030	PSLT030	putative cytoplasmic protein	0.17691	-0.112224	0.105375	0.463262	0.120365	0.322825	-0.234429	0.504415	3.29185	-0.561754	-0.215286	1.07363	-0.496148	-0.319466	-0.189016	0.320314	0.330364	0.967483	-0.569946	-0.521349	-0.226359	-0.220907	-0.286613	0.256632	-0.364891	-0.356773	0.431941	-0.212236	-0.611994	-0.658831	-2.6542	-0.954428	-0.239981	-0.902558	-0.972688	-1.61036
PSLT031	rsdB	resolvase	-0.161614	-0.0743678	-0.0335657	-0.0455664	0.353829	0.54106	1.03157	0.630037	0.461795	-0.176915	-0.148983	1.30128	-0.128069	-0.216056	0.218588	0.464202	0.640991	1.19107	-0.0845754	0.15344	0.0941326	-0.131306	-0.157514	0.0421101	-0.0528988	0.180337	0.117256	-0.0736442	0.0561453	-1.37325	-0.146811	-1.01719	4.5087	0.454597	0.452035	-0.15401
PSLT032	PSLT032	putative diguanylate cyclase/phosphodiesterase	-0.0348194	0.419433	0	0.979433	1.08043	0.584205	-0.498609	-0.554521	0.501888	0.0311228	0.966726	1.33653	0.461109	0.226757	0.370058	1.3203	1.13863	1.22969	0.364915	0.301912	-0.147576	0.130069	0.223016	0.196998	-0.172773	-0.196924	0	0.835654	0.704305	2.59728	-2.51469	-0.822553	0.0196311	-0.16162	-0.207704	-2.28381
PSLT034	PSLT034	putative adhesin	0.0897925	-0.249666	0.194334	-0.086608	0.202783	1.05428	-0.0361382	0.28389	0.976608	0.0408475	0.449778	1.8155	0.169012	0.130311	0.375521	1.04978	1.01995	1.70478	0.534846	0.440178	-0.94478	0.274304	0.225406	0.646301	-0.108932	0.226587	0.496725	0.48216	0.647861	-0.0596215	1.47872	-0.448958	0.479526	0.510556	0.131736	0.418047
PSLT035	spvD	putative transposase	-0.118779	0.0798986	-0.113657	0.550132	0	-1.23414	-0.222448	0.446278	-1.32028	0.0215211	0.239084	-0.485792	0.136962	0.0981671	0.0848188	0.51663	0.419105	-0.590758	-0.110098	-0.0544433	-0.168097	0.0208368	-0.309397	-0.0170828	0.0457196	-0.161518	-0.336993	0.314047	0.299675	1.99772	0.766485	-2.73974	-0.781302	-0.236617	-0.675554	-0.691638
PSLT036	PSLT036	putative transposase, IS200-like	0.353197	0.0179365	0.157081	0.177548	-0.361076	0.429699	0.548578	-1.76123	-1.86696	-0.461823	-0.192492	-1.03058	-0.573381	-0.465917	-0.519913	-0.401634	-0.13058	0.511581	-0.0576092	-0.205582	-0.436727	0.0362327	0.381719	-0.0344131	-0.00733288	0.173449	-0.0546048	-0.226277	-0.449676	-0.0452637	-1.12447	-3.0899	0	1.91266	1.57938	1.97005
PSLT038	spvC	Salmonella plasmid virulence: hydrophilic protein	-0.00269461	0.000723597	0.0770263	-0.745695	-0.704752	5.50428	-1.1903	2.02787	-1.2917	-0.296372	-0.262667	-0.454889	-0.574058	-0.307928	0.285399	-0.442294	-0.578406	-0.561811	0.0788633	-0.201232	0.843964	-0.239958	0.15918	-0.509705	-0.119911	0.0176277	-1.26561	0.182604	-0.282562	1.86739	1.2995	6.01988	-1.77287	-0.0203874	-0.190857	0.0240196
PSLT039	spvB	Salmonella plasmid virulence: hydrophilic protein	-0.103602	0.036534	-0.010308	0.215292	0.349711	-0.697294	0	0.122181	2.06854	0.0285273	0.02241	0.0516151	0.0706018	0.00115148	-0.113752	0.127177	-0.0256488	-0.0536298	0.0608729	0.0284072	-0.244781	-0.0711167	-0.0754483	-0.21215	-0.00436766	-0.00161534	0.279727	0.184225	0.216114	1.63834	1.03114	-0.032278	-1.25785	-0.0366693	0.0827546	0.071761
PSLT040	spvA	Salmonella plasmid virulence: outer membrane protein	0.0875453	-0.0781597	0.0563688	0.0757641	0.197805	1.44551	0.254224	1.00328	3.02649	-0.0252337	-0.0913703	0.0983924	-0.0282967	-0.0198435	-0.233182	-0.284618	-0.10382	1.32451	-0.0652677	-0.220032	0.0173525	-0.00205801	0.0107016	-0.394761	-0.125408	0.117749	0.418506	-0.00615958	0.0760673	-0.78777	0.885477	2.03825	0.739959	-0.0530166	-0.113459	0.329721
PSLT041	spvR	Salmonella plasmid virulence: regulation of spv operon, lysR family	-0.0297485	-0.0161888	0.0223165	-0.21504	-0.033942	0.613217	0.67885	1.57718	2.81087	-0.271944	-0.0538851	-0.529983	-0.191518	-0.151808	0.0582384	-0.218311	-0.345115	-0.637025	-0.138911	-0.0371579	0.0272678	0.107311	0.101942	-0.13629	0.0312683	0.16179	0.653932	-0.160606	-0.147148	-4.15814	-4.35796	2.78438	-1.84817	0.00245278	-0.463759	-0.265111
PSLT042	PSLT042	putative integrase protein	0.0407372	0.12194	-0.123417	0.124918	0.0620818	-0.995095	0.11393	-0.795966	-1.204	0.126366	0.201902	-0.369841	0.00948234	0.0506445	0.323245	-0.0126049	-0.239707	3.90787	-0.094571	-0.0476462	-0.00189205	0.0548628	-0.0362545	-0.285906	0.0383609	0	0.0853806	0.0728316	-0.0816973	-0.830212	0.92726	1.27939	1.9534	-0.433202	0.0656895	-0.557943
PSLT043	PSLT043	putative phosphoribulokinase / uridine kinase family	0.100764	-0.00543198	0.0347636	-0.205694	-0.0150315	0.990451	-0.115661	0.840525	3.35399	-0.261067	-0.148721	-0.263539	0.0310488	-0.0796255	-0.110462	-0.135696	-0.177133	-0.369759	-0.0750198	0.02009	-0.186003	-0.0717573	-0.179822	0.00139962	-0.0581272	-0.0966504	0.0565686	-0.140531	-0.150902	2.02063	0.0443099	0	-1.57782	-0.0957598	-0.320434	0.103001
PSLT044	rlgA	putative integrase protein	-0.0442249	0.0812033	0.0362387	-0.0251542	0.14134	1.87561	0.0954577	0.560636	1.9762	-0.0025179	-0.0340771	-0.000950489	-0.0506799	-0.0523637	0.0348774	-0.115399	-0.212688	0.0533335	-0.0027737	0.0465262	0.016937	0.0428136	-0.02497	0.0652311	0.0215254	0.0152468	0.356317	0.0208597	-0.03229	1.25757	0.62246	-0.41199	1.24069	0.436197	0.228398	0.704683
PSLT045	PSLT045	putative resolvase	0.0246715	-0.00372706	-0.0814891	-0.137524	0.0593752	0.376748	0.343965	0.590558	2.09404	-0.069757	0.0599862	-1.54422	0	-0.0392628	0.19093	-0.0711143	-0.116743	-1.65075	-0.0535954	0.0403315	0.049679	-0.0420731	-0.0456741	0.0750298	-0.0828676	0.0159453	-0.550948	0.0431669	0.0500401	0.867955	-0.806376	0.598965	-0.660458	0.0958319	0.0298127	-0.148631
PSLT046	PSLT046	putative carbonic anhydrase	0.0936152	-0.0183937	0.0868677	0.291981	-0.323057	1.14647	0.680783	0.771739	-0.75727	-0.11594	0.0453551	-0.447458	-0.0902028	-0.0651926	-0.176835	-0.452753	-0.359474	-0.552989	-0.0982978	0.092203	0.052824	-0.157119	-0.218671	-0.147196	-0.201017	-0.0681737	-0.254976	0.249482	0.29884	-1.2422	0.725967	2.30904	2.19329	-0.563759	-1.33683	-1.54454
PSLT047	PSLT047	putative cytoplasmic protein	0.374738	0.192736	-0.0711178	0.245097	0.68573	-0.543729	-0.956558	0.117497	-0.836512	0.203446	0.267548	0	0.244131	0.0311386	0.441006	-0.171635	0.00388042	-0.106938	-0.0110671	0.30984	0.160026	0.156583	0.116674	0.231221	-0.0238136	-0.072327	-0.425397	0.202193	0.0140673	-1.61724	-1.2683	-2.13016	2.1896	-0.24581	-0.368271	0.316476
PSLT048	tlpA	alpha-helical coiled coil protein	0.0964477	-0.135246	0.20266	0.871137	0.36241	-0.365995	1.01259	0.0301169	-1.14885	0.606094	0.728993	-0.314725	0.455951	0.294181	-0.290834	0.31873	0.332691	-0.419833	0.251728	0.153009	-0.176534	0.0665155	0.213752	0.0178612	0.0745557	-0.0228055	0.63784	0.490975	0.0735276	1.29397	1.00332	3.08454	4.38347	0.716772	0.441693	0.251774
PSLT051	samB	putative cytoplasmic protein	-0.129851	-0.0623979	-0.1138	0.0747627	-0.0368619	-0.225739	0.130483	1.27571	2.69558	-0.122923	0.0265517	0.53598	-0.0107033	0.0819595	0.342039	-0.0750976	-0.0141954	0.56097	-0.129972	-0.0241198	-0.0895909	-0.0713925	-0.107119	0.269679	-0.0335183	0.0446615	0.287594	-0.0874653	-0.0425617	0.139481	-0.534835	1.67936	1.41307	0.304167	-0.0108299	0.082109
PSLT052	parA	plasmid partition protein A	0.113387	-0.0712788	0.229021	0.452518	0.453814	3.00367	1.19914	1.94861	2.93211	0.71508	0.997269	3.76984	-0.0393785	-0.122748	-2.87089	-0.14936	-0.764356	3.65669	-0.405862	-0.883959	-3.38953	-0.563169	-0.440199	-3.7015	-1.61988	-1.23155	-2.40385	0.661515	0.600492	0.0255437	0.135048	1.73575	2.42296	1.00248	-0.403143	-2.19722
PSLT054	samB	mutagenesis by UV and mutagens; related to umuDC operon	0.07702	0.104998	-0.108857	-0.254487	-0.133669	-0.698707	-1.73473	-2.16256	-0.783826	0.155362	-0.402242	0.0512756	0.112381	0.169048	0.0273858	0.209918	-0.148695	-0.0544142	0.291553	0.216586	0.263278	-0.0824274	0.141264	0.0941099	-0.043374	0.308219	0.111265	1.22422	1.04737	1.21782	0.734622	-1.96977	-1.26053	1.04475	0.737996	1.27211
PSLT055	samA	mutagenesis by UV and mutagens; related to umuDC operon	-0.0802359	0.239596	-0.170424	-1.27458	0.196035	-0.165128	0.924338	-5.18046	-0.250256	0	-0.502246	0.583742	-0.575899	-0.303961	0.879513	-0.635494	-0.611091	0.478488	-0.279111	-0.923744	0.76143	0.00348066	0.243037	0.847141	0.193059	-0.0454765	1.79409	-0.405496	-0.402161	-3.14023	-3.84708	-2.11899	-0.725669	-0.551456	-0.225217	0.491314
PSLT056	PSLT056	putative cytoplasmic protein	-0.138056	0.00307482	0.154146	0.00859303	-0.362963	0.366332	-0.466321	0.559693	1.86151	0.831803	0.438831	0.238406	0.233021	0.422739	0.00377603	0.303816	0.519727	0.132161	0.243119	0.351074	-0.400017	-0.0731948	-0.114574	0.763269	-0.1106	0.074835	-0.436493	0.260689	0.393441	-0.761762	0.169824	1.31552	-1.076	-0.655781	-1.03929	-0.241313
PSLT057	PSLT057	putative cytoplasmic protein	-0.00406667	-0.114323	-0.0209191	-0.708507	-0.744645	-3.11124	-1.80536	-6.64042	-3.14954	-0.147896	-0.274051	-2.43034	-0.203666	0.0939743	-0.0674818	0.419083	0.383489	-2.51121	-0.0356475	-0.0812987	0.254383	-0.0891909	-0.238388	-0.10571	-0.0326729	-0.109156	0.931533	-0.127386	-0.388348	3.31188	0.946759	-3.75315	-3.6055	-1.80063	-0.648373	-0.460433
PSLT059	PSLT059	putative adenine-specific DNA methylase	-0.0606577	0.150277	-0.180981	-0.206741	-1.0372	-1.14539	-0.974961	-2.06957	-1.23147	-0.0899187	-0.314401	-0.39711	-0.237085	-0.0482558	-0.207415	0.463414	0.267666	-0.502057	-0.0943999	-0.00304762	0.160999	0.26009	0.112404	-0.429862	0.000906934	0.122153	0.22202	-0.0372187	-0.0941518	0.319188	-4.16259	2.84242	1.8256	0.630228	0.0916472	0.156107
PSLT061	PSLT061	putative inner membrane protein	-0.00660953	-0.0507387	0.221668	0.0867882	-0.91988	-1.08094	-1.14801	0.187729	-1.15993	-0.168705	0.0446604	-0.318387	-0.167309	0.0636874	-0.0762067	0.361374	0.268657	-0.429593	0.0398638	0.0583659	0.370831	0.296769	-0.141835	-0.0847088	0.126573	0.0244717	-0.465047	0.084816	-0.199188	-3.5167	-0.0300324	-2.80029	0.568713	1.31254	0.564231	0.198929
PSLT062	PSLT062	putative cytoplasmic protein	-0.102772	0.0319769	0.0570393	-0.264468	-0.0960892	0.688494	0.461898	0.853559	1.91421	0.147954	0.218013	0.105389	0.0833237	0.245884	0.0404935	0.415987	0.409137	0	0.0407396	0.0620777	-0.0149903	0.0413027	0.0146818	-0.258444	-0.141231	-0.00540878	-0.237135	-0.0876584	-0.100784	0.469661	-0.725114	0.477056	2.4872	-0.35892	-0.59516	-0.549486
PSLT063	PSLT063	putative cytoplasmic protein	0.038968	-0.0305072	-0.117216	-0.154274	-0.396054	1.69087	0.53886	0.997802	3.07778	-0.104584	0.0677676	0.509226	0.109262	-0.0470778	-0.171181	0.128228	0.257081	0.374965	0.285972	-0.0256874	0.377966	-0.192148	-0.293353	0.242039	-0.179297	0.00516548	-0.381019	-0.0650556	0.0762844	0.448324	-0.310791	2.5526	1.21727	-0.374575	-0.72277	-1.39317
PSLT064	PSLT064	putative inner membrane protein	-0.105162	-0.240604	0.194666	-0.698432	-0.77653	-2.46466	0.958873	-6.11394	-2.5022	-0.680848	-0.572328	-1.78296	-0.529647	-0.439286	-0.11345	-0.363476	-0.13832	-1.86421	-0.500943	-0.496591	-0.0593252	-0.166263	-0.0105399	-0.427652	-0.364488	-0.0429197	0.320804	-0.415072	-0.666457	1.18457	-4.74421	-3.23023	-2.95983	-0.793826	-1.02524	0.382412
PSLT066	ssbB	single-strand binding protein	-0.0423447	0.16404	-0.0284257	0.253574	0.141011	-0.603861	1.26725	-0.261285	1.04049	0.471252	0.214362	0.151129	0.0886055	0.0864883	0.274389	-0.0866515	0.00237627	2.5498	0.16907	0.129481	-0.182098	0.160102	-0.169873	-0.175507	-0.245548	-0.087653	-0.248605	0.00132311	-0.116279	-0.415996	1.38491	2.81805	1.74146	-0.297735	-0.671346	-1.2529
PSLT067	PSLT067	putative cytoplasmic protein	0.0874514	-0.11929	0.45766	-0.456889	0.416752	-0.876354	-4.75855	-4.32315	-0.905879	0.10697	0.188195	-0.186125	-0.082241	-0.0956893	0.854916	0	-0.218967	-0.271395	0.0890055	0.00937065	-0.103913	-0.0723428	-0.820363	-0.148614	-0.379439	-0.7139	0.399726	-0.167829	-0.0485563	-3.5585	-2.9543	-1.49755	-1.38133	-0.645118	-1.01267	0.10542
PSLT068	PSLT068	putative ParB-like nuclease domain	-0.0441205	-0.0433494	0.143963	-0.0167237	0.155086	0.248624	-0.599181	-0.706465	2.5596	0.084448	0.0464912	0.324487	0.0834583	0.184298	0.107304	0.247505	0.277756	2.99402	0.172659	0.0840031	-0.0206892	-0.0719247	0.0772096	0.0600303	0.0844213	0.128176	0.252479	0.0970325	0.0716297	0.534475	1.43872	2.3731	-0.989066	0.14839	-0.0895876	0.213357
PSLT069	psiB	Plasmid SOS inhibition	-0.1529	-0.165821	-0.0302334	-0.0359002	0.431274	1.67202	0.835356	-0.503037	-2.02954	0.0266552	-0.0945195	-1.19538	-0.239731	-0.27265	0.168529	0.0961247	-0.0456118	-1.29988	-0.211191	-0.213473	-0.0153526	-0.0604307	-0.222671	0.0514521	-0.158197	-0.00699786	0.437587	-0.12553	-0.0552386	-1.88726	-0.945807	0.706639	4.51329	-0.606996	-0.644687	-0.111901
PSLT070	psiA	Plasmid SOS inhibition	-0.20389	0.15666	-0.122723	-0.259725	0.411192	-0.630243	-0.293666	-1.32734	-0.714666	0.10511	-0.0608557	0.120946	-0.177137	-0.0523653	-0.366459	0.128634	0.110231	0.0147256	0.171213	-0.0219571	0.424483	0.0619605	0.246871	0.620482	0.221133	-0.0748193	-0.247953	0.28419	0.206017	-0.654964	-0.313405	-2.04649	0.875758	0.0623938	0.292334	0.0670996
PSLT072	finP	putative transglycosylase	-0.403314	0.40055	-0.345777	-1.62261	0.284276	-1.79024	0.988227	-5.6215	-1.82681	-0.197131	-0.223403	-1.1075	-0.193912	-0.0517388	-0.442607	-0.209891	0.156357	8.45085	-0.514416	0.519414	0.0903023	0.153776	0.275525	-0.332048	-0.114645	0.0143963	-3.57991	0.289271	0.256865	-4.47495	-4.25183	-2.74209	-2.28664	-1.11917	-0.433523	-1.78549
PSLT075	traJ	conjugative transfer: regulation	0.397277	0.128967	-0.0629059	-0.3277	-0.538449	0.310403	-0.938962	-0.399062	2.30662	-0.422224	-0.449384	1.06209	-0.812573	-0.517396	-0.644271	-0.0030391	-0.92357	0.955596	-0.103874	-0.332055	-1.04999	0.07627	-0.130891	0.572434	-0.172382	0.28741	-0.811906	-0.678723	-0.349038	-2.66695	-3.02942	4.15981	-0.253432	0.549502	0.983615	2.19845
PSLT077	traA	conjugative transfer: fimbrial subunit	-0.185875	0.0543065	-0.147465	-0.956853	-0.0863931	-0.275391	1.15332	-4.46533	-0.360404	0.310099	-0.428552	0.473939	-0.385602	-0.201213	-0.0769892	-0.116488	-0.554685	0.368496	-0.264476	-0.383066	-0.326734	0.373062	-0.306527	-0.135632	-0.347245	-0.43961	-0.304566	-0.325892	-0.498181	-3.02203	-3.13188	3.94727	3.99795	-0.583882	-0.0396867	-1.05096
PSLT078	traL	conjugative transfer: assembly	0.0195067	-0.020212	0.444787	0.146565	-0.195148	0.0839802	-4.82579	-4.30023	0	0.839078	0.671192	0.835539	0.732532	1.01028	-0.363757	0.757331	0.878064	0.729142	0.191511	0.723407	0.44451	0.110625	-0.251858	-1.08999	-0.612418	0.216476	0.465006	0.601826	0.237026	-2.89472	-2.96874	-1.26621	-0.479716	-0.425391	-0.744114	-1.67943
PSLT079	traE	conjugative transfer: assembly	-0.237809	-0.202935	0.203124	-0.15219	-0.354071	-0.214003	0.136096	-0.267782	3.0584	-0.00407841	0.0876838	0.535751	-0.193523	0	-0.373523	-0.332932	-0.459196	0.430092	0.242223	0.0773295	0.0508523	-0.0975298	-0.377358	0.0632644	-0.174916	-0.328425	-0.405019	-0.525618	-0.274879	-1.0271	-0.837225	1.56476	-0.77557	0.208335	-0.102336	0.372266
PSLT080	traK	conjugative transfer: assembly	0.36878	-0.109209	0.172788	0.208834	-0.646452	-0.699412	0.651246	0	3.8086	0.250571	0.351576	0.0521842	0.12408	0.16397	0.3146	-0.35105	-0.0100255	-0.0542329	0.160188	0.122848	0.151732	-0.0389409	0.110026	-0.296819	0.263269	-0.0965504	-1.26511	-0.0247422	0.157078	-2.82904	-3.85875	-2.15247	0.919591	0.287132	0.282926	-0.595963
PSLT081	traB	conjugative transfer: assembly	0.174784	0	0.0198945	-0.0307435	-0.0385045	-0.36029	-0.569258	0.062516	1.85406	0.0527836	0.12818	0.458748	0.0191121	0.0403112	-0.132237	-0.0200167	-0.240478	0.283954	0.0372132	-0.0954973	-0.384138	-0.128356	-0.220736	-0.524765	-0.00780271	-0.0967122	-0.317228	-0.0658761	0.0261531	0.547369	0.86536	-0.474151	3.49842	-0.340306	-0.151553	-0.00610971
PSLT082	traP	conjugative transfer	-0.114767	-0.0946748	-0.00449707	0.67976	0.333313	0	-0.899996	-0.467182	-0.0852942	-0.0206538	0.718787	0.748485	0.312422	0.319557	0.245945	0.007662	0.347505	0.643395	0.0489014	0.280388	-0.807002	0.34898	-0.345344	-0.881978	-0.00622273	0.0420991	-0.900932	-0.083774	-0.183982	-2.9746	-2.74885	3.74039	-0.560093	-0.17877	0.255628	0.0895183
PSLT083	trbD	conjugative transfer protein	-0.0145285	-0.17395	0.164736	-0.490067	-0.58583	-2.71308	-1.03918	-6.29702	-2.75103	-0.364908	-0.857798	-2.03181	-0.217412	-0.381218	0.320775	0.0219833	-0.382809	-2.11286	-0.0562561	-0.152722	0.152588	-0.125873	-0.263637	1.02438	-0.278475	-0.186047	0.284242	-0.513142	-0.623308	-5.39829	-4.92726	-3.41167	-3.20776	-1.45206	-0.332043	-1.89445
PSLT084	traV	conjugative transfer: assembly	0.190312	0.35669	-0.231742	0.0283747	-0.213638	0.579256	0.0847689	1.74464	0.508158	-0.390763	-0.0696704	1.33422	0.0542701	0.026484	-0.290033	0.0188429	-0.157474	1.22628	0.212184	0.010642	-0.541969	0.0429113	-0.191592	0.171248	-0.173742	-0.0408754	-1.13669	-0.0405154	-0.317451	3.1794	0	1.42826	0.01163	0.714118	0.480079	0.731387
PSLT085	traR	conjugative transfer	0.0261963	-0.389129	0.349418	-0.099244	0.712071	-1.73172	-1.0818	1.61481	-1.76782	-0.4107	-0.483314	-1.04849	-0.397975	-0.103278	-0.344332	-0.550558	-0.576567	1.02017	-0.139415	-0.405377	-0.0319298	-0.234636	-0.0270892	0.0769884	0.0108195	0.0286248	-1.58716	-0.592874	-0.406523	-4.41625	1.87651	5.50872	-2.22868	-0.864854	-1.36116	-1.80896
PSLT087	PSLT087	conjugative transfer protein	-0.021953	-0.0502888	0.0804099	-0.431991	-0.223043	-1.38061	-1.79054	-2.10104	-0.696391	0.217158	0.04646	-0.635262	0.0173034	0.146392	-0.03901	-0.250598	-0.352755	-0.738933	-0.0352942	-0.0889677	0	-0.238215	0.055898	0.473941	-0.0458601	-0.150063	-0.256737	0.173303	0.117369	1.88044	0.845799	1.50616	3.06795	-0.693967	-1.04256	-0.305023
PSLT088	traC	conjugative transfer: assembly	0.0140421	-0.0272339	-0.000694276	-0.0427096	0.150032	1.0006	-0.507577	0.0026523	1.94146	-0.00864455	-0.0419872	-0.0852002	-0.0215283	-0.0351724	0.164175	-0.083963	0.0101873	-0.190461	-0.0854654	-0.0580672	-0.089749	-0.0161548	0.044281	-0.223464	-0.0252182	-0.0303251	0.287337	-0.169664	-0.110709	1.17976	-0.618371	2.3913	0.605344	0.196873	0.213835	0.286321
PSLT089	trbI	conjugative transfer	-0.77076	-0.327987	0.407636	0.171214	0.830592	-0.107094	-5.15893	1.98611	-0.192455	0.498473	0.32898	0.641331	0.24696	0.314237	1.07241	0.667918	-0.0462924	0.53627	0.409844	0.171633	0.265901	0.205948	-0.0173837	-0.559298	-0.142963	0.2083	-0.574863	-0.118592	-0.751548	-3.08174	-3.30071	-1.60457	0.946384	0.240231	0.110875	1.02434
PSLT091	traW	conjugative transfer: assembly	-0.144924	0.128289	-0.105013	-0.138424	0.845739	-1.46732	-0.305244	-0.236672	-1.55425	-0.174354	-0.291538	-0.720481	0.028964	-0.00591869	0.0446671	0.0459567	0.0026777	-0.824792	0.234133	-0.0958299	-0.412444	-0.164168	0.0919934	-0.0321934	0.0643421	-0.00335896	0.0127422	-0.417314	-0.581267	-2.01848	2.62825	4.1885	-1.15669	0.096821	-0.209702	-0.258955
PSLT092	traU	conjugative transfer: assembly	0.0134941	-0.0583328	0.0526767	-0.161583	0.120496	0.773542	-0.775302	-0.327035	-1.23977	0.0578038	-0.179246	-0.405962	0.0704773	0.15747	-0.131292	-0.12214	0	-0.510527	0.16948	0.000846281	0.0266444	-0.10389	0.107164	-0.239894	0.021149	-0.00922512	0.295659	-0.113812	-0.282263	-0.475753	-0.65269	-2.71858	0.29417	0.122225	0.267946	0.331284
PSLT093	PSLT093	conjugative transfer protein	-0.149076	0.0221052	0.0442253	-0.0215325	-0.169215	0.0783839	-2.43747	1.64051	-0.00562834	-0.185608	-0.229406	0.829355	-0.22297	-0.0504558	-0.142502	-0.115153	-0.191332	0.723189	0.0154004	0.274738	0.353155	0.169707	0.254062	-0.488148	0.352274	-0.0729042	0.503216	-0.136886	0.0973202	2.48604	0.180536	-1.37492	-0.484621	0.996896	0.994063	1.64876
PSLT094	trbC	conjugative transfer: assembly	0.186107	0.0562812	-0.118323	0.0593103	0.09073	-0.471269	0.511272	1.43547	3.64475	-0.229106	-0.0585641	0.309421	-0.279049	-0.204758	0.0866364	-0.173676	-0.273472	0.201527	-0.302636	-0.176209	0.0801105	0.0263196	0.0598334	0.189144	0.0118384	0.0764013	-0.317485	-0.242376	-0.0429596	1.25724	0.716824	1.76632	-1.0128	-0.153316	-0.134549	-0.83236
PSLT095	traN	conjugative transfer: aggregate stability	0.00091558	0.0615088	-0.00610888	0.0162827	-0.0770614	1.31385	0.175944	-0.411631	2.68219	0.0157395	0	0.584823	-0.00549143	0.0545581	-0.113315	-0.0923188	-0.22389	1.13549	0.0575235	-0.0946214	0.0243313	0.12053	0.0143233	-0.00445342	0.0432678	0.0716375	0.364534	-0.0926699	-0.0111101	0.0445912	0.245821	0.101965	1.88397	0.473454	0.298994	0.0344875
PSLT096	trbE	conjugative transfer	-0.0973337	-0.113019	0.0613251	0.0843777	0.0314577	3.75163	0.614166	-5.36573	-1.0516	-0.0870735	-0.28551	-0.218149	0.00907347	0.114012	-0.540157	-0.310773	-0.187386	-0.322459	-0.0457071	0.0856944	0.0818108	-0.0711775	0.151109	0.210957	0.0360278	-0.106516	-0.676303	-0.0510877	0.061379	0.244826	-0.656356	-2.29908	2.90016	0.215874	0.557096	-0.852035
PSLT097	traF	conjugative transfer: assembly	-0.0315944	0.042648	0.0800986	-0.100868	0.098428	-0.13844	0.200296	1.04327	1.05743	-0.132926	-0.13846	-1.64049	-0.168668	-0.177203	0.279665	-0.28571	-0.365803	-1.03373	-0.0906674	-0.0389003	-0.0889305	0.121993	0.136918	0.368126	0.0324367	0.114468	-0.352001	-0.0639124	-0.241731	-0.605866	-0.765959	2.81647	-2.10524	0.169226	0.252259	0.226875
PSLT099	trbB	conjugative transfer	-0.00660406	0.190282	0.0406387	-0.262192	0.309018	-1.67757	-1.20878	-1.90907	3.10567	0.0422754	-0.247994	-0.931767	0.00851767	0.0804659	-0.471805	0.0782315	0.0976298	-1.03563	-0.165329	0.037287	-0.134773	-0.417242	-0.141659	-0.226716	-0.0868266	-0.193273	-1.37321	0.325162	0.229265	0.483851	-0.632695	4.20121	-2.2345	0.439263	0.313489	-0.862442
PSLT100	traH	conjugative transfer: assembly	0.0150169	-0.0499651	0.0112036	-0.0603941	0.0330743	0.238435	-0.569276	0.200061	1.76169	-0.152628	-0.173985	-0.298205	-0.115192	-0.0975349	0.0610496	-0.183106	-0.139424	-0.403894	-0.0218492	-0.0545219	-0.101749	-0.00534879	-0.0230939	0	-0.0220116	-0.126581	0.175814	-0.345525	-0.305806	0.506775	0.750652	-0.138571	-0.782976	-0.0279946	0	-0.0402157
PSLT101	traG	conjugative transfer: assembly abd aggregate stability	-0.00470523	-0.0259094	-0.0437502	-0.213902	-0.0284253	0.84525	0.109943	0.642269	3.30505	0.0257334	-0.00767324	0.373873	-0.152971	-0.11358	-0.00720202	-0.0871158	-0.20616	0.491896	-0.0783224	-0.066305	0.0629201	-0.0192424	0.0870078	-0.11179	0.0361232	0.0343323	0.024558	-0.00951322	0.0683702	0.442003	0.637149	2.00691	1.52286	0.141241	0.00565031	0.129052
PSLT102	traS	conjugative transfer: surface exclusion	0.0883153	-0.0113739	0.00808939	-0.162356	0.0869071	-0.802439	0.560113	0.425683	-1.6412	-0.281313	-0.160802	-0.807949	-0.132045	-0.0348621	0.0702641	-0.169086	-0.266517	-0.911753	0.0873742	-0.244208	-0.205251	0.100911	0.11176	0.0979022	-0.136845	-0.132696	0.90876	-0.117868	0.0675723	-4.13331	2.03576	0.612465	3.54922	-0.607218	-0.35961	-0.525396
PSLT103	traT	conjugative transfer: surface exclusion	-0.179949	0.106239	-0.0685086	0.110557	0.285632	-0.66896	0.256065	0.516258	-0.753659	0.00963499	-0.0186104	0.081777	0.0218038	-0.0102847	-0.120703	-0.00299978	-0.0394474	-0.0242428	0.00405419	-0.0320602	-0.0730483	-0.0100097	-0.0489082	-0.0842812	-0.01618	0.0747573	-0.47756	0.249419	0.0380952	1.09018	0.116775	-0.392567	-1.23166	-0.0158193	0.0622938	-0.291527
PSLT104	traD	conjugative transfer: DNA transport	-0.12629	-0.0401819	0.00187909	-0.0577578	-0.00888059	-0.350074	-0.0726638	0.57064	1.79865	0.0482938	0.0150382	0.189686	0.0567129	0.0618669	0.0359559	0.170505	0.143008	1.04289	0.125605	-0.0118675	0.0128	-0.051931	0.0249303	0.223767	0.0336016	-0.0263359	-0.00900704	0.0973578	0.0567233	0.668922	1.00561	0.64299	1.05458	-0.34496	-0.209029	-0.0351726
PSLT107	PSLT107	putative cytoplasmic protein	-1.59229	0.04356	-0.276845	-0.257377	-1.10327	-1.32896	1.48735	-4.86942	-1.3644	0.355821	0.501459	-0.645026	-0.250768	-0.360977	0.681528	1.16712	1.16856	-0.727327	-0.0681218	-0.516156	0.399725	0.262184	0.188149	-1.18476	0.05674	0.260973	1.21001	0.244404	0.157311	0	-3.49991	-2.00081	-1.82675	-0.325242	0.0104316	-1.58224
PSLT108	traI	conjugative transfer: oriT nicking-unwinding	-0.0571704	-0.0815322	-0.00322539	0	-0.132527	0.846118	-0.409372	0.365634	1.98344	0.141393	0.223209	0.0055606	0.16691	0.125111	0.101637	0.248362	0.29998	1.49583	0.147554	0.0806169	-0.0508149	0.0340017	0.01936	0.310376	0.102975	0.0782551	0.389489	0.075445	0.0747638	0.577905	0.0996724	1.8846	1.88635	-0.163353	-0.0329996	0.209404
PSLT110	traX	conjugative transfer: fimbrial acetylation	0.440619	0.0927986	-0.205977	0.18223	-0.246991	-0.159521	0.533185	-0.214943	5.82165	-0.100718	0.163977	0.60064	0.176182	0.27983	0.387932	0.463367	0.239721	0.490408	0.270916	0.0559	-0.0255498	0.0902324	-0.0913113	-0.0670978	0.269329	0.102117	0.410371	0.266322	0.199793	-0.80516	-3.34106	1.2797	1.65122	0.475923	0.558441	0.466953
PSLT111	finO	conjugative transfer: regulation	0.0910481	-0.0276873	-0.00493581	0.161968	-0.277864	1.02152	-0.659336	-0.593235	-1.09997	-0.156153	-0.0693745	-0.265826	0.0371688	0.0237224	-0.190342	-0.0598103	0.0830184	-0.370659	0.0590059	0.0805105	-0.0903233	-0.00725988	-0.161652	0.109638	0.0218213	0.136207	-0.0297064	-0.100136	-0.160025	1.24381	0.944199	-0.400328	1.07342	0	-0.0537875	0
STM0002	thrA	bifunctional aspartate kinase/homoserine dehydrogenase I	-0.0244314	0.0260248	-0.0630268	-0.280651	-0.0955324	0.864306	0.604671	-1.3775	-0.784226	0.0204453	-0.0274235	-0.800591	-0.604732	-0.383397	0.0786835	0.142609	0.184577	-0.748899	-0.29728	-0.213061	-0.0795926	-0.114263	-0.0410945	-0.451593	-0.265024	-0.00220848	0.0122454	-0.376687	-0.449831	-0.637911	-1.01259	2.51144	0.652762	-0.505232	-0.558887	-0.807051
STM0003	thrB	homoserine kinase	0.109352	-0.528117	0.421845	-3.71447	-1.34559	-0.294549	-3.7792	-3.76719	-0.511389	-1.50745	1.19229	-0.0958514	-1.0568	0.820439	-0.435309	0.208335	0.733636	-0.0219324	0.194893	0.303075	-5.96373	0.29453	-0.749324	0.446842	0.0769137	0.239659	1.17836	0.20593	0.331443	-3.28412	-3.61063	0.0549033	-0.523465	0.00859605	-0.928862	-2.19392
STM0004	thrC	threonine synthase	-0.0481213	0.0374669	-0.125272	0.0871635	0.136406	-1.1532	0.990823	0.317496	4.51011	0.0836451	0.0592286	-0.888208	0.0013344	-0.0878303	0.275308	0.455633	0.619744	-0.394442	0.126314	0.211309	-0.285217	-0.0796552	0.0723131	-0.137493	0.209478	0.0902049	-0.230793	0.0416257	0.301622	-0.444236	-1.63486	2.52232	-1.44635	0.607631	0.50521	0.376316
STM0005	yaaA	peroxide stress protein YaaA	0.0686622	0.218121	0.0112245	-0.0158925	0.45689	2.1028	0.761961	-0.0760031	-0.844747	0.108183	0.0953547	-0.497114	-0.14917	0.191455	-0.415055	0.0295407	0.201193	-0.446139	-0.0822673	-0.100195	-0.457027	-0.082102	0.063183	-0.112739	-0.140228	-0.335957	-1.57756	0.0789533	0.0380609	1.02827	-4.57449	-0.689359	-0.42924	0.198879	0.307738	0.32679
STM0006	yaaJ	sodium:alanine symporter family protein	-0.0572791	0.196682	-0.0553401	0.0162664	0.0406824	-0.916322	-1.08166	-1.70074	3.60252	0.277031	-0.250242	-0.650131	-0.33291	8.8861e-05	-0.130492	1.71538	1.3233	1.79403	0.067361	0.0331513	-0.173399	-0.0858664	-0.0305751	-0.0861671	0.337708	-0.0644187	0.147956	0.675478	1.00881	1.35245	2.1863	2.40906	2.65195	1.81454	1.49497	1.44581
STM0007	talB	transaldolase	-0.0772314	0.232642	-0.027041	-0.381856	1.10729	0.845342	-0.537639	1.76505	0.579811	0.191044	0.302247	1.11004	-0.322343	0.21746	0.372166	0.167264	0.0051029	1.1605	0.0258243	-0.0562607	-0.0161424	-0.165122	-0.157946	0.00374472	-0.0441775	-0.21496	0.37413	0.132584	-0.248256	-2.0359	1.3205	1.03319	0.552456	-0.261815	-0.563299	-1.36631
STM0008	mog	molybdopterin adenylyltransferase	-0.0545368	-0.00223501	0.0103762	-0.727684	-0.235043	2.7699	-1.37974	-1.9629	3.38903	-0.196832	-0.379826	-2.15978	-0.106034	0.0433131	-0.251016	-0.127896	0.0683818	-2.11195	-0.104095	-0.28226	-0.78567	-0.213112	-0.468963	0.826955	0.123133	-0.182005	-0.290697	0.223652	-0.0241819	-0.488616	0.3427	-2.51395	4.51831	0.981308	0.391184	1.49901
STM0009	yaaH	hypothetical protein	0.0633411	0.186247	-0.185398	0.448358	0.409672	0.160166	-3.61309	-3.51115	-0.106503	-0.189967	0.265566	0.423368	-0.48062	0.00959088	0.188809	0.189721	0.397355	0.474509	-0.059449	-0.0430551	-0.0352792	-0.243973	-0.48519	0.233067	0.0667356	-0.0171684	0.22156	0.295223	0.17767	0.990758	0.911486	0.485232	-0.130966	-0.593067	-0.0738357	-1.10743
STM0010	htgA	hypothetical protein	-0.0444209	0.0218636	-0.0417099	-0.831157	0.130541	-2.90069	1.33956	-0.00672818	0.7579	0.0154013	-0.188796	-2.64238	-0.301332	-0.0647067	0.295323	-0.321201	0.178121	-2.58909	-0.273952	-0.107116	0.0100537	-0.0229245	-0.306003	-0.558147	-0.310471	-0.231908	-1.08419	-0.102854	-0.353605	-6.17663	0.798591	-2.57428	-3.18606	-0.49923	-1.00759	-0.438401
STM0011	yaaI	hypothetical protein	0.078765	-0.167467	-0.0920024	-0.813943	-0.185717	-1.94991	-1.05991	-6.06412	-2.21775	-0.20617	0.0378938	-1.68822	-0.523945	-0.621044	-0.382387	-0.159452	-0.179804	-1.63639	-0.239799	-0.236638	-0.0645026	-0.632301	-0.3533	-0.844576	-0.273651	-0.141115	-0.295262	-0.654385	-0.47309	-1.89177	-0.465596	-2.04022	-0.473924	-0.990341	-0.96719	-1.27118
STM0013	dnaJ	molecular chaperone DnaJ	0.100927	0.0410428	-0.546155	0.120823	0.346343	1.1705	-2.77988	-2.67475	1.27951	1.32763	0.92935	1.4397	0.917396	1.76467	-3.6495	2.86737	2.54934	1.48814	0.212975	-0.148213	-1.94209	0.0817212	-0.0879305	-1.53927	-0.608008	0.172869	-1.21634	0.820294	0.762546	1.80986	-2.55721	5.55988	0.872362	2.1097	2.40749	-0.189214
STM0016	STM0016	hypothetical protein	0.00724543	0.0663812	0.15997	0.201824	-0.669859	-1.94141	-5.93166	-5.82733	5.12277	-0.552109	-0.033735	-1.67836	-0.550817	0.107073	-0.502321	-0.12367	0.158335	-1.62711	-0.00138215	-0.334887	-0.470007	-0.50473	0.258633	-0.776982	-0.18124	-0.619328	-1.51336	-0.850317	-0.242564	-5.2223	1.03697	-1.82422	-2.23235	-0.843253	-0.220816	-1.19883
STM0017	STM0017	hypothetical protein	-0.744202	-0.200457	-0.34073	1.37418	-2.4013	0.74981	-2.98426	-2.97162	0.534978	0.490057	1.4063	0.950643	0.430866	-0.972256	-1.18869	0.27081	-0.2654	1.02356	0.875413	-0.0642589	0.180874	-1.12139	-0.306436	1.17934	-0.983518	-1.71696	0.654814	0.549161	1.0178	-2.23903	-2.81545	0.824067	0.518414	-1.67786	-0.651443	-4.21163
STM0018	STM0018	chitinase	-0.0602863	0.0306429	-0.00957265	-0.0303842	-0.131217	-1.52904	-0.989711	-0.405278	2.78627	-0.0805134	-0.213607	-1.26815	0.0370322	-0.0709016	-0.027416	-0.202161	-0.31798	0.51594	-0.116295	-0.122206	-0.287074	-0.0812609	-0.0234067	0.254869	-0.222652	-0.175554	-0.321621	0.0394079	0.0252098	0.437237	-0.0440573	0.338054	4.51412	-0.465227	-0.331149	-0.502489
STM0019	STM0019	chitinase	0.094976	0.016744	-0.0472901	-0.262274	-0.185897	-0.334169	0.00768355	-0.471386	-0.736534	-0.0857294	-0.247991	-0.186833	0.0605512	0.0306956	-0.0852769	-0.0189914	-0.0814425	-0.155294	-0.224122	-0.114145	-0.109896	0.136322	-0.10294	0.0737388	-0.044832	0.00441273	-0.252983	-0.0655221	-0.0264697	-0.456498	-0.746381	2.70412	0.833437	-0.0220552	0.00252364	-0.0943893
STM0020	STM0020	hypothetical protein	0.0142625	0.0191392	-0.135574	0.267243	0.419913	-2.32633	-1.76791	-0.510817	-0.547177	-0.205663	-0.0372754	-2.85511	0.547949	-0.342234	-0.791291	-0.0219355	-0.100113	-2.80279	-0.112022	0.176186	-0.431249	-0.148404	0.0628997	-0.0489564	-0.292473	-0.277457	-0.675465	-0.113796	-0.101263	-0.674634	-1.71003	4.38113	-3.4037	0.794889	0.699655	0.729296
STM0021	bcfA	fimbrial protein	0.108149	-0.121609	0.151596	-0.14587	-0.779166	-0.81896	0.704778	0.468759	-1.08621	0.564479	-0.426442	-0.55629	0.525221	0.156595	-0.943724	-0.660031	-0.290303	-0.504892	0.352049	0.16021	-0.470426	0.445451	-0.192698	-0.294653	0.0443709	0.401352	-1.13772	0.0213516	-0.469995	1.22891	2.07635	-0.520482	-1.10947	0.6933	0.174427	1.03868
STM0022	bcfB	fimbrial chaperone protein	-0.107189	0.0868189	0.0450633	-0.125237	0.173968	-0.264269	1.15393	1.15133	2.58672	-0.0359362	-0.207393	-0.00273412	0.264541	0.0697715	0.726712	0.247558	-0.00841807	0.0491305	-0.283377	-0.290336	-0.223094	0.0233231	0.373192	-0.575251	0.3062	-0.2291	-0.102836	-0.00362254	-0.251233	-3.28605	1.4227	-0.090042	4.45933	0.320206	0.355981	0.158991
STM0023	bcfC	outer membrane usher protein	-0.125825	-0.0384062	0.0445863	-0.0771338	0.0373204	0.0483141	-0.477466	-1.7954	0.988228	-0.0627115	-0.193641	0.0239096	0.0518381	0.260761	-0.26611	0.00600867	0.200863	0.0747657	-0.18734	-0.145487	-0.117667	-0.160403	-0.177341	-0.01217	-0.20806	-0.00229706	0.308893	0.0384314	0.138023	-0.315001	0.784561	-0.244054	0.687007	0.054938	-0.180247	-0.681312
STM0024	bcfD	fimbrial protein	-0.0815865	0.134747	-0.127545	0.000237156	0.186168	0.991628	-0.659319	-0.839775	0.638394	0.111015	-0.107379	-1.4871	-0.0690998	0.152602	-0.0352653	-0.14644	-0.0790666	2.27916	-0.15945	-0.191436	-0.222721	-0.0118593	-0.0184	-0.509401	-0.249991	-0.134767	-0.805843	-0.186584	0.0767437	0.819387	0.160967	3.603	3.90718	-0.0776581	0.0136664	-0.262595
STM0025	bcfE	fimbrial protein	-0.0619596	-0.235072	0.0942437	-0.165183	-0.423152	-0.897909	-1.041	0.214275	-1.16629	-0.304392	-0.486293	-0.637729	-0.583976	-0.285527	-0.204583	-0.422428	-0.420741	-0.585268	-0.111917	-0.311057	-0.425636	0.177805	0.175778	-0.442556	0.108852	-0.0893005	0.254566	-0.535846	-0.198823	2.48269	-0.301612	-0.742287	-1.18549	0.197752	0.209857	-0.274918
STM0026	bcfF	fimbrial protein	-0.527508	0.0733275	-0.205609	0.0084493	0.0311472	0.397234	-4.25459	-4.14785	0.13499	-0.549366	-0.0800868	0.669116	0.598174	0.359692	-0.0939144	-0.225612	0.197074	0.716468	0.0850181	-0.169616	0.712684	-0.462191	-0.529309	-0.0294145	-0.184269	-0.104314	-0.877451	-0.133519	0.143703	4.35413	1.8216	-0.166276	4.73763	-0.677288	-0.722331	-0.00873896
STM0027	bcfG	fimbrial chaparone	-0.0715387	-0.0988057	-0.0221243	-0.172532	-0.39521	0.688035	-1.03164	-1.38507	0.422451	-0.519273	-0.359625	0.952851	-0.406653	-0.705319	-0.469941	-0.422137	-0.264826	1.00327	-0.309958	-0.34401	0.445693	-0.1172	0.14492	-0.146373	-0.385122	-0.188578	0.849694	-0.367513	-0.164476	0.780887	-3.32863	1.05587	3.45549	0.405142	0.129911	0.227633
STM0028	bcfH	hypothetical protein	0.0489161	0.159952	-0.155644	0.0721516	0.185809	-0.560803	0.19447	0.228387	2.14114	-0.193138	-0.063442	-0.29852	0.132048	0.168169	-0.171981	-0.468036	-0.51856	-0.246966	-0.137813	0.0487245	-0.209028	-0.062486	0.108295	0.0835972	-0.433698	0.0186258	-0.618503	-0.274831	-0.0370282	-0.761565	-1.87134	1.14156	-0.19454	0.460821	0.57647	0.933023
STM0032	STM0032	putative arylsulfatase	0.0469826	0.0978651	-0.0460417	0.187504	0.417527	2.35651	0.380146	-0.210176	1.73802	0.00718194	-0.00748542	0.546098	0.488474	0.40492	-0.477276	0.00394299	-0.246632	0.597566	0.0475775	-0.0416295	-0.657587	-0.170554	-0.059715	-0.538718	-0.244883	-0.0518023	-0.543474	0.253033	0.448594	-1.14165	-3.66936	0.217615	1.71124	0.206871	0.494702	0.184505
STM0033	STM0033	multifunctional 2',3'-cyclic-nucleotide 2'-phosphodiesterase/5'-nucleotidase/3'-nucleotidase	-0.0274935	0.131557	-0.0264395	-0.0762243	-0.00220728	-0.618354	-0.935151	-2.48917	2.25248	-0.0264577	-0.30657	-0.35352	-0.0323351	-0.344912	-0.273484	-0.199222	-0.320429	-0.303071	-0.234451	-0.262979	-0.184407	-0.0250945	-0.175178	-0.204741	-0.182226	-0.179422	-0.00322462	-0.162188	-0.146151	0.828574	-1.02072	-0.594512	0.883521	-0.246025	-0.453124	-0.383043
STM0034	STM0034	hypothetical protein	0.150827	0.179243	-0.0392395	-0.185501	-0.467575	-0.747482	1.19563	-0.124007	-1.01473	-0.668396	-1.27918	-0.485076	-0.00449008	-0.401864	0.0586522	-1.22418	-0.45435	-0.433577	-0.063587	-0.166795	0.00923867	0.594892	0.368788	-1.40078	-0.283218	0.275252	-3.68456	-0.2658	-0.32423	0.0258697	-4.41083	4.23897	-1.03768	2.07102	0.688164	0.416552
STM0035	STM0035	putative arylsulfatase	-0.112315	0.0103824	-0.04022	0.173227	0.192782	-0.190075	-0.699054	0.11868	1.31463	0.118876	-0.209872	-0.80609	0.0202642	0.0978049	-0.130958	-0.0416594	-0.138102	-0.75502	0.0649561	0.039016	-0.116748	-0.00948017	0.0952644	0.196949	-0.0719326	-0.00226185	-0.949071	-0.0836532	0.130539	-0.770578	0.249643	1.84035	3.15249	-0.011146	0.174867	0.0845095
STM0036	STM0036	anaerobic sulfatase maturase	-0.00878056	0.0725171	-0.0546828	0.114008	-0.184744	0.0864083	-1.45358	-0.224031	2.88816	0.0710067	-0.251499	-2.03223	-0.0945339	-0.272323	0.313938	-0.304325	-0.438033	-1.9793	-0.0827407	-0.167727	-0.451339	-0.175963	0.0841477	-0.445263	0.0906136	-0.04693	-0.133117	0.0485199	0.0559955	-4.63646	-0.0755095	-1.98379	2.91731	0.133288	-0.211655	-0.40431
STM0037	STM0037	putative cytoplasmic protein	0.157904	0.0981707	-0.0141043	0.105	0.0369715	2.18242	0.856704	-0.694615	1.88731	0.0271581	0.0275671	-0.430751	-0.18113	0.0537099	0.050121	-0.225071	-0.192866	-0.37934	-0.0452608	-0.0538062	-0.498519	0.031748	-0.210841	-0.156228	-0.14655	-0.115418	-0.149084	-0.279024	-0.278938	2.0719	-0.276238	-0.405735	1.2044	0.275013	0.103503	0.126188
STM0038	STM0038	putative arylsulfatase	-0.100046	0.0308693	-0.0166259	0.103417	0.144969	0.248254	-0.716758	1.07685	1.32469	0.00173279	0.0991691	-0.130694	0.238536	0.10056	0.24815	0.0440105	-0.114664	-0.0798398	-0.0452113	-0.268174	-0.290637	-0.118578	-0.108593	-0.174375	0.143572	-0.0105732	-0.265772	0.0382787	0.229987	0.49796	0.49496	-0.419326	0.923306	-0.00475868	-0.302809	-0.214041
STM0039	nhaA	Na(+)/H(+) antiporter NhaA	-0.0497949	-0.17944	-0.121725	0.242275	0.436626	0.456557	-0.216716	0.632449	0.191022	-0.278032	-0.389063	0.721764	-0.0217101	-0.278847	-0.113097	-0.401469	-0.0695305	0.772028	-0.0852423	-0.126199	-0.747037	-0.539105	-0.915371	0.344299	-0.201627	-0.537506	-0.26928	-0.958343	-0.466042	-2.82485	-3.36352	0.482563	0.16308	0.0678248	-0.432429	-1.14787
STM0040	nhaR	transcriptional activator of nhaA	-0.259907	-0.186894	0.0792631	0.334194	-0.590951	0.360146	-3.53127	-3.42886	0.0940064	-0.307433	0.547024	0.624187	-0.00911335	0.484489	0.0112431	0.314426	0.00465452	0.674956	0.00231997	-0.140429	-0.109434	-0.113333	0.194265	-0.666941	0.132313	-0.218536	0.570181	-0.198224	-0.254568	1.75794	-1.22025	0.562316	1.63066	0.545975	0.396228	0.0403276
STM0041	STM0041	family 31 glucosidase	-0.0879645	0.00765023	-0.0279921	-0.0359169	0.11551	2.04001	0.516075	-0.351078	1.81464	-0.0378126	-0.154785	-0.0258783	-0.030033	0.0140756	0.166144	-0.178509	-0.250264	0.0247788	-0.121696	-0.140702	-0.104449	0.0507176	-0.259181	0.383489	0.105165	0.0169446	-0.0255508	-0.0594409	-0.117667	1.01445	0.194772	-0.0698444	0.142413	0.182274	-0.0332637	-0.337186
STM0042	STM0042	MFS transporter	-0.253569	0.0523536	0.0211565	0.587684	0.139045	4.1635	0.849034	1.82473	0.0564308	0.328578	-0.102266	0.585891	0.129852	0.216608	-0.439308	0.0687115	-0.427245	0.637211	-0.194956	-0.0350214	0.268155	-0.108279	0.13017	-0.21211	-0.0596714	-0.0943303	-0.305873	0.270929	0.0705622	-0.415158	0.551837	0.430643	0.016456	0.0318727	0.0450301	-0.728231
STM0044	yaaY	hypothetical protein	0.0730241	-0.129732	-0.0455373	-0.0655619	0.0106268	-0.97061	-5.10505	-1.51839	4.58138	-0.130145	-0.384448	-0.709831	-0.116964	-0.200039	-0.175795	0.271929	-0.0894203	-0.657619	0.0253459	-0.154937	-0.501012	0.0309579	-0.415266	-0.103618	0.181569	-0.162047	-0.387658	0.239309	0.019966	0.162468	-4.886	3.32132	-1.2589	0.429436	0.393936	0.0886148
STM0050	STM0050	putative nitrite reductase	-0.0393391	-0.0634256	0.0243238	-0.409984	-0.105299	1.22919	-0.218433	0.510782	1.17166	-0.0723924	0.140726	0.11715	0.0991307	0.212341	-0.107806	-0.102258	-0.100873	0.168088	-0.0743363	-0.0926482	-0.103155	-0.11169	-0.0287908	-0.453867	-0.209325	-0.0675613	-0.117038	-0.222387	-0.330856	-0.684358	-0.496205	2.46475	0.589395	0.245248	0.0662399	-0.0444627
STM0051	rihC	ribonucleoside hydrolase RihC	-0.243451	0.0604573	0.0738462	0.163584	-0.425196	2.16189	0.289803	0.661809	-1.12761	-0.0927337	0.218675	-0.597322	0.140879	0.4912	0.00115788	-0.159363	-0.246379	-0.546381	-0.333512	-0.340865	0.609389	0.0505465	-0.167034	0.0930351	0.244565	-0.0390572	0.556261	-0.361515	-0.18642	-1.67941	-1.98346	3.16919	-1.15265	-0.370185	-0.801613	-0.390274
STM0052	STM0052	response regulator	-0.142803	-0.0463369	-0.0553873	-0.446105	-0.518886	1.54628	0.550938	-0.298082	-1.07872	-0.0498298	-0.126825	-0.548427	0.20889	0.192886	0.0460845	-0.227683	-0.13093	-0.497413	-0.0527112	-0.174909	-0.487466	-0.275665	-0.0342308	-0.351157	-0.306981	-0.0584635	-0.627992	0.245247	-0.0436719	-0.644371	-0.639909	-0.788766	-1.10348	-0.187074	-0.360772	-1.0443
STM0053	STM0053	histidine kinase	-0.180908	-0.135242	0.015315	-0.365618	0.100126	3.61524	0.0989218	-0.0745085	2.08697	0.285828	0.389598	0.980372	-0.0374201	0.273731	-0.00233551	0.1981	-0.0936791	1.02932	-0.160921	-0.00143013	0.283659	-0.0753294	0.118107	0.0581853	-0.10276	-0.148556	-0.268146	0.175941	-0.145775	-1.36011	-0.131484	2.65058	4.04687	-0.381059	-0.593782	-1.43909
STM0057	STM0057	citrate:sodium symporter	-0.0471704	-0.167442	0.000112462	-0.255714	-0.396213	1.246	1.20809	0.734083	1.25182	-0.138692	0.0944039	0.141118	0.376461	0.409628	-0.437624	-0.045918	0.160908	0.192302	-0.351436	-0.211419	0.0393137	0.0323545	0.0628753	-0.365258	-0.238973	-0.108696	-0.370556	-0.248606	-0.0362186	-0.712495	0.816641	1.63986	-0.267941	-0.175066	-0.226577	-0.426346
STM0058	citC2	putative citrate lyase synthetase	0.026323	0.0142358	-0.224517	-0.124815	0.101892	-0.628259	-0.352187	-0.340253	1.96304	0.522897	-0.0864437	-0.364387	0.475943	0.0484621	0.138148	-0.282276	-0.0826517	-0.313534	-0.0667263	0.21317	0.171352	-0.0792591	0.216585	-0.205598	0.392419	0.0184209	-0.293244	0.0846338	-0.15866	0.518887	1.0129	-0.430133	-0.920168	0.364275	-0.100668	0.452247
STM0060	citE2	citrate (pro-3S)-lyase subunit beta	-0.104463	0.101003	-0.00557316	-0.462183	-0.097031	2.07589	-1.95095	1.04864	-0.12954	-0.0513591	-0.259955	0.399971	0.413854	0.526198	-0.0410671	-0.175175	-0.320036	0.451376	-0.0213162	-0.0823757	-0.0789539	0.130885	0.101446	0.394944	-0.147036	-0.0332851	-0.0908087	-0.324112	-0.136363	-2.94157	0.68428	0.139024	-0.152986	0.155997	0.776651	0.506717
STM0061	citF2	citrate lyase subunit alpha	0.190592	-0.136251	0.195509	-0.0487446	-0.513087	-0.632692	-0.765547	0.168615	2.17196	-0.0965076	-0.600353	-0.38932	0.269715	-0.140784	-0.383783	-0.398096	-0.107376	-0.337427	-0.113525	-0.198652	0.591806	-0.0212148	0.0257097	-1.00564	0.229809	0.311427	0.419728	-0.182244	-0.24762	-3.27708	-2.40403	-0.435631	-0.939821	0.0392319	0.339528	0.358333
STM0062	citX2	holo-ACP synthase CitX	0.0267285	0.0774242	-0.13842	-0.362045	-0.120187	0.212354	-0.343031	-0.895193	2.53084	-0.532256	0.170432	0.476557	1.41868	0.874403	0.110052	-0.426452	-0.201149	2.94081	-0.19679	-0.382665	-0.322509	-0.384472	-0.200421	-0.502642	-0.0260058	0.0168034	0.403355	-0.41311	-0.317381	2.12431	-0.816169	0.00536784	-0.079944	-0.807533	0.368253	-1.07769
STM0063	citG2	triphosphoribosyl-dephospho-CoA synthase CitG	-0.00657411	-0.125538	0.104799	-0.321006	-0.0602727	2.25434	-2.48679	2.1161	0.838877	0.083047	-0.245458	1.36907	0.973118	1.03253	0.23837	-0.199838	-0.405719	1.41952	0.102999	-0.230633	0.00480654	-0.027598	0.408391	-0.479097	0.0512213	0.0940312	0.881531	-0.234354	-0.151634	-2.17554	0.0285765	1.2006	0.811433	-0.353553	0.208341	-0.578145
STM0065	STM0065	putative viral protein	-0.0942502	-0.156586	-0.087183	0.189379	-0.177598	-0.598929	-4.2275	-4.21566	-0.816057	0.172745	-0.319948	-0.400537	1.64622	1.49005	0.72826	-0.300225	-0.209478	-0.326475	0.312166	0.211428	-0.102394	0.271987	0.223454	-0.465141	-0.285409	0.085123	-0.252581	0.217772	0.658653	-2.83442	-4.05899	6.14402	-0.82749	-0.610961	-0.349102	-0.132516
STM0066	carA	carbamoyl phosphate synthase small subunit	0.0400286	0.0471883	-0.0638057	-0.555769	-0.319251	1.50165	0.162114	-0.133215	3.69709	-0.0872842	0.155148	-0.350477	0.853753	0.976952	-0.530913	-0.56505	-0.47336	-0.406547	0.00617865	0.0365991	-0.151221	0.172283	0.394377	0.0232323	0.203441	0.0111094	0.267292	-0.0394308	-0.163247	-2.49933	0.261295	2.59764	1.33539	0.517087	0.23661	0.00150016
STM0067	carB	carbamoyl phosphate synthase large subunit	0.0886085	-0.176685	0.113036	-0.683257	-0.769061	1.88939	1.08256	1.11515	2.46003	-0.145089	0.242756	2.15779	0.768395	0.95933	-0.0527068	-0.194233	-0.125513	3.9104	-0.0673702	-0.0838309	0.202125	0.161371	0.296166	0.246204	0.075005	0.198594	-0.245929	0.00999942	0.159034	-1.44262	0.338607	2.02517	4.74942	0.344587	0.0961479	0.127765
STM0069	caiE	phenylacetic acid degradation protein PaaY	0.0708855	-0.185637	0.0786102	-0.641095	-0.0649365	-0.747194	-0.63342	-0.951044	-1.0147	0.0865049	0.1046	-0.485177	0.900527	0.791421	0.216076	-0.0254727	0.0269247	-0.433505	-0.220331	-0.105819	0.150941	0.159159	0.131176	-0.655788	-0.383612	0.0778174	0.297857	0.00280709	0.023173	0.34627	0.57033	-0.386857	-1.03693	-0.257186	0.00496873	-0.689205
STM0070	caiD	carnitinyl-CoA dehydratase	-0.268343	-0.263285	0.270818	0.542581	-1.24817	0.119377	-3.26089	-3.24851	-0.0968273	-0.269857	0.260335	0.318751	0.593396	0.879555	0.408547	-0.147008	0.422072	0.392352	-0.0390235	-0.31622	0.304563	0.0709022	0.134426	-1.2682	0.69345	0.228124	-1.84581	-0.0969268	-0.517321	-2.86997	-3.09218	0.557952	-0.110325	0.418871	0.360371	0.29369
STM0071	caiC	crotonobetaine/carnitine-CoA ligase	0.0775378	-0.122787	0.020966	-0.50244	-0.281311	-0.808634	0.607264	-0.361779	1.62074	-0.0929543	-0.0995112	-0.544913	0.890655	0.905471	-0.155977	-0.262834	-0.209324	1.00928	-0.115308	-0.106363	-0.445842	0.0586502	0.227779	0.0149538	0.125792	-0.0207694	-0.31477	0.162939	-0.134574	-0.553722	0.315385	2.96358	2.88628	-0.204538	-0.158112	-0.279489
STM0072	caiB	L-carnitine CoA-transferase	0.0911486	-0.0313105	0.0582784	-0.470029	-0.109498	-0.208232	1.22034	-0.0960727	3.11455	-0.0767576	-0.132529	0.0535926	0.591861	1.02932	-0.400944	-0.37427	-0.28996	0.105323	-0.0566353	0.0221488	-0.122853	0.0761496	0.109745	0.0622437	-0.0706934	-0.061852	-0.164595	-0.1678	-0.183013	1.76592	-1.25954	1.53514	3.52561	0.344199	0.414752	1.32223
STM0073	caiA	crotonobetainyl-CoA--carnitine CoA-transferase	0.0354484	0.00953898	0.068242	-0.111334	-0.144249	-0.138448	-0.45907	-0.405954	2.88423	-0.0207034	-0.221863	0.0853766	1.06841	0.646968	-0.159539	-0.231025	-0.316668	0.37007	0.131705	-0.0908246	0.0899446	-0.0163249	0.114395	0.0574063	-0.150583	0.155115	-0.126748	-0.255287	-0.00799454	-1.80249	-0.355735	3.31954	1.77291	0.462519	0.408414	0.846964
STM0074	caiT	L-carnitine:gamma-butyrobetaine antiporter	0.113407	-0.0510602	0.0807358	-0.325975	-0.51957	2.26682	0.178476	-0.051939	0.650114	0.11164	-0.0992327	1.18029	0.636535	0.918785	0.150346	-0.226366	-0.269005	1.23084	-0.262082	-0.0421918	0.24496	-0.0533361	0.199386	0.221519	-0.0721448	0.0227823	0.477448	0.0892071	0.105103	1.9663	-1.66007	1.06869	2.79218	-0.231228	-0.113511	-0.367495
STM0075	fixA	electron transfer flavoprotein	-0.0952463	-0.105227	-0.130738	-0.960251	-0.12548	-1.35464	-0.438475	-4.92478	5.62932	-0.167392	0.33927	-1.09394	0.0781875	0.243442	0.770278	-1.04833	-0.448099	-1.04169	-0.238409	-0.256379	0.132266	0.158489	-0.137682	0.216767	0.114462	0.368195	-0.17096	0.033297	-0.238557	0.0578504	-4.8053	-0.910614	-1.05076	0.114892	0.0748087	-0.727276
STM0076	fixB	nitrogen fixation protein FixB	0.0468664	-0.0469203	0.0253845	-0.0129478	-0.149309	-0.960733	2.08413	0.338146	-1.22844	0.703772	0.165723	-0.699046	1.08633	0.691378	0.254282	0.356865	0.0982998	-0.647228	0.330557	0.265549	-0.289841	-0.0672796	-0.125086	-0.199093	0.157204	0.213771	0.241952	0.514142	0.541137	1.37995	-3.35347	1.49003	-1.25009	-0.189495	-0.324561	-0.782497
STM0077	fixC	oxidoreductase	0.0756906	-0.172938	-0.0338077	0.133147	-0.526883	-0.362925	-1.73732	-1.26386	-0.630367	-0.0558629	0.189516	-0.100977	0.482681	0.320462	-0.160399	-0.236458	-0.327681	-0.049283	-0.0231783	-0.140324	-0.757825	0.0659569	-0.232209	-0.234223	-0.00690198	-0.113833	-0.306964	-0.227082	0.015487	-3.64166	-1.57648	-0.275221	3.37375	0.296324	0.208307	0.102304
STM0078	fixX	ferredoxin family protein	-0.0485808	-0.241704	0.187667	-1.1607	-0.431452	-0.702917	-3.92135	-3.90943	-0.920223	-1.28223	0.189646	-0.504714	0.00182023	0.404977	0.777015	-0.231107	0.0744997	-0.430563	0.286219	-0.471004	0.7677	0.228213	0.568133	0.55879	0.639465	0.897065	-0.567354	-0.0285961	-1.38499	-3.69266	-3.75281	-0.0839306	-0.931257	-0.845116	0.0985066	-1.53136
STM0079	yaaU	MFS transporter	0.216886	-0.126788	0.129616	-0.852228	-0.440844	-0.167197	-0.0172704	-1.44245	3.7908	0.234178	0.114596	0.105227	-0.0492987	0.27158	0.201836	0.0685113	0.190041	2.90946	0.0165714	-0.0200023	0.107117	0.0860979	-0.20632	0.0656683	-0.211997	0.188691	-0.411969	-0.0833603	-0.0471587	1.17521	1.67764	-0.371966	5.88832	-0.981276	-0.0634017	-1.18615
STM0080	STM0080	hypothetical protein	0.123282	-0.350882	-0.0551831	-0.318439	-1.09345	-1.1297	1.65251	-0.565754	4.58159	-0.336129	0.52416	-0.93146	0.348645	-0.506414	0.385754	-0.381076	0.160538	-0.857324	-0.0257916	-0.185139	0.6287	0.16125	-0.202693	-0.434987	-0.161273	-0.35677	-1.06572	0.327254	-0.282811	-4.11943	1.14487	-0.919324	-1.35807	-0.693574	-0.0674126	-1.15214
STM0081	STM0081	hypothetical protein	0.115884	-0.200437	0.0791189	-0.00698133	0.135659	0.552065	-3.19088	1.21089	0.285111	0.485077	0.627764	0.81428	0.510558	1.28981	0.485543	0.115504	-0.478478	0.865829	-0.0441083	-0.0844075	-0.095952	-0.218455	0.382103	0.253472	0.00226956	0.0150665	0.926074	0.881127	0.38456	-1.55418	-2.97092	0.909973	0.262089	-0.725837	-0.161987	-2.92145
STM0082	STM0082	hypothetical protein	-0.316402	0.00960151	-0.0857451	0.166399	-0.611123	-0.721628	-4.343	2.32754	-0.989231	-0.359275	-0.245101	-0.459889	0.065854	0.282274	0.46888	-0.676275	-0.355187	-0.4081	-0.310516	-0.219142	-0.824338	0.866873	0.16013	0.7227	0.103715	0.0883634	-0.765486	0.253865	0.240361	3.58352	-4.12062	-0.246253	-1.01104	0.185768	-0.228154	-0.282814
STM0084	STM0084	phosphatase	0.0213416	0.00774572	0.0217611	-1.09089	-0.0671068	-0.458121	-1.0155	-4.31359	2.90364	-0.397022	-0.668522	-0.1888	0.24806	0.371478	-0.671423	-0.185859	-0.289355	-0.14032	-0.0962087	-0.233298	-0.60171	-0.251942	0.366865	-0.124834	-0.137573	0.0768915	0.101306	-0.134874	-0.580508	-2.96428	-4.19552	-0.319648	0.487845	0.698049	0.696608	0.41827
STM0085	yabF	glutathione-regulated potassium-efflux system ancillary protein KefF	0.298177	-0.132903	0.0353647	-0.301798	-0.465898	-0.625636	-4.31472	-4.30297	-0.842826	0.313651	-0.226701	-0.42731	0.0550799	-0.160389	-1.01537	0.151925	-0.025061	-0.353216	-0.059551	-0.140371	0.479641	-0.0786166	-0.0658679	-0.414943	-0.0337963	0.202245	0.947071	0.0524526	-0.295353	2.22282	-4.14625	-0.470125	-0.854119	-0.432738	-0.654644	-0.228911
STM0086	kefC	glutathione-regulated potassium-efflux system protein KefC	-0.0119164	0.0417883	-0.0997452	-1.0089	-1.27186	0.370673	-3.85669	1.68135	0.104198	-0.139293	-0.267329	0.634242	0.393124	0.511554	-0.162495	0.115104	0.343078	0.685224	0.340889	0.212952	-0.332171	0.00873335	-0.112911	-0.220968	0.131718	-0.200609	0.600567	-0.23133	-0.154739	2.32565	-0.13265	0.250477	0.534236	0.439669	0.298145	0.738822
STM0088	apaH	bis(5'-nucleosyl)-tetraphosphatase (symmetrical)	0.0299259	0.276926	-0.0960772	-0.169949	-0.23566	3.08895	3.18287	3.04863	0.288598	0.318975	1.39557	0.820113	-0.619726	-0.471505	-3.30584	2.58765	2.12999	0.869741	-0.602863	-0.261956	-2.2598	-2.17705	-2.48267	-1.59662	-0.85993	-1.73464	-4.33018	1.12601	1.01324	-0.295497	4.30022	5.65479	4.19992	0.487007	-0.0237293	-1.17974
STM0089	apaG	Co2+/Mg2+ efflux protein ApaG	-0.068326	-0.240035	0.271781	-0.889036	-2.09885	-0.933233	-4.61978	-4.60816	-1.15075	-0.723269	0.593776	-0.735253	-0.880391	-0.140191	-0.308219	0.495744	-0.254815	-0.660997	-0.252425	-0.353807	0.147417	0.134285	-0.243145	-0.784206	0.0369036	-0.305885	1.38957	-0.953267	-0.189734	-3.92305	-4.45136	-0.769975	-1.16131	-0.186437	-1.08209	-0.883218
STM0090	ksgA	16S rRNA (adenine(1518)-N(6)/adenine(1519)-N(6))- dimethyltransferase	0.00619337	0.0966361	-0.285237	-0.149952	0.21104	2.09949	-1.69166	0.0125106	1.83661	0.315021	0.0387028	2.3678	-1.3754	-0.504392	-1.06554	0.86313	0.82066	2.41663	-0.0869802	0.207292	-2.80808	-1.04679	-0.569385	-1.05764	-0.768137	-0.312427	-3.13146	0.403142	0.0294024	2.50413	0.156679	2.34295	4.26795	-1.00256	0.268406	-2.39607
STM0091	pdxA	4-hydroxythreonine-4-phosphate dehydrogenase PdxA	-0.0537383	-0.0261189	-0.107622	-0.586317	-0.434101	-0.203093	-0.847313	1.13829	-0.470563	0.160935	0.23337	0.0588002	-0.158743	-0.229399	0.153059	-0.41569	-0.298294	0.110519	-0.190511	-0.461381	-0.754989	-0.278439	-0.263874	0.212824	-0.016702	0.0886464	-0.425801	-0.632781	-0.822816	-1.14043	-0.60574	3.3252	2.2404	0.0486966	-0.284967	-1.07116
STM0092	surA	peptidylprolyl isomerase SurA	-0.0957094	0.184395	-0.345365	1.37813	1.63591	1.1138	-3.23504	2.11551	10.9701	-0.346361	-0.5351	1.37976	-0.662907	-0.281079	-2.13907	1.31128	1.3378	1.42968	-0.170576	0.0979797	-0.613062	-0.442016	-0.859038	-0.0643801	0.0321941	-0.101701	-0.818279	0.97189	1.06198	4.51136	1.83482	3.41465	0.81948	2.39441	2.13458	1.96879
STM0094	djlA	molecular chaperone DjlA	0.151526	0.203887	-0.173626	0.0178027	0.0438054	2.86227	1.30946	-3.51848	0.111834	-0.16579	-0.676159	0.64283	0.437486	0.295341	0.15863	-0.00664121	0.376902	0.692867	0.161319	0.195309	0.125976	-0.281964	-0.220738	0.235517	0.125104	0.289782	0.329498	-0.310122	-0.373772	-1.06392	-0.48694	0.474579	4.61965	0.768802	1.2746	0.852805
STM0095	rluA	bifunctional tRNA pseudouridine(32) synthase/ribosomal large subunit pseudouridine synthase RluA	-0.0510841	0.0632614	0.0244923	-0.401857	0.223986	-0.810764	-0.425818	0.0229143	3.85904	-0.0287852	0.0075428	-0.545883	-0.448112	-0.176078	0.14665	0.491017	0.321655	1.03531	0.12562	0.0911871	-0.166489	0.020647	0.0335425	0.0595425	0.0828174	-0.0867377	-0.763019	0.254835	0.212488	-1.81517	-0.903386	5.4009	-1.10383	0.703476	0.682992	0.561341
STM0096	hepA	RNA polymerase-binding ATPase	-0.104634	-0.0650357	0.0168829	0.16687	-0.173248	0.593483	0.768748	1.07218	2.88168	-0.283588	-0.307062	0.548292	0.152533	-0.16431	0.0995258	1.12191	0.853865	0.599299	-0.150282	-0.0667748	-0.00844953	-0.649677	-0.897642	-0.654769	-0.697508	-0.381108	-0.104773	0.459954	0.581845	1.26506	1.74982	2.20475	1.04804	0.0355429	-0.0967002	0.346319
STM0097	polB	DNA polymerase II	0.0823914	-0.0620702	0.0294216	-0.31424	-0.375792	-0.419595	-0.0575274	-0.309388	1.07901	0.0285902	-0.107093	-0.15674	0.130398	-0.223107	0.205259	0.152316	0.132356	-0.10544	-0.0397497	-0.117861	-0.0176179	0.0314612	-0.0909196	0.115311	0.0446655	0.139779	-0.0894354	-0.343975	-0.146058	0.090097	0.248503	0.864684	0.291165	0.299462	-0.20109	-0.221781
STM0098	STM0098	putative secreted protein	0.247649	-0.00812601	0.0407136	0.171575	0.0800348	0.172418	-0.550246	-3.67414	5.03218	0.352752	0.56855	0.436218	-0.180865	-0.0444149	0.022191	0.211011	0.114696	0.487092	0.0264837	0.104539	-0.372278	0.12784	-0.0781604	1.30179	-0.099846	-0.043191	-1.65971	-0.275118	-0.519822	-2.96042	-3.55549	0.311827	4.25452	-0.641444	-0.189772	-0.97508
STM0099	STM0099	hypothetical protein	-0.0689714	-0.00066509	0.0742518	-0.0435346	0.171843	-1.85478	-5.47641	1.82127	-2.07285	-0.125944	-0.47657	-1.65739	-0.220071	-0.184764	-0.596392	-0.0222213	0.0281096	-1.58286	-0.223779	-0.0753376	-0.421733	0.0054753	0.274819	-0.491984	0.291308	-0.230239	-0.666811	-0.530973	-0.0516218	-4.8448	-5.30806	-1.61797	-2.08216	-0.461759	-0.260702	-1.13201
STM0100	STM0100	DUF4751 domain-containing protein	0.318987	0.279782	-0.496251	-0.588012	1.10868	0.925832	-3.00763	-2.99502	0.711506	-1.68926	-0.643417	1.1272	-0.713134	-0.848127	-0.449027	-0.747461	1.25195	1.19987	-0.121746	0.563422	1.54119	0.495711	-0.420328	-0.186601	-1.39116	-0.178198	0.573379	-0.81999	0.216451	-2.06283	-2.83883	0.801663	0.693811	0.310253	-0.292204	0.798111
STM0101	araD	L-ribulose-5-phosphate 4-epimerase	0.152588	0.497197	-0.213818	-0.640574	-0.972153	1.5607	-0.877594	0.585548	1.29683	0.0867024	-0.220573	1.82787	0.0179623	-0.379007	1.27199	-0.405082	0.328304	1.87723	0.169198	0.209283	0.495252	0.533386	0.468633	-0.823999	0.216174	0.50032	0.63141	0.10847	0.90468	-1.72066	0.202467	1.83548	1.26491	0.803263	0.992753	1.39426
STM0102	araA	L-arabinose isomerase	-0.0259801	0.292144	-0.244114	-0.0213975	0.161919	2.58231	-0.428169	-1.27579	3.66927	0.392252	0.0224076	1.08392	0.324529	-0.0660483	0.181406	0.536476	0.700672	1.13354	-0.063688	-0.0781332	0.123174	0.0259317	-0.0436692	-0.500515	0.0231803	0.138321	0.264165	-0.139685	-0.0121027	-2.46546	-1.31337	0.912166	0.522031	-0.127905	-0.732111	-0.424338
STM0103	araB	ribulokinase	-0.00553646	0.100637	-0.0483003	-0.618139	-0.611348	-2.22235	-1.41826	0.392518	-2.49134	-0.0579175	-0.0477207	-1.96286	-0.010087	-0.152011	-0.0212671	0.277694	0.450822	-1.91008	-0.0621446	-0.31755	-0.0301012	-0.0681329	0.265607	-0.389016	0.134286	0.115381	-0.34655	-0.22647	0.0257864	-5.49942	-1.14022	3.44702	4.32142	-0.0655701	-0.0872168	0.0446095
STM0104	araC	DNA-binding transcriptional regulator AraC	0.0132298	0.0372784	0.0434576	-0.521194	-0.193327	-1.19244	0.57389	-0.142451	-1.64465	0.166776	-0.110563	-1.11549	0.472886	0.239567	0.156826	0.481362	0.199292	1.72705	0.0865962	0.0889221	0.0238311	-0.0824295	-0.00542863	0.368278	1.57693e-05	0.219189	0.151218	0.385397	0.594706	1.71661	1.81185	3.47071	2.04367	-0.0860367	0.0580746	-0.408355
STM0105	yabI	hypothetical protein	-0.0601818	0.363128	0.0536643	-0.199148	-2.11223	0.841846	-3.30367	-3.20261	0.575864	0.493027	0.0503946	1.10533	0.177789	-0.416655	0.164439	-0.495459	-0.193159	1.1563	-0.684181	-0.776933	0.152301	-0.219043	-0.904505	0.375018	-0.0916131	-0.17125	1.16152	-0.306911	-0.228072	3.01846	-3.08315	0.786445	0.550387	-0.531866	-1.18545	-5.24326
STM0107	yabK	thiamine/thiamine pyrophosphate ABC transporter permease ThiP	0.118859	-0.223495	0.0181211	-0.771887	-0.00488851	0.242407	1.63146	0.846429	0.824307	-0.348714	-0.391416	0.504686	0.205756	0.207277	0.883994	0.623947	0.671684	0.556207	0.0688054	-0.049741	-0.559162	0.315438	0.310702	-0.0643853	-0.00455316	-0.0111236	-0.00308276	0.0967934	-0.0541065	1.81394	-3.42868	0.451555	-0.0476401	-0.0141435	0.0601642	-0.88433
STM0108	tbpA	thiamine ABC transporter substrate binding subunit	0.170331	-0.18046	0.0738438	-0.120223	0.0129045	-0.636054	-2.00422	-1.2603	0.361791	0.398154	0.0753903	-0.534027	0.21122	0.459472	-0.0937772	0.362899	0.690907	-0.482355	-0.0605204	0.00887376	-0.473797	0.152022	0.165554	-0.129934	-0.105869	0.0364811	-0.107637	0.2511	0.0904649	-4.07509	-1.54652	-0.95619	-1.08576	0.179791	0.217583	-0.316792
STM0109	yabN	transcriptional regulator SgrR	0.095834	-0.18106	0.161413	0.471038	0.619455	-0.566329	1.42157	1.40638	4.87599	0.591979	0.485149	4.24267	0.528815	0.56821	-0.0921439	0.078803	0.18128	-0.55764	-0.0322654	-0.0725561	0.0170594	0.430961	0.218486	0.195603	-0.0409649	0.214661	0.00727389	0.0576478	0.0293471	-3.39602	-0.179249	4.26318	3.84071	0.102559	0.409388	-0.224351
STM0110	leuD	3-isopropylmalate dehydratase small subunit	-0.181733	-0.0649107	0.124129	-0.824981	0.67821	4.28845	-1.71408	-1.12477	-1.90018	0.402324	-0.128439	-1.37061	0.287857	-0.13905	-0.332698	0.0969426	0.286726	-1.31889	0.180208	0.281409	0.0674684	-0.314425	0.121768	0.0860142	0.035864	0.224139	0.675159	-0.163947	0.0357623	2.85156	-0.591941	3.69414	0.514323	0.614824	0.759543	0.936779
STM0111	leuC	3-isopropylmalate dehydratase large subunit	0.0240998	-0.170895	0.0953366	-0.584861	-0.291272	-0.980486	-1.42126	-0.0464946	-1.24734	-0.240163	0.00992811	-0.717059	0.0732034	-0.0102968	0.451657	0.282738	0.445711	-0.665991	0.0427072	0.0133534	-0.13987	0.051377	-0.250631	-0.166127	-0.0632615	0.064966	-0.0117658	0.0572504	0.0683345	-0.951769	0.934074	3.28731	2.34222	-0.494191	-0.900713	-0.728041
STM0112	leuB	3-isopropylmalate dehydrogenase	-0.00387537	0.0594724	-0.0744826	-0.618476	0.119503	-0.251329	0.997193	1.23782	4.11281	-0.200713	-0.127818	-0.0729929	-0.181372	-0.159019	-0.0127426	-0.0482231	0.159136	-0.021601	-0.172073	-0.101654	0.225755	0.154112	-0.0757771	-0.482649	-0.0730499	-0.108105	0.512173	-0.112192	-0.148818	0.835445	0.928594	2.05903	-0.57694	-0.229074	0.0772487	-0.0588111
STM0113	leuA	2-isopropylmalate synthase	0.0673959	-0.086686	0.0819738	-0.126437	-0.32008	0.471193	-0.813551	0.937266	1.20839	0.115297	-0.0567054	0.73438	0.28708	0.263092	-0.0361419	0.106064	0.282742	0.785512	-0.0070553	-0.0131584	0.292349	0.248852	0.0446851	0.305305	0.111489	0.126187	0.257019	-0.0156353	0.00353933	1.1381	-1.68706	2.20311	0.324051	-0.167087	-0.0414142	0.203729
STM0114	leuL	leu operon leader peptide	-0.0734689	0.447909	-0.600447	0.676936	0.649208	-1.00843	2.58007	-4.66961	-1.22601	0.468075	-0.199233	-0.810515	0.363508	0.184519	-0.921299	0.293341	-0.374443	-0.736228	0.206672	0.482877	-0.0919474	0.208742	0.314479	-0.182369	-0.150505	-0.250873	-0.309713	-0.396128	0.141544	-3.12681	-4.51279	-0.830594	-1.23643	0.673215	1.0488	1.47012
STM0115	leuO	transcriptional regulator LeuO	-0.128176	0.0522785	0.0123507	-0.57082	-0.314353	0.492698	0.00960612	-4.34623	2.59882	0.063079	0.0152035	-0.308078	0.24346	0.375935	0.471239	-0.124532	0.00853542	-0.256477	0.0156706	0.101527	-0.197934	0.246988	0.596259	-0.722421	0.0546137	0.418749	-0.475586	0.0843518	0.14127	-3.28839	0.0316908	-0.344639	1.88668	0.437323	0.0863272	0.754624
STM0116	ilvI	valine sensitive acetolactate synthase III, large subunit	-0.0150249	-0.0862625	-0.00247227	-0.143978	-0.296661	0.921151	-0.0240127	0.735016	1.5916	0.110838	0.0239429	-0.443404	-0.0182225	-0.134902	0.190345	-0.180662	-0.273751	-0.391972	-0.0420557	-0.0647059	-0.01937	0.0801097	-0.00445137	0.171741	0.0208205	0.140365	-0.0687911	-0.0471178	0.0686482	0.154889	1.06254	0.866898	2.67956	0.172594	0.495114	-0.0203185
STM0117	ilvH	acetolactate synthase small subunit	-0.198283	-0.0614447	-0.0365051	-1.1128	0.0192682	0.897367	0.874178	0.133187	3.44155	0.230071	-0.303368	1.16192	-0.614124	-0.611421	0.312093	-0.293611	-0.395239	1.21241	-0.297182	0.038255	0.3668	0.0155575	-0.171798	0.106049	-0.106084	0.505565	0.894325	-0.380851	-0.154083	-0.942595	-0.222045	0.73121	0.604653	0.768327	0.487608	0.714422
STM0118	fruR	DNA-binding transcriptional regulator FruR	-0.0739039	-0.0362241	-0.00956614	-0.119655	-0.0627412	0.271904	1.03295	-4.04935	1.56465	0.631875	-0.0430196	0.256942	-0.095257	-0.1727	-1.12437	1.03739	1.07026	0.308072	-0.0436922	-0.0947148	-1.15865	-0.123789	-0.120152	-1.15501	0.303836	0.189609	-1.27312	0.55052	0.674177	0.180906	-3.92989	5.88931	3.89306	2.33178	2.29171	0.839382
STM0119	yabB	cell division/cell wall cluster transcriptional repressor MraZ	0.207929	0.0196228	0.0473575	0.0801888	-0.330807	0.996416	0.297352	-0.691616	3.01647	0.420681	0.166989	1.27263	0.29667	1.08314	0.0797111	-0.680621	0.0148785	1.31283	0.475923	0.372572	0.561258	0.173297	0.628638	0.583334	-0.0815483	0.611382	1.08831	-0.408267	-0.276303	3.72338	2.50862	0.82787	0.700928	2.46561	2.05968	2.31077
STM0120	yabC	16S rRNA (cytosine(1402)-N(4))-methyltransferase	-0.0764626	0.163175	-0.522278	1.29806	-0.580394	-0.274322	2.03837	-3.95786	-0.491135	1.33257	1.07142	-0.0755957	0.329353	-1.34919	-0.943832	0.157014	0.22543	-0.00168998	0.00150192	-0.112175	-0.753674	-0.0273548	0.282582	-2.20454	-0.602014	0.56866	-0.612477	-0.581244	-0.152577	-3.26389	-3.80123	-0.131277	-0.503271	-0.333639	-0.0194161	-5.23382
STM0130	ddlB	D-alanine--D-alanine ligase	-0.360528	0.609411	0.255312	-0.468831	-0.850986	2.89826	-1.83602	-1.73081	2.63867	1.24069	0.0419013	3.17003	0.801331	1.41692	-2.69316	-0.862454	-0.329107	3.21724	-0.268261	0.242014	-1.12118	0.221269	-0.643162	-2.35684	0.262127	-0.00495611	2.28611	-0.877456	-0.390897	1.02737	-1.6134	2.19799	2.59711	-0.532649	-0.905556	-1.04371
STM0137	mutT	8-oxo-dGTP diphosphatase	0.0634863	0.0430386	0.00842136	0.067092	-0.394496	0.856159	-0.192298	-2.79915	-1.73735	0.327027	0.353123	-1.20914	0.381583	-0.317958	-0.572911	0.19713	0.405169	-1.15627	0.157584	-0.0939598	-0.125569	-0.14731	-0.0800107	0.0172178	-0.00147482	0.171723	-1.02196	-0.00928083	0.205702	1.29305	1.03529	-1.58787	2.36046	-0.816322	-0.280497	-0.310326
STM0139	yacF	cell division protein ZapD	-0.148415	-0.0236076	0.109604	-0.0137783	-0.217191	-0.356399	-1.17003	1.38537	-0.299988	-0.16756	0.294558	-0.0945354	0.279834	-0.103032	-0.350685	0.680131	0.635717	-0.0428101	0.0815993	-0.0020473	-0.152014	0.161884	0.210242	-0.253864	-0.0222451	0.103093	0.232156	-0.0342776	0.298878	1.21447	-4.146	4.40178	1.86927	1.01118	0.688101	0.693365
STM0141	guaC	GMP reductase	-0.376453	0.175722	0.0343643	0.118438	0.520902	0.925992	-3.23045	1.0596	0.659708	0.0270332	0.559657	1.18939	1.04337	0.611142	-0.171843	0.0874331	0.336689	6.08207	0.297129	0.436977	-0.837994	0.45733	0.0097935	-0.394103	-0.0334209	0.0817084	-0.44059	0.880524	0.704167	-0.241141	0.538023	0.866812	0.634615	1.00349	1.27763	1.54873
STM0142	hofC	type IV pilin biogenesis protein	0.320608	0.172773	0.108457	-0.398325	-0.314392	0.905897	-3.09354	-2.98583	0.643571	0.0231903	-0.705549	1.17748	-0.272174	-1.16471	0.147634	-0.577357	-0.336111	1.22496	-0.208159	-0.0813761	-0.772937	0.219079	0.256429	-1.54913	0.544207	0.291126	1.36748	-1.28119	-0.658571	-2.38218	1.762	0.979412	0.605205	1.93312	1.39349	-1.07722
STM0143	hofB	type II secretion system protein GspE	-0.0578893	0.0291105	-0.060927	-0.286622	-0.0830803	-1.09357	-0.0858861	1.06583	-1.35927	0.0299305	-0.108201	-0.827864	-0.198236	0.0989089	0.0302911	0.0301392	0.136255	-0.777794	0.0669013	0.146083	0.206994	0.216157	0.16212	0.141227	-0.0720082	0.130683	0.298283	0.0416637	-0.0961016	0.757627	-0.378081	-0.971618	1.79589	0.340184	0.376078	0.00428292
STM0144	ppdD	prepilin peptidase-dependent pilin	-0.150726	0.161061	0.0499316	-0.254841	-0.146784	-1.05648	-2.18081	-1.24717	3.55362	-0.327238	-0.0342363	-0.795731	-0.18503	-0.143301	0.332244	-0.173955	-0.0493484	-0.743513	-0.205197	0.154559	-0.0163664	0.335293	-0.132311	0.619155	0.0111781	0.410759	-0.412352	-0.0592617	0.0902471	1.48838	-0.53552	3.83047	3.25487	-0.485416	0.130261	-1.00993
STM0145	nadC	nicotinate-nucleotide diphosphorylase	0.503635	0.277391	-0.128668	-0.056599	-0.205579	-0.154961	-4.23226	0.768027	2.42314	0.0543048	-0.118077	0.107605	0.0659533	-0.227857	0.407271	0.206502	-0.0219092	0.159014	0.223561	0.109873	0.235898	0.27136	0.116019	-0.0767494	0.231753	0.0454787	0.275237	0.200753	0.0785469	-2.75541	-4.0117	-0.127918	5.2432	1.47237	2.04136	1.32505
STM0146	ampD	N-acetylmuramoyl-L-alanine amidase	0.00280115	0.0291971	-0.207091	0.205499	-0.363324	-0.281212	-1.95285	-1.00327	-0.548524	-0.481837	-0.178316	-0.0189742	-0.291865	-0.210156	-0.106437	-0.0653629	0.18922	0.0325964	0.0446943	0.118616	-0.0366883	0.12385	-0.212604	0.399039	0.0335384	0.0392872	0.406029	0.154933	0.107957	-0.356895	-0.972878	-0.172443	-0.226226	0.0816637	0.161561	-0.202612
STM0147	ampE	regulatory signaling modulator protein AmpE	0.0802354	-0.146047	0.136487	-0.107827	-0.685971	3.16343	-2.20401	-0.597285	2.78088	-0.251374	-0.236637	-0.474008	-0.00981223	-0.433067	0.237622	0.130521	0.170989	-0.422971	-0.0891093	-0.0121063	0.133802	0.0659947	0.0311492	-0.209675	0.162646	0.063176	-0.109824	-0.169746	0.0132432	-0.490408	-1.10812	-0.546652	2.07481	-0.514854	-0.193215	-0.418827
STM0148	STM0148	alpha-N-arabinofuranosidase	0.193779	-0.128923	0.104929	-0.142378	-0.255036	-0.635145	-4.81719	0.606347	-0.902099	0.0819653	0.302878	-0.372003	0.0109539	-0.656861	-0.29141	0.328138	0.193905	-0.320815	0.114141	0.0743521	0.151798	0.0944525	-0.18949	0.39281	-0.0470458	0.122574	0.0756506	-0.10703	-0.138759	-0.689657	-4.5951	-0.712288	-0.926213	0.0418442	0.0924262	-1.10421
STM0149	STM0149	MFS transporter	-0.0222126	-0.0178439	-0.0614189	-0.0870029	-0.203355	2.04995	-0.282847	-0.0481373	2.44178	0.173189	0.192538	0.176996	-0.124927	-0.266522	0.163925	0.0236766	0.158755	2.10155	0.0124133	0.194812	-0.0261824	0.0556939	0.0273259	0.0354345	0.0826506	-0.0479921	-0.017064	0.08153	-0.0942827	-1.08009	-0.369054	1.10755	-0.376208	0.518241	0.595939	0.448443
STM0150	aroP	APC family aromatic amino acid transporter	0.136032	-0.0157351	0.0239413	-0.213464	-0.117908	0.926717	0.0346309	0.0609951	1.12367	-0.159701	-0.227079	0.0215657	-0.29736	0.0523953	0.113987	-0.129962	-0.0500894	0.0728643	0.00849043	0.0639674	0.21612	-0.0418902	0.013934	0.132881	0.196844	0.218823	0.0875889	-0.113793	0.0829903	0.569359	0.105065	1.37216	1.39121	0.178512	0.10286	0.476619
STM0151	pdhR	transcriptional regulator PdhR	-0.238871	0.249395	-0.0344978	-0.237624	-0.254457	0.208877	0.667872	0.166973	-0.0574759	0.864239	0.154048	0.472737	-0.261455	-0.0584806	-0.0724057	0.439606	0.499738	10.4551	-0.157558	0.12143	0.809037	-0.114988	-0.595732	-0.576312	0.244773	0.00435233	-0.971643	0.470611	0.815662	-3.07153	5.91098	9.71524	11.2612	1.15439	0.234916	-0.258997
STM0152	aceE	pyruvate dehydrogenase (acetyl-transferring), homodimeric type	0.136383	0.0200967	-0.0505989	0.283098	1.0455	3.00154	0.574666	1.71229	2.74029	1.27549	0.0444831	3.27238	-1.12173	-0.59581	-4.46242	3.1193	3.00315	10.2164	-0.427146	-0.311001	-5.20922	-0.0849219	-1.12994	-5.11447	-0.761769	-0.534953	-4.86019	3.23685	3.24842	3.55047	9.20492	12.608	12.2025	2.38409	2.16286	-3.2759
STM0153	aceF	pyruvate dehydrogenase complex dihydrolipoyllysine-residue acetyltransferase	-0.203806	-0.105921	-0.159327	0.399764	0.487818	2.69931	-1.25403	-1.14617	2.43662	0.849419	-0.272582	2.96758	-1.57626	-1.30706	-5.97076	2.83242	2.46227	10.9149	-0.663578	-0.906121	-5.96994	-0.284904	-0.769221	-5.70991	-0.0572329	-0.674955	-5.09233	2.84468	2.82283	4.95763	9.29359	12.2459	12.0192	2.28026	1.67195	-4.01102
STM0156	STM0156	hypothetical protein	-0.0717275	0.0372378	-0.036363	-0.0468379	-0.0182071	-0.156428	-3.82903	0.60621	3.23822	0.0185716	0.0559951	-0.0798141	-0.369384	-0.572038	-0.102824	0.195062	0.499057	-0.0281021	0.0985963	0.110828	-0.059657	0.0519201	-0.163808	-0.0216975	0.0998646	0.0270304	0.0469614	-0.042915	0.1663	1.89772	0.466561	-0.2965	-0.631316	0.307639	0.47327	0.43329
STM0157	yacH	hypothetical protein	0.0805877	0.00918552	0.0133425	-0.355231	-0.30098	0.340012	-0.588379	-0.700456	1.82479	-0.088551	-0.021008	0.603293	-0.430269	-0.593192	-0.525367	0.218926	0.419162	0.654395	-0.13508	0.0536205	-0.0226483	-0.100828	0.00340074	0.219686	0.0431166	0.0883147	0.473081	0.0487133	-0.0786537	-0.597473	-1.11272	0.68146	0.0487909	-0.0703413	0.048404	0.262944
STM0158	acnB	bifunctional aconitate hydratase 2/2-methylisocitrate dehydratase	0.0354579	-0.0519187	0.217557	-0.176772	0.320595	2.5801	-1.06181	-0.953686	4.13033	1.33724	0.70892	2.84907	-2.43606	-0.838736	-2.45593	3.37336	2.86578	2.89759	-0.020495	-0.102551	-1.22829	0.529864	-0.12768	-1.87807	0.937668	0.633859	-1.86791	0.572423	0.400335	-0.520428	2.65629	2.95405	6.15576	2.74658	2.30748	0.991316
STM0160	yacL	UPF0231 family protein	-0.0130361	-0.157645	0.101618	0.58577	-0.902948	-1.25478	-4.73069	-4.63311	5.34267	-0.203497	-0.434155	-0.995465	-0.49077	-0.730554	-0.176533	-0.0638289	0.113817	-0.942626	-0.129882	-0.257997	-2.05567	0.151834	0.253346	-1.3382	0.226764	0.350245	-0.309419	-0.256457	0.210491	-4.53107	0.834836	-0.60371	3.26906	-0.277833	-0.055787	0.409061
STM0161	kdgT	2-keto-3-deoxygluconate permease	-0.00568032	0.0571894	0.130053	0.0612815	-0.0197733	-0.621177	0.0309514	0.832029	3.20103	-0.362415	-0.276741	-0.358773	-0.435849	-0.688568	-0.315827	0.325623	0.703148	-0.307271	-0.24893	-0.0275437	-0.399245	0.0192063	-0.0694244	-0.0306231	0.191452	0.121007	0.0289004	-0.392207	-0.170205	-0.273088	0.790066	2.42304	-0.0365096	0.352408	0.261585	0.626002
STM0162	STM0162	hypothetical protein	-0.205178	-0.0347247	0.15477	-0.939594	-0.357013	-0.165237	-0.0502835	-0.40846	2.59343	-0.198666	-0.148734	0.0991458	-0.100748	-0.0314945	0.81873	0.319148	0.517353	0.149777	-0.172888	-0.30897	-0.164963	0.0779457	0.0583636	0.224069	0.178823	0.299298	-0.0457896	-0.114125	-0.0312279	0.172266	1.40345	0.0117626	-0.457696	0.225915	-0.0173721	-0.315334
STM0163	STM0163	4-hydroxythreonine-4-phosphate dehydrogenase PdxA	0.0677162	-0.15974	0.0164113	-0.166316	0.0568576	4.57776	0.367077	0.859725	1.59054	1.26038	0.925581	2.12074	-0.592546	-0.756135	-1.09232	3.26406	2.75154	2.17032	0.212109	0.145827	-0.570548	0.556405	-0.626656	-0.161746	0.708998	0.131886	-0.150063	0.957753	1.18843	0.812983	-1.56267	2.24096	1.55912	2.4952	2.51799	1.05536
STM0164	STM0164	DeoR family transcriptional regulator	-0.570502	0.285087	-0.193048	1.03635	-0.294459	2.60373	2.63981	-1.41984	2.34208	0.327478	1.12688	2.8748	0.937484	-0.457756	-1.2969	0.686345	1.16344	2.92245	0.727869	0.684498	0.690549	-0.787496	0.300157	-1.59234	-0.509753	-0.491704	0.911524	0.349839	0.183375	-0.680995	-1.30456	7.516	2.30339	1.49474	0.201505	2.15389
STM0165	speD	S-adenosylmethionine decarboxylase	-0.0420771	-0.0338099	-0.00615934	-0.169692	-0.402752	2.62553	0.595169	-0.379975	3.12835	0.00109374	0.0163203	-0.907704	-0.388119	-0.34688	0.13353	-0.0239612	0.102548	-0.855776	0.0451828	-0.0266953	-0.565987	0.112088	-0.150739	-0.0029949	0.0242572	0.0235537	-0.11041	0.0495675	-0.0027306	0.229409	-0.435749	1.99037	3.48042	-0.021974	-0.219891	-0.103576
STM0166	speE	putrescine aminopropyltransferase	0.0389231	-0.0811394	0.00549097	-0.202422	-0.0573755	2.37929	0.630308	-0.605877	-0.203132	0.193642	0.108311	-0.97196	-0.539472	-0.375286	-0.160122	0.0607386	0.0648215	-0.9195	0.0205804	0.0130987	0.0112049	-0.121257	-0.294901	0.180368	-0.291733	-0.0477113	-0.348163	0.0597865	0.216237	1.95397	-1.3408	3.84862	-1.51976	0.203123	0.0269755	0.209955
STM0167	yacC	hypothetical protein	-0.144527	0.0436254	0.10208	-0.337186	-0.321769	-0.659357	0.720428	0.761981	4.12306	0.310361	-0.365864	-0.397837	-0.48681	-1.02838	-0.105793	-0.394612	-0.369885	-0.345953	-0.12073	-0.148186	0.259843	-0.0570019	-0.815843	-0.576421	0.19687	-0.00335419	-0.094176	-0.137756	-0.53244	-3.93781	-0.952848	-0.544239	-0.948518	-0.167055	0.0454231	0.329266
STM0168	cueO	putative multicopper oxidase	-0.205105	-0.215493	0.108969	-0.388337	0.455469	1.9098	-4.00663	-1.67287	3.22379	-0.188632	0.0473104	0.372928	-0.065513	-1.0615	0.156356	0.101094	0.210179	3.74807	-0.0388276	-0.0470997	0.264725	0.0169102	-0.299878	-0.00387342	-0.148051	0.110758	-0.361899	0.068243	0.140914	-2.18124	-0.113918	0.0978004	4.37363	-0.350417	-0.996432	-0.3808
STM0169	gcd	pyrroloquinoline quinone-dependent dehydrogenase	-0.00551632	0.0142307	-0.0186846	-0.324863	-0.264833	-0.647033	-0.951483	-0.927741	1.01951	-0.0190041	-0.0844897	-0.383549	-0.283593	-0.495357	-0.0812284	-0.0842064	0.134004	-0.332528	-0.00315542	0.0319521	0.0538365	-0.0751395	-0.151785	0.313804	-0.173968	-0.107179	0.717149	0.0240219	0.0278168	1.86253	-1.38124	2.25519	1.43152	0.125108	-0.134638	0.486214
STM0170	hpt	hypoxanthine phosphoribosyltransferase	0.0476366	-0.0929062	-0.064249	-0.109086	-0.39371	4.21518	-1.53289	-0.368708	-0.768216	0.0945256	-0.264653	-0.240467	-0.922719	-0.631927	-0.202887	1.74101	1.29488	1.0302	-0.523771	-0.501583	-0.217453	-0.388438	-0.703191	-0.481384	-0.237726	-0.113817	-0.341476	0.622371	0.323503	-0.92461	1.77719	-0.418545	2.37914	-1.26945	-1.19964	-1.19384
STM0172	yadG	multidrug ABC transporter ATP-binding protein	-0.0442428	-0.0822041	-0.058479	-0.433437	-0.0317215	-1.35678	0.581357	-0.116451	0.772826	0.106391	0.104646	-1.10369	-0.451041	-0.271722	0.373009	-0.137596	-0.222095	-1.0507	0.107653	-0.0460541	0.00834988	-0.0592458	-0.210465	0.21001	0.0623091	-0.0366752	0.0661991	-0.385918	-0.204004	2.2668	0.491923	4.45772	1.22682	0.0657255	-0.116524	-0.444134
STM0173	yadH	ABC transporter permease	-0.128317	-0.0181838	-0.000258337	-0.175342	-0.0217332	1.83552	0.750896	0.588169	0.266519	0.32351	-0.042356	0.794551	-0.0957949	0.341446	0.0740251	0.063672	0.1792	0.846429	0.0461726	0.0648714	-0.00260299	0.241601	0.121564	-0.247993	0.212284	0.0437873	-0.051598	0.202241	0.241538	-2.23507	-0.0601146	0.58598	1.53194	-0.063581	-0.510876	-1.09657
STM0174	stiH	fimbrial protein StiH	0.0250755	0.00448646	0.0785737	-0.0535553	0.213696	-0.103033	0.290279	0.327238	0.583884	0.00428313	0.203416	0.129756	-0.140054	-0.107175	0.112452	0.0588591	-0.0188879	0.182265	0.00338595	0.0557413	0.171748	0.0670844	-0.0958113	-0.288822	0.0842122	0.0142118	0.538331	0.232491	0.119999	-0.196262	1.3265	-0.091534	1.80901	-0.00268123	-0.0833168	0.248686
STM0175	stiC	fimbrial assembly protein	0.065163	0.0666332	-0.0542818	-0.0635415	-0.352385	0.606657	0.569095	0.0500568	1.7813	-0.0513104	-0.196265	0.113389	-0.251323	-0.270002	0.0744077	0.102025	0.0843025	0.772992	-0.0874533	0.0553064	-0.0126899	0.143853	-0.0758344	0.236244	0.0811518	0.0966791	0.193444	-0.0600196	0.0406361	-0.011459	0.879118	1.42828	0.971788	0.181631	-0.076809	-0.468649
STM0176	stiB	long polar fimbrial chaperone LpfB	-0.0656599	-0.0401409	0.0682345	0.452538	-0.265473	1.04916	-0.554178	0.337186	-0.693903	-0.178669	0.126155	-0.172632	-0.116346	-0.0462739	-0.103143	0.16572	0.118142	-0.118795	-0.0455765	-0.0101921	-0.147906	0.0261875	-0.0148898	0.279678	0.0744517	0.223225	-0.463056	0.0534404	0.0541033	1.70397	0.726001	3.60078	2.44377	-0.289159	-0.230541	-0.183127
STM0177	stiA	fimbrial protein StiA	0.167952	-0.0261886	0.111402	0.249603	0.965979	-0.90738	0.00341039	-0.490489	-1.1755	0.0646845	0.0753595	-0.685367	0.101928	-0.480587	0.469473	0.00713252	0.0722377	-0.630621	0.209598	-0.0645042	-0.0170717	0.0454273	-0.0180437	-0.223828	-0.00504309	-0.0435765	0.2611	0.227923	0.354275	-4.15899	1.38147	-0.775504	0.796116	-0.56837	-0.764717	0.00234357
STM0178	yadI	PTS sugar transporter subunit IIA	-0.179076	0.0284285	0.137386	0.510994	0.562471	0.204679	-4.25989	2.7925	-0.0800595	-0.572751	0.391794	0.444722	-0.0543609	-0.308885	-0.231694	0.487535	0.309139	0.495418	0.190488	0.0510152	-0.249133	-0.0286748	-0.0518286	-0.0973646	-0.0859595	-0.00332366	-0.307099	0.430124	0.460366	-3.04854	-4.04591	-0.175662	-0.0887659	-0.752948	0.34382	0.156099
STM0179	yadE	hypothetical protein	-0.096563	0.0180636	-0.00818722	0.0086032	-0.0101917	-1.24022	1.23189	0.530076	-0.86435	-0.219823	0.16849	2.7589	-0.233009	-0.0735994	-0.211776	0.0877932	0.0829928	-1.195	0.162729	0.0647382	0.000785931	0.031582	0.059098	-0.598586	-0.0383614	-0.0851839	0.00860849	0.0381621	-0.0820172	-1.3911	-0.378502	2.27564	-1.53329	0.0643099	-0.201506	0.15977
STM0180	panD	aspartate 1-decarboxylase	0.0344198	-0.075306	-0.0744681	-0.167795	0.377156	5.26183	1.82016	-6.18318	-2.50201	-0.707684	0.169146	-1.97854	-0.214996	0.204618	-0.00996564	-0.383386	0.203198	-1.92852	-0.438453	-0.16645	-0.0342294	0.529545	-0.621496	0.663237	0.429913	0.287234	0.120057	0.13875	-0.0844352	-2.08189	0.720395	-2.14805	-2.51778	-0.156081	-0.145159	-0.558153
STM0181	panC	pantoate--beta-alanine ligase	0.0554426	-0.16041	0.157933	-0.174844	0.460355	0.541099	1.63426	-3.71198	0.360541	0.33793	-0.305989	0.795505	-0.440241	-0.224815	0.202731	0.281368	0.402255	0.846864	0.173882	0.305827	-0.544395	-0.074041	-0.51853	-0.0892025	0.0674858	0.269241	-0.175431	0.5304	0.119152	-2.68283	-0.251259	0.298236	0.977164	0.0816266	0.626092	-0.11733
STM0182	panB	3-methyl-2-oxobutanoate hydroxymethyltransferase	0.0928783	-0.156191	0.0679855	0.397504	-0.0710481	2.78419	-4.64154	-0.440313	-0.949866	-0.316673	0.19969	-0.461504	-0.342086	-0.16302	0.596933	0.1399	0.242714	-0.411691	-0.0717545	0.256481	-0.162913	0.0218606	-0.0203346	-0.0384474	-0.266411	-0.082808	0.381821	0.246548	0.127064	1.14722	-4.43632	3.4115	-0.997621	-0.0544043	-0.302102	-0.668574
STM0184	pcnB	polynucleotide adenylyltransferase	-0.0318807	-0.0677435	-0.0441966	0.853803	0.30766	0.599785	0.48304	-0.63988	0.37091	0.0863687	0.445779	0.862321	0.571688	0.605126	-0.114998	-0.886978	-0.223618	0.909002	0.186235	-0.0842209	-0.0940147	-0.349587	0.041914	-1.06781	-0.203186	0.213689	0.345411	-0.252272	-0.267565	3.02977	1.33674	0.248254	0.327137	-1.11662	-2.60345	-1.56789
STM0185	yadB	putative glutamyl t-RNA synthetase	0.0653585	0.111665	-0.0853806	-0.342824	-0.136057	1.11416	0.128745	1.30584	0.902759	-0.253498	0.000948652	-0.65279	-0.299657	-0.0766529	-0.220591	-0.0148003	0.211878	-0.599222	-0.0969698	-0.0228964	0.338225	0.153638	0.201931	-0.158675	0.440455	0.300011	0.667365	-0.367632	-0.251496	-3.52515	0.248554	3.66898	2.59711	0.269543	0.0729917	-0.0276047
STM0186	dksA	RNA polymerase-binding protein DksA	0.782949	-0.000904171	-0.533353	0.192459	-0.0405721	8.15526	1.81024	2.02125	-1.55238	0.149944	-0.507215	-1.17751	1.27124	1.1166	-1.59477	-0.729931	-0.70814	-1.10093	-0.698438	-0.745237	-1.55587	0.155053	-0.450332	-0.851935	0.537137	0.393546	0.929208	-0.782858	-1.64195	-4.297	-4.55352	-0.891914	-1.56314	0.640341	0.0561024	-6.36663
STM0187	sfsA	sugar fermentation stimulation protein SfsA	0.220901	0.12382	-0.161736	0.0602527	-0.0101917	-1.02198	-0.588234	1.40726	1.51837	-0.0764951	-0.163689	-0.762638	-0.612449	-0.133648	0.211155	0.224141	0.38875	-0.708328	-0.191171	0.0113558	0.0651594	0.257932	-0.0416921	0.252211	0.21567	-0.0365656	0.173178	-0.188918	-0.101247	-0.298361	0.511999	2.68126	-0.147807	0.173395	0.113468	-0.0399075
STM0188	ligT	2'-5' RNA ligase	0.0361478	0.139475	0.0751127	-0.0365772	0.0753892	-0.374631	0.969883	0.6276	3.09861	-0.160907	0.239978	-0.128278	0.0987162	0.00416862	-0.45686	0.514364	0.423952	-0.0649347	-0.0864179	-0.0248366	0.310262	-0.18299	-0.00998795	0.351308	0.049529	0.214673	1.09191	0.0670731	-0.144367	-3.34843	-2.28877	4.1792	3.85613	-0.383465	-0.777927	-0.780739
STM0189	hrpB	ATP-dependent helicase	0.0653214	0.0443363	-0.079898	0.0398414	-0.247594	-0.933248	-1.80297	0.940793	1.83012	-0.057264	-0.0225466	-0.685869	-0.333704	-0.347418	0.0534378	0.425044	0.871856	-0.622952	0.0277266	-0.0381916	0.411727	0.00543643	-0.216751	0.519846	0.191313	0.000532679	-0.0708318	0.0636781	0.00769653	-1.73251	-0.947806	3.98387	-0.792222	-0.269867	0.0834641	-0.454216
STM0190	mrcB	penicillin-binding protein 1B	-0.00391837	-0.0347287	0.06748	-0.389478	-0.0217304	2.11288	0.135546	-1.3004	1.3201	-0.0713742	-0.0712002	0.711483	-0.46193	-0.280543	0.0985762	1.51585	1.3846	0.753435	0.293084	0.0895213	0.0336967	0.135306	-0.049226	0.413468	0.335893	-0.0551726	0.388681	0.614137	0.852455	2.13679	2.31402	2.95223	2.49238	2.10825	2.02238	2.07918
STM0191	fhuA	ferrichrome porin FhuA	0.0729627	-0.0271578	-0.0270936	0.124574	-0.184362	1.20682	0.804024	-0.0832139	1.54692	-0.139813	-0.274564	0.035495	-0.438756	-0.129943	-0.0502625	0.142966	0.308516	0.534772	-0.0726088	0.0298213	-0.0834945	0.122597	0.135601	-0.505811	0.0882361	0.106699	0.0163308	0.0632164	-0.156661	1.71613	-0.502056	-0.217526	1.28089	0.24021	0.18636	-0.0908438
STM0192	fhuC	iron-hydroxamate transporter ATP-binding subunit	-0.0913695	-0.00892004	-0.0124419	0.343409	0.124337	1.85777	-2.10623	1.79675	5.39786	-0.360982	-0.20544	2.12593	0.250337	0.082395	0.135986	0.0470262	0.280979	2.1563	-0.109051	-0.215744	0.538493	-0.137787	0.457428	-1.48367	-0.102765	0.273158	0.131596	-0.232086	-0.107337	-1.33889	-1.78698	1.89596	7.30628	0.572117	0.908134	0.359328
STM0193	fhuD	iron-hydroxamate transporter substrate-binding subunit	0.156884	-0.110679	0.0717275	0.16975	0.14246	2.00995	0.274072	1.39623	0.0676627	0.0700845	0.164856	-0.00447795	0.165456	0.169238	0.083903	0.795623	0.922557	0.0265244	-0.110885	0.125075	0.114231	-0.0633987	-0.143657	-0.0674269	-0.169882	0.0144227	0.294506	0.0222524	-0.0109346	1.30144	-1.31747	-0.17451	-0.509209	-0.253107	-0.434174	-0.461439
STM0194	fhuB	Fe3+-hydroxamate ABC transporter permease FhuB	-0.0349969	0.297138	-0.151363	0.267246	-0.203872	1.08956	-0.811705	0.899137	0.864295	0.276592	0.312717	1.33768	0.11247	-0.25697	0.441559	0.65139	0.963078	1.37983	0.0467487	0.184642	0.368017	0.320485	-0.000974817	0.672178	0.123364	0.139997	0.974018	-0.50212	-0.0618663	4.35957	-2.83352	0.886567	1.10525	0.859548	0.742448	0.508204
STM0195	stfA	fimbrial protein	0.268251	0.0797568	0.318691	0.411315	-1.53832	-0.377056	-4.22569	-4.16462	-0.529989	-0.198319	0.0463105	-0.196678	-0.139653	0.492833	-0.323771	-0.384547	-0.183915	-0.1303	0.470243	0.32063	-0.320437	0.568746	0.441564	-0.256134	0.210481	-0.0458477	-5.55958	-0.423793	-0.156099	-3.27755	-3.96729	-0.402997	-0.567343	2.85591	2.72373	3.10845
STM0196	stfC	outer membrane usher protein	0.0136667	-0.046142	0.0684735	-0.0996759	0.0542326	1.01321	0.802578	0.215866	1.43117	0.101986	-0.120961	0.127119	0.00074815	0.0374142	0.157396	0.186984	0.367323	1.32276	-0.0232779	0.0605195	0.0669962	0.131746	-0.0449042	0.318464	0.130235	0.155657	0.17701	0.122257	0.1079	1.2954	0.817789	2.5613	0.616869	0.252707	0.320172	0.29473
STM0197	stfD	fimbrial protein	-0.147362	-0.107165	-0.0126213	0.291833	0.141619	-0.0918892	-0.258623	-4.39987	-0.259719	0.293073	0.104727	0.152853	-0.351616	-0.132685	0.389723	0.34971	0.26473	0.184034	0.360228	0.298639	0.637136	-0.112604	-0.284156	-0.105193	0.000422064	0.0469695	0.675039	0.427312	0.211876	-0.841294	-0.224526	-0.488279	1.87928	-0.0643545	0.0557724	0.180193
STM0198	stfE	fimbrial protein	0.390916	-0.0421076	0.0662526	-0.206684	0.231857	-0.924593	-4.35405	-4.34926	-1.04308	1.50778	0.581743	-0.746633	0.698778	-0.642563	0.901083	0.93543	0.269536	-0.691696	0.442247	0.579363	-0.00452912	0.720584	0.950674	0.333858	0.50149	0.448078	-1.02606	1.54219	0.847552	-0.434284	-4.19954	-0.584293	-1.11246	-1.38267	0.502452	1.22166
STM0199	stfF	fimbrial protein	0.558055	0.124412	0.242344	0.486136	-0.107061	-1.32181	1.96128	-5.00592	-1.40543	-0.283239	0.268487	-1.15284	-0.390746	-0.653742	-0.486348	-0.252148	-0.12613	-1.09689	0.755392	0.145617	0.808238	-0.342092	-0.272963	-0.223086	-0.0679141	0.104953	0.000924321	-0.0882864	-0.626002	-3.47184	-4.86316	-1.21967	-1.51012	1.62112	0.74	1.32283
STM0200	stfG	fimbrial protein	0.302081	0.0782812	-0.157179	0.331364	-0.03173	0.734652	-5.59873	-1.12271	0.268955	-0.275555	-0.0355278	-1.40058	-0.345702	-0.144087	0.173281	0.0282745	0.0268157	-1.37097	0.16345	-0.0256708	0.172288	0.118411	0.0530146	-0.0625409	-0.0264723	0.125998	-0.145853	-0.302204	0.00268521	1.8411	-0.275913	-1.49275	-1.87482	0.300653	0.253975	0.537746
STM0201	STM0201	hypothetical protein	-0.0677996	0.0623383	0.0140983	-0.0372001	-0.263384	-0.0138653	-1.11654	-0.81153	-0.147253	-0.0750866	0.0140305	0.215399	-0.129975	0.120895	0.139	-0.127434	-0.0831039	0.240371	-0.020296	-0.0300142	0.171367	-0.0516038	-0.0481364	0.178795	0.228098	0.122089	0.272303	0.072429	0.0328079	-0.890997	0.927525	2.07707	0.809472	0.177548	0.0800948	-0.465575
STM0203	yadQ	chloride channel protein	0.00637073	-0.174307	0.102872	0.116472	-0.216908	-1.14768	-0.459979	-1.59246	3.65355	-0.0193925	-0.0907297	-1.38683	-0.236309	-0.38603	0.362979	0.0972702	0.503845	-1.36319	-0.144892	-0.0715045	0.259974	0.0526624	0.019833	0.260964	-0.0435219	-0.202258	0.316868	-0.058199	-0.318254	0.584205	-1.32318	-1.80258	-0.836059	-0.172716	0.0876719	-0.207321
STM0205	yadS	hypothetical protein	0.121494	0.0696246	0.037457	0.0573197	-0.480492	-0.357749	0.755915	-0.809145	-0.526394	0.202267	0.245624	-0.130375	-0.146054	-0.214925	-0.0163612	-0.143847	0.230113	-0.107727	0.275233	-0.0980792	0.55232	0.00732873	0.0852058	-0.765885	-0.232465	0.175564	0.538443	0.146849	-0.175673	2.17383	-0.223092	-0.626102	-0.608099	0.681159	0.57094	0.685435
STM0206	btuF	vitamin B12 ABC transporter substrate-binding protein BtuF	0.121195	0.0148673	-0.22162	0.149138	0.346493	0.869889	-3.86801	0.0473986	0.703182	-0.211261	-0.18817	1.09996	-0.496936	-0.0198928	0.0219142	-0.0470652	0.155858	1.12139	-0.0649505	-0.444729	0.237921	0.365063	-0.477125	0.292799	0.146332	0.0105159	-0.275685	-0.241849	-0.266096	0.401833	0.558419	0.14718	0.616404	0.54335	0.574003	1.18513
STM0208	dgt	dGTPase	-0.0923816	0.0206606	0.0110575	-0.0150455	0.0941651	0.356706	-0.966648	1.86601	1.9628	-0.124393	-0.0962463	0.536772	-0.304326	-0.339412	0.0608547	-0.293745	-0.351412	0.556138	0.167681	0.0878868	0.119186	0.126148	-0.0936074	-0.0210051	-0.209585	-0.129752	0.194693	-0.252533	0.0246673	0.337742	0.618874	0.0430764	2.72977	0.0388084	0.254326	-0.136918
STM0209	htrA	serine endoprotease	0.259	0.204458	-0.236	0.0878579	-0.0735877	4.15069	0.375917	-0.814562	0.46538	-0.165595	-0.297774	0.862065	-0.314812	0.114692	0.371616	-0.314148	-0.150555	0.88383	0.203213	0.0161975	0.623398	-0.0836032	0.0300314	0.28751	0.00119423	0.07095	-0.631638	0.199789	0.228918	3.0309	-0.384785	0.348733	2.59087	0.628587	0.586876	0.185284
STM0210	cdaR	carbohydrate diacid regulon transcriptional regulator CdaR	-0.00778839	-0.112052	0.116652	-0.398004	-0.0117497	1.15581	-0.685625	-1.47686	1.92999	0.0891289	-0.0101629	-0.748151	-0.542896	-0.0748029	0.179819	-0.0676451	-0.199914	-0.734577	-0.0578104	0.0737052	0.418065	0.152022	-0.122988	0.0300497	0.141212	0.155811	0.284016	-0.0316928	-0.201215	0.47319	-2.84016	1.33837	0.985489	0.225217	0.08828	0.525397
STM0211	yaeH	hypothetical protein	-0.029504	0.0346981	-0.206092	0.413156	-0.00594516	-0.107554	-0.034644	0.983326	-0.26276	0.138821	-0.236837	0.0990571	-0.483099	0.074425	-0.521717	0.0549726	0.0207053	0.112888	0.15955	0.0688555	-0.646868	-0.456121	0.0595737	0.234653	-0.186771	-0.184013	-0.321813	0.0411109	0.0636233	2.04286	1.44781	3.72512	4.14007	0.538889	-0.0901885	0.0423285
STM0212	STM0212	MFS transporter	-0.0958398	0.0424868	-0.0750121	-0.0198179	0.137088	-0.152184	-0.123807	-0.729393	1.37519	-0.0468006	0.204621	0.0554963	-0.309811	-0.367265	0.0491975	-0.0859312	0.0576574	0.266812	-0.110692	0.0238585	0.0790376	-0.00630201	-0.217181	-0.266357	-0.0476091	0.104489	-0.162305	-0.107109	-0.111176	0.727616	-0.968501	3.21253	3.94039	0.157143	-0.14887	-0.102064
STM0214	glnD	[protein-PII] uridylyltransferase	0.10229	0.293753	-0.261539	-0.143476	0.263207	2.45393	1.98661	1.3273	2.33668	0.588115	0.138068	2.66226	-1.33324	-1.88355	-3.58296	2.81235	2.69955	10.2769	-0.456177	-0.33827	-3.61238	-0.328	-1.2165	-5.47233	0.25845	0.201115	-3.63455	1.16077	1.48941	3.02196	7.779	10.9903	12.3071	2.2888	1.68012	-0.67883
STM0225	hlpA	molecular chaperone	0.215996	-0.0404578	-0.474011	2.33182	-2.43114	0.953049	-2.5788	-2.54477	0.84072	0.586085	-0.779818	1.08828	-2.54455	-2.57596	-3.20589	4.02738	4.4082	1.11809	0.0668484	-0.523595	0.143297	-0.349655	0.147967	-1.28043	1.57624	0.948748	-0.405768	2.66433	2.80642	1.15498	-2.42376	1.16473	0.727997	1.12917	0.928947	1.17435
STM0230	rnhB	ribonuclease HII	-0.195973	-0.0634243	0.00352273	-0.335523	0.282873	0.961188	-3.24597	0.825138	0.890922	-0.312629	0.355603	1.12095	-0.371654	-0.715959	0.712804	0.0716984	0.222892	1.13908	0.10769	0.31927	-0.3004	-0.0232288	0.218485	-1.39128	0.5347	0.0926322	-0.0894626	-0.354016	-0.067618	-1.31595	1.56887	0.369376	0.698939	-0.800656	-0.637187	-1.68966
STM0233	STM0233	chitinase	-0.110852	-0.0636057	-0.0707481	0.0327336	-0.371	0.310441	-0.33766	-1.39175	2.43421	0.148133	-0.0258828	0.507363	-0.45255	-0.431886	-0.250523	0.0114405	0.271574	0.51571	-0.0375352	-0.112604	0.182156	-0.120002	-0.338422	0.0400889	-0.0119025	-0.065654	-0.392648	0.191829	0.2515	0.603862	0.617724	1.7107	2.70953	0.0308204	0.273025	0.231465
STM0234	ldcC	lysine decarboxylase LdcC	0.035263	-0.0298902	0.028002	0.132038	-0.156438	1.84004	0.322249	0.444974	1.60763	0.0599778	0.0582145	-0.128327	-0.41957	-0.221915	-0.243825	0.0796988	0.210546	-0.115271	0.107346	0.128275	0.062115	0.0679448	-0.0310589	-0.304659	-0.0821134	-0.0014071	-0.228549	-0.0221151	-0.0319868	1.64241	0.105978	3.41625	0.368628	0.431265	0.235169	0.414982
STM0235	yaeR	VOC family protein	0.2515	0.194917	-0.0648458	1.54012	3.33474	0.754868	-3.12988	-2.93799	0.630183	0.46672	0.263361	0.950832	-1.15682	-1.01867	0.224882	-1.29571	-0.838824	0.959581	-0.235897	-0.15053	-1.02321	-0.23156	0.129026	-0.342912	-0.538582	0.162994	-1.25608	-0.820971	-0.577148	-2.51637	-2.86126	0.954242	0.461912	-5.02766	-0.0477196	-0.798527
STM0237	rof	Rho-binding antiterminator	-0.084713	-0.113814	-0.184918	0.418487	-0.439599	0.214628	-3.93582	-3.76707	0.113533	-0.203278	-0.303214	0.422068	-1.03394	-0.350886	-0.269188	0.107848	0.682682	0.435549	-0.0977024	0.327385	-0.398556	0.103792	-0.0655939	-0.710223	0.201982	0.28852	0.809065	0.456572	0.539764	-2.04572	-3.70145	5.90803	-0.0851961	0.331863	0.0176841	0.883744
STM0238	yaeP	putative cytoplasmic protein	0.0841654	0.120822	-0.202581	-0.331032	-0.337237	2.17389	-0.0170347	1.47314	4.27053	-0.0815924	0.0339472	-0.702767	-0.662314	-0.366618	-0.0533755	-0.0154119	0.0115043	-0.685128	-0.0906456	-0.122496	0.404525	-0.0227676	-0.621928	-0.355583	-0.307137	0.128435	0.232812	-0.238626	-0.251635	1.02964	-0.0873	5.29682	-1.19647	-0.81886	-0.504199	-1.18927
STM0239	yaeQ	hypothetical protein	-0.241653	-0.0504746	-0.264272	-0.648871	0.209898	0.151157	-4.20702	-4.128	0.108059	-0.159201	0.356671	0.300522	-0.17765	-1.06137	0.284901	-0.145955	-0.152629	0.339697	-0.38422	0.0151946	0.773403	-0.174475	0.662285	0.64426	0.0082985	0.167528	-0.733745	0.283295	-0.0356899	-2.89453	1.97573	-0.382946	-0.0723525	-0.206802	0.728994	1.04742
STM0240	yaeJ	aminoacyl-tRNA hydrolase	0.117491	0.0487702	-0.382848	-0.211768	-0.793405	-0.933793	1.31318	2.672	-1.029	-0.144959	0.705703	-0.726964	-0.398345	-0.413967	-0.0847256	-0.390241	-0.401482	-0.713198	-0.0314778	0.125163	0.789746	0.365199	-0.449176	0.0841484	0.565582	0.136882	0.330708	0.183953	-0.0169058	-4.27761	1.24694	-1.15633	-1.21649	0.228597	-0.262526	0.637258
STM0243	yaeB	tRNA (N6-threonylcarbamoyladenosine(37)-N6)-methyltransferase TrmO	-0.184251	0.0277006	-0.129684	0.273524	0.110777	-0.187842	1.86714	1.0177	4.66929	0.0754292	0.261378	0.0301944	-0.075821	-0.1773	-0.0521374	-0.31939	0.0508079	0.0403572	-0.0204954	-0.183524	0.109895	0.150737	-0.386872	-0.0293202	-0.0708664	0.22691	1.45486	0.67151	0.581932	2.83378	1.33414	3.55947	-0.499554	-0.849403	-1.00395	-0.590513
STM0244	rcsF	Rcs stress response system protein RcsF	0.200463	0.130065	-0.27391	-0.0117877	-0.527777	5.6502	-3.75675	1.72381	0.204158	-0.352228	-0.717811	0.513182	0.269267	0.157814	0.580209	-1.09677	-0.776859	0.532183	-0.138171	-0.227276	0.621672	0.0794545	-0.0831021	-0.222555	-0.147755	0.510995	0.774165	-0.636898	-0.823496	-3.03996	-3.52235	0.358724	0.00379697	-0.836004	-1.71499	-4.65783
STM0245	yaeC	methionine ABC transporter substrate-binding protein MetQ	0.0112643	0.0800689	-0.068125	0.143201	-0.935612	-0.431538	-0.0312588	0.649439	-0.534629	-0.0361711	0.0324608	-0.212889	-0.369863	0.341245	0.00429177	1.15582	0.503469	-0.193488	0.305599	0.0741608	-0.906841	-0.20308	0.318893	0.333583	0.287358	0.0725949	-0.435448	0.741841	0.691513	3.67394	-4.3651	-0.510308	-0.720162	0.672142	0.618977	0.994227
STM0246	yaeE	DL-methionine transporter permease subunit	0.0103394	0.0180086	0.0404057	0.415652	0.0127543	-1.98341	0.135864	0.894618	0.151361	0.0394142	-0.39076	-1.7675	0.0328676	-0.0195575	-0.890117	0.0139046	-0.0125703	-1.74454	0.0986319	0.147226	-0.619975	0.118965	-0.189183	-0.146246	-0.12129	-0.116118	-0.357378	0.165042	0.104435	-1.01835	1.03297	4.59254	0.293483	0.680421	0.416694	1.20945
STM0247	abc	D-methionine ABC transporter, ATP-binding protein	-0.114836	-0.0568713	0.0122548	-0.0231004	-0.397399	2.9419	0.769279	0.872712	2.42017	-0.0579946	-0.252361	0.102714	-0.040038	-0.213835	-0.704141	-0.417321	-0.0970337	3.16615	0.0554934	-0.199547	-0.228966	-0.0738502	0.209167	-0.493874	-0.00176988	-0.178827	-0.300482	0.447984	-0.117549	1.63983	1.1954	4.46153	-0.406827	0.405676	0.035667	0.02969
STM0248	yaeD	D-glycero-beta-D-manno-heptose-1,7-bisphosphate 7-phosphatase	-0.0367781	0.206193	-0.221763	3.64935	3.87929	8.16474	3.83852	5.22697	8.15519	1.68187	0.980236	1.32848	-2.04735	-1.40155	-4.63037	3.11736	2.95729	12.4001	-0.188002	-0.594199	-4.97276	-0.116398	-0.365882	-5.2128	0.0743204	0.458745	-4.89571	-0.770574	-1.25914	0.397395	0.972811	2.09305	0.818961	3.21028	2.74012	-1.6021
STM0252	rrlH	23S ribosomal RNA	-0.000926236	0.158101	-0.284435	-0.380988	-4.02738	-0.129596	-3.91136	3.66403	-0.154294	-0.834857	-0.225693	0.040956	-0.332097	0.680063	0.490948	-0.981809	-2.07996	0.0731044	0.126286	-0.352261	0.868483	-0.818615	-0.621638	1.51127	0.100705	-0.406529	-2.63892	-0.325531	-0.699004	9.34323	-3.69406	-0.0474591	-0.340516	-0.480136	-1.18713	0.417183
STM0255	yafB	2,5-didehydrogluconate reductase B	-0.303189	-0.063165	-0.00945751	0.280941	-0.1415	0.0418387	-0.98183	0.146121	-0.0304776	-0.201387	-0.00800895	0.28065	0.406648	-0.165278	-0.591369	0.057371	0.0137972	0.288842	0.0886638	-0.325378	0.284078	-0.0176491	-0.195503	-1.22255	-0.144698	-0.0274344	-1.21992	0.0714612	0.200705	-0.711082	-1.08382	-0.322071	2.20021	0.284359	-0.60322	0.0676157
STM0256	yafC	putative LysR family transcriptional regulator	0.0733943	-0.0889986	0.0757163	0.598592	0.602577	0.772889	-3.8383	0.53251	4.48529	0.224843	0.00725241	1.01709	0.444506	0.624155	-0.682089	0.436963	-0.0929774	1.02671	0.0742179	0.0937547	-0.864248	0.0978925	-0.329102	0.395474	0.123589	-0.180071	0.412992	0.211831	0.415706	-1.98035	-3.63266	0.275816	0.493833	-0.3499	0.342073	1.74596
STM0257	STM0257	MFS sugar transporter	-0.0538125	-0.187716	0.0866607	0.357374	0.570211	1.7693	-1.45281	-0.463888	3.18873	0.417043	0.450226	2.01677	0.401578	0.626813	0.308506	0.391592	-0.134451	2.02236	0.389266	0.104073	0.343508	-0.129052	0.0719948	0.0279462	-0.0192641	-0.0957458	-0.252584	-0.32557	0.104726	-1.56102	-0.529152	4.08032	2.64713	-0.00534396	0.0790533	1.51965
STM0258	yafD	putative cytoplasmic protein	0.0129749	0.0673738	-0.141335	0.284117	0.0464226	1.66068	1.05395	-0.104102	2.86928	0.492504	0.811637	-0.204696	0.624749	0.574455	-0.219986	0.367988	0.277419	-0.186241	0.120865	0.0514458	0.16429	0.254796	0.437238	-0.57889	0.140345	0.270711	0.226044	0.464949	0.0785976	-0.217092	-0.268085	-0.614766	-0.724473	0.574616	0.538685	1.09596
STM0259	yafE	SAM-dependent methyltransferase	0.103181	-0.118523	0.13709	-0.353183	-0.209128	-0.311757	-0.731595	1.61118	-0.365052	-0.300695	-0.513724	-0.0622667	0.0566804	0.263441	-0.183439	-0.506465	-0.535958	-0.0434298	0.0421549	-0.0679887	0.292838	0.0053075	0.24574	0.0828793	0.0666152	0.0914038	0.184225	-0.438568	-0.243068	-3.61627	-0.721307	-0.59293	-0.580147	1.1808	1.02256	1.64259
STM0260	dniR	murein transglycosylase D	-0.0520422	0.0887817	-0.149339	-0.05441	0.118391	-0.12589	-0.768066	-0.168907	2.03325	0.248443	-0.0121214	0.121653	0.638341	0.804476	0.0778655	-0.134409	-0.0645815	0.929096	0.0774934	0.172086	0.321562	0.154589	0.28852	0.398963	0.137437	-0.0765199	0.553262	0.0622256	0.0155794	0.585166	-3.12428	3.20028	0.894247	1.28718	0.928563	1.09311
STM0261	gloB	hydroxyacylglutathione hydrolase	-0.113479	0.133095	-0.220335	0.0660385	-0.333374	0.00835094	0.614098	0.740995	1.98298	-0.228746	0.197265	0.255052	0.74057	0.606749	-0.143644	-0.439255	-0.2553	0.269587	0.369589	0.275067	0.430821	0.421467	0.268871	-0.0452421	-0.0412252	-0.15453	0.294531	0.205817	-0.0943011	2.74606	-1.55934	2.73964	-0.269903	1.34625	1.07656	1.36564
STM0262	yafS	putative SAM-dependent methyltransferase	0.0316076	0.0996539	0.0674963	-0.203985	-0.489305	-0.163081	-2.46151	1.74594	4.81116	-0.378031	-0.0327495	0.0849167	0.28172	0.728667	-0.426014	0.263251	0.0523813	0.0931837	0.124709	0.0887478	-0.201197	-0.0291382	0.126382	-0.450882	0.0950526	0.18284	-0.230379	0.163669	0.100972	-3.47191	-1.09053	0.0735007	-0.442849	0.261661	0.102968	-0.181464
STM0266	STM0266	hypothetical protein	0.0275522	0.161204	-0.381188	-0.595197	0.0668354	1.05066	-3.75376	-0.394887	0.493118	0.184194	-0.235016	0.801186	0.725297	0.221995	-0.239196	0.605728	0.440116	0.809127	0.0408139	0.063346	0.371583	-0.109208	0.0952651	0.102598	-0.252347	-0.000871085	-0.1098	0.536393	0.113396	5.40767	1.70193	0.369774	0.255774	0.523036	0.780315	0.732851
STM0267	STM0267	sciB domain protein	0.0827759	-0.196234	-0.0068605	-0.0658319	0.166851	6.07027	0.279389	2.16714	-0.0689441	0.235842	-0.0916988	0.233667	0.726787	0.782938	0.592282	0.394707	0.499701	0.24442	-0.00111604	-0.135399	0.300661	-0.206973	-0.0815904	0.637247	-0.0156731	-0.0566346	-0.723993	0.088902	0.365926	0.679972	1.38532	4.69511	0.0126441	-0.555771	-0.635188	-0.635327
STM0268	STM0268	type VI secretion protein	0.0323717	0.0795669	-0.0190838	-0.145837	0.549374	1.54651	-0.639258	-2.5146	1.49369	0.177885	0.199827	1.79743	1.08196	0.79938	-0.00789278	0.344398	0.66918	1.80677	0.0946225	0.0990353	0.310679	-0.1273	0.112943	0.222326	-0.159281	0.0773715	-0.0777949	0.00332984	0.343184	0.419375	-0.554167	1.31275	2.35501	0.502896	0.281245	0.341388
STM0269	STM0269	hypothetical protein	-0.0173698	-0.0135341	-0.0895193	-0.220784	-0.291664	-0.329236	-0.347321	-0.662835	2.85533	0.0142883	0.00308862	-0.233751	0.823973	0.744721	-0.0599477	0.130743	0.333206	-0.222663	0.117248	0.226314	0.19926	0.052621	-0.150722	0.103248	-0.0622916	0.0169934	-0.0881535	0.12842	-0.0195212	-1.63685	-0.430306	-0.65539	-0.769559	-0.452917	-0.260745	-0.444561
STM0270	STM0270	impE family protein	0.204234	-0.186314	0.0121083	-0.459385	-0.839166	-0.110797	0.303078	-3.7962	-0.179457	0.260499	0.148091	0.136635	1.20842	0.659655	-0.196897	-0.0278608	-0.292514	0.147534	-0.267064	-0.3051	-0.123506	0.0157405	0.0533846	0.276464	-0.204695	-0.27263	-0.100441	-0.214458	-0.284397	-2.84497	-1.26663	3.25254	0.0597121	-1.25233	-1.10532	-0.22822
STM0271	STM0271	hypothetical protein	-0.256518	-0.0160354	0.0223951	-0.284898	-0.597729	0.696867	0.502138	0.200454	0.623723	0.206269	-0.440063	0.940214	1.21473	0.556846	0.364466	0.118736	0.0341203	0.950577	-0.0858713	-0.149456	0.461498	-0.0958561	-0.411965	0.0367333	-0.0581408	0.065319	0.438672	0.0424645	-0.0384089	-1.03059	-0.0414001	0.927033	0.417216	-1.22416	-0.489171	-0.851637
STM0272	STM0272	ClpV1 family T6SS ATPase	-0.10633	0.0823679	-0.0101598	-0.214703	-0.150901	-0.223655	0.679633	-0.615986	0.585865	0.169287	0.216083	-0.637477	1.40424	1.33718	0.284175	0.425537	0.552856	-0.641072	0.116108	0.176871	-0.16701	0.0290103	0.0817109	-0.169274	0.130697	0.0489138	-0.188053	0.169541	0.440919	-0.479001	-0.217	3.06736	1.41878	0.212129	-0.160433	0.189145
STM0273	STM0273	type VI secretion system-associated protein	0.143916	-0.414504	0.372273	1.09614	0.402291	0.0550028	-0.527936	-3.83744	0.0345315	1.02829	-0.320459	0.237058	1.25409	0.907666	-0.122592	0.248689	-0.279083	0.268702	-0.0615399	0.171381	0.93327	0.296261	0.520836	-0.505666	0.151002	0.499571	0.859458	-1.46887	-0.69508	-2.94934	0.44536	-0.167539	-0.154103	0.100834	1.22721	2.2124
STM0274	STM0274	EvpB family type VI secretion protein	0.0401919	-0.0883766	0.0785284	-0.265219	-0.0225371	0.492084	0.220008	-0.0819523	1.68507	0.110969	0.361981	-0.137981	1.28367	1.33525	-0.341102	-0.172901	0.0315008	-0.124618	0.181471	0.0202631	0.0155535	-0.207379	0.122365	0.728567	-0.254503	0.0163842	-0.321884	0.512713	0.254743	3.2072	-1.62066	3.16869	1.82379	0.2603	0.294055	-0.502149
STM0274A	STM0274A	invasol SirA	-0.162007	0.00426868	-0.0911415	0.768896	-0.741531	-1.25323	2.19302	-4.56203	-1.26434	-1.37837	0.289228	-1.07588	1.37751	1.28013	-2.54591	0.251719	0.274016	-1.03925	0.109478	-0.279651	-0.510628	0.431351	0.605636	-2.36838	0.0319436	-0.213919	1.106	-0.146478	-0.0166256	-4.27185	-4.56777	-0.871058	-1.46942	0.199194	0.458048	-0.142939
STM0275	STM0275	putative cytoplasmic protein	0.0480592	0.144653	-0.025678	-0.197601	-0.251417	-0.322134	-0.112024	-4.29536	-0.402756	-0.659343	-0.444536	-0.100402	1.0459	0.595799	-0.118648	-0.196868	-0.466253	-0.0807576	-0.119733	-0.233012	-0.209441	-0.154238	0.20939	0.0865607	-0.46536	-0.183795	-0.393273	-0.0323706	-0.132706	-3.64796	-0.218683	-0.415527	-0.151458	0.437454	-0.00112637	1.18828
STM0276	STM0276	Hcp1 family type VI secretion system effector	-0.0838946	-0.404124	-0.0269984	-0.0630242	-1.42348	-0.297173	-3.95691	-3.71474	-0.320248	0.409089	-1.70149	-0.137767	0.600265	0.370841	-0.411651	0.0589016	-0.889814	-0.0962984	-0.259464	-0.336372	0.256523	0.295992	-0.211728	-0.578086	0.696593	0.133181	0.489917	-0.182454	-0.315504	-3.32973	-3.67304	-2.77286e-05	-0.521775	-0.439948	0.177743	0.893696
STM0277	STM0277	hypothetical protein	-0.452861	0.132565	-0.394923	0.71382	1.30489	0.345978	-3.19264	-2.93638	0.351662	-1.38891	-0.552178	0.531345	1.37933	1.53584	0.738069	0.88178	0.0942196	0.566803	0.448405	0.16872	-1.56381	-1.67436	0.400447	-2.1178	-0.80274	0.396942	-0.181856	1.2847	0.613141	-2.67191	-2.89504	8.46183	0.139346	-0.543232	1.40154	-0.377762
STM0278	STM0278	putative periplasmic protein	-0.105434	-0.0532544	1.25887	-1.37385	-3.05307	1.01892	-2.78748	4.57036	1.03169	-0.205658	-0.938718	1.21149	1.47155	0.606855	-0.205257	0.054179	0.20685	1.24604	-0.355523	-0.899942	-4.64783	-0.988436	0.376419	2.17741	0.377756	-0.867539	-2.29305	1.25568	-0.260646	-1.99302	-2.46687	1.12417	0.815356	-1.82473	-3.8577	-3.97561
STM0279	STM0279	Hcp1 family type VI secretion system effector	-0.00145091	-0.144254	-0.313474	0.842647	0.609696	-0.00618536	-4.19752	1.42936	-0.0437551	0.551215	0.415915	0.241409	1.52158	1.25854	-0.409625	0.410072	-0.108314	0.25511	0.136298	0.283609	0.12081	-0.170368	0.235759	-0.912452	-0.803453	-0.266441	-0.234008	0.343531	0.123102	-3.31311	0.595354	5.65136	2.19281	-0.822992	-0.240828	0.281545
STM0280	STM0280	type VI secretion system-associated lipoprotein	-0.149995	0.834527	-0.0604393	-0.880795	-2.1458	0.665321	-2.53989	-2.24106	0.68285	1.00269	0.234418	0.851478	1.52435	1.75806	0.517815	0.614876	1.20974	0.886564	1.41107	0.281351	-0.413563	1.80144	0.785182	1.91525	-0.773023	0.190773	0.305179	0.334062	0.326223	0.510092	4.73402	1.36571	0.465482	0.713086	-3.58731	-2.83008
STM0281	STM0281	type VI secretion system-associated protein	0.0797795	-0.0807036	0.0625536	0.150538	0.112329	1.36306	0.82651	-2.4662	3.12278	0.201609	-0.108605	-0.497068	1.3039	1.35342	0.0941446	0.129918	-0.055409	-0.492559	-0.0709945	-0.0734896	0.171905	0.193707	0.158732	0.421955	-0.0218073	0.0984062	-0.234034	-0.242924	-0.217772	1.1006	0.15693	-0.639971	3.28419	-0.349479	0.00689761	-0.594753
STM0282	STM0282	hypothetical protein	0.0402061	-0.0518197	-0.13144	-0.0352095	0.159298	-0.985231	0.793094	0.223807	0.969847	0.0275791	0.0581409	-0.744821	1.36939	1.16827	0.0556713	0.00719752	0.160178	-0.731133	-0.195581	-0.0592664	0.222937	-0.136226	0.018613	0.249062	-0.0839177	-0.0515319	0.145821	0.19778	0.00619399	1.57619	0.384269	2.17169	4.28033	-0.531932	-0.552853	-0.754356
STM0283	STM0283	hypothetical protein	0.00315106	0.0748899	0.100765	0.268271	-0.0223655	0.485126	-0.354884	-0.214222	3.37838	0.162793	0.09777	-0.658433	1.37459	1.3639	-0.467467	0.227667	0.208864	-0.639183	0.0773109	0.0129457	-0.196969	-0.00493089	0.367155	-0.17104	-0.0850785	-0.131497	0.0432516	0.117663	0.017214	2.03474	-1.85099	2.54448	1.06792	0.362092	0.0674057	0.310847
STM0285	STM0285	hypothetical protein	0.0448274	-0.0657429	0.0895085	-0.0237226	0.399398	1.00672	-0.101101	-0.54645	3.02785	0.102901	-0.00185785	-0.132702	1.48421	1.32872	-0.0471113	0.404506	0.600085	0.305762	-0.0155376	-0.0970717	0.145501	-0.010368	0.354284	0.294141	0.00328474	-0.0381541	0.241276	-0.0761601	-0.281641	-2.85122	0.523828	2.41679	0.339085	-0.278595	-0.530456	-0.186832
STM0286	STM0286	hypothetical protein	0.155912	-0.477247	0.22803	0.383268	0.015372	-1.03793	1.93161	-5.16221	-1.07762	0.181128	0.552424	-0.778596	1.59265	1.51678	-0.594321	0.323025	0.456572	-0.772642	0.133437	0.284402	0.795809	-0.323742	-0.00215953	-0.00126245	-0.323075	-0.319335	0.484052	0.485646	0.166884	-1.09347	-5.24717	-1.29407	-1.26705	-0.952841	-0.598452	-1.20067
STM0287	STM0287	putative periplasmic protein	0.163704	-0.0216375	0.149476	-0.107676	0.0901017	4.48281	-2.84016	1.33455	2.46997	-0.0883512	0.0744507	-0.507576	1.11292	1.5579	-0.161056	-0.0811591	0.185794	1.5778	0.0324314	-0.0155313	0.066884	-0.0496766	-0.10858	0.0477414	0.0980656	-0.186406	-0.127103	0.442951	0.549041	-4.07173	0.584348	-0.647776	-0.5935	-0.0801931	-0.0212059	0.464553
STM0288	STM0288	putative cytoplasmic protein	0.098688	0.0186867	0.056594	1.09891	-0.152549	0.695557	0.637678	-3.15642	0.654674	0.494916	0.190972	0.951263	1.27086	1.48771	0.36379	-0.00575888	-0.0011719	0.956401	-0.294164	-0.287145	-1.35043	-0.317355	0.374775	-0.137442	-0.749069	0.179431	-0.604412	0.122751	0.266334	-1.80508	-3.27546	0.631313	0.480167	0.892345	0.287339	-0.615998
STM0289	STM0289	type VI secretion protein Vgr	0.0108746	-0.104523	-0.00735629	0.00166567	0.11757	2.13619	-0.0470616	0.633354	2.87856	0.33633	0.0689253	1.1132	1.57103	1.39032	0.203881	0.173716	0.13867	2.38502	-0.13034	-0.0364404	-0.123278	-0.0709385	0.44438	0.173587	0.0218107	-0.194608	-0.503855	0.00717983	0.191131	-0.771638	0.219395	3.26961	3.05406	-0.183703	-0.288717	-0.595234
STM0290	STM0290	hypothetical protein	-0.154179	-0.0520013	-0.0985807	-0.0271834	0.0833101	3.28214	-0.417504	-5.42338	-1.61904	0.240443	0.801581	-1.33203	1.88934	1.34592	0.273431	-0.0295463	-0.173651	-1.31745	-0.0875273	-0.173411	-0.368036	-0.440434	-0.141478	-0.294042	-0.272948	-0.016281	-0.113593	0.458482	0.341652	4.81202	-0.533755	4.07869	7.87245	-1.16191	-0.647474	-0.830769
STM0291	STM0291	putative RHS-family protein	-0.00990996	-0.0348461	0.0201928	0.1912	0.0104171	1.96149	-0.132234	-1.58928	2.25944	0.231171	0.128309	0.377704	1.38662	1.18691	-0.0803367	-0.0947933	-0.248163	1.36388	0.0837384	0.0594007	0.0890874	-0.0326433	0.114031	0.169549	-0.102127	-0.173072	-0.0847579	0.0523821	-0.0721751	-0.492901	0.0153414	0.160932	1.32136	0.247125	-0.00421922	0.463391
STM0296	STM0296	putative cytoplasmic protein	-0.130342	0.240892	-0.0562385	-1.05629	-0.97263	-0.257676	2.04003	-3.67565	-0.247539	-0.26362	-0.785855	-0.0733685	-0.0202854	0.398492	-0.365811	-0.100054	-0.637498	-0.0377475	-0.882283	-0.34524	-0.602555	0.0258833	-0.328016	-0.0689096	-0.0514967	0.096391	1.14058	0.0900965	0.0460681	4.01491	-3.75987	-0.0240839	-0.40761	-0.164961	-0.126671	-0.725335
STM0299	safA	putative outer membrane protein	-0.420148	0.203341	-0.0625184	-0.0380995	0.51603	-1.24851	1.7955	-4.7469	-1.24777	0.150697	0.327039	-1.06576	1.29046	0.773436	-0.342963	0.367189	-0.333384	-1.03173	0.27291	-0.0794942	0.0794587	-0.0138187	0.136383	-0.315184	0.146887	-0.510033	-1.10259	-0.486525	-0.0038783	-4.30079	-4.80835	-1.08102	-1.39712	-0.0643193	0.288213	0.312554
STM0300	safB	putative fimbriae assembly chaparone	-0.0201037	0.116854	-0.0684859	0.240362	0.153326	-1.55153	0.316319	-0.163901	-1.59774	-0.267296	0.109506	-1.30995	1.06709	0.540843	0.382711	-0.23813	-0.478952	-1.29854	0.0750417	0.0937704	0.181303	-0.206542	0.122374	0.901109	-0.144669	0.144131	-0.370425	-0.0303778	0.161005	-0.134822	-1.82894	3.90978	0.346497	-0.32553	-0.107013	-0.289315
STM0301	safC	pilin outer membrane usher protein SafC	-0.00963741	0.0123623	-0.0764944	0.0356031	0.0923307	0.863684	-0.341375	0.323398	1.55394	0.0271581	-0.111884	-0.0120936	0.892766	0.754319	-0.0385275	-0.352512	-0.505431	0.00810884	0.00913433	0.0142767	0.453611	-0.0356714	0.0947893	0.109103	-0.12876	-0.0176443	0.0929429	0.0582565	0.245529	0.893331	-0.439297	2.22323	3.22204	0.099211	0.0594802	0.378627
STM0302	safD	pilin structural protein SafD	0.0114772	-0.0140352	-0.326817	0.231584	0.249723	3.5503	-3.74121	3.1175	-0.177059	0.370079	-0.297663	0.10353	0.385838	1.02562	0.444376	0.734841	0.443751	0.107173	0.262062	0.353877	-0.394625	-0.0477721	-0.358521	0.972292	0.559827	0.356866	0.285343	0.158503	0.122521	-1.00788	-3.43757	0.472263	5.70917	1.35727	1.64103	0.876302
STM0303	ybeJ	carbohydrate transporter	0.00574407	0.13695	-0.442037	-0.148375	-0.633962	-0.088694	1.01156	-3.57117	-0.129493	0.298018	0.169304	0.150735	0.854725	0.710866	-0.118445	-0.523932	-0.456172	0.154648	0.178046	0.133993	-0.241225	-0.175142	-0.240773	0.0173258	-0.00424542	0.1901	-0.568014	-0.135005	0.0762387	-3.13143	-3.72205	4.38935	-0.289144	0.0643885	0.738453	0.972023
STM0304	sinR	transcriptional regulator	-0.576918	-0.496712	0.355803	-0.802941	1.04699	0.632039	-3.21615	-2.86627	0.639705	0.518821	0.217349	0.805403	0.00114068	0.796869	-0.770518	-0.452197	-0.229029	0.837941	0.46604	0.262204	-0.117565	0.0903138	0.427764	-0.19816	0.133298	0.0478074	-0.967518	1.14801	0.670692	7.01258	-2.98055	0.701538	0.481057	-0.0461944	0.314578	-2.04059
STM0305	STM0305	hypothetical protein	0.382245	-0.378785	0.212378	-0.921783	-0.0105576	-0.261935	-4.38611	-4.07271	-0.251985	-0.278871	0.114003	-0.0853741	-0.914327	0.363495	-0.00399777	-0.517886	-0.304771	-0.0593973	0.176741	0.220956	-1.57706	0.546431	0.116648	-0.127795	0.191303	-0.0622608	0.75742	0.117604	0.165708	-3.32214	-4.15714	-0.491718	-0.402085	-0.115008	-0.475101	1.35377
STM0306	STM0306	adhesin	-0.228938	-0.0186352	-0.211305	0.16646	0.53306	1.88925	0.368952	0.459691	0.0616788	0.19067	0.0360614	0.342771	0.817721	0.413493	-0.299964	0.0485585	-0.379408	0.352585	0.0211711	0.0704287	-0.0322133	0.1261	0.734454	0.238668	-0.0271292	-0.0609436	0.345398	-0.0489219	-0.107762	-3.25234	-3.84049	0.0874788	2.41156	0.533321	0.320131	0.785954
STM0307	STM0307	hypothetical protein	-0.0192887	-0.0101625	-0.166645	0.0317494	-0.299771	-1.22333	0.30657	0.77195	-1.23066	0.0755483	-0.0233095	-1.06514	0.744415	0.408345	-0.789761	-0.238027	-0.980852	-1.03114	0.0674195	-0.375873	-0.473121	-0.366465	-0.469874	-1.10381	-0.339363	-0.200919	-0.865388	0.0772832	0.122653	-4.27206	-5.05641	-1.38024	-1.36278	-0.981996	-0.818375	-1.08166
STM0308	yafV	putative amidohydrolase	-0.316697	-0.0513815	-0.110373	0.513804	0.426509	-0.0886226	0.934219	-4.81558	-0.798026	-0.112634	0.286929	-0.514143	1.15523	1.02693	-0.196058	0.171232	0.119391	-0.513295	0.402962	0.4089	0.018081	0.190085	-0.0729892	0.114376	0.180668	0.152984	-0.553501	0.297209	0.44925	1.16114	0.788111	2.77309	1.51316	1.64532	1.20569	1.80346
STM0309	yafH	putative acyl-CoA dehydrogenase	0.0526586	0.069917	-0.0614827	0.231254	-0.13116	0.592824	-0.734839	-0.48988	2.48486	0.117124	0.00509793	-0.655802	0.922702	0.596101	-0.0136562	0.126048	0.0905935	-0.622385	0.156495	0.157394	0.311049	-0.182502	-0.157498	0.162716	-0.0106391	-0.0600901	0.0960621	0.0541098	0.190894	0.0142447	-0.387626	2.58781	2.95788	-0.0471318	-0.132718	-0.0627161
STM0311	yafJ	class II glutamine amidotransferase	-0.0643376	0.0771551	-0.00338734	0.219513	0.371166	1.91219	-1.48361	-0.373398	0.219843	0.201626	0.119245	0.500673	0.688282	0.554604	0.158773	-0.00487903	-0.0356203	0.510599	0.0186437	0.101613	0.0779859	0.0104458	0.0483189	0.136896	0.0691606	-0.0299196	-0.518536	-0.0422532	0.149245	0.241733	0.485659	2.66956	0.30808	0.00345735	0.34798	-0.515573
STM0312	yafK	transpeptidase	0.00558941	0.154752	-0.0399572	-0.0253927	0.368777	2.35171	-0.27142	-4.46428	-0.871555	-0.140117	-0.146165	-0.59197	0.0281119	0.368315	0.103288	-0.416713	-0.546164	-0.587383	-0.134274	-0.126549	-0.0933657	-0.250419	-0.217227	-0.35581	-0.242142	-0.0442249	0.378208	-0.190059	-0.382886	-2.51368	-2.10971	-0.721914	-0.664037	-1.4775	-1.7402	-0.728682
STM0313	dinP	DNA polymerase IV	0.0444384	-0.0790257	0.150562	0.464326	0.0578368	0.172287	-4.42314	0.983207	5.16746	-0.136441	-0.100868	0.39192	0.285235	0.701632	-0.347037	-0.16307	-0.0404755	0.397252	0.154814	0.0654391	-0.0159746	-0.192482	-0.0362034	0.665559	-0.177682	-0.147723	0.248786	-0.0275729	0.245936	0.13244	-1.55467	3.41673	0.00958348	0.52408	0.327264	1.35025
STM0315	prfH	peptide chain release factor H	0.0515518	0.231589	-0.048601	-0.0394189	0.223433	0.0495498	0.730488	-3.86168	0.0166893	-0.39678	-0.391977	0.298858	0.703724	0.36621	0.16962	-0.313506	-0.60714	0.280711	-0.269226	-0.0544255	0.500382	0.2194	-0.176566	0.0345667	-0.523842	0.0859644	-0.139101	0.0295032	-0.286552	-3.2611	1.35737	-0.19986	-0.105976	-0.328186	-0.671376	-0.0794815
STM0316	pepD	cytosol nonspecific dipeptidase	0.135207	0.0229641	-0.0767651	-0.359359	0.00862836	1.77262	-0.556111	-1.16254	-0.375248	0.0845707	0.0519264	-0.0321446	0.123143	0.104595	-0.101083	-0.0871294	-0.252737	-0.160479	-0.0450016	-0.225216	-0.161854	-0.2403	-0.155693	-0.439941	-0.0477442	-0.203132	-0.57991	-0.262808	-0.152968	-0.428339	-1.6205	-0.350293	0.0933955	0.190993	0.0769328	-0.266743
STM0317	gpt	xanthine phosphoribosyltransferase	-0.134736	-0.047175	0.0915937	0.522752	0.47406	-0.257602	-4.33914	-3.83698	-0.298213	0.258471	-0.310151	-0.0303265	0.438077	-0.110584	-0.45935	0.0242532	-0.319425	-0.0256704	0.0656203	0.25196	-0.463097	-0.284447	0.385603	0.877883	-0.0269691	-0.234949	-0.658282	-0.523506	-0.192301	1.0364	1.09048	-0.189608	-0.414642	0.998123	1.20104	0.298654
STM0318	yafA	fermentation/respiration switch protein	-0.111396	-0.0144996	0.0235558	-0.13224	-0.0458704	1.82671	-1.92269	-0.916351	1.91258	-0.25918	0.144633	-0.491738	0.067161	0.145705	-0.0668861	-0.459932	-0.309909	-0.486046	-0.144225	-0.11968	-0.0532497	-0.194665	-0.0311917	-0.328019	-0.206349	-0.265546	-0.353299	-0.314803	-0.386464	0.729331	0.0549163	2.93893	-0.87248	-0.705752	-0.487982	-0.800529
STM0319	crl	sigma factor-binding protein Crl	-0.379777	0.33492	0.261346	-0.610402	-0.408754	2.06748	2.87104	-1.52629	2.08473	0.277173	0.566529	2.24416	-0.0349518	-0.127245	2.44569	-1.90792	-1.22686	2.26198	0.0866491	0.431933	1.54484	0.563418	0.230211	-3.52011	-0.224589	-0.201214	-0.327732	-0.212942	-0.0170231	-1.00938	-1.65701	1.80649	1.9428	-2.90031	-1.44669	-2.95384
STM0320	phoE	phosphoporin PhoE	-0.037238	-0.0645093	0.0374655	0.277825	-0.142902	-0.514371	-0.0229933	0.351351	-0.576371	0.113919	-0.119416	-0.311315	0.315994	0.198235	-0.133955	-0.243654	-0.269208	-0.304223	-0.0202794	-0.00570985	-0.0302138	-0.053721	-0.00457515	0.103928	-0.393351	-0.219788	0.103346	-0.0861245	-0.0803066	0.310456	-0.221879	1.00176	1.12725	-0.112197	-0.456455	-0.335963
STM0321	proB	glutamate 5-kinase	0.0791531	-0.0803621	0.0684401	0.0565845	0.242452	0.260815	-0.19893	0.485611	0.193572	-0.00779982	-0.187102	0.489236	0.484785	0.311759	0.144654	-0.185943	-0.0839762	0.48277	-0.181379	-0.0114029	0.271808	-0.0166408	0.00550146	-0.664308	-0.216398	-0.235282	0.066504	-0.0214331	-0.454425	-3.12647	1.13522	3.52261	0.0912844	-0.0296604	-0.908583	-0.955451
STM0322	proA	glutamate-5-semialdehyde dehydrogenase	-0.0490775	0.101395	-0.144308	0.124145	0.444052	-0.895212	-0.699579	0.873193	2.17105	-0.0544602	-0.31858	-0.669452	0.29158	-0.0210902	-0.451362	-0.142748	-0.158062	-0.674752	-0.051557	-0.0276731	0.118482	-0.15594	0.00952466	-0.790835	-0.238555	-0.221849	0.134075	-0.107241	-0.218508	0.395627	-1.88054	2.30376	0.132218	0.165396	-0.0859499	0.0182913
STM0323	thrW	tRNA-Thr	0.375944	0.416808	0.0162599	0.482904	0.546502	-0.975746	-4.94432	-4.50176	-0.999533	-0.195042	-0.195072	-0.817522	0.520095	-0.179603	-0.83054	-0.112361	-0.209568	-0.798273	-0.0788764	0.001236	-0.192276	-0.520709	0.181646	-0.822352	-0.727463	-0.595305	-2.94591	-0.186321	-0.542052	-4.08549	2.42326	7.17619	-1.08634	-0.922119	-1.23371	-0.71485
STM0327	STM0327	hypothetical protein	0.319393	-0.531223	0.209878	-0.344042	-0.216421	0.447162	-3.17144	-2.70738	0.425362	0.14698	-1.17441	0.600376	0.445808	0.495682	0.903243	0.4393	-0.543364	0.616056	1.09433	0.536181	-0.0662409	0.545801	2.34119	0.649035	0.326236	1.01165	-2.03721	1.06301	0.748775	-2.66185	-2.8812	0.866812	0.33411	2.83262	3.64238	3.18129
STM0328	STM0328	putative permease	0.196632	-0.10798	0.176383	-0.257169	-0.401713	0.248254	0.852137	0.397676	0.176527	-0.763007	-0.686995	0.47458	-0.512095	-0.00130243	-0.380167	-0.473714	-0.399758	0.469288	-0.0201282	-0.0719307	-0.425127	0.0921703	-0.015347	-0.593362	-0.213847	-0.314136	0.0858076	0.123998	-0.180512	3.20539	-3.78765	0.207399	2.13991	0.584679	0.222697	-0.00531452
STM0329	STM0329	3-isopropylmalate dehydratase large subunit	0.0693066	0.372924	-0.314874	0.402297	0.136541	0.602688	-0.938351	-1.45437	3.49724	0.433911	-0.140651	0.34907	0.565628	0.0834793	-0.289047	-0.331233	-0.235368	0.3455	0.0366485	0.0445777	0.0726678	-0.0587386	-0.0987992	0.272247	-0.0802614	-0.372	0.596584	-0.250997	-0.225926	-1.14783	-2.43948	0.374605	0.986831	0.427737	0.758106	0.968116
STM0330	STM0330	3-isopropylmalate dehydratase small subunit	-0.0671023	-0.136088	0.200381	0.587174	-0.0327082	-0.403873	1.15643	1.55222	4.33943	0.149569	0.148598	-0.187684	0.517303	0.00722923	0.244725	-0.0608692	-0.217345	-0.194232	0.171931	-0.106394	-0.198968	-0.135011	-0.080977	-0.482301	-0.171757	-0.56011	0.349985	-0.00157432	0.173609	-3.55872	-0.967194	-0.477467	2.84396	0.093225	0.457496	0.938964
STM0331	STM0331	5-oxopent-3-ene-1,2,5-tricarboxylate decarboxylase	-0.0856497	0.158347	-0.177781	0.029353	0.672526	0.216718	1.28486	-0.466462	0.152748	0.114116	0.0509271	0.41088	0.442651	-0.151272	0.207587	-0.20026	-0.0693587	0.41659	0.00431978	0.0825117	-0.23651	0.0181662	0.0902011	-0.0787128	0.091959	-0.173	0.288419	-0.0180418	0.376389	-0.0680665	-1.12615	4.25403	4.5904	-0.0413665	0.11407	0.19115
STM0332	STM0332	hydrolase	-0.0302416	0.0653867	-0.116124	-0.0529942	0.227232	-0.253297	-1.71055	1.6476	0.559485	0.291022	0.375453	-0.049167	-0.484249	-0.16288	-0.17775	-0.156366	-0.377279	-0.0479322	0.132209	0.172513	0.0540466	-0.0481866	-0.162796	0.37591	-0.160187	-0.180135	-0.659612	-0.0137915	-0.257522	-2.74651	1.10879	-0.258901	-0.422574	-0.721743	-0.548833	-0.881416
STM0333	STM0333	putative LysR family transcriptional regulator	-0.193181	0.0119851	-0.0745221	0.112654	0.410724	-0.398115	-1.00918	-0.171384	-0.896034	-0.194482	-0.343059	-0.624537	-0.0795809	0.375475	-0.468923	-0.0572615	-0.230594	-0.640386	-0.0117923	0.265421	0.252254	-0.294081	-0.661367	0.0704877	-0.335929	-0.38065	0.164477	0.147656	0.076567	-0.727734	-0.826351	1.86419	-1.01596	-0.222166	-0.941356	0.0431077
STM0334	STM0334	putative cytoplasmic protein	-0.0347712	0.139176	0.00149039	1.11089	0.130779	7.08473	0.0909334	-5.44582	-1.90776	0.654441	0.545609	-1.63614	-0.382195	-0.377408	-0.149395	-0.27133	-0.453518	-1.65193	-0.151609	-0.206637	-0.606827	-0.049879	0.0548621	0.692261	-0.00269405	0.179802	0.623292	-0.0682078	0.116424	1.51697	-5.63787	-1.60516	-2.02734	-0.468527	-0.976945	-1.01869
STM0336	stbE	fimbrial assembly protein	-0.123608	0.131598	-0.177088	0.312868	0.469206	-0.79201	-0.0371338	1.56434	-0.842909	0.316037	0.278096	-0.59341	0.0538973	0.284199	0.288613	0.13792	0.0721839	-0.594858	0.325914	0.196619	-0.405506	-0.165015	0.095121	-0.203356	-0.179394	-0.161484	0.00772573	-0.000659929	0.300519	-0.845045	-4.77723	3.47362	-0.147814	-0.306142	-0.615849	-0.601665
STM0337	stbD	fimbrial protein	-0.124028	0.153499	-0.0560213	0.0292922	0.00660129	-0.448813	0.618618	-0.279857	-0.324109	0.0574066	0.183374	-0.468691	0.138661	-0.15361	-0.0062213	-0.0237329	-0.0856057	-0.468271	-0.0293063	-0.119743	0.183787	0.0582299	-0.159608	0.381226	-0.0624644	-0.223474	0.386422	-0.166984	0.0837938	1.26873	-0.321461	1.49556	3.27822	-0.643231	-0.441309	-0.529144
STM0338	stbC	fimbrial assembly protein	0.0224061	0.0111721	-0.0308666	0.00773649	-0.14197	1.36985	-0.241937	-0.733101	2.00986	-0.156896	-0.152301	0.416487	-0.124712	0.0711693	-0.191127	-0.124893	-0.253787	0.416543	0.00671518	0.0203471	0.0483811	-0.0896841	-0.200256	0.00332357	-0.0768244	-0.0565109	-0.475764	-0.175267	-0.112587	-0.952353	-1.05139	1.35106	2.00118	-0.0206039	0.0957476	-0.0332947
STM0339	stbB	fimbrial chaperone protein StbB	-0.00146678	-0.472849	0.208883	0.0333756	0.041011	-1.12423	1.76217	-4.29421	3.76579	0.126963	-0.656641	-0.999715	0.532996	0.396842	0.610153	-0.906959	-0.706971	-0.976558	-0.207105	-0.314149	0.0359373	0.00181277	-0.0563087	0.0837356	0.356808	-0.148179	-1.0337	0.532797	0.594547	2.1357	0.30362	3.70027	-1.24267	-0.672175	-2.02947	-1.03305
STM0340	stbA	fimbrial protein	0.0541516	0.44809	-0.390719	-1.03972	0.557281	-0.173703	-3.99751	-3.61552	-0.12928	0.319382	-0.827758	-0.0380572	0.892234	-0.839413	-0.329668	-0.213925	-0.889461	-0.0166912	0.0406222	-0.171765	0.827016	-1.16551	0.734946	-0.354109	-0.236109	0.30392	0.466525	0.272672	-0.117487	-3.37532	-3.78303	0.114504	-0.273722	-2.32621	-1.03757	-1.05648
STM0341	STM0341	putative inner membrane protein	0.0552567	0.096133	-0.00250637	-0.217777	-0.806418	-1.02464	-4.82803	-4.40919	-0.981142	0.314284	-0.742883	-0.889978	0.739661	-0.456078	-0.0107919	0.0365149	-0.99171	-0.865279	-0.516816	-0.0779198	-0.889046	0.18742	0.144098	-1.42027	-0.635481	-0.299254	-3.48568	0.159554	-0.67676	-4.2266	-4.56538	-0.664685	-1.11523	-1.3775	0.166913	0.655191
STM0342	STM0342	putative periplasmic protein	-0.202448	-0.142599	0.032956	-0.0764396	0.284175	-2.85644	-6.56513	2.08718	3.7279	0.0256827	-0.976576	-2.72316	-0.442719	0.146993	-0.149265	-0.40227	-0.844315	-2.70004	-0.108635	-0.356055	0.445963	-0.13986	-0.20511	-0.607268	-0.0336979	-0.309281	0.165609	-0.179162	-0.0525903	5.56294	-6.33979	-2.4252	-2.94562	-0.61388	-0.345354	-0.851138
STM0343	STM0343	putative diguanylate cyclase/phosphodiesterase domain 1	-0.022107	0.028898	0.00497862	0.0711328	0.314725	-0.43704	-2.41095	-3.96518	-0.443558	-0.0635524	-0.192144	-0.162883	0.205129	-0.0174177	-0.163377	-0.269744	-0.408455	-0.239309	0.225442	0.0382753	-0.264218	-0.25667	0.00594633	0.0731861	-0.0412043	-0.223562	0.072483	0.0398234	-0.000248408	-1.08296	0.271528	-0.160447	-0.587721	-0.185149	-0.822066	0.193065
STM0345	STM0345	hypothetical protein	-0.268422	-0.292579	-0.117163	-0.76509	0.96255	0.16928	0.105169	-3.3283	0.228173	-0.906589	-0.0447111	0.318611	0.920115	0.0471473	-0.835432	-0.915569	-0.11057	0.336214	0.0637961	0.474918	-0.434634	-0.229029	0.395614	0.133729	-0.458803	-0.00824627	-1.71809	0.560607	-0.116912	-3.20186	-3.50564	0.243422	0.0885924	1.73869	1.72368	1.99018
STM0348	STM0348	hypothetical protein	0.520369	-1.34313	0.249181	1.35005	0.118138	0.633414	-2.59403	-2.23754	0.67977	-1.32909	-1.66929	0.77109	0.383535	1.20384	0.408669	-1.77161	-1.05786	0.791677	0.42751	0.0338325	0.982061	0.768707	-0.156169	0.234378	0.251412	-0.207094	0.772602	-0.931327	0.267052	-2.63091	-2.41518	1.31308	0.54013	-0.929109	0.73805	-4.42234
STM0349	STM0349	hypothetical protein	-0.149747	0.341596	0.0523483	0.8034	-0.357017	-0.694545	-4.25946	1.93624	-0.650539	-0.284548	0.195546	-0.559343	0.38932	0.010212	0.470854	-0.519772	-0.062413	-0.537769	0.554953	0.793499	-0.478266	-0.0388323	0.324621	-0.375498	-0.296314	0.0390139	0.293634	-0.0520924	0.951372	-3.95997	2.57491	-0.295145	-0.78576	1.36849	1.38491	2.46186
STM0350	STM0350	homology to outer membrane efflux protein	-0.0595291	-0.0436325	0.0385776	0.04943	0.00713536	0.708894	-0.515261	1.39803	2.29631	0.192547	0.0845738	0.912364	0.213	-0.107882	0.219905	0.280282	0.368456	0.909646	0.0706593	0.0599655	0.120061	-0.162419	-0.146002	0.121832	-0.128051	-0.0037755	-0.755458	-0.107209	-0.186806	-0.334934	0.19703	2.57396	2.74309	0.181323	0.270894	-0.52943
STM0351	STM0351	multidrug efflux RND transporter permease subunit	-0.0975652	-0.0250465	-0.0832073	0.338555	0.718759	3.28762	0.23079	1.07977	1.60843	0.254992	0.143331	2.73971	0.578401	0.312818	-0.140683	0.338293	0.335887	1.47352	-0.0517407	-0.149653	-0.238615	0.00092073	-0.0487218	0.199093	-0.11001	0.015285	-0.173865	-0.0925985	-0.116885	1.19157	0.927589	2.04655	1.1838	-0.058489	-0.0200548	0.0620048
STM0352	STM0352	efflux transporter periplasmic adaptor subunit	-0.137495	0.0894652	-0.148443	0.120251	0.294607	-0.279533	0.733953	1.15755	3.23477	0.304539	0.244438	-0.0596165	0.233235	0.255759	-0.0616818	0.332417	0.554735	2.25169	0.195757	0.175967	0.246214	-0.236592	-0.225404	-0.0752078	-0.22537	0.000431415	-0.2991	0.0794954	0.227833	-2.02732	-0.231906	3.49072	4.16484	-0.183809	-0.341748	-0.143664
STM0353	STM0353	copper-translocating P-type ATPase	0.00286042	-0.00787256	-0.128316	-0.072759	-0.106829	0.223634	-0.476909	-0.609763	-0.722272	0.0715708	-0.212785	-0.468893	0.294358	0.136144	-0.431184	0.115317	0.264913	-0.475606	-0.00243992	-0.0375649	-0.074618	-0.0294407	0.201978	0.12608	-0.0727949	0.0128262	0.424455	-0.206393	-0.0886539	-1.19955	0.146145	4.65084	-0.846071	0.313296	0.445329	0.322034
STM0354	STM0354	Cu(I)-responsive transcriptional regulator	-0.125185	-0.387606	-0.0548182	-0.130815	0.504711	1.93974	1.23043	-3.01061	0.693109	-0.108485	0.567026	0.946723	0.543897	0.840467	-0.730102	0.343723	-0.138477	0.944131	0.462846	0.450852	-0.671886	-0.0187255	-0.237737	-0.92082	-0.507424	0.0595826	-0.701228	0.0546925	0.654909	-0.456498	2.64805	8.48194	0.584781	0.630346	0.487754	-0.574099
STM0355	STM0355	heavy metal transport/detoxification protein	0.503792	0.579899	0.206049	1.30545	0.792335	0.71324	-3.36297	-2.97167	0.703797	-0.527936	-0.424012	0.850762	0.688819	-1.37406	-0.957563	0.537773	0.444309	0.867369	0.403008	0.0966463	-0.300143	-0.106545	-0.9597	-2.56629	-0.202536	-0.425007	0.0855141	-0.230028	0.665208	-2.71705	-3.25637	0.462225	0.611041	-0.202338	-1.88545	-4.34982
STM0356	STM0356	MFS transporter	0.0446272	-0.0181686	0.0228019	-0.120285	0.392258	1.21595	-2.09814	0.360396	2.36556	0.208063	0.268062	-0.415873	0.303433	0.191879	-0.0833724	-0.289774	-0.145294	-0.418804	0.273381	0.112739	-0.101705	-0.114321	0.202361	-0.698866	0.164486	-0.072814	-0.50049	-0.0441852	-0.145888	1.02498	-2.3902	3.80083	2.65334	0.122115	0.200159	0.574914
STM0357	mod	restriction endonuclease	-0.0648352	-0.0151178	-0.052462	0.0261747	-0.055114	-0.00900185	-0.255791	-0.238121	-0.729111	-0.334418	-0.265722	-1.29234	-0.598537	-1.02919	-0.339499	-0.411478	-0.401545	-1.29411	-0.152239	-0.197594	-0.360473	-0.256062	-0.294205	0.00678859	-0.246858	-0.205543	-0.201683	-0.716475	-0.687768	-1.99354	-1.154	0.109091	-1.22609	-0.619969	-0.898519	-0.413026
STM0358	res	DNA restriction (DNA helicase)	-0.113452	-0.0213505	0.0452225	0.0949122	0.156397	-0.137211	-0.832377	-0.160217	2.52718	-0.254293	-0.364929	-1.33605	-0.749487	-0.846564	-0.222716	-0.523748	-0.518541	-1.33652	-0.0414371	0.00729318	-0.125318	-0.105736	-0.123247	-0.338018	-0.231844	-0.130756	0.116716	-0.562314	-0.464329	-0.698399	-1.87556	2.38855	1.03334	-0.27413	-0.419409	-0.339413
STM0359	STM0359	hypothetical protein	-0.283071	0.368882	0.217263	-1.69318	0.141468	2.04086	-1.92422	-1.48909	2.02517	-0.861401	0.938581	2.1725	0.21426	1.11739	-0.0298101	0.179457	0.857149	2.19006	-0.0400488	-0.114357	-0.160093	-0.55575	-2.03194	0.356054	-0.710662	0.263886	0.160464	0.329606	-0.373539	-1.38363	-1.844	1.81224	9.83694	1.25508	1.14669	3.19934
STM0360	STM0360	cytochrome ubiquinol oxidase subunit I	-0.0633175	0.0556657	0.0288357	0.35533	0.212759	-0.568504	0.766635	0.682217	-1.09317	0.167173	0.108401	-0.369093	0.200697	-0.35997	0.155467	0.0154085	0.286723	-0.832996	0.0705269	-0.16771	0.491132	-0.0197096	-0.313927	0.0163104	-0.015904	0.0968507	-0.0912368	0.0407081	0.162048	1.59127	0.635888	3.19315	-0.95831	-0.409347	-0.596151	-0.401396
STM0361	STM0361	cytochrome BD2 subunit II	-0.0267538	0.0908237	-0.0798142	0.159582	-0.228337	1.34739	0.609475	1.09661	0.4748	0.104614	0.0487531	0.73482	-0.0638117	-0.279676	0.352054	0.19806	0.298575	0.730427	-0.26935	-0.166682	0.443776	0.253293	-0.104088	0.303262	-0.192081	-0.0570432	-0.0302117	0.41329	0.228903	1.64877	-1.65751	3.46449	0.373492	-0.695094	-0.426668	0.234935
STM0362	STM0362	DUF2474 domain-containing protein	-0.0490009	-0.47821	0.824826	0.509239	-0.598828	-0.117406	2.68705	-3.27828	-0.120203	0.0982342	0.849053	0.0174459	-3.20382	0.519154	1.49173	0.958146	0.956632	0.0357748	0.163127	0.457598	0.69946	0.278897	1.05113	0.933023	-0.0109945	0.337344	0.150522	0.377268	0.959152	-3.54831	-3.69477	0.192701	-0.217528	-0.798116	0.0336967	-5.18402
STM0363	STM0363	AraC family transcriptional regulator	-0.0867163	0.00641585	-0.114489	-0.141159	0.0128245	1.12564	-0.685787	-1.3863	3.14797	0.150978	-0.26311	0.329431	-0.271488	-0.061369	-0.0350275	0.239032	0.306095	1.95148	-0.134757	-0.204783	-0.055703	0.00251802	-0.0525903	-0.319578	-0.0567253	-0.0845793	-0.0175151	-0.0425451	-0.0558755	0.937461	-1.13772	2.05175	2.37007	-0.180766	-0.159826	-0.3005
STM0364	foxA	ferrioxamine receptor	0.077053	-0.0227738	0.0094469	0.103713	-0.1189	1.60896	-0.0649959	-0.291771	0.273628	-0.0645019	-0.0267399	0.485172	-0.0655679	-0.343453	-0.205753	0.0997799	0.117772	0.503816	0.044401	-0.0355431	-0.134101	-0.0405272	-0.177684	0.119344	-0.160346	-0.378588	0.0140298	-0.0706668	-0.0611691	-1.0644	0.14591	1.60756	1.2177	0.403319	-0.103033	0.267857
STM0365	yahN	hypothetical protein	0.04918	-0.0482958	-0.133336	0.128531	-0.53789	-0.642011	-0.939715	0.263662	-0.702066	0.0487899	0.200601	-0.471365	-0.0191616	0.282915	0.121838	0.108268	0.358887	-0.455154	-0.032196	-0.0603151	0.314021	0.137316	0.490077	0.791836	-0.0770482	0.0862838	0.822728	-0.339274	0.00401098	-2.75308	-0.230946	3.82946	2.02835	-0.56691	-0.157569	-0.75173
STM0366	yahO	hypothetical protein	0.0518369	0.10655	-0.0158225	0.406453	-0.0312331	-2.23173	-0.11468	-5.37383	-2.24011	0.0619107	0.274247	-2.13416	-0.520406	-1.44175	0.244138	0.0241798	-0.224472	-2.09158	-0.00923344	-0.0560317	0.118186	0.014767	0.102279	-0.402321	0.188973	0.0905568	0.36482	-0.463189	-0.0317091	-4.19642	1.02971	-1.9145	0.160957	-0.951	-0.744835	-0.0577891
STM0367	prpR	propionate catabolism operon regulatory protein PrpR	-0.153213	-0.13218	-0.0320271	0.186463	0.28663	-0.432489	-0.459407	-1.86171	-0.496511	0.168233	0.0891216	-0.270226	-0.177253	0.00653658	0.136196	0.211107	0.32986	1.95109	-0.0727368	0.14626	0.0909793	-0.0850426	0.00372014	-0.431707	-0.0970735	0.000205256	0.117007	0.19129	0.380805	0.813827	0.166196	2.54348	0.169804	-0.598207	-1.01894	-1.21383
STM0368	prpB	methylisocitrate lyase	0.0462005	0.0637023	-0.0601026	0.16412	0.0647586	4.33433	-3.88267	0.095789	0.748013	-0.469037	-0.0797808	0.353468	-0.27143	-0.160858	-1.22629	0.365334	0.685902	0.372571	-0.0142894	0.169817	0.765275	0.0835588	-0.118314	0.392247	-0.0231664	-0.349505	0.28757	-0.142821	-0.00762461	0.89099	0.154769	0.214411	0.00785407	-0.35151	-0.0389122	-0.383346
STM0369	prpC	2-methylcitrate synthase	-0.0812222	-0.00495593	0.056623	-0.0581591	-0.0286166	-0.167834	-0.500668	0.642349	0.118513	0.0698954	-0.212598	0.00966959	-0.535705	-0.286157	0.424743	0.208705	0.440997	0.0152462	-0.218204	0.0967811	0.267859	-0.22788	-0.445728	-0.296761	-0.0998887	-0.21278	0.148821	-0.215893	-0.0455829	-1.00089	-0.244886	-0.143606	2.04309	-0.453635	-0.883245	-0.0536134
STM0370	prpD	2-methylcitrate dehydratase	0.255088	0.136746	-0.158459	0.505343	-0.339246	0.0766261	-0.736094	-3.85543	0.0037452	0.443184	0.00230554	0.254238	-0.276267	0.0552307	-0.235908	0.142548	0.495428	0.259763	0.0127881	0.160083	-0.0306996	-0.0312272	-0.641034	-0.885613	-0.322676	-0.193766	-0.349796	0.137069	0.119681	2.48865	-0.647827	-0.33243	4.33208	-0.36623	-0.454811	0.930992
STM0371	prpE	propionate--CoA ligase	-0.0832934	0.00783009	-0.0663083	0.186326	0.192695	-0.0824844	-0.137196	-3.23845	1.41819	0.346205	0.134826	0.0812006	-0.323675	-0.435579	0.00434932	0.421774	0.534723	0.0894782	0.037277	0.0802389	-0.159596	0.168358	-0.098813	-0.14456	-0.217147	-0.060314	-0.0659496	-0.157183	0.0191192	0.16871	-1.58993	-0.275469	1.07	-0.60957	-0.884233	-0.50474
STM0373	yaiU	autotransporter outer membrane beta-barrel domain-containing protein	0.0892429	0.0354152	-0.0439438	0.176003	0.172649	-0.488722	0.588357	0.693691	1.57232	-0.0995583	-0.0701964	-0.325366	-0.211399	-0.393827	0.16066	-0.0660417	-0.329789	0.368507	0.00217716	-0.0474636	-0.122553	-0.134396	-0.180365	-0.00465078	-0.154796	-0.107144	0.21465	-0.0520441	0.0833278	0.140348	-0.448643	0.916904	2.56141	-0.195539	-0.23699	-0.166681
STM0374	yaiV	transcriptional regulator	-0.0144702	-0.131805	0.0613276	-0.916211	-0.216421	1.17684	-3.25871	-2.85796	1.14669	1.06569	1.17826	1.27947	-1.233	0.968676	-1.42729	0.0613042	-1.0154	1.30914	0.237756	-0.242695	0.4981	-0.105583	-0.866295	-4.39937	-0.801499	-0.208984	-3.96949	-0.890145	-0.0388917	-2.37594	-3.29633	0.490825	1.0514	-0.330385	-1.44175	-2.3959
STM0375	ampH	penicillin- binding protein	0.0573495	-0.00903236	0.189773	0.724743	0.301	0.148385	-0.032955	-3.54103	2.11782	0.0599109	-0.00910719	0.309415	-0.243124	-0.240901	-0.1794	0.0233519	0.0234328	0.320248	0.0669708	0.157091	-0.0318527	-0.277117	-0.405889	0.0324552	-0.329659	-0.185084	-0.508266	-0.0996822	0.100071	-2.68272	-1.6108	0.0480995	-0.0345797	-0.209568	-0.348524	-0.609528
STM0376	sbmA	peptide transporter	0.20101	-0.112141	0.0165379	0.300939	0.0689295	2.36959	-0.486637	0.586365	-0.168772	0.210207	0.239907	0.0817737	-0.0996412	-0.0396158	-0.310187	-0.257933	0.00516277	0.0923493	0.137114	0.0479181	-0.357969	-0.166835	-0.146366	0.250307	-0.177121	-0.101896	0.243671	-0.189694	-0.200499	-0.267033	0.87448	2.37346	1.56622	0.0155068	-0.294794	-0.29788
STM0377	yaiW	hypothetical protein	0.000883647	-0.0431694	0.0286625	0.150663	0.122598	-1.36344	0.237088	0.614357	2.06297	-0.255868	0.128716	-1.20572	-0.730864	-0.310141	-0.0448818	-0.462705	0.0333852	-1.19344	0.15984	0.0768685	0.171146	-0.0220696	-0.18607	-0.102491	0.0156688	-0.0969486	0.204421	-0.262743	-0.226399	-0.858496	-0.0382799	1.48859	-1.54249	0.124377	0.477269	0.474487
STM0378	yaiY	hypothetical protein	-0.351137	-0.349269	0.317136	0.946272	0.578765	0.22729	-3.67593	-3.1588	0.148176	0.229237	0.0577354	0.391097	-1.2534	0.121225	0.382624	0.450699	0.236238	0.410305	0.285568	0.086682	0.597862	-0.0838432	-0.0135769	-0.702151	-0.255902	-0.386109	-0.565069	0.520652	0.00954587	-3.04725	0.0865423	0.351743	0.0445307	0.20221	0.167	-1.14851
STM0379	yaiZ	hypothetical protein	0.114181	0.147159	-0.00343433	-0.235007	0.302801	-0.607094	2.10617	2.56562	3.96005	-0.434886	-0.148067	-0.445341	-0.390882	-0.277756	0.22302	-0.624121	-0.455919	4.39866	0.00217716	-0.238597	-0.768471	-0.033461	0.127533	0.181689	0.0069554	0.0105159	-0.509889	-0.699263	-0.405619	-3.33878	1.79957	-0.510427	2.77237	1.14694	1.54693	1.28126
STM0380	ddlA	D-alanine--D-alanine ligase A	0.12121	0.00134288	-0.0637796	0.215581	0.356147	0.385441	-1.56289	-2.08176	0.388723	-0.117387	0.00261034	-0.586138	-0.208683	-0.318238	-0.0216135	0.0386689	0.144933	-0.575774	0.227826	0.215373	0.361192	-0.0177386	-0.106255	-0.315094	-0.132281	0.0480925	0.288386	0.163958	0.226647	-3.16374	0.862682	0.74982	3.42258	0.0866388	0.0140097	0.224877
STM0381	STM0381	hypothetical protein	0.218526	0.000378717	0.144327	0.290647	-0.661828	1.2068	1.83741	0.152235	4.85499	-0.486849	-0.544226	1.37194	0.19504	-0.328748	0.385598	0.064461	0.0790479	1.3798	-0.138706	0.173727	0.266957	-0.11646	-0.106081	-0.245738	0.180281	-0.0585383	-0.0580923	-0.0199438	-0.23396	2.29357	-3.05963	0.943985	1.05892	0.907682	0.448246	0.441049
STM0382	STM0382	multidrug transporter subunit MdtG	-0.129948	0.00462761	0.103779	0.374449	0.252417	0.333605	0.133202	0.751357	-0.123801	0.300082	-0.023638	0.119169	-0.305153	-0.397277	0.464219	0.213638	0.51911	0.107173	0.0357925	0.0405874	0.0357292	-0.166465	-0.104002	-0.0503752	0.078003	0.0965133	-0.0777949	0.419692	0.389512	2.09763	-1.82193	-0.1394	-0.185326	0.459044	0.0326191	0.343303
STM0383	yaiB	putative cytoplasmic protein	0.16368	-0.0841596	0.209478	0.503912	-0.111094	-1.05672	-0.0768706	0.28331	-1.13731	0.241862	-0.589949	-0.894609	-0.623394	-0.0729425	-0.00405738	0.355692	0.698827	-0.870799	0.393451	0.278043	-0.0651491	-0.256761	-0.500087	0.773225	0.0714102	0.0588448	-0.434596	0.29142	0.508314	-0.866626	-5.1862	-1.14512	-1.20055	0.266558	0.0372383	-0.171777
STM0385	yaiC	diguanylate cyclase AdrA	-0.0958176	0.0538266	0.0523417	0.298172	0.587099	0.239491	0.0712431	0.550552	0.0560885	0.282063	-0.124892	0.305564	0.417604	0.137821	-0.0591363	0.346841	0.431776	0.318716	0.171718	-0.0270784	-0.0117589	-0.00681151	0.233365	0.131901	0.0573464	0.121652	-0.487028	0.207222	0.16887	0.681334	-1.48704	0.20293	2.56915	0.0632423	0.197618	0.372597
STM0386	proC	pyrroline-5-carboxylate reductase	0.166776	-0.00914498	0.023107	-0.0670625	0.0468352	-0.950449	-0.167838	-1.46808	-1.026	-0.333239	0.00204689	-0.785507	-0.288731	-0.0817735	-0.141642	0.125231	0.315489	-0.771522	0.119041	-0.136293	-0.684434	-0.0631916	-0.0348342	0.138689	0.199498	-0.214989	0.231676	-0.221288	-0.224319	0.436982	-0.0635301	5.22842	-0.228219	-0.0878087	0.247603	-0.391229
STM0387	yaiI	hypothetical protein	0.0143181	0.316893	-0.260485	-0.163148	-1.47459	-1.7943	-5.56158	-5.12291	-1.81804	-0.128728	0.252744	-1.69206	-0.977288	0.315212	0.896767	0.928349	1.01594	-1.65189	-0.0478475	0.142205	0.278854	0.354359	-0.528947	0.992794	0.0655021	0.0987992	-0.802011	0.667547	0.0875279	-4.25688	1.21795	-1.68395	-1.79499	-2.06068	-1.69464	-1.32232
STM0388	aroL	shikimate kinase II	0.0131265	-0.125531	0.196541	0.526714	0.0920007	0.566693	-1.32418	-0.476203	3.81717	0.195835	0.0325537	0.722315	-0.163749	-0.215905	-0.319152	-0.0455915	0.146134	0.747798	-0.191731	-0.375218	0.331484	-0.164104	-0.22639	-0.712526	-0.157184	-0.265634	0.485993	-0.564063	-0.761859	-1.61681	-3.68711	0.38085	0.501343	-0.517769	-0.638547	-0.212172
STM0390	aroM	AroM protein	0.112586	-0.0953422	0.0670993	-0.121973	-0.477172	2.65122	-1.81431	0.308731	-0.973022	-0.223851	-0.380534	-1.29646	-0.686488	-0.437314	-2.39833	2.78062	2.57356	-0.42538	0.219535	-0.0247837	-2.27718	0.363923	-0.391283	-0.698466	1.13709	0.765308	-2.54805	0.986245	1.27727	3.70703	3.71871	7.86276	6.54889	3.54045	3.16377	0.685057
STM0391	yaiE	hypothetical protein	-0.0566248	0.293369	-0.302104	0.0381708	0.443363	2.62269	-4.9241	-2.66109	-0.631843	-0.188481	0.0562901	-0.390282	-0.12572	-0.252231	-0.351496	0.41276	0.127138	-0.374325	0.280693	0.179	-0.750315	-0.15076	0.168313	-0.531973	-0.308687	-0.139677	-0.792873	0.202246	-0.177927	-0.940046	0.0470315	-0.705236	-0.717623	0.634853	0.921108	0.892692
STM0392	rdgC	recombination-associated protein RdgC	-0.0260585	-0.0148092	0.0261859	-0.0958135	0.335771	-1.00126	-5.03778	1.03718	-1.07851	-0.178057	0.0770694	-0.85967	-0.152036	-0.201313	-0.24278	0.0347417	0.437057	-0.832241	0.153729	0.255615	-0.516321	0.199119	-0.205906	-0.430771	0.147595	-0.148894	-0.695513	-0.0993945	-0.390308	-0.0568746	2.34015	-0.782049	-1.16181	-0.756303	-1.00409	-0.20231
STM0393	yajF	fructokinase	-0.189223	-0.0650507	0.153671	0.0941843	-0.242596	0.562181	0.200148	1.37688	2.53043	-0.603726	-0.75992	0.725274	-0.471908	-0.0238876	-0.157071	-0.211437	0.153569	0.740017	-0.319052	0.304104	0.31661	-0.382966	-0.124109	0.322279	-0.123459	-0.0573364	0.333319	-0.255861	-0.74372	0.760234	-0.1136	0.424418	2.30812	0.214224	-0.15547	0.00267217
STM0394	araJ	MFS transporter AraJ	-0.0470635	-0.0597997	0.0306403	0.346339	0.0578078	-0.0649391	-0.490676	-1.76156	1.75573	-0.112241	0.0102634	-0.0775545	0.0278822	0.181703	-0.132393	0.535674	0.597477	-0.0514023	0.200266	0.0127579	-0.269773	0.0917301	-0.310172	-0.111621	-0.263197	-0.237632	0.051012	-0.092388	-0.3512	-2.12479	-0.116711	2.9125	4.22242	-0.139731	-0.112075	-0.429441
STM0395	sbcC	exonuclease subunit SbcC	-0.0864201	0.0614019	-0.0376295	0.337972	0.330939	0.595141	0.951786	-0.579357	2.3657	0.0777843	-0.214556	-0.00484169	0.167335	0.0140756	-0.282281	0.413285	0.659861	0.0455817	-0.0370828	0.0557764	0.175042	0.0677719	-0.0921452	0.133591	0.268534	-0.00305729	0.0780023	-0.0395767	0.14342	-0.938736	-2.64111	-0.0411049	0.711581	-0.346473	0.401553	-0.0242993
STM0396	sbcD	exonuclease subunit SbcD	-0.160037	0.120589	-0.254489	0.187719	0.370899	0.587505	-3.47078	-0.219995	3.61922	-0.204289	-0.234875	0.742833	0.12171	0.0499164	-0.351005	-0.0518389	0.270229	0.765804	-0.138991	-0.0981203	0.368569	0.338485	0.0727243	0.32528	-0.16134	0.175318	0.247441	0.0574063	-0.166402	-1.47053	-3.3947	1.13641	0.431252	0.919406	0.3578	0.165785
STM0397	phoB	phosphate regulon transcriptional regulatory protein PhoB	-0.0867121	-0.0467258	0.168753	-0.144093	-0.225976	-2.20484	0.519832	-5.80073	-2.26977	-0.587544	-0.447761	-2.04545	-0.238953	-0.434007	0.207016	-0.234495	-0.162543	-2.0231	-0.259959	-0.347428	-0.1299	-0.190718	-0.256082	-0.323629	-0.244499	0.0860336	-1.56601	-0.501135	-0.532493	0.680022	-6.2751	-2.17987	2.4309	-0.307448	-0.4679	-1.38199
STM0398	phoR	two-component system sensor histidine kinase PhoR	-0.0122341	0.00643047	-0.0275176	-0.0109406	-0.172187	1.17889	-0.194856	-0.586555	-1.46745	-0.161778	-0.105485	-1.259	0.00743375	-0.204452	0.285374	-0.277658	0.00137599	-1.23195	0.0867957	0.146165	0.150731	-0.018322	-0.295606	-0.209408	-0.0239856	-0.0738008	0.433585	-0.0708477	-0.290098	1.79908	-1.45783	2.83334	0.647187	0.388794	0.0606956	0.0104832
STM0399	brnQ	branched-chain amino acid transport system II carrier protein	0.0102939	0.0551495	0.0895341	0.31458	0.0229004	-0.342535	-0.815398	-0.471827	3.77674	0.222368	0.0018783	-0.198475	-0.258356	0.367116	0.269604	0.389238	0.512261	3.56101	-0.132643	0.241706	-0.255576	-0.032598	-0.0934611	-0.302798	0.0140988	-0.00342326	-0.552396	0.708853	0.828072	-1.73191	-0.0995248	3.82265	0.114874	0.0949548	-0.0445597	0.213661
STM0400	proY	proline-specific permease ProY	0.0176209	-0.0280716	-0.0399423	0.601272	0.0249672	0.229475	0.733425	-0.905728	-1.16069	-0.0860844	0.0504109	-0.961544	0.222607	0.0140756	0.00722146	-0.0559204	-0.158378	-0.931955	0.111484	0.0766816	0.0860736	0.0765749	-0.264834	0.00275917	0.0217984	-0.0891712	-0.124638	0.222803	0.29332	-1.53061	-1.57804	0.531608	2.69277	-0.115611	-0.0163072	0.0597572
STM0401	malZ	maltodextrin glucosidase	0.154927	-0.0426374	-0.0209663	0.235315	0.140193	1.89734	-1.07377	-0.974118	3.33434	0.125182	-0.00353015	-0.456345	0.0335626	-0.207885	-0.225806	0.156418	0.301893	-0.427076	-0.0230021	-0.0253523	0.385095	0.196186	-0.049415	0.0528816	0.0952727	0.0391763	0.0125084	-0.0857158	-0.104985	0.740188	-1.30179	0.921763	0.114619	-0.109552	0.129056	-0.0390099
STM0402	STM0402	peroxiredoxin	0.061243	-0.0519173	-0.0313263	-0.326824	-0.47687	3.30998	-0.993278	-1.31387	-0.929221	-0.0470544	-0.380062	-0.723306	0.00898644	-0.051422	0.255302	-0.0430266	0.0120413	-0.693749	-0.0895325	-0.345625	0.621969	0.147013	-0.176972	-0.358371	0.167195	0.0182581	-0.198294	-0.219668	0.0977953	0.40104	0.0209806	-1.00943	2.24293	-1.42014	-0.273042	-0.807051
STM0403	yajB	ACP phosphodiesterase	-0.0835327	-0.220928	0.0984842	0.412744	0.3374	0.0798214	-0.0634068	0.0537778	3.6035	0.284232	0.435967	0.24103	0.0813076	-0.407583	0.425997	0.315911	0.448162	4.70459	0.244866	0.171186	0.0339059	0.150666	-0.174803	-0.44997	-0.195353	-0.0459101	0.246266	0.272112	0.115995	0.664918	1.58033	0.0107297	0.658274	-0.305626	-0.45694	-0.861256
STM0404	queA	S-adenosylmethionine-tRNA ribosyltransferase-isomerase	-0.39447	0.14988	-0.293092	0.118126	0.53777	0.509282	0.182761	1.11754	0.45556	0.361964	0.21318	0.6723	-0.00151345	0.365888	-1.34228	0.952446	0.475938	0.695734	-0.232762	-0.132701	-1.00343	-0.178306	-0.236879	-1.6138	0.167996	-0.00610318	-0.594162	0.0931447	0.127222	-3.22301	-3.62684	0.433482	3.88743	0.811099	1.03843	0.0914172
STM0405	tgt	tRNA guanosine(34) transglycosylase Tgt	0.272391	0.259586	-0.076653	0.637467	0.219866	1.6325	-2.4423	1.22042	1.43643	0.543556	0.269912	1.65005	-0.525721	0.0376109	-0.760228	1.34513	0.891709	1.67118	-0.0863103	0.293284	-1.41614	0.498238	-0.567692	-0.87137	0.124026	0.154841	-1.78477	-0.567778	0.373268	-2.24323	-2.42827	1.60836	1.31299	1.4085	1.68722	-0.109139
STM0409	STM0409	glyoxalase	0.0913634	-0.368548	0.275081	0.139399	-0.354922	-0.122863	-4.11686	-3.50056	2.33716	-0.81845	-0.265908	0.0381326	-0.771648	-0.682753	0.4068	-0.0346179	-0.11242	0.0559083	0.087591	-0.347361	-0.506118	0.086168	0.546346	-0.0082918	0.0588204	0.0933593	-1.61961	-0.00950176	-0.00887204	1.4889	-4.08634	-0.0318319	5.82703	-0.28976	0.0728655	-1.52461
STM0410	STM0410	DNA-binding transcriptional regulator	-0.173445	0.0569639	0.0876833	0.222644	0.296696	3.50989	-0.310254	1.02232	1.26925	-0.271824	0.0348875	0.0194614	-0.00190417	0.0140756	0.0401847	-0.102112	0.0311631	0.167553	0.121653	0.0940899	0.456824	0.27481	-0.0414172	0.428431	0.185237	-0.0698541	-0.154489	-0.471189	-0.220283	1.25652	-1.31713	-0.171581	1.89167	1.20772	1.14408	1.3212
STM0411	yajD	HNH endonuclease	0.0921688	-0.0422487	0.101267	-0.235333	0.251917	-0.714145	-4.85019	0.895451	-0.76302	-0.679781	-0.197919	-0.540543	-0.221706	-0.576457	-0.842964	-0.276749	-0.42409	0.739171	-0.0123491	0.012194	-0.196508	0.299294	0.00766416	-0.372157	0.128017	0.0994348	-0.43428	-0.236625	-0.248262	-2.93055	-4.84157	-0.706462	-0.899789	0.86607	1.27847	0.513715
STM0412	STM0412	putative inner membrane protein	-0.0243417	0.181199	-0.400017	0.512285	-0.355958	-0.935107	-4.74591	-4.15001	4.2527	-0.190742	-0.0704266	-0.77681	0.189711	-0.446794	0.62489	-0.458846	0.208614	-0.754006	-0.0988636	-0.365715	0.325852	-0.447656	0.281223	-0.0208891	0.321791	0.233248	1.07608	-0.0179967	-0.0972964	-4.66596	-4.75125	-0.582784	3.81818	0.672715	0.892977	0.579244
STM0413	tsx	nucleoside-specific channel-forming protein Tsx	-0.126579	-0.000287512	-0.0111924	0.24093	0.431036	2.84057	-0.126155	1.22944	0.442915	0.0215591	0.207347	0.657239	-0.484078	-0.501668	0.138493	0.35069	-0.019538	2.8569	-0.102678	0.0500803	-0.0259237	0.221711	0.0875254	-0.657108	-0.175933	0.147562	0.0293453	0.145049	0.229232	3.08098	-3.74159	3.19391	0.513744	0.615259	0.35097	-0.196998
STM0414	yajI	hypothetical protein	-0.11327	-0.362663	0.283722	-0.137612	-0.478149	0.302209	-4.08438	-3.46218	0.243495	0.145547	0.18761	0.463103	-0.229382	-0.185921	0.0899981	-0.0854943	0.0707395	0.483444	-0.206891	-0.0391738	-0.389968	-0.183524	-0.208521	-1.30745	-0.176173	0.238817	-0.262246	0.175493	-0.757303	-1.94182	0.366092	0.0261975	0.112376	-0.238391	-0.426157	-0.665478
STM0415	ybaD	transcriptional regulator NrdR	-0.197089	0.220207	-0.124904	-0.0383799	-0.164995	1.38032	-3.12646	-2.51073	1.3181	-0.23136	-0.348472	1.53197	0.0997609	-0.62031	-0.833419	0.993517	0.769369	1.55582	-0.209197	-0.0546668	-1.15261	-0.862634	-0.741964	-0.541583	-0.130548	-0.199257	-0.291939	0.445202	0.155599	-2.34122	0.3452	1.01912	1.18685	0.488717	0.517103	0.138346
STM0420	pgpA	phosphatidylglycerophosphatase A	0.128533	-0.156687	0.149096	-0.192649	0.0241432	-2.01358	1.58643	-5.22128	-2.04949	-0.461194	-0.151358	-1.8699	-0.425157	-0.377296	-0.534606	1.44938	1.32507	-1.84506	0.148357	0.17588	-0.911761	0.285239	0.450038	-0.185473	0.540374	0.695812	-0.341472	0.154228	0.442347	1.6183	2.07054	3.81803	0.0896126	2.67138	2.81065	2.5927
STM0421	yajO	oxidoreductase	0.113724	-0.2268	-0.12393	0.488912	0.441311	-0.0148959	1.48519	3.3386	5.56541	-0.487679	-0.34246	0.133405	-2.3166	-0.15552	0.1345	0.164189	0.238728	0.155872	-0.190602	-0.40711	-0.00317029	-0.0140068	0.251344	-0.390213	-0.0849306	-0.154338	-0.714924	-0.209492	-0.0676406	-3.06207	-4.14815	0.00835346	-0.212367	0.193185	-0.63634	-0.157085
STM0425	thiI	tRNA 4-thiouridine(8) synthase ThiI	0.181772	0.0685651	0.12847	0.435864	0.341477	1.10211	0.384813	1.12971	4.42671	0.508192	-0.190138	1.25371	-0.141208	-0.889218	-0.50343	0.855435	0.91824	1.27472	0.0872318	0.0777705	-0.903147	0.205085	0.0946878	-0.740227	0.0134766	-0.0481168	-0.6485	-0.260052	0.125285	0.707203	1.1723	4.82298	0.900828	1.02849	1.47384	0.983232
STM0426	phnV	2-aminoethylphosphonate ABC transport system, membrane component PhnV	0.174487	-0.0135813	-0.0790876	0.508253	-0.104633	-1.69402	0.341739	1.41338	-1.71909	-0.203173	-0.334334	-1.53573	-0.744879	0.249918	0.365016	-0.0437893	0.181764	-1.5181	0.0659947	0.109175	-0.339911	0.0976532	0.214977	0.366479	0.0323182	0.542148	1.18262	0.820356	0.853946	-1.34266	0.700335	-1.53302	-1.8888	-0.0590821	-0.0408614	-0.36541
STM0427	phnU	2-aminoethylphosphonate ABC transporter permease subunit	0.0642878	-0.197652	0.185555	0.372356	-0.715214	-0.186911	-3.87983	-3.26758	-0.213533	-0.511966	0.1821	-0.0325227	-0.161602	-0.460865	0.00701154	-0.0879819	0.151291	-0.0132418	-0.332171	-0.138653	0.345593	-0.192667	-0.0741379	0.499561	0.0140042	0.141137	0.244987	-0.199404	-0.130274	-0.337716	-3.89063	0.148072	1.8647	0.0765212	0.0338988	0.00509355
STM0428	phnT	2-aminoethylphosphonate ABC transport system ATP-binding subunit PhnT	0.0321803	0.00288952	-0.0765699	0.148276	0.390286	0.854236	0.246809	-0.477413	0.507709	0.303415	0.213154	0.686174	-0.3155	-0.201239	-0.0268407	0.387838	0.467624	0.696804	0.11013	-0.00669461	0.184054	0.397351	0.307799	0.536879	-0.0306797	0.120746	0.529245	0.257994	0.242709	1.02685	-3.45565	0.689132	3.85279	-0.0346103	0.0454604	-0.396436
STM0429	phnS	2-aminoethylphosphonate ABC transporter substrate-binding protein	0.0337686	0.0229884	0.0686945	-0.0499918	0.0986955	0.0269161	0.41797	1.94727	1.41485	-0.0139681	0.262163	-0.231246	-0.635154	-0.591672	0.100976	0.172602	0.454592	-0.204703	0.241897	0.0693614	-0.0283902	-0.0388074	-0.116804	-0.631124	0.0700149	-0.0801825	0.641672	0.101615	-0.0395333	0.673221	-2.20179	-0.472112	-0.555389	-0.165657	-0.440234	-0.335718
STM0430	phnR	phosphonate utilization transcriptional regulator PhnR	-0.0910636	0.0752577	0.0441783	-0.113642	0.224429	-0.419018	-0.019616	1.10343	0.620673	-0.0805188	0.0504104	-0.845426	-0.468212	-0.592051	0.211034	0.289214	0.454793	-0.823018	0.127495	0.146522	0.482012	0.0730966	-0.237732	-0.511877	0.0837285	0.167525	0.363515	0.350397	0.321796	-4.81835	-0.735612	-1.21797	-1.18992	0.0365735	-0.196641	-0.918956
STM0431	phnW	2-aminoethylphosphonate--pyruvate transaminase	0.0831178	0.0593343	-0.0532367	0.299698	0.0260299	1.84415	0.0916325	-1.27914	-0.768196	-0.0608812	-0.0172111	-0.607749	-0.132879	-0.366639	-0.209558	0.170111	0.348274	0.986481	-0.0220845	-0.0366787	0.235451	-0.13548	-0.0701528	0.56609	0.0131547	0.257542	0.0159796	0.205938	0.25565	-0.0319949	-0.857532	2.54867	0.77447	0.916234	0.724498	0.285201
STM0432	phnX	2-aminoethylphosphonate transport	-0.0989025	-0.328977	0.35669	-0.376603	0.373571	2.73998	0.492487	-4.26519	-0.883681	0.284322	-0.238478	-0.685758	-0.047375	-0.223535	0.812762	-0.0761838	0.355831	-0.673759	0.0369099	0.342387	-0.0324767	0.0969816	0.46817	-0.527756	0.460099	-0.07118	-0.397324	-0.0344199	-0.457702	-4.68559	-4.89926	-0.800761	-1.02548	0.0849292	0.545566	-0.472649
STM0433	thiJ	DJ-1 family protein	-0.0753409	0.175424	-0.248756	0.0443887	0.158422	0.114176	-0.018471	-3.88734	0.0775722	-0.562394	-0.568238	0.258069	-0.705178	-0.774622	-0.0932311	-0.0726153	-0.364304	0.277724	-0.247241	0.103099	0.0744131	0.258028	-0.28292	0.77412	0.392099	0.260268	-0.205041	-0.824104	-0.704274	-3.754	-4.5367	4.96851	-0.0865881	0.631573	0.924156	1.22179
STM0434	apbA	2-dehydropantoate 2-reductase	0.0541036	0.0250714	-0.0497654	0.686397	0.336043	1.00533	-0.619681	0.667322	0.255842	0.382784	0.217689	0.189067	-0.442471	-0.10334	-0.213806	0.263044	0.462238	0.207689	0.160249	0.158075	-0.231366	0.11137	-0.139616	0.324092	0.217684	0.0743601	-0.0748967	0.138527	0.142412	-0.18568	-4.26431	-0.055812	4.64579	0.501945	0.62195	0.687964
STM0435	yajQ	putative cytoplasmic protein	0.148048	-0.00161694	0.18628	-1.68676	-0.981255	-0.807416	-4.59248	-4.08927	-0.791524	-0.858128	-1.41678	-0.724653	-2.08036	-0.866844	-0.74872	-0.309833	-0.691401	-0.682479	-0.56915	-0.838885	-0.0299009	0.111605	-0.551473	-0.711045	0.406839	0.156931	0.713972	-0.371157	-0.657854	2.49846	-4.68744	-0.65043	-0.934258	0.371938	-0.940693	-2.83567
STM0436	yajR	putative MFS family transporter	0.0142374	-0.0474009	-0.0126447	-0.135317	0.359953	0.276396	0.128046	-0.646012	2.17314	0.254395	0.143503	0.470306	-0.770915	-0.799833	-0.623709	0.302681	-0.0279435	0.436055	-0.179316	-0.424166	-0.395188	-0.0368687	-0.484084	-0.776042	0.237468	-0.326169	-0.527748	-0.248663	-0.144891	0.702962	0.409372	0.382265	5.42688	0.0871061	0.369398	-1.00863
STM0437	STM0437	hypothetical protein	0.268337	0.0126556	0.109169	-0.172217	-0.53394	-1.03387	-4.78169	0.0309069	2.45024	-0.0371299	0.0911255	-0.900997	-0.553379	-0.526838	-0.308436	-0.138009	-0.506414	-0.874045	-0.341077	-0.0362322	-0.783137	0.37688	-0.101956	-0.506794	0.27583	0.225789	-0.713008	-0.353163	-0.341208	-4.08588	1.29258	5.6442	-1.20703	0.663943	0.647062	0.0035731
STM0438	STM0438	putative TPR repeat protein	-0.030155	-0.0797863	0.133104	-0.330046	0.443644	-0.639228	1.76255	-4.12442	-0.667453	-0.442839	-0.246532	-0.518957	0.416398	0.472385	-0.996068	0.422334	0.163918	-0.505481	0.328892	0.0344632	-1.21104	-0.67015	-0.125706	-1.02501	-0.149226	-0.605467	-0.163843	0.133752	0.210628	1.10993	2.70454	-0.510001	-0.790555	0.0126849	0.131286	0.299276
STM0439	cyoE	protoheme IX farnesyltransferase	-0.025345	-0.270167	0.347573	1.03286	0.683491	0.75715	-3.06356	3.78175	2.68644	0.225381	0.601718	0.869551	-0.425994	-0.738515	-1.45222	0.677641	0.363454	2.84405	0.0667515	0.0515645	-0.443529	-0.36879	-0.63226	-1.05088	0.64812	0.364202	-0.43948	-0.0578503	0.0978884	-2.61758	-0.751646	1.03302	0.583515	1.40993	1.42107	0.0871531
STM0440	cyoD	cytochrome o ubiquinol oxidase subunit IV	-0.182188	0.11774	-0.283942	-0.245342	0.490947	0.0145873	-4.04253	-3.52876	0.0189846	0.605821	0.433597	0.125582	-0.143565	-0.642244	-0.964527	0.598979	-0.0697471	0.15519	-0.426753	-0.314569	-1.27987	-0.22105	-1.06202	-0.635952	0.365566	0.0206304	-0.13478	-0.227326	0.00899435	-3.82834	-4.17902	5.70351	-0.157693	0.0362757	-0.32666	-1.10171
STM0441	cyoC	cytochrome o ubiquinol oxidase subunit III	0.173962	0.22008	-0.0496073	0.466924	0.884729	-0.472272	0.272511	-3.70857	2.39625	0.460183	0.971454	-0.365056	-0.0707001	-0.117251	-0.609113	0.885524	0.429771	-0.331543	0.0266627	0.08205	-1.24763	-0.00837284	-0.416668	-0.577372	0.404165	0.38459	-0.521943	0.803589	0.737392	0.978934	-0.240853	5.65868	-0.644778	0.665179	0.087295	-2.62712
STM0442	cyoB	cytochrome o ubiquinol oxidase subunit I	-0.0265313	0.0588913	0.0222066	0.588694	0.56786	2.35581	-1.09428	0.876835	4.0414	0.450157	0.819903	0.332858	-0.393293	-0.228455	-0.751932	0.689581	0.485802	1.85355	-0.180241	-0.14763	-0.989546	-0.302938	-0.410055	-0.976225	0.556519	0.275736	-0.824904	0.387407	0.0966951	-0.283155	0.468059	3.73393	2.68596	0.392027	0.220647	-1.56012
STM0443	cyoA	cytochrome o ubiquinol oxidase subunit II	-0.19104	-0.0874154	-0.0234172	0.852536	0.697117	0.940266	2.84103	0.299705	4.52569	0.368202	0.647068	1.05629	-0.408008	-0.68457	-0.424751	0.0918406	0.0380446	1.08258	0.0364888	-0.347323	-0.180635	-0.118889	-0.471449	-0.453048	0.340288	0.321845	-0.317032	0.134848	-0.294741	-0.456498	-0.462495	3.29025	4.48478	-0.485625	-0.515677	-1.53189
STM0444	ampG	muropeptide transporter AmpG	0.000423231	-0.0249089	0.0172588	-0.01249	0.0132224	0.917835	0.516631	-1.77927	2.3822	-0.423361	-0.256069	0.152444	-0.0652637	-0.261655	-0.392766	-0.108318	-0.217808	0.185269	-0.119739	-0.0149154	0.272601	0.00104453	-0.292615	0.0842566	0.176285	-0.0462376	0.37289	0.0251605	0.094059	0.624398	0.398199	-0.0708994	0.231328	-0.0867106	0.279716	-0.896566
STM0445	yajG	hypothetical protein	-0.00634258	-0.0952712	0.121079	0.176588	0.248906	0.365758	1.39713	0.385531	3.32838	-0.111081	0.466848	-0.747014	-0.341691	-0.897945	0.13808	-0.431539	-0.469994	-0.714063	-0.361282	-0.0321886	-0.150091	0.00917215	0.270897	-0.135955	0.137485	0.173398	-0.546133	-0.340163	-0.578606	-1.34949	-1.76333	2.43039	3.05328	0.40233	0.582777	-0.118464
STM0446	bolA	BolA family transcriptional regulator	0.0312537	0.161954	0.0696656	0.214927	0.217938	0.178245	-0.833345	1.04754	3.17995	-0.0638275	-0.198626	0.271247	-0.0328325	-0.0258836	-0.145351	-0.386261	-0.57295	0.325307	-0.0676127	0.0588557	0.3976	0.0990144	0.0600918	-0.209497	0.0305704	0.423119	0.00370964	0.223266	-0.0121694	-1.97086	1.0311	2.57848	-0.0116389	0.569717	0.667687	-0.0479878
STM0447	tig	trigger factor	0.00790034	0.0363941	-0.180602	-0.0772262	0.289041	-1.66963	0.21432	-4.9972	-1.69802	-0.318878	-0.139416	-1.57377	-0.261244	-0.252135	-0.223745	1.01878	0.576999	-1.54226	-0.0518956	-0.140796	-0.567359	-0.365519	-0.338385	-0.61095	0.0515171	0.0729932	0.408323	0.369255	0.0407979	-3.38459	-0.45169	-1.539	0.514138	0.187637	0.337454	0.423938
STM0448	clpP	ATP-dependent Clp endopeptidase, proteolytic subunit ClpP	-0.0297061	0.270255	0.0349747	0.158014	0.8768	2.46505	-1.80422	-1.31855	3.38062	0.0422855	-1.10957	2.27604	-1.33916	-0.939552	-3.96844	1.96283	1.76669	7.65068	-0.421257	-0.679344	-3.00855	-1.51392	-1.81464	-0.886173	0.258759	-0.190364	-3.41815	0.502644	0.99078	2.60646	4.86686	7.52899	8.44827	1.4214	0.977875	-0.920685
STM0449	clpX	ATP-dependent protease ATP-binding subunit ClpX	-0.419127	0.201522	-0.253075	0.828639	1.11122	2.11718	1.72885	2.84043	2.11648	-0.0449497	-1.43251	2.21999	-0.747646	0.25227	-3.62576	1.90674	1.75324	2.57398	-0.2523	-0.489508	-1.79414	-1.95885	-0.54587	-0.68224	0.0116055	-0.633989	-4.71458	1.44645	1.61775	1.95425	4.99381	7.88856	2.15134	1.4677	1.32893	-1.55866
STM0450	lon	endopeptidase La	-0.143256	0.467782	-0.237428	4.62684	4.78474	13.4662	4.28658	-1.27874	8.95985	2.20465	1.55032	10.5664	-2.33397	-0.295523	-3.86685	1.65892	1.99664	9.86267	-0.515718	-0.383833	-4.30599	1.60429	0.902868	-3.45021	0.0763347	-1.05149	-3.88518	3.87885	3.94285	4.59086	5.99928	1.76871	14.3672	2.44786	2.43946	-3.80509
STM0451	hupB	DNA-binding protein HU	-0.102448	0.00904599	0.251146	0.450004	-0.516767	-1.69718	0.973436	-4.67563	-1.68665	0.0869261	0.0560276	-1.65523	-0.276236	-0.572532	0.147884	-0.232097	0.0846627	-1.6111	-0.149958	-0.0990613	-0.0991291	0.224208	0.438249	0.319633	-0.274795	0.0897321	1.1873	-0.0994536	0.0810312	-2.05364	0.722533	-1.41849	-1.8155	0.17807	0.646917	-0.386707
STM0452	cypD	peptidylprolyl isomerase	0.0814143	-0.0510387	0.0585759	0.148119	0.396304	1.01457	1.21117	0.912172	1.19501	-0.228056	-0.333286	0.498011	-0.741504	-0.597416	-0.490869	0.0333101	-0.112578	2.94883	-0.0370686	-0.166365	-0.481505	-0.423873	-0.827941	-0.189468	-0.258839	-0.281881	-0.410961	-0.229061	-0.136316	-0.323531	-0.0918632	5.00979	3.37582	0.399715	0.67439	0.199467
STM0453	ybaV	hypothetical protein	0.0836899	-0.158877	-0.00669402	-0.105267	-0.648898	-0.206255	-4.09319	-3.59523	-0.224268	-0.382033	0.127264	-0.0981589	-0.758093	-0.823482	0.251191	-0.3084	-0.27468	-0.0686666	-0.19963	-0.0158457	-0.471737	-0.158945	0.312259	0.327658	-0.344892	0.0826179	-0.154346	0.322086	-0.152237	-4.05054	-4.32058	-0.189945	-0.379797	-0.808697	-0.0302712	-1.36026
STM0454	ybaW	thioesterase	0.0919018	0.109464	-0.0195559	0.116232	0.356634	-0.953752	0.563269	-4.45378	-0.981883	-0.702442	-0.0343085	-0.856898	-0.549484	-0.136864	-0.0896141	0.163301	-0.102867	-0.826327	0.140577	-0.125995	-0.538324	-0.128931	-0.831662	-0.34743	0.169915	0.0603991	0.422713	0.318573	-0.300866	-4.81149	2.88946	4.56966	-1.13314	0.817167	0.184611	-0.173957
STM0455	ybaX	7-cyano-7-deazaguanine synthase QueC	-0.0665561	-0.243248	0.219959	0.287774	0.214683	0.518863	2.68236	-2.59793	6.78987	0.0217744	-1.01395	0.626413	-0.553022	0.121473	0.343135	0.118943	-0.0874597	0.646724	-0.196357	-0.0135074	-0.782913	-0.101963	-0.788054	0.619347	0.529619	-0.00265876	0.283646	-0.606114	-0.239158	-3.33204	-3.4248	0.680128	0.336154	-0.696779	0.526582	0.721262
STM0456	ybaE	peptide ABC transporter substrate-binding protein	0.0354397	0.0763242	-0.0687622	0.0963702	0.149627	2.19003	-1.45607	1.04525	2.51868	-0.214516	0.0951318	0.484124	-0.175008	-0.102289	-0.0116091	0.00060067	0.0294895	0.503156	-0.194525	-0.218151	-0.0120045	0.106363	0.290129	-0.132388	0.215806	0.00124255	-0.152244	0.157886	0.112594	-0.389729	0.767807	3.02362	3.04196	0.680161	0.622585	0.308191
STM0457	cof	thiamin pyrimidine pyrophosphate hydrolase	-0.373469	-0.25694	-0.285512	0.860454	-0.478425	-0.941232	-4.52971	-4.03911	-0.895634	0.00262656	-0.257793	-0.906663	0.130784	0.201727	0.879035	0.390444	0.87436	-0.863647	0.439416	0.166149	-0.396286	-0.358989	-0.286283	0.404023	-0.489293	-0.223871	-0.36055	0.116548	0.0229373	-1.6385	-4.82087	-0.907848	-1.06102	-0.890118	-2.13687	-2.05684
STM0458	STM0458	putative cysteine synthase/cystathionine beta-synthase	-0.00760466	-0.176357	0.223849	0.673708	0.822197	1.37493	-2.73504	1.88313	1.35095	-0.0250549	0.514914	1.47835	0.267694	0.399608	0.0503721	0.466036	0.647186	1.49662	0.252524	0.0116984	-0.0624795	0.0298952	0.00464283	-0.715952	0.11255	-0.0530106	0.159194	0.0774808	0.247388	-0.105775	1.07884	4.0676	1.18793	0.172042	0.0692752	-1.79737
STM0459	ybaO	transcriptional regulator	0.708271	-0.266879	0.559776	0.153323	0.057918	1.47862	-2.79989	-2.21447	1.45331	0.297266	-0.682587	1.57853	-0.00987112	-0.185368	-0.0527068	0.295718	0.639222	1.59652	0.031161	0.099563	-1.74861	-0.194832	0.216182	-0.168851	-0.292912	-0.156923	-0.00644548	0.395255	0.647675	2.52956	-3.04363	6.07711	1.2946	2.02967	1.77195	2.69633
STM0460	mdlA	multidrug ABC transporter permease/ATP-binding protein	0.00723921	0.036625	0.0127504	0.156193	-0.0952207	1.98983	0.614947	1.44874	2.17364	0.198401	-0.308352	-0.918207	-0.0501303	-0.200406	-0.181093	1.03758	0.859403	-0.899748	0.130273	0.0220669	0.261591	0.210979	0.220486	0.418821	0.462453	0.285944	0.0410489	0.23512	0.339692	1.38036	-1.22638	3.2207	-1.20988	2.53232	2.467	1.89146
STM0461	mdlB	multidrug ABC transporter permease/ATP-binding protein	0.0428516	0.00317354	0.0289113	0.142008	0.142367	0.712943	-0.059135	-0.0198399	2.7198	0.252804	-0.155167	0.0064805	0.0370322	-0.00194021	-0.359436	1.07726	0.835429	0.0238415	0.0735721	-0.0487501	0.138007	0.328653	0.274911	0.456035	0.450829	0.329721	-0.0245424	0.250541	0.410739	1.46576	0.685574	3.7125	2.79917	2.47258	2.64226	2.1569
STM0462	glnK	transcriptional regulator	0.209365	0.0630694	-0.251324	0.341047	-0.000323646	-1.47744	-5.37073	-4.79071	5.33376	-0.487708	-0.119435	-1.38256	-0.147858	0.0345665	0.0765532	0.0241353	0.154074	-1.36511	-0.139563	-0.313098	-0.152617	0.135951	-0.248141	0.580853	-0.0740137	-0.249362	-2.06416	-0.182655	-0.0536188	-4.15829	-5.64054	-1.48316	-1.68315	0.698256	1.11017	0.669857
STM0463	amtB	ammonium transporter	0.0536691	0.0180121	0.10258	0.0773628	0.0675749	-0.371055	0.886241	-0.822603	3.52008	-0.0204573	0.086923	-0.267389	-0.146112	0.143405	0.206926	-0.00947092	0.0589219	-0.250838	0.0507861	0.0117106	-0.156556	-0.0966328	0.149272	0.0915318	0.273452	-0.0101687	0.0575651	-0.139244	-0.266762	0.556417	-0.609486	-0.497756	3.86358	0.422694	0.65976	0.658801
STM0464	tesB	acyl-CoA thioesterase II	0.112501	-0.0906469	-0.173036	0.297582	-0.107464	-0.0113376	-0.450506	-3.15109	2.64957	0.205942	0.261468	0.0862949	-0.0281005	-0.226411	-0.789892	0.0360325	-0.0828113	0.0969063	0.0530004	-0.388868	-0.286963	0.034942	0.270111	0.125432	0.210757	0.34355	-0.270542	-0.1851	0.0757901	0.802679	1.06609	0.144423	-0.246353	0.511765	1.13579	-0.107415
STM0465	ybaY	hypothetical protein	-0.0314428	-0.124841	0.0543658	0.170918	0.655666	-0.891154	0.437445	2.31455	-0.918879	-0.26647	-0.309155	-0.799685	-0.34446	-0.148631	-0.497875	-0.11629	-0.344413	-0.781638	0.0848272	-0.130939	0.155241	-0.0807506	0.175929	0.495322	-0.0393438	0.00686431	0.379793	0.0516206	-0.559172	-2.61506	0.673234	-0.996344	-0.589364	0.773044	1.07281	0.735872
STM0466	ybaZ	putative methyltransferase	-0.0802791	-0.13865	-0.0656065	0.0534921	-0.0884737	-1.34036	1.13846	-4.42349	1.72833	-0.840932	-0.721453	-1.31548	-0.0641493	-0.68595	0.358855	-0.588392	-0.324789	-1.28228	-0.0859494	-0.163956	0.013661	0.284737	0.174602	-0.11027	-0.470745	0.511261	-0.64399	-0.160313	-0.115172	2.30034	1.60662	-1.26418	-1.51299	1.04297	0.981024	1.42108
STM0468	ylaB	hypothetical protein	0.0456854	0.170078	-0.255975	0.0773469	0.16495	0.342516	0.98155	-0.17042	1.24235	0.294632	0.0293969	0.433269	0.0762292	-0.184528	-0.231249	-0.053277	-0.0767203	0.443055	-0.0904551	-0.161258	-0.482344	0.024242	0.188064	-0.381294	-0.106169	0.0778723	-0.560125	0.365428	0.375818	1.00352	1.04759	0.23865	3.83706	0.48581	0.429719	0.104311
STM0469	rpmE2	50S ribosomal protein L31	0.0299722	0.0236307	0.105569	0.270497	0.160182	-0.231333	-1.11281	-0.178012	-0.226339	0.234901	-0.0769498	-0.148712	-0.560308	-0.749898	0.818279	0.036795	-0.0255377	-0.125224	-0.102552	-0.235829	0.0553787	-0.0436981	0.00392359	0.156673	0.457556	0.172471	-0.0720407	0.782462	0.520402	1.95008	1.04056	-0.039657	-0.467917	0.302585	0.0196269	-0.295437
STM0470	rpmJ2	50S ribosomal protein L36	-0.0778243	-0.629294	0.204303	-0.00236095	1.35197	0.0390912	-3.5741	-3.07443	4.59178	-0.675207	-0.549949	0.0493627	-1.11323	-0.447779	0.129795	0.390216	0.612466	0.104273	-0.105757	0.118334	-0.950561	-0.351361	-1.05592	1.20042	0.305504	0.10779	-0.977506	-0.445999	0.0413607	1.14739	-3.89508	0.0558891	-0.135746	0.969765	-1.39727	-2.81628
STM0471	ylaC	hypothetical protein	-0.200373	0.159341	-0.145378	0.443127	0.342574	-2.26216	0.198633	-1.22212	2.54493	-0.337389	-0.400573	-2.18182	-0.37682	-0.45839	0.190027	-0.340241	-0.120503	-2.15442	-0.124208	-0.162662	0.268749	-0.00285722	0.0434522	0.524106	0.154189	-0.171294	0.387569	0.0412256	-0.243301	0.228566	0.276189	-2.14765	-2.52231	0.188771	-0.174395	-0.183723
STM0472	maa	maltose O-acetyltransferase	-0.0224009	-0.0157436	-0.0354931	0.579395	0.316972	0.259939	0.948437	0.881816	1.57769	0.106439	-0.0458621	0.312853	-0.199105	-0.486925	-0.0527068	-0.0528363	0.0589219	0.339162	0.167342	0.116096	0.162198	0.127053	-0.14732	-0.367111	0.0622064	0.0347437	-0.0950175	0.215511	0.148725	-0.481042	1.21291	0.477868	3.61053	0.089798	0.025807	-0.522066
STM0474	ybaJ	Hha toxicity attenuator	0.208876	0.460244	-0.491951	0.308767	0.461144	0.129499	-3.21227	-2.62784	0.0710358	0.0657982	-0.549981	0.217983	0.511574	-0.738945	-0.790289	0.796586	-0.0657977	0.23903	0.0703408	-0.251501	-0.769781	0.568242	0.119287	0.219874	0.514809	0.545621	-1.37384	0.300748	-0.00905621	-2.81819	-3.523	0.685365	-0.140089	1.78574	0.967363	0.630896
STM0475	acrB	aminoglycoside/multidrug transporter permease	0.0207705	-0.0631845	0.0257656	0.271535	0.185723	1.38924	-0.641583	1.01735	1.7396	-0.0495623	-0.141613	0.594645	-0.38852	-0.33517	-0.089475	-0.470541	-0.551885	0.614282	-0.213522	-0.0802973	-0.43186	-0.0824302	-0.316444	-0.482933	-0.0710525	0.0693496	-0.351795	-0.505578	-0.479801	0.167062	-0.253389	1.24759	2.75786	-0.710715	-0.648243	-0.392414
STM0476	acrA	efflux transporter periplasmic adaptor subunit	-0.140909	-0.083557	0.00605699	0.719031	-0.299303	1.2824	-2.51974	2.28662	1.23683	-0.0832174	-0.235356	1.37753	-0.261915	-0.709351	-0.257081	-0.754343	-0.366117	1.39791	-0.313071	-0.098903	0.0100298	-0.155354	-0.409158	0.0121599	-0.178824	-0.408484	0.0207089	0.0100367	-0.114896	-1.63923	0.797309	3.43048	1.04439	-0.296484	-0.633597	0.128721
STM0477	acrR	DNA-binding transcriptional repressor AcrR	-0.0234213	-0.16388	-0.113334	0.338426	0.217638	-0.296757	-4.10268	-3.51344	-0.34428	0.0740752	0.092471	-0.204227	-0.63672	-0.304707	0.590669	-0.255814	-0.116674	-0.182667	-0.01651	0.0207464	0.506955	0.143875	0.00150424	-0.496745	0.126688	0.0841296	0.49035	-0.0936346	0.32452	0.387189	-4.4146	-0.217748	2.0948	0.85756	0.616198	0.712422
STM0478	aefA	hypothetical protein	0.0248322	0.0428198	-0.047871	0.429232	0.455747	1.06231	-0.865066	1.46774	1.37305	0.0387498	-0.0268322	0.325149	-0.378575	-0.255679	-0.00687859	-0.0429707	-0.00393987	1.25148	-0.0262149	-0.0820701	-0.0196926	-0.140943	-0.238668	-0.133179	0.00370079	-0.0531581	0.197004	0.049409	-0.0974278	-0.354644	-0.337113	3.15921	1.40416	0.141963	-0.0150597	-0.083699
STM0479	STM0479	putative transposase	-0.0429883	0.0397856	-0.0916322	0.361596	0.691816	2.48069	-1.13674	1.53747	0.293462	-0.131389	-0.216351	0.416283	-0.241772	-0.552788	0.162086	-0.060226	0.273184	0.451138	0.168299	-0.134989	0.250093	-0.325113	-0.0862813	-0.0769003	0.144275	-0.0391278	-0.497502	-0.0567247	-0.34288	-2.80214	0.738783	0.235804	2.36844	0.443167	0.484297	-0.0640088
STM0480	ybaM	DUF2496 domain-containing protein	0.571231	0.197136	-0.294583	-0.470456	-0.171591	1.42652	-2.41406	-1.82183	2.59588	0.45955	-0.422291	1.51315	0.200141	-0.410615	-0.686283	2.2819	1.73079	1.54818	0.483843	0.466633	-0.1486	0.0705047	-0.232417	-1.0972	0.202791	0.0533988	-1.09371	0.749349	1.18359	-0.029286	0.672771	5.18083	1.15984	1.6704	1.25637	1.25869
STM0481	priC	primosomal replication protein N	-0.00872145	-0.267488	0.365234	-1.74683	-0.851517	-1.15482	-4.64234	-4.05312	-1.20167	0.248592	0.297993	-1.07468	-0.791568	-0.495992	0.757579	0.464229	0.557964	-1.03843	0.176391	-0.0154303	0.105121	0.339977	-0.345459	0.879714	-0.10556	0.272663	0.313954	-0.5528	0.38513	1.813	-5.10877	-0.751798	0.262105	-0.704287	0.41114	-0.753874
STM0482	ybaN	putative phage gene 58	0.220395	0.0348286	-0.337719	-1.70577	-3.04202	0.273517	-0.0635125	0.177783	0.225332	0.568466	0.323216	0.35676	-0.146168	-0.935098	-0.0968367	0.0212732	-0.0102543	0.393303	0.220147	-0.199666	-0.153852	-0.481323	0.0994145	-0.160889	0.256773	0.6204	-1.6076	-0.300128	0.329395	0.716089	-4.27925	0.0794615	0.0108184	0.575449	0.95313	1.32925
STM0483	apt	adenine phosphoribosyltransferase	0.436847	0.155563	0.177572	-2.78911	-2.69216	0.608693	-2.7502	3.43559	0.623114	-1.24418	-0.763625	0.629909	-1.51503	-0.251731	0.0619062	-0.427536	-0.586167	0.688072	-0.370067	-0.302878	-0.333143	0.0645448	-0.514729	-0.512719	0.408997	0.299359	-1.2153	-0.814992	-0.180756	6.36107	-3.27875	5.77456	0.405342	1.97306	2.06662	2.01723
STM0486	recR	recombination protein RecR	-0.15792	-0.246592	0.0825516	0.169162	0.523817	0.457242	1.26272	-0.0121106	-0.410795	0.513472	0.188908	-0.287811	0.677923	0.340264	-0.410123	0.0205944	0.305075	-0.252778	-0.256329	-0.118212	-0.797933	0.23203	-0.189641	-1.44147	-0.526611	0.508313	-1.20049	0.0463635	-0.262159	-3.82514	-4.42809	-0.0717138	-0.645843	-0.574146	-0.245044	0.201764
STM0487	htpG	molecular chaperone HtpG	0.00857547	-0.0184253	-0.0289779	-0.656492	0.0960426	0.86025	-0.950514	0.408275	3.65847	0.379469	0.793728	0.151845	-0.094459	0.178124	-0.0451587	0.354222	0.222739	0.582493	0.0466688	0.199789	-0.17782	0.507324	0.326661	-0.120374	0.107867	0.244525	0.0831233	0.366486	0.328762	0.390611	0.805506	4.09885	1.64966	0.880541	0.785819	0.244939
STM0490	aes	acetylesterase	-0.0591742	-0.0681962	-0.008901	-1.11066	-0.541195	0.425886	-0.712125	-0.51688	0.384892	0.164883	-0.101572	0.503452	-0.364245	-0.0814861	0.0965516	-0.111318	0.170645	2.35399	-0.0494211	-0.0965494	-0.0200293	0.0832167	0.212683	0.143864	0.0607813	-0.0896676	-0.200839	0.0620939	-0.180431	-0.170947	-0.664817	4.62701	1.0247	0.309865	0.353701	0.217221
STM0491	gsk	inosine/guanosine kinase	0.0547193	0.0790676	-0.0750268	-0.298095	-1.12942	0.916758	-0.345538	1.14361	3.38917	0.0466061	0.123593	0.994782	0.00909877	-0.303412	-0.0972226	-0.00356075	-0.00384549	1.02346	-0.0388929	-0.0334816	-0.325609	-0.0517764	0.0665877	-0.0879983	0.192405	-0.0323524	-0.592023	0.287384	0.188721	-0.422346	1.75566	2.7644	0.643475	0.652756	0.482335	0.514384
STM0492	ybaL	Kef family K(+) transporter	-0.116165	0.0833522	-0.0249695	-0.487339	-0.28769	-0.984071	-0.857377	0.26432	1.57607	-0.1349	0.100593	-0.906746	-0.122562	-0.321152	0.0494148	-0.0674506	0.0781638	-0.877716	-0.00950422	0.164056	0.132354	0.108497	0.0771236	0.0949986	-0.00790501	0.106027	0.398793	-0.20343	-0.400224	-4.81891	0.739459	3.39515	0.546012	0.666957	0.50103	0.299894
STM0493	fsr	MFS transporter	0.108052	0.119099	-0.126179	-1.11748	-0.0101917	-1.00294	0.671681	2.18064	-1.05606	-0.370918	-0.00353015	-0.929274	-0.846748	0.15129	0.309139	0.0146401	-0.0828857	-0.886119	-0.0350784	-0.0279057	-0.158355	0.163884	0.0815634	0.113529	0.288372	0.238126	-0.308866	0.00895447	0.0815369	-0.108349	-0.000763895	1.98241	1.4136	0.443716	0.401759	-0.194422
STM0494	ushA	bifunctional UDP-sugar hydrolase/5'-nucleotidase	-0.0636897	0.0199334	-0.0469781	-0.446639	-0.602685	1.20121	-0.103467	1.47304	0.649098	0.287248	0.0633482	-0.331291	-0.148127	-0.106371	-0.183305	0.195283	0.243367	-0.289893	0.0256214	-0.168478	-0.216788	-0.0706891	-0.0836606	0.0634472	-0.056532	-0.0137118	-0.153079	0.128755	0.0421147	-0.237003	0.0692639	3.02994	2.07094	0.0235904	-0.121522	0.24254
STM0495	ybaK	aminoacyl-tRNA deacylase	0.00556671	-0.28609	0.199088	-0.544538	-0.688795	-0.0824959	1.86496	-0.415514	2.73858	0.114283	0.12201	-0.551413	0.429857	0.170984	-0.17326	0.124306	-0.0590143	-0.519294	0.394156	0.11538	0.684557	0.185953	-0.575779	-0.000753745	-0.0517981	0.138458	-0.311152	0.152609	-0.0299996	2.37915	0.999201	5.01183	-0.938095	-0.0987824	-0.149251	-0.841736
STM0496	ybaP	polysaccharide biosynthesis protein GumN	0.0984056	-0.0230455	-0.00756836	-0.532975	0.153783	1.01093	-0.41221	-0.271804	0.663719	0.0339452	-0.0428556	0.804566	0.0238422	0.14344	0.152764	-0.0747422	0.0215529	0.836615	0.0618768	0.273937	0.582512	0.0402835	0.181386	0.574993	0.301441	0.0896034	0.336407	-0.0079991	-0.159233	-0.603863	-1.02313	0.592595	1.2563	1.15779	1.03559	1.27253
STM0497	STM0497	hypothetical protein	-0.102218	-0.138979	-0.0775936	-0.913705	-0.441212	0.693531	-3.05509	1.17778	0.643571	0.281041	-0.263819	0.772704	-0.229177	-0.0303222	0.311701	-0.345777	-0.432539	0.816346	-0.393278	-0.000697562	0.198081	0.219442	0.175514	-0.330639	0.335635	0.156294	-0.224613	-0.190483	-0.142131	-3.14857	-0.0940496	4.42068	4.12386	0.347054	-0.189135	-1.45474
STM0498	copA	Cu+ exporting ATPase	0.277423	0.0442852	0.0383853	-1.11311	-0.421951	-0.314308	1.1627	-1.52815	1.3658	-0.443597	0.035605	-0.237795	-0.130579	-0.163282	0.214234	0.148861	0.120837	-0.195501	-0.0136167	0.0296756	-0.065769	-0.0845883	-0.036278	0.338148	-0.165375	-0.0286697	0.41865	-0.254489	-0.0776786	0.948872	-0.740535	1.9097	-0.601294	0.286662	0.117679	0.115508
STM0499	cueR	Cu(I)-responsive transcriptional regulator	-0.246125	-0.291909	0.038784	-0.608025	-0.193501	0.16834	0.494169	1.27464	3.73516	-0.651383	0.14835	0.243153	0.327069	0.0428706	0.286711	0.0764077	0.0274547	0.286168	-0.117138	0.12839	0.150303	0.362718	0.168382	-0.292983	-0.306589	0.129809	0.0948977	-0.193967	0.029786	2.43227	1.82733	6.37701	-0.124344	0.282482	0.563553	1.55689
STM0500	ybbJ	hypothetical protein	0.23595	-0.0140318	0.222326	0.768445	0.901983	3.36797	-3.9409	-3.44551	-0.612572	-0.396907	-0.199361	-0.579316	0.0803837	-0.0316052	-0.108051	0.054803	-0.032069	-0.514004	-0.214893	-0.234204	-1.34094	0.0348505	-0.270464	0.241492	-0.67922	0.125233	-1.91015	-0.127883	-0.63806	-4.14125	1.74918	-0.287406	-0.829076	-0.303791	0.255485	-0.401464
STM0501	ybbK	paraslipin	-0.204475	-0.500705	0.0312719	-0.158708	-0.569258	-1.73008	-5.33298	-4.7375	-1.80344	-0.153298	-0.33014	-1.6638	-0.32049	-0.248353	-0.419261	-0.274531	-0.289608	-1.62607	-0.205408	-0.162427	0.220153	0.181737	0.375825	0.0797724	0.188028	-0.162016	-0.621543	-0.492441	0.0663271	-1.24971	-0.807811	-1.37456	-2.02699	-0.516284	-0.642776	-1.10601
STM0502	ybbL	iron ABC transporter ATP-binding protein FetA	0.0638617	-0.0448045	0.0332871	-0.410585	-0.184257	-0.00642341	0.666859	2.59915	2.00813	-0.102135	-0.249291	-0.0314636	0.33403	0.24893	-0.887595	-0.0970109	-0.0972398	0.00524963	0.20749	-0.280707	-0.170298	-0.522202	-0.438673	-0.0288686	-0.554837	-0.731537	-0.792272	-0.589562	0.18676	-3.9393	-0.0303599	4.364	-0.399652	0.602273	-0.0245787	1.06785
STM0503	ybbM	iron export ABC transporter permease subunit FetB	-0.0086344	0.122523	-0.0993182	-0.480041	-0.120358	-1.01582	0.0505013	-0.0586991	2.15603	0.0271581	-0.625804	-1.17724	-0.0282101	0.0957792	-0.260693	-0.180464	-0.111165	-1.14437	-0.070358	-0.0773629	-0.594187	-0.731924	-0.346097	-1.06323	-0.91152	-0.814534	-0.201171	-0.254138	-0.12805	-1.64348	0.797536	4.64942	-1.53619	-0.556819	-0.858946	-0.143237
STM0504	ybbN	co-chaperone YbbN	-0.119984	0.0501521	0.021847	-0.0987111	-0.554029	2.72393	-0.310254	-4.53613	1.54629	-0.00360119	-0.0181942	-1.40512	0.367587	0.433215	-0.587863	-0.34349	-0.273422	-1.37139	0.304676	0.214618	0.402887	0.113038	0.41309	0.528596	0.141049	0.041134	0.200418	-0.0151555	-0.00265329	1.42496	-0.602269	-1.16836	1.67689	1.70475	1.45404	2.40247
STM0505	ybbO	putative oxidoreductase	0.0956177	0.203865	-0.219788	-0.855849	0.557512	1.05143	-0.0234398	-2.15869	2.35038	-0.0773576	0.0508564	1.13098	0.699928	0.344178	0.190178	-0.690744	-0.869594	1.16295	-0.110151	-0.279279	0.00754502	0.525066	-0.0311447	-0.312644	-0.115027	-0.0336841	0.910445	-0.527597	-0.647031	-1.84471	-3.19529	4.93394	0.812007	-1.72035	-1.71117	-0.284522
STM0506	tesA	multifunctional acyl-CoA thioesterase I/protease I/lysophospholipase L1	0.00723653	0.080915	0.0505591	-0.842513	-0.370821	1.35683	0.028632	-3.33254	0.029377	0.304916	0.351262	0.171433	-0.0637106	0.276426	0.0764847	-0.267651	-0.142708	0.206704	0.00217716	-0.136424	0.197377	0.144222	-0.210737	-0.00776825	0.123588	0.00535551	0.226893	-0.276094	0.0795068	-0.0924055	1.53828	0.607202	2.47324	-0.710519	-0.336063	-0.954939
STM0507	ybbA	ABC transporter ATP-binding protein	0.851413	-0.106297	-0.332124	1.06622	1.6564	1.77034	-1.83211	-1.23422	1.71374	0.184761	0.178262	1.85261	0.380848	0.903459	0.518919	0.510257	0.338918	1.88338	0.30954	0.729154	0.72708	0.490457	0.942214	-1.27652	0.711745	0.576354	-1.06045	0.923065	1.95299	1.27155	-2.30385	7.57826	1.47228	0.896019	0.597003	1.14993
STM0508	ybbP	ABC transporter permease	0.209593	-0.113997	-0.00898489	-0.511723	-0.464341	0.35333	-2.05635	1.49662	0.294373	0.192788	0.038844	0.432611	0.474719	0.442342	0.345342	0.397989	0.538185	0.46474	0.000630714	-0.0969872	0.0873485	0.0187998	0.125104	-0.460717	-0.211186	0.0346517	-0.173437	0.0645193	0.0395759	-0.163253	-0.69403	0.686089	0.0587734	0.163779	-0.00968832	-0.298106
STM0509	STM0509	hypothetical protein	-0.040644	-0.0553172	0.012851	-0.158823	-0.398545	-1.62486	0.137221	0.683754	-1.28813	-0.11602	-0.0183741	-1.54397	0.284998	0.16315	-0.000159292	0.305552	0.485622	-1.50889	0.0353553	0.0246678	-0.0962918	0.0347858	-0.0517599	0.133099	-0.0835458	0.1205	0.070836	0.173848	0.169971	-1.86722	0.294058	1.38959	2.62614	-0.359978	-0.0882164	0.176741
STM0510	sfbA	metal ABC transporter substrate-binding protein	-0.0821983	0.0274834	0.109874	-0.461918	-0.000199377	0.0329776	-1.16684	0.172018	-0.0321621	-0.0525313	-0.0278866	0.111181	0.21665	0.327882	0.131847	-0.0611727	0.10084	0.143785	-0.0453136	-0.166386	0.0779127	0.0210965	0.0179768	-0.24039	-0.0144153	-0.0175168	0.474723	-0.16701	-0.321229	2.26391	-0.570512	3.39755	1.15953	-0.646986	-0.193695	-0.411457
STM0511	sfbB	methionine ABC transporter ATP-binding protein	-0.0475086	-0.1876	0.335082	-3.43923	-0.666738	1.10613	-2.97981	-2.38232	0.964478	-0.617073	-1.32353	1.18322	-0.030951	0.0140756	-0.191979	-0.240164	-0.547027	1.21438	-0.583276	-0.573501	0.0677964	-0.218461	0.0306399	-0.34947	-0.631683	-0.142128	-0.354756	-0.508484	-0.949448	-2.75236	-3.45729	0.994855	0.812602	0.286288	0.611342	0.471499
STM0512	sfbC	methionine ABC transporter permease	0.145874	0.103438	-0.248776	-0.868122	-0.0439687	-0.206164	0.0302166	1.87956	1.31986	0.00218545	-0.434226	-0.112551	0.522634	0.393772	0.188224	-0.0545261	0.0619541	-0.0765192	0.0679713	0.0172769	0.187637	0.0140121	0.240548	-0.167899	0.272003	0.14925	-0.0915395	-0.100705	0.00836721	0.673225	-1.59068	3.30936	4.49104	0.654044	0.416289	0.301928
STM0513	ybbB	tRNA 2-selenouridine(34) synthase MnmH	-0.0529874	-0.00387017	-0.105139	-0.549029	-0.290592	0.114806	-0.884188	1.43914	3.50221	0.223048	0.0758634	-1.00866	0.385552	0.406142	0.285564	0.15635	0.274865	-0.971973	-0.0788937	-0.127466	0.000536384	-0.0982525	-0.144785	0.039472	-0.182633	-0.118746	-0.201864	-0.22002	-0.43974	-3.75992	0.223548	2.70514	-1.37457	-0.321518	-0.677335	-0.426925
STM0514	ybbS	transcriptional regulator	0.0173467	0.0233387	0.0439916	-0.343404	-0.158482	-0.507358	-1.3663	1.60065	0.898087	0.115516	-0.173188	-0.418028	0.378912	0.161274	0.348168	-0.172082	-0.0319432	-0.380117	-0.268827	-0.0178249	-0.158873	0.174874	0.307785	0.386647	0.0162612	0.315582	0.461519	0.101913	0.0540872	1.50379	-0.176078	-0.23578	3.53692	0.318515	0.0160377	0.545395
STM0515	allA	ureidoglycolate hydrolase	-0.0135195	0.113058	-0.201285	-0.712219	-1.17467	0.256607	-0.801752	2.56199	0.095782	0.0946204	0.565387	0.352141	1.14478	0.75849	-0.202691	0.0507257	0.221892	0.390207	-0.105416	-0.0784547	-0.0415562	-0.154845	0.071068	0.0232928	0.00362227	-0.365725	0.174423	0.121211	-0.0505099	-0.395208	-4.14246	0.281521	4.87152	-0.582047	-0.415985	0.281826
STM0516	allR	transcriptional regulator	-0.109298	0.0314768	-0.112501	0.28611	0.0264897	0.0311828	-1.03439	2.22052	1.16266	0.101371	-0.106036	0.131613	0.267435	0.463554	-0.0438053	-0.284117	-0.432324	0.166195	-0.00977889	-0.11362	0.0300453	-0.00994288	0.0120432	0.0909057	-0.256583	0.0207246	-0.258362	0.134525	-0.378688	0.706743	-0.742982	0.0874554	-0.226007	0.328824	0.455191	0.252909
STM0517	gcl	glyoxylate carboligase	-0.0590884	-0.0806452	0.0424174	-0.44965	-0.0805557	3.2604	0.280588	-3.38548	2.89042	0.0804761	-0.366659	-0.105458	0.839048	0.325829	-0.308944	-0.293308	-0.211511	-0.0661374	-0.21254	-0.0547563	0.242799	-0.455787	-0.149496	-0.0610232	-0.121677	-0.0463002	-0.311267	0.0126858	-0.269432	0.526736	-2.54579	1.62536	2.74574	-0.569329	-0.522824	-0.180743
STM0518	gip	hydroxypyruvate isomerase	-0.141049	0.0779011	-0.286733	-0.560586	0.0249007	-0.151119	-3.72662	1.27505	3.14564	-0.104785	-1.1089	-0.0569099	0.846224	1.3452	-0.304796	-0.511902	-0.688556	-0.0166452	0.277161	-0.0651689	-0.232149	0.0521002	-0.0680922	-0.0256474	-0.289607	0.178432	0.180477	-0.21626	-0.418408	-3.14245	-4.24306	0.188309	-0.395853	0.147246	0.660313	1.1456
STM0519	glxR	2-hydroxy-3-oxopropionate reductase	0.0494249	0.163509	0.0456767	-1.87579	-1.12945	-1.43801	0.849288	-4.78644	5.30747	0.318792	-0.0328871	-1.33848	1.07646	0.639048	-0.541228	-0.147136	-0.49991	-1.29659	0.167755	0.0678635	-0.691137	-0.499603	-0.16745	-0.485192	0.00792185	-0.229416	-1.69785	0.490797	-0.315115	3.05546	-0.538095	4.54298	-1.68283	-0.763156	-0.716979	0.292672
STM0520	STM0520	MFS transporter	-0.0572236	-0.0714466	0.0749176	-1.01794	-0.775134	0.212461	1.64624	-3.30084	0.151744	-0.0630767	-0.369111	0.0725064	0.872757	0.443867	0.0162963	-0.335668	-0.473272	0.114053	-0.194466	-0.300913	-0.0622688	-0.174533	0.347739	0.104913	-0.145915	-0.0722153	0.162439	0.0125662	0.229618	0.64506	-1.80517	0.0191819	0.50571	-0.25457	0.178167	-0.0580133
STM0522	allP	putative NCS1 family, allantoin transport protein	-0.0669166	-0.0374278	0.0550015	0.0861364	-0.276156	-0.387879	0.863382	3.0861	-0.416915	-0.423762	0.29657	-0.291556	0.914774	0.607127	-0.109471	-0.436497	-0.211338	-0.252203	-0.233655	-0.251953	0.0185626	-0.117369	-0.0696489	0.833529	-0.266668	-0.145416	1.10258	-0.211536	-0.287534	0.341776	0.651116	3.77454	-0.635094	-0.742764	-1.15897	-0.340407
STM0523	allB	allantoinase	0.0169017	0.129949	-0.104596	-0.157638	-0.108014	0.33347	-1.28842	1.23212	0.307009	-0.612671	-0.242174	0.439753	0.859777	0.978813	0.365433	-0.301946	-0.331889	0.478651	-0.135092	-0.140896	0.00784607	0.184703	0.136326	-0.130057	-0.065471	-0.0825682	-0.316111	0.0301687	-0.0261928	-1.25801	-3.68695	4.26391	0.0810363	-0.449973	-0.0237129	-0.095292
STM0524	ybbY	uracil/xanthine transporter	-0.14079	0.0623061	-0.32424	0.263824	0.250871	1.77419	-0.723015	-2.71766	2.13492	0.153882	0.0230023	0.369361	1.54416	0.766357	0.32708	-0.196066	-0.114848	0.415311	-0.0261898	0.105272	-0.831099	0.25588	0.00246471	0.0352605	-0.204262	-0.178705	-0.0777949	0.0510171	-0.0717808	-0.27133	0.724884	0.580729	0.0227347	-0.106084	-0.365968	-0.844931
STM0525	glxK	glycerate kinase	0.111764	0.368394	-0.24915	-1.33153	-0.330539	1.29396	0.0640275	-5.12271	-1.98462	-0.570825	-0.538242	-1.86045	0.884215	0.84758	-0.0299106	-0.278642	-0.403149	-1.8129	-0.107123	-0.286978	-0.0415283	-0.130502	-0.159049	0.681699	-0.377149	0.0532189	-0.944686	-0.432185	-0.14809	-3.05553	-1.44899	-1.78616	-2.18979	-0.435174	-0.581605	0.440184
STM0526	ylbA	(S)-ureidoglycine aminohydrolase	0.138334	-0.00675721	-0.293023	-0.344908	-0.0174955	-0.408963	0.24207	-0.160293	2.07221	0.27066	-0.0796356	-0.313071	0.7902	0.954462	0.242599	-0.168875	0.030275	-0.266651	0.177981	-0.0291342	-0.15164	-0.0322537	0.211913	-0.345579	-0.148197	-0.0678026	-0.00200503	0.0636221	0.0233753	0.881643	-0.209343	-0.321092	2.34579	-0.158576	-0.414384	0.0724939
STM0527	allC	allantoate amidohydrolase	0.0824208	-0.0237815	-0.0780152	-1.09129	-0.807834	1.76381	-0.849	0.567876	2.10798	-0.0011264	-0.105234	-1.69047	1.08317	0.513126	0.199968	-0.455224	-0.307341	-1.64267	-0.0735463	-0.0707785	-0.036788	0.103277	0.392338	0.0567522	0.0462363	0.11815	0.333454	-0.362135	0.161666	0.183051	-1.71907	4.64091	3.79238	-0.396617	-0.135745	-0.469392
STM0528	allD	ureidoglycolate dehydrogenase	0.120011	-0.0179738	-0.00832199	-0.389943	-0.500244	-1.10139	0.970569	-3.98548	-1.22742	0.247554	0.088937	-1.01021	0.979595	1.12808	-0.00240452	0.283783	0.146352	-0.966664	-0.0479678	0.00414323	0.208525	-0.253173	-0.0868994	-0.0151181	-0.0218971	-0.53356	-0.0989113	0.448386	0.63536	0.153225	1.79922	4.14766	-0.37648	-0.937579	-0.566302	-0.858453
STM0529	fdrA	acyl-CoA synthetase FdrA	-0.0883761	0.00226102	-0.0111694	0.742008	0.15499	0.0899526	0.743825	-2.63204	-0.0394556	0.307432	0.389646	0.205661	0.688215	0.847243	0.2931	0.444334	0.554037	0.248218	0.0343377	0.0861628	-0.0259237	-0.142321	0.231989	-0.71386	0.161464	0.180865	0.355512	0.275653	0.255909	-3.6051	1.98705	0.581781	-0.140229	0.378265	0.0800436	-0.0675688
STM0530	ylbE	hypothetical protein	-0.0720749	-0.0225191	-0.0832628	-0.147777	-0.0159306	4.6411	0.066905	1.29124	-0.528912	-0.113327	-0.708058	0.254094	1.38612	0.896368	0.294258	0.394039	0.513079	-0.341721	0.100572	0.155452	0.49587	-0.065138	0.134317	0.500065	0.0114186	-0.101856	0.790683	-0.0490071	0.345454	0.839706	0.198364	-0.290693	2.26227	0.322585	0.0785698	0.0107187
STM0531	ylbF	carboxylase	-0.0199673	-0.0731645	0.114141	-0.977137	0.379493	0.837682	0.483578	1.14059	2.50356	0.0770938	-0.0370197	0.882755	0.807286	0.845743	0.12927	-0.258199	-0.0444927	0.990539	-0.219786	-0.397047	0.815535	0.172142	-0.0327767	1.0438	-0.341301	-0.0671117	0.245411	-0.81577	-0.764383	-3.00838	-3.51209	4.02329	0.601485	-0.310301	-0.198538	-1.44984
STM0532	arcC	putative carbamate kinase	0.0995878	0.053508	-0.028293	0.150183	-0.0145532	1.92081	-0.909203	2.33415	2.10565	0.163266	-0.110052	-0.310075	1.25637	0.953862	0.334317	0.312074	0.656205	-0.266175	-0.117289	0.160043	0.0310105	0.223315	0.213441	-0.67296	0.135131	0.124687	-0.26101	-0.205722	-0.566417	0.300443	-0.326616	-0.0926192	2.06942	0.369499	0.435461	0.657072
STM0533	purK	5-(carboxyamino)imidazole ribonucleotide synthase	0.104643	-0.133889	0.0681542	-0.669174	-1.43302	0.0508699	-0.252008	0.389268	-0.161143	-0.179965	-0.0575766	0.135169	0.702337	0.878238	0.0307975	0.370298	0.568233	0.175749	-0.240835	-0.295406	0.0654931	0.0578312	0.415959	0.862458	-0.100548	0.144054	-0.336936	-0.479526	-0.423828	0.719625	0.199533	0.139447	1.11346	0.642848	0.617996	0.0946259
STM0534	purE	5-(carboxyamino)imidazole ribonucleotide mutase	-0.105041	0.255822	-0.134318	-0.877415	0.210703	-0.106992	-0.493661	2.24701	-0.319125	0.493872	0.669517	-0.026768	1.29523	0.653493	-0.500225	0.913791	0.987468	0.00817651	0.210981	0.211223	-0.524059	-0.316805	-0.39791	0.25337	-0.0225943	-0.254835	0.230965	0.0631927	0.329906	0.768567	-4.09304	0.235963	-0.357866	0.399092	0.353791	0.178184
STM0538	STM0538	hypothetical protein	0.022315	0.0780053	-0.134266	-0.071595	0.360105	-0.507341	0.848677	0.547124	-0.719808	-0.28955	0.0243297	-0.427477	0.98066	0.77319	0.0624408	-0.171115	-0.341249	-0.392368	0.0254152	-0.0335698	-0.159254	0.138454	0.138542	0.0944662	-0.0755686	0.0873346	0.209815	-0.0966401	-0.162463	1.83139	-0.173461	3.26676	-0.757752	-0.353181	0.190189	-0.413447
STM0540	ybcI	hypothetical protein	-0.0660416	-0.0896747	-0.115627	-0.132282	-0.136903	0.0414853	-3.84642	-3.11383	-0.124925	0.171544	-0.166509	0.124815	0.987603	0.643546	-1.15684	-0.347679	-0.33473	0.164766	0.404098	0.357196	0.523038	-0.0340081	0.00803769	0.44749	0.313164	-0.390087	0.424097	0.027078	0.183385	-3.8243	-4.25593	4.05977	-0.196032	0.550062	0.644256	0.880812
STM0543	fimA	type-1 fimbrial protein subunit A	-0.324923	0.0425935	0.237196	0.24762	-0.226101	0.223508	0.53522	1.18152	1.97388	-0.263205	-0.155803	0.303046	1.18971	0.966536	-0.942097	0.508397	-0.10584	0.338282	-0.126337	0.0195473	-0.480229	0.189615	0.302984	-1.00384	0.181952	-0.0238346	-1.72756	0.300151	0.174277	1.06507	-3.47871	0.828977	-0.00884232	0.42049	0.0201324	-3.49168
STM0544	fimI	fimbrial protein FimI	-0.307176	-0.268809	0.0183029	-0.0773007	0.578099	0.351523	-3.34955	-2.56644	0.184646	0.943502	0.369809	0.42942	0.531743	0.485514	-0.0232025	0.320888	0.164	0.464294	0.0852455	-0.223598	0.187032	-0.269232	0.224422	-0.732503	-0.271563	0.150669	-0.0110156	0.635601	0.0324645	-3.32246	-3.71037	0.483215	0.120647	-0.242655	0.0084758	-0.242118
STM0545	fimC	fimbrial chaperone protein FimC	-0.196987	-0.187415	0.138821	0.331621	0.741815	0.832887	1.266	-2.42237	0.68156	0.807171	0.270884	0.888043	1.29733	1.20175	0.0589607	-0.105866	0.122755	0.923101	0.0258786	0.307863	0.134039	-0.195178	0.202998	0.195944	0.227251	-0.0106502	-1.14754	0.489842	0.376286	3.12676	0.427684	4.20786	0.575363	-0.322267	-1.07449	-0.478613
STM0546	fimD	outer membrane usher protein	-0.0463217	0.014444	0.0319307	-0.123698	-0.0415018	0.955549	-0.356824	-1.00246	0.209498	0.0699977	0.103146	-0.099445	1.09979	0.895806	-0.105158	0.0403288	0.0157116	1.19745	0.102455	0.0733171	0.0539866	-0.0260293	0.238185	0.236409	0.15542	0.0995248	0.0194962	0.129851	-0.0507718	-0.541175	0.522349	1.62371	1.90337	-0.219486	0.0196987	-0.578863
STM0547	fimH	fimbrial adhesin FimH	-0.0181893	-0.148191	0.187821	-0.271977	0.0371672	0.608551	-0.897146	-0.825931	0.441876	0.0680929	0.225151	0.668067	1.11805	0.618344	-0.0286888	0.0949927	0.263432	0.703953	0.271002	0.280765	0.284465	0.18678	0.1122	-0.289408	0.193031	0.217757	0.139228	0.179122	0.0732377	-1.88207	-0.236671	2.55968	2.61443	-0.0677508	-0.15586	-0.259688
STM0548	fimF	adhesin	-0.227446	0.319875	-0.450162	-0.385906	0.178738	1.16096	-2.68053	-1.8404	4.35022	1.51299	0.56408	1.20835	0.331911	1.12234	-0.233856	0.363987	0.346128	1.25656	0.700891	0.185107	0.201625	-0.214859	-0.240891	0.161112	-0.449964	-0.0973276	-0.218163	0.259053	0.623881	-2.7041	-3.10422	1.26757	0.875905	0.154918	-0.452904	1.17044
STM0549	fimZ	DNA-binding response regulator	0.402562	-0.142099	-0.113823	0.458553	-1.74785	-0.712159	-3.86998	-3.12084	-0.830036	0.522502	-0.639531	-0.730491	0.61215	0.408043	-0.284142	-0.101089	0.201424	-0.66525	-0.507644	-0.233842	-3.34204	0.286197	0.0988832	-0.459491	-0.233043	0.214647	-2.56646	0.721127	-0.542475	-4.30819	-4.34669	-0.33649	-0.884636	-0.264553	-0.138244	-5.85344
STM0550	fimY	fimbriae Y protein	-0.161545	0.160302	0.0428481	0.231069	-0.855013	1.0948	2.00941	-1.9179	0.929018	-0.197645	-0.426022	1.14269	0.869206	1.08383	0.287894	-0.0873923	-0.165413	1.20014	0.285784	0.10285	-0.271383	-0.26138	0.545958	0.749331	-0.165095	0.0103393	-0.21112	0.848214	0.462921	-2.54797	0.0352575	3.84266	0.80857	1.36362	0.58521	0.754093
STM0552	fimW	helix-turn-helix transcriptional regulator	-0.223684	-0.057338	0.0469992	0.0503257	-1.25945	-1.51952	-5.42511	1.22337	-1.68892	-0.515222	-0.254952	-1.48792	0.455789	0.69619	-0.764557	0.0436393	-0.389703	-1.44091	-0.306405	0.0193014	-0.339706	0.14555	-0.00512344	-0.299488	-0.333651	0.0471143	0.147625	0.0125297	-0.438361	-5.38223	-5.83076	-1.65878	4.46699	-0.819779	-1.01587	-0.743803
STM0557	STM0557	putative inner membrane protein	0.165721	-0.279903	0.512218	-0.358235	0.350772	-0.163246	-3.73726	-2.97382	-0.280343	0.811481	-0.220068	-0.181277	0.278718	0.269861	-0.687387	0.127634	-0.148378	-0.117445	-0.608487	0.000708765	-0.920297	0.257796	0.73712	-0.751109	-0.449324	-0.903039	0.0750895	-0.0253702	-0.610306	-3.73631	2.2054	-0.27571	-0.33183	-0.269816	-0.539398	0.0444976
STM0558	yfdH	putative glycosyltransferase	0.025378	-0.0115051	0.125229	-0.470185	-1.06633	-0.143947	0.365269	-3.45009	-0.312384	0.19106	0.44619	-0.0999684	1.5002	0.796096	0.152996	0.155426	0.161852	-0.0578149	0.279744	0.408748	0.521206	-0.0709582	0.237864	0.00688175	-0.207965	-0.241727	0.24232	-0.248483	-0.101099	-2.86001	-4.71171	-0.552555	-0.365361	-1.69442	-1.53264	-0.830301
STM0559	rfbI	translocase	0.110444	-0.361675	0.268994	-0.353117	-0.370052	-1.76183	0.848651	-4.83428	1.41716	0.172219	-1.02711	-1.74109	0.165379	0.176304	-0.174676	-0.544057	-0.476494	-1.69726	0.127015	-0.142322	-0.377401	-0.3139	-0.69638	0.530209	-0.243668	-0.250613	1.46021	-0.813914	-0.853483	-4.12754	-6.13301	-1.8655	-0.797466	0.177951	0.834659	0.275874
STM0561	STM0561	ATP-binding protein	0.195256	0.0979169	-0.28976	0.164363	-0.0756783	-2.22309	-6.0571	2.58596	4.33776	0.229588	-0.268629	-2.18053	0.672075	0.821262	0.198368	-0.415364	-0.137146	-2.13774	0.35867	0.387535	0.0163177	-0.0544132	-0.141879	0.127131	0.194576	-0.0857203	0.459149	0.217071	0.0461452	2.17137	0.85149	-2.20078	-1.75007	1.28218	1.75444	0.950673
STM0562	STM0562	putative transport protein	-0.282253	-0.399471	0.0715166	-0.834973	-0.531161	1.22878	-2.76014	3.44493	1.16277	0.286125	0.658568	1.19732	1.42297	0.332754	1.09025	0.146777	0.045266	1.25697	-0.31234	0.489277	1.01767	-0.0185237	-0.505796	-2.78323	-0.0137681	-0.301041	0.823441	-0.929108	0.0582877	0.160878	-3.24207	0.692924	1.05818	-0.706367	-0.194386	-3.96139
STM0563	STM0563	AraC family transcriptional regulator	0.0119402	0.278822	-0.218168	0.527654	-0.511835	0.171818	-3.60446	-2.71226	0.046914	0.476019	0.568531	0.183687	1.29715	1.11409	0.149263	0.0479771	0.0550921	0.236308	0.144757	0.121334	-0.336474	-0.50258	-0.000392245	-0.28913	0.124662	-0.319909	-0.00269981	0.283793	0.587125	-3.71051	0.101234	0.195724	-0.0493058	-0.240173	-0.219338	-0.978245
STM0564	STM0564	pyridine nucleotide-disulfide oxidoreductase	-0.134793	-0.0325559	0.170388	0.123734	0.204036	0.531053	0.462573	1.5379	0.42927	0.198328	0.38148	0.556324	0.719859	0.686428	-0.11776	0.231083	0.281741	0.611913	0.13319	-0.0424069	0.0904325	0.1588	-0.287599	-0.114181	-0.289362	0.0399427	0.357869	-0.0428419	0.107667	-1.76488	0.246821	4.19162	0.330505	-0.856077	-0.106959	0.198727
STM0565	STM0565	hypothetical protein	-0.305835	-0.128285	0.122988	-2.21317	-0.251995	-2.11491	-5.56757	-4.70646	-2.19574	-0.143754	0.0182798	-2.14576	1.00489	0.187552	0.570217	-0.33143	-0.389698	-2.07008	-0.280388	0.0770491	0.261986	-0.691395	-0.122248	-0.224909	-0.112743	-0.217981	0.516917	-0.404729	-0.257059	-5.68669	-6.03164	-1.7827	-2.26588	-0.52827	-0.242977	-0.256728
STM0566	STM0566	hypothetical protein	0.237999	-0.114694	-0.0541168	-0.148175	0.0690318	-0.625728	-0.152508	0.642158	-0.753463	0.19626	0.341468	-0.578569	1.03148	1.02337	0.123218	0.179558	0.279446	-0.535178	0.216428	0.301866	0.120693	-0.3793	0.172344	-0.0138108	-0.0668058	-0.0726387	-0.224113	0.856673	1.07394	0.99362	-0.998594	3.7645	5.0017	-0.118536	-0.337308	0.0651111
STM0567	STM0567	DNA repair protein	-0.112925	-0.359714	-0.0738901	0.192643	-0.0230527	0.13906	1.18907	-0.536778	0.0370904	-0.307144	-0.0942562	0.185447	0.37568	0.188065	0.177414	0.139148	0.0968217	0.560871	0.197667	-0.114711	0.296293	-0.0783706	0.200901	0.292635	-0.745856	-0.39177	0.0383993	0.235486	-0.614305	3.08254	0.470108	-0.128624	0.778616	-0.695588	-0.905635	-0.150857
STM0568	pheP	phenylalanine transporter	-0.0802152	-0.0264797	-0.123016	-0.435256	-0.333599	-0.678101	-0.953814	-0.47196	0.469325	-0.395372	-0.14664	-0.730926	0.479559	0.62545	0.064969	0.0774402	-0.022242	-0.678335	-0.120776	-0.0561343	-0.187554	-0.0770387	0.0343104	-0.438105	0.0589368	-0.125243	0.0189621	-0.176337	0.15755	-0.0899883	-0.227018	3.80661	0.145209	-0.120179	-0.0810758	-0.539481
STM0569	ybdG	miniconductance mechanosensitive channel	0.280769	0.142897	-0.0573667	0.0273699	-0.231626	0.365804	-2.04822	0.0185338	-0.106356	-0.451271	-0.0896375	-0.092792	0.53312	0.652871	-0.375684	-0.25839	-0.0795894	-0.0368065	0.00217716	-0.104595	-0.132527	0.0253389	0.262181	0.0903419	-0.0920669	-0.140504	-0.166014	-0.148022	0.00250964	-1.15291	-2.11796	2.62365	2.60445	0.727668	0.886282	0.00749553
STM0570	apeE	autotransporter outer membrane beta-barrel domain-containing protein	0.0384332	-0.0102201	0.0849775	-0.766582	-0.130744	0.933998	-0.585416	1.32767	2.20029	-0.10319	-0.117892	0.0731539	0.434261	0.506525	0.204597	0.0708387	0.0833289	0.222165	-0.0469168	-0.0926168	0.139498	-0.0726275	-0.15158	-0.194001	-0.182963	0.00054835	0.3275	-0.0784676	0.0227215	-0.658983	0.0967383	2.66113	1.15414	-0.651116	-0.366896	-0.737679
STM0571	STM0571	hypothetical protein	0.0652793	0.121641	-0.13614	0.015152	0.0162222	-0.118454	0.793325	-0.879226	-0.228735	-0.0783567	-0.39178	-0.083616	0.506626	0.641716	-0.409911	-0.121448	0.0597194	-0.022271	0.0679525	-0.0069096	-0.388195	0.126485	-0.0821053	-0.295319	-0.216134	0.186065	0.175251	-0.295604	-0.303091	-0.548043	-0.497927	3.38602	-0.324391	0.527098	0.129349	0.954078
STM0572	STM0572	phosphosugar isomerase	0.120199	-0.0628873	-0.0131077	0.132556	-0.330367	3.61777	-1.82195	-0.368708	2.07691	0.228293	-0.0324305	-0.0113881	0.701087	0.679032	-0.0638998	-0.033196	0.0575133	0.120693	-0.158408	-0.221601	0.203259	0.00471885	0.283177	0.769602	0.0472011	-0.151374	0.559176	-0.054612	0.065586	-0.116624	-2.02022	-0.209352	3.5878	-0.0362536	0.0462718	0.0915192
STM0573	STM0573	putative inner membrane protein	0.0709078	-0.0545137	-0.0299158	-0.177156	-0.595993	-0.102853	-4.27212	0.641834	-0.230988	0.276307	-0.0389796	-0.0652725	0.529171	0.360723	-0.0389396	0.545271	0.667882	-0.00512213	0.283559	0.278834	-0.616029	-0.153391	0.0992845	-0.163355	0.0586723	0.0741185	-0.563772	0.210132	0.109983	0.113089	0.0835366	-0.545336	-0.302891	-0.200875	-0.143382	0.174478
STM0574	STM0574	PTS mannose transporter subunit IID	-0.0301134	-0.0116042	-0.165724	0.0363052	0.152836	-0.448715	-0.201032	-0.73995	-0.564142	-0.0150908	0.445103	-0.400948	0.908607	0.323031	0.326782	0.125636	0.613685	-0.344575	0.144497	0.184695	-0.113422	-0.177998	0.151206	0.688237	-0.245194	0.136664	0.484562	0.245678	0.136091	-0.775972	-2.43711	2.77641	-0.646422	-0.40398	-0.420606	-1.36644
STM0575	STM0575	PTS mannose transporter subunit IICD	-0.0195119	0.0755071	0.00965391	-0.317165	-0.983175	-0.402189	-1.52282	-0.321162	-0.537676	-0.045109	0.0676353	-0.358059	0.70716	0.362044	0.00867668	0.267225	0.390756	-0.30569	0.0323162	0.0153257	0.0728853	-0.240376	0.343897	0.0704883	-0.15987	0.116926	-0.170408	0.120402	0.28331	-0.933746	-0.482446	5.31465	3.31491	0.123643	-0.252506	0.111133
STM0576	STM0576	PTS mannose/fructose/sorbose transporter subunit IIB	0.0966535	-0.0132739	0.067948	0.233493	-0.198036	-0.658545	-0.772507	2.29896	3.22938	-0.167302	0.377372	-0.615724	0.378968	0.273319	-0.34121	-0.162277	0.184486	-0.55674	0.331947	0.0225756	-0.233091	0.300638	0.392712	0.136959	-0.187095	0.0297465	-0.140469	-0.098167	-0.390915	0.291236	-4.78221	-0.66004	4.94609	1.08584	1.27326	0.100235
STM0577	STM0577	PTS mannose transporter subunit IIAB	-0.1838	0.310592	-0.00998026	0.0855791	-0.287243	-1.88123	-5.61697	-4.7859	-2.14316	-0.904405	0.139979	-1.12322	0.269971	0.492227	0.132846	-0.176646	-0.00500895	-1.78095	0.0356086	0.157135	-0.0149621	0.288522	0.328727	-0.920481	-0.252281	-0.155516	-0.238747	-0.0441227	-0.00938652	1.84202	-0.494455	-1.94529	-0.949828	-0.139796	0.288792	-0.716676
STM0578	nfnB	NAD(P)H nitroreductase	-0.114545	-0.0330828	-0.171988	0.0778724	-0.886342	2.38777	1.31958	2.22841	2.77508	0.497458	0.5133	-0.108087	1.05899	0.599684	0.087016	-0.103742	-0.115529	-0.0496444	0.0911763	0.234571	0.349803	-0.414877	0.108502	0.477227	-0.489546	-0.344921	0.0366083	0.334598	0.103238	-3.95494	-2.02576	-0.336259	0.218099	0.169452	0.14025	0.399774
STM0579	ybdF	hypothetical protein	-0.146496	-0.0618941	0.232537	-0.760922	-0.157474	0.217177	-3.45114	1.31312	-0.0473599	-0.426187	-0.468044	0.259492	0.57783	0.33598	-0.73535	-0.25323	-0.254036	3.77532	-0.377589	-0.17316	0.235707	-0.289679	-0.0726099	-0.866623	-0.370976	-0.0446324	-0.377522	-0.291786	-0.176541	0.637948	0.242348	0.219242	0.0255984	-0.345228	-1.1379	-1.18574
STM0580	STM0580	TetR family transcriptional regulator	0.213231	0.212941	-0.208841	-0.7251	-0.312784	0.90197	-3.22197	-2.37284	0.615331	-0.0633435	0.0221343	0.93549	0.270795	0.237954	-0.0824616	0.293012	0.37492	0.997755	0.0870306	-0.0121975	-0.918011	0.0153825	0.0566292	1.15908	0.192757	-0.128893	-0.204989	0.0563192	-0.879868	-2.63865	-0.497722	0.390166	0.703021	1.22201	0.857452	0.739512
STM0581	STM0581	DNA-binding transcriptional regulator RamA	0.161634	0.118339	-0.218482	-0.12574	0.105265	1.2796	1.44836	-0.289496	4.86632	-0.382526	0.484237	0.358377	0.657579	0.53298	-0.411613	-0.124962	0.139895	0.42095	0.109134	-0.138393	0.458006	-0.11208	-0.0310589	0.383999	-0.0707647	0.101722	-0.489837	0.0112848	-0.0703756	-0.487652	0.921846	2.35376	0.12733	0.580206	0.228808	0.189755
STM0583	ybdK	glutamate--cysteine ligase	-0.026658	0.0779171	-0.270312	-0.32677	-0.283503	0.941039	-2.06627	-0.138998	1.86421	-0.267198	-0.172067	0.242447	0.27068	0.19953	0.0211732	-0.180298	-0.0999787	0.294641	-0.00194465	-0.235989	0.106286	0.0505508	0.0103523	0.0187784	-0.0225459	-0.0948979	0.350943	0.113112	-0.0570611	-1.92517	-0.338896	-0.244954	0.00240817	-0.122199	0.29794	0.671096
STM0584	entD	phosphopantetheinyltransferase	0.00685814	0.0562495	0.120825	0.0357572	-0.702214	2.82912	-0.105137	-2.89182	-0.26801	0.442851	0.208657	0.0812001	0.705541	0.349011	0.248034	0.266409	0.0743685	0.612626	0.0590661	0.0871143	0.152106	-0.0480117	0.141161	-0.0625409	0.143675	0.156473	0.00387369	0.618493	0.569109	0.0114965	-4.21654	2.25994	3.12861	-0.354455	-0.218238	-0.361493
STM0585	fepA	outer membrane receptor protein	0.02343	0.0251163	0.056543	-0.52265	-0.402219	0.217977	0.81867	0.000774379	-0.0973655	-0.147773	-0.395388	0.019873	0.384097	0.143233	0.214781	-0.330698	-0.148275	0.414319	0.0260135	0.023896	0.0330448	0.0855602	-0.135039	-0.375115	0.056648	0.147684	-0.0319851	-0.0917466	-0.401228	-2.07479	7.97291	10.2873	15.2432	-0.0602858	0.244606	0.443473
STM0586	fes	enterochelin esterase	0.149472	0.181165	-0.0459167	-0.161851	-0.414232	3.66998	-0.706477	-0.650722	-0.139005	-0.0933232	-0.169656	0.210447	0.590441	0.400774	-0.237086	0.054389	0.427634	0.25254	-0.134204	-0.103576	0.164529	0.240056	0.167132	-0.704329	0.070928	-0.24339	-1.1095	-0.00781292	-0.0138592	-1.10853	-4.07357	0.0403557	-0.0678195	-0.0885782	-0.536237	-1.62003
STM0588	entF	non-ribosomal peptide synthetase	-0.108113	-0.0603911	0.0537389	-0.355837	-0.542924	1.41472	0.178126	-0.368708	1.04645	-0.137498	0.0232858	0.677679	0.440304	0.290238	-0.0563227	0.556441	0.78322	0.71932	0.00217716	-0.0851188	0.191589	-0.0100996	-0.0158758	0.0845156	-0.0926161	0.181937	-0.580422	-0.011776	0.0542913	-2.23782	-3.84984	1.53096	2.62689	0.295808	0.0430451	0.393187
STM0589	fepE	LPS O-antigen length regulator	0.0422414	0.0112229	0.00418108	0.17475	-0.286833	-1.2244	-5.12751	-4.24622	-1.52194	0.258697	-0.742744	-1.17418	0.0759929	0.574435	-0.330005	0.468833	0.419019	-1.13029	-0.360958	0.0023121	-0.54337	0.0577493	-0.282903	-0.668607	-0.269338	-0.437112	-0.862161	0.232063	0.375685	-0.361057	-5.59975	-1.44586	1.29999	-0.372973	-0.628946	-1.17903
STM0593	ybdA	MFS transporter	-0.0743682	-0.00443645	0.00745525	-0.136531	-0.0357849	0.0894256	-0.12034	0.577977	3.11703	0.275454	0.218183	0.126723	0.181571	0.412458	0.312318	0.793278	0.961776	0.169273	0.0812035	0.26755	0.402449	0.213055	-0.00294806	0.496284	0.107506	-0.0668425	0.341094	0.154981	0.0610362	-3.06768	-1.48954	1.84665	0.352187	0.0190658	0.0873534	-0.0380704
STM0595	entC	isochorismate synthase EntC	0.0771406	0.0930488	-0.23314	-0.0543595	0.727325	0.967057	0.556353	-2.06135	0.706424	-0.330351	0.123791	0.992456	-0.122115	-1.03031	0.887709	0.75137	0.892193	1.03464	0.061546	-0.0938584	0.0121856	0.0459482	0.00596736	-0.113119	0.109382	-0.149112	-1.17134	0.353124	0.199976	1.2521	-3.42281	0.54048	0.811045	-1.84565	-1.43663	-1.30203
STM0596	entE	2,3-dihydroxybenzoate-AMP ligase	-0.0735329	0.0786207	-0.161726	-0.371886	-0.323594	-0.389348	0.257328	-0.701831	1.2386	0.150008	0.234558	-0.352886	-0.215172	0.00341463	0.0900441	0.636494	0.778075	-0.313405	-0.0396152	0.00963281	-0.0258771	-0.085568	0.0897196	-0.431869	0.00962101	-0.206993	0.109375	-0.254547	-0.20518	-0.34428	-0.938039	2.69367	-0.627056	-0.212554	0.0163208	0.0573523
STM0597	entB	isochorismatase	-0.139179	-0.084016	0.139401	-0.327414	-1.00037	1.10464	-2.94794	-2.03969	0.911173	0.0322972	0.0910694	1.14337	-0.18009	-0.32314	0.320201	0.544082	0.635653	1.18527	-0.114877	0.0817641	0.304638	-0.225338	-0.396698	-0.0962677	-0.187692	-0.0698962	-0.161274	-0.233076	-0.219446	-2.64985	0.421745	3.05363	0.86434	-0.45449	-0.712515	-1.20563
STM0598	entA	2,3-dihydro-2,3-dihydroxybenzoate dehydrogenase	0.212787	0.0916403	-0.00223486	-0.979608	0.265851	2.60884	2.31528	0.520968	-0.0145262	-0.198263	-0.217356	-1.41541	-0.675765	-0.298851	-0.0527068	0.166458	0.53108	-1.37175	0.0725846	0.0739711	-0.284945	0.248739	-0.459481	0.757496	0.383597	-0.0303505	-0.0203223	-0.200018	-0.507977	-5.20342	-5.81784	3.71509	4.40425	1.10512	0.68023	0.166223
STM0599	ybdB	thioesterase	-0.0193927	0.144837	-0.171843	-0.503833	-0.587835	-0.62061	-4.46644	1.15261	-0.870586	0.169126	0.149635	-0.585561	0.635606	0.462156	-0.274545	0.421898	0.739873	-0.542023	0.352157	0.111873	-0.0355387	-0.00976389	-0.281274	1.31063	-0.0732998	-0.0469275	0.368921	0.244099	0.388549	-4.35494	0.21214	3.64831	-0.856583	-1.37518	-0.551798	0.577312
STM0600	cstA	carbon starvation protein A	0.0487796	-0.086563	0.22371	0.140949	-0.0574119	0.384142	1.1855	-2.48086	1.03247	-0.0435062	0.101659	0.418674	-0.547774	-0.452183	0.074757	0.238606	0.321779	0.451594	-0.143703	-0.23797	0.237986	0.100958	0.10062	0.0612563	-0.0957678	0.0868267	-0.14124	-0.260717	-0.351597	-1.33207	-0.597494	2.95483	3.43306	-0.284888	-0.72039	-0.360248
STM0601	ybdD	hypothetical protein	0.00364682	-0.057812	0.0529809	0.00775127	-0.453792	0.597196	-0.21608	2.06135	3.82555	-0.268224	0.303681	-0.843169	-0.317521	-0.145422	-0.355345	0.408839	0.749466	-0.789632	0.483081	0.146189	-0.263305	0.0112062	-0.0171732	0.262895	0.0996274	-0.072346	-0.525433	0.214018	-0.157862	-0.443078	-0.174105	3.52324	-0.974619	0.290144	0.489093	0.697253
STM0602	ybdH	oxidoreductase	-0.0254001	0.0120215	0.0982902	-0.54097	-0.51804	-0.717853	-0.0196417	-3.49202	-0.963564	0.387712	-0.0644717	-0.67204	-0.828225	-0.226909	-0.163634	0.793931	0.716832	-0.638491	-0.0288604	-0.0604992	0.134394	0.402697	-0.136729	0.122375	-0.0771494	-0.0169954	0.262164	0.128496	0.0756945	-2.45613	-0.25337	2.74671	-0.821973	-0.41312	-0.230921	-1.05454
STM0603	ybdL	methionine aminotransferase	0.0641739	-0.217593	-0.00239395	-0.138128	-0.451433	1.63522	-2.44802	-0.967024	-1.55143	-0.000475119	-0.00277683	-1.2592	-0.511202	-0.495206	-0.178408	0.578087	0.727053	-1.20606	-0.0635477	-0.0282417	0.341347	0.0596979	-0.403714	-0.0269806	-0.220471	0.0887532	0.155664	-0.135813	-0.0593062	-1.09463	-1.1804	-1.25829	-0.997038	-0.659367	0.0662399	-0.408986
STM0604	ybdM	hypothetical protein	0.064657	-0.173777	0.157617	-0.361231	0.204687	-0.016272	1.61349	-3.02044	-0.273328	0.544213	-0.20607	0.019873	-0.00415196	-0.0365016	-0.492141	0.283956	0.184368	0.0718802	-0.204034	-0.0863858	0.106858	-0.188495	-0.478511	-0.0559335	-0.192763	0.066191	0.120342	0.565773	0.657461	1.73762	1.55313	4.35915	1.35259	-0.537095	-0.472743	-0.635343
STM0605	ybdN	phosphoadenosine phosphosulfate reductase	0.185144	-0.102757	0.177322	-0.123091	-0.382785	2.75178	-0.310254	-1.77132	-1.07116	-0.0956055	-0.279763	-0.779582	-0.640963	-0.721123	0.0374928	-0.140067	-0.332923	1.25264	-0.147789	-0.21634	-0.199418	0.0236491	0.154291	-0.321611	-0.0411521	-0.0984208	0.259226	-0.116379	-0.318902	0.580132	0.395933	2.5144	1.1827	-0.385345	-0.258873	-0.227258
STM0607	dsbG	thiol:disulfide interchange protein DsbG	0.0583811	0.0631144	0.0151225	0.311563	0.0281819	-0.645926	-1.01284	-1.5921	-0.874279	0.0408182	-0.387739	-0.599635	-0.396093	-0.173121	0.101918	-0.1095	-0.266372	-0.566285	-0.0686998	0.053954	0.473688	-0.00275036	-0.264723	-0.414308	0.081341	0.0605818	0.443863	0.353971	0.347437	-2.12484	-1.38516	2.80212	2.45296	-0.123746	-0.453409	-0.568974
STM0608	ahpC	peroxiredoxin	-0.0211699	0.135647	-0.225836	-0.0111126	-0.365038	-0.277772	-0.0438253	0.732362	-0.468725	0.302042	0.0375022	-0.231356	0.0612484	-1.23597	-1.56304	-0.698436	-0.450595	-0.198073	-0.273769	0.079667	-1.22093	0.381765	-0.365475	-0.824169	-0.303856	-0.0511454	-0.274359	0.234447	0.212261	-3.72862	-4.71181	-0.563257	-0.519334	-1.12666	-1.72689	-2.37401
STM0609	ahpF	alkyl hydroperoxide reductase subunit F	0.00935857	0.203081	-0.0730448	-0.054756	0.32278	0.154685	-0.890658	2.19322	2.28983	-0.0539013	-0.0867487	0.0104674	-0.0261753	-0.363124	-0.582686	0.378389	0.26049	0.0499444	0.122113	0.22004	-0.230847	-0.120016	-0.152808	-0.538037	0.0898348	-0.172184	-0.442513	-0.0671847	0.11004	-1.70939	0.243409	-0.395465	-0.141231	-0.0447796	-0.356429	-0.534571
STM0611	STM0611	DMSO reductase	-0.0407791	-0.00978996	-0.0554871	-0.220623	0.168848	0.123907	0.984002	-0.516198	-0.0255603	0.216891	-0.166089	0.183202	-0.0382422	-0.212747	-0.0527068	-0.000775135	0.164993	0.219608	-0.0891645	-0.141445	-0.0852163	0.0851177	-0.0882438	-0.40744	-0.0388766	0.101705	-0.31828	-0.0107369	0.0635488	-1.07587	-0.115451	2.48216	0.111355	-0.253907	0.251928	0.250574
STM0612	STM0612	DMSO reductase	-0.111714	-0.0015832	-0.0826607	0.173456	0.139323	0.050337	-3.75906	-2.88507	2.35192	0.101972	-0.148668	0.0959977	-0.431125	0.175235	0.177589	0.0978975	-0.0106941	0.129593	-0.0449779	0.0552502	-0.123319	-0.194116	0.0678535	-0.96967	-0.166226	0.0340787	-0.442279	0.0784754	-0.0862031	-1.8738	2.33634	3.22222	3.14615	0.346494	0.73582	-0.196155
STM0613	STM0613	hydrogenase	0.0150174	-0.0794243	-0.0337606	-0.128367	0.225175	-0.846623	0.923459	-3.68861	-0.286069	0.277755	0.258893	-0.824121	0.00148395	0.0802711	0.232415	-0.0432627	0.14745	3.9409	-0.0522355	0.0359482	-0.207705	0.35661	-0.166277	-0.568809	-0.104965	-0.108629	-0.477418	-0.225849	-0.0327016	0.0659941	-1.43303	3.54339	3.24897	-0.340841	-0.317569	-0.529625
STM0614	ybdQ	universal stress protein UspG	0.284247	0.23668	-0.27966	-0.0668934	0.213795	4.96394	-3.86171	-2.97172	0.0816138	-0.434676	-0.139644	0.234277	-0.0879491	-0.427251	0.309252	-0.159099	0.223067	0.258371	-0.438406	-0.472109	0.177778	0.168001	-0.482137	-1.92136	-0.349893	-0.138846	0.251742	0.00597051	-0.028743	4.8916	1.57236	-0.241415	-0.0516983	-0.259602	0.191488	-2.05372
STM0615	ybdR	glutathione-dependent formaldehyde dehydrogenase	-0.0108882	0.098258	-0.0149351	-0.0191259	0.293401	0.687823	-0.440698	0.0789554	2.97817	-0.24029	-0.374696	0.5072	0.556818	0.183303	-0.372474	0.263746	0.535738	0.527485	0.472633	0.358746	0.343	-0.152074	0.00236165	0.172658	-0.230156	0.303422	0.38297	-0.230493	0.07141	-0.844907	-1.56139	3.36378	0.451636	1.31716	0.874808	1.69602
STM0616	rnk	nucleoside diphosphate kinase regulator	-0.427226	0.269022	-0.221099	0.678888	1.40523	0.646981	-3.2301	-2.44129	0.597252	-0.232686	-1.84988	0.620392	-0.660339	0.0930257	-1.7358	0.821178	0.742716	0.664277	-0.173601	-0.344236	-1.22578	-0.62317	-1.29493	0.9389	-0.188332	-0.546406	-1.12466	-0.122376	-0.068578	3.44178	-3.80441	0.134842	0.46713	-0.387461	-0.812471	-1.10521
STM0617	rna	ribonuclease I	-0.21588	0.43893	-0.377453	0.354847	-1.06647	-0.635239	-4.16148	-3.36228	-0.687765	0.172918	0.82103	-0.664802	-0.172342	0.162218	0.526112	0.437196	0.695167	-0.619519	0.187485	0.176502	-1.10819	-0.723693	0.0138455	-0.0411188	-0.601764	0.281815	-0.808329	0.0873203	0.0944162	-4.06866	-4.69655	-0.908052	-0.814927	-0.0451433	-0.713034	-1.49606
STM0618	citT	anion permease	-0.127535	-0.0452208	-0.128951	0.143797	-0.0342603	-0.0560037	0.93327	0.298854	-0.152105	-0.355986	0.224834	-0.00825887	0.148368	-0.203955	-0.261787	-0.218499	0.0884574	2.68809	-0.158617	-0.202426	0.303699	0.00327305	0.0377521	-0.341307	0.0844996	0.0908376	-0.788501	-0.0654013	-0.0930365	0.627649	0.0348484	-0.335368	2.93391	0.0496194	0.433571	-0.316448
STM0619	citG	triphosphoribosyl-dephospho-CoA synthase	-0.12615	0.0203336	-0.0631013	-0.392659	0.177535	2.52225	-4.07224	-3.198	0.0543042	0.155537	0.0596783	0.180071	-0.190154	-0.265996	-0.0106402	0.761409	1.28361	0.211422	0.123977	-0.0565614	0.615458	-0.546536	-0.521286	-0.585879	-0.165513	-0.150901	0.0877961	-0.0315445	0.346564	-1.27056	-0.484351	2.70975	3.12093	-0.89886	-0.508278	-1.53976
STM0620	citX	2-(5'-triphosphoribosyl)-3'-dephospho CoA synthase	-0.0683996	-0.397466	0.494305	-0.683063	-1.75356	0.439459	-3.98475	-3.10323	0.376179	-0.630955	0.0471042	0.502241	0.555652	-1.1237	0.454302	0.463062	0.37392	0.532597	-0.0451594	0.0762919	-0.914625	-0.210276	0.00528689	-0.481324	-0.41548	0.0415135	0.950769	-0.821534	-0.299401	-3.14149	2.22433	-0.622892	0.228444	-1.16955	-1.11299	-0.604487
STM0621	citF	citrate lyase subunit alpha	-0.262009	-0.0496405	0.0537542	0.183258	-0.28708	4.26084	-4.33253	-3.45894	4.1412	0.169962	-0.104937	-0.165607	0.0591181	-0.378573	0.266569	0.149165	0.487824	-0.145068	-0.462055	0.330544	-0.251895	-0.112533	-0.196209	0.888788	-0.429805	-0.0990349	-0.587603	0.0259476	0.183289	-0.905139	0.819126	-0.982391	-0.456728	-0.205803	0.0850182	0.222539
STM0622	citE	citrate (pro-3S)-lyase subunit beta	0.0162514	-0.190643	0.00806013	-0.236583	-0.388233	-0.404105	0.316405	-3.21456	2.45578	-0.363198	-0.167325	-0.331422	0.0120276	-0.266253	0.144615	0.0761447	0.532337	-0.310344	0.281733	-0.114925	-0.235358	-0.220212	0.138552	0.0431668	0.00875812	0.00282818	0.652131	-0.137373	-0.040525	-3.93315	-0.92258	-0.916292	0.711471	0.443924	-0.493916	-0.037196
STM0624	citC	[citrate (pro-3S)-lyase] ligase	0.270483	0.0317424	0.0641727	-0.727884	-0.43998	0.0703921	0.819155	0.970855	3.05227	-0.415557	-0.485724	0.0967962	-0.446021	-0.301861	0.00066176	-0.240026	-0.15666	0.116525	0.0198609	-0.324868	0.197551	0.152372	0.0578342	-0.229356	0.151839	-0.00300904	0.78797	-0.233146	-0.316851	-2.57421	0.953784	-0.955957	2.60047	0.0853475	0.537337	0.206578
STM0625	dpiB	histidine kinase	-0.0379898	-0.00689625	0.0608144	-0.146781	0.0237082	-0.455672	-0.816013	-0.0548889	0.643571	0.0837227	0.0615891	-0.377908	-0.0464841	-0.138563	-0.226761	0.036633	-0.0909974	-0.340656	0.134696	0.0441225	-0.0726185	-0.159605	-0.104598	-0.102821	-0.0855	0.0683385	0.137933	0.321664	0.304784	0.621207	0.144867	1.33473	1.37911	0.300847	0.222196	-0.204513
STM0626	dpiA	response regulator	-0.0955985	0.098079	-0.0326999	-0.564249	-0.265028	-1.65858	1.0164	-4.73487	-1.68835	-0.409879	0.15865	-1.57607	-0.59227	0.0298284	0.808336	0.0413896	0.0137359	-1.54893	-0.348222	-0.140598	-0.256322	-0.141595	0.0131534	0.0376805	-0.237059	-0.0681303	-0.389409	0.126949	0.35999	-4.04823	0.836267	2.27028	-1.86556	-0.384796	-1.12292	-0.654278
STM0627	dcuC	anaerobic C4-dicarboxylate transporter DcuC	0.0392545	-0.144236	0.0166137	0.436891	-0.0760356	-1.00713	-0.927358	0.388325	-1.02892	0.296322	0.0835001	-0.926799	-0.033476	-0.173542	-0.182454	-0.184094	0.18803	-0.890661	0.0494597	-0.0753451	-0.189242	-0.0289022	-0.200902	-0.424291	-0.106628	0.0408181	-0.169426	-0.0194201	0.093609	-0.191663	-1.00431	0.735394	-0.496738	-0.222455	-0.193465	-0.709568
STM0628	pagP	PhoPQ-activated gene	0.224544	0.104116	-0.0817864	-0.898234	-0.604509	-0.604709	-0.806642	1.49885	-0.628622	-0.236496	0.135148	-0.529105	-0.485453	-0.796292	0.377241	-0.705141	-0.548673	-0.490926	-0.509174	-0.39911	0.209299	-0.261193	-0.354153	0.273567	-0.0621677	-0.221427	0.364829	-0.133528	-0.768489	-0.146305	-1.75602	-1.55963	0.634485	-0.472102	-0.553419	-0.957367
STM0630	crcB	fluoride ion transporter CrcB	-0.156143	-0.300666	-0.0888068	0.326907	-0.96484	-0.183605	-3.93196	-3.13255	-0.160789	0.142539	-0.288689	-0.161388	0.22152	0.618281	-0.310077	-0.805753	-0.712199	-0.113344	1.01232	0.178515	-0.157989	-0.222315	0.682162	-0.130621	0.193675	-0.183587	-0.16543	0.745053	0.225839	-3.39443	1.38725	-1.19796	-0.32351	2.43406	2.68109	3.00966
STM0631	ybeM	putative hydrolase	-0.193686	-0.18816	0.292216	0.147567	-0.622416	0.295404	0.464852	-0.0806125	0.246928	-0.313572	-0.111483	0.358625	-0.267398	0.110002	-0.218218	-0.0226286	-0.0843874	0.445615	0.131076	0.199896	0.265432	-0.216187	0.430433	-1.03499	0.144395	-0.164237	0.283481	0.0700954	-0.127757	1.31889	-0.0160923	2.1919	0.564643	0.442644	0.449288	0.895504
STM0634	ybeF	putative LysR family transcriptional regulator	-0.0780786	0.0727062	-0.059814	0.127326	-0.0944426	1.14904	-0.331471	1.3083	0.710638	-0.0991043	-0.0806431	-0.539951	-0.117017	-0.391742	-0.30737	0.120628	0.0890356	-0.502905	-0.142217	-0.0376591	-0.112479	0.0254276	0.136984	-0.411265	-0.1749	0.0105103	-0.0587086	-0.180443	-0.14101	0.0922476	-0.796045	0.932363	-0.796922	0.0494046	0.551525	-0.118386
STM0637	dacA	serine-type D-Ala-D-Ala carboxypeptidase	0.0552773	0.0450348	-0.0781053	-0.2041	-0.0403948	1.72224	0.432848	1.44381	3.19282	0.104303	-0.00959663	0.251394	0.0914498	0.118346	-0.184666	0.115764	0.391125	2.14804	0.00217716	0.0273714	-0.0247875	-0.399296	-0.535584	-0.269253	0.042809	0.192397	0.279149	0.525784	0.439698	-1.82479	-0.785714	2.84107	1.48753	-1.46338	-0.771219	-2.12664
STM0638	rlpA	rare lipoprotein A	0.0377844	-0.0152374	0.0272168	-0.0587714	0.255742	-0.813935	0.376293	1.83235	-0.858777	-0.0532936	0.131694	-0.739904	-0.643804	-0.0216096	0.221936	0.202845	0.331658	-0.702503	-0.181855	-0.0751828	-0.197985	0.0698284	-0.147429	-0.157503	-0.2172	0.0634206	-0.516343	-0.298805	-0.107526	-0.94084	-0.127411	-1.91003	1.94809	0.083788	0.0917229	-0.823567
STM0641	ybeA	23S rRNA (pseudouridine(1915)-N(3))-methyltransferase RlmH	0.251896	0.0554724	0.00417006	0.308366	1.05939	-0.951389	-4.63541	-3.71395	-0.998517	0.930032	-0.0385181	-0.879848	-0.669751	-0.0164764	0.383768	0.953678	0.633951	-0.841361	-0.257347	0.499705	0.42865	0.391487	0.209604	-0.247224	0.24148	0.053451	-0.370699	0.613829	0.894499	-0.86547	-5.18289	-1.57445	-1.12852	0.330875	0.0965602	0.939266
STM0642	ybeB	ribosome silencing factor	-0.0200016	0.13689	-0.267729	-0.343399	0.188315	1.16466	-0.185627	-1.59526	1.11087	0.346707	0.499659	1.24221	-0.80521	0.187513	0.0329776	0.129885	0.00860288	1.27804	0.0972061	-0.0998728	-0.981471	0.150346	-0.228412	0.559577	-0.0090317	0.619484	0.950534	0.838826	0.709518	-2.26395	1.4173	5.07925	0.979345	-0.53666	0.099767	0.266514
STM0643	cobC	alpha-ribazole phosphatase	-0.103493	0.0417103	-0.0125594	-0.213986	0.0671657	0.407751	-1.27183	-0.280067	5.30404	-0.217933	-0.00353015	0.0481949	-0.0898257	-0.30933	0.401456	-0.307042	-0.249415	0.0687205	-0.0798427	-0.339724	-0.184457	-0.123006	0.0177318	0.405866	-0.117703	-0.0253339	-0.38235	-0.220176	-0.137125	-1.02202	-1.60601	2.04546	-0.210114	0.189971	0.0266178	-0.211685
STM0644	cobD	threonine-phosphate decarboxylase	-0.182476	0.0462303	0.0559738	0.179828	-0.168521	-0.884159	0.0615913	1.65543	1.49565	-0.356324	0.194837	-0.828273	-0.106717	-0.341895	-0.272693	-0.155535	-0.172828	-0.789985	-0.0952652	-0.149932	-0.248542	-0.0810648	-0.166486	-0.101678	0.0840273	0.0322249	-0.975727	-0.318576	-0.0146702	0.152381	-5.38958	-1.76273	-1.08234	0.192236	0.33863	-0.159682
STM0649	STM0649	putative hydrolase N-terminus	0.00663871	0.0369713	-0.0328263	0.290931	-0.0101917	-0.146355	0.191795	0.125329	-0.277586	0.0819287	0.250432	-0.0850686	0.0389666	-0.218772	0.246946	-0.0299708	-0.0844623	-0.0540612	0.283813	0.120805	-0.702399	0.23542	0.169215	-0.8182	-0.140899	0.0465315	-0.2237	0.191874	0.0570973	-0.553805	1.35919	-1.31856	-0.355562	-0.126924	-0.433062	0.0911523
STM0650	STM0650	putative hydrolase C-terminus	-0.133127	0.169171	-0.157963	0.0430792	-0.579632	0.0172046	0.91137	0.505358	-0.115877	0.0331731	-0.0968236	0.074413	-0.312151	-0.0134972	0.50547	-0.377287	-0.40711	0.107173	-0.0437132	-0.109661	0.630091	0.141346	0.00144144	-0.123775	0.615948	-0.21303	0.340532	-0.167476	-0.158336	2.38518	-4.48233	-0.854874	-0.18731	-0.404787	0.610279	0.0324153
STM0651	STM0651	2-keto-3-deoxygluconate permease	0.0571591	0.0775398	-0.0406075	-0.151543	0.417682	1.50618	-1.21987	0.591518	1.83889	-0.182853	-0.276141	-1.12492	0.0295606	0.393102	-0.587123	-0.0969069	-0.200908	-1.10561	0.168369	0.210374	-0.386257	-0.13819	0.00281517	-0.457736	-0.170405	0.229611	0.0834928	-0.522534	-0.386511	0.0178212	0.112301	2.64496	2.15751	0.887206	0.817853	1.14939
STM0652	STM0652	Fis family transcriptional regulator	0.0183417	0.0962536	-0.089078	0.00914687	-0.374135	-0.859458	-0.591348	-0.363142	1.69869	-0.0375538	0.0798249	-0.7865	-0.136539	-0.0994542	-0.077511	-0.256058	-0.0160343	-0.76553	0.0787034	-0.0565712	-0.104124	0.168036	0.090703	-0.184282	-0.00043324	-0.00387259	0.00286538	-0.0660433	-0.209288	-0.549898	-0.345502	1.90859	1.1427	0.214084	0.207546	0.211817
STM0653	ybeL	hypothetical protein	0.0864424	-0.294155	0.0264362	-0.201612	-0.476487	-0.303791	-4.53801	-3.58115	-0.493136	-0.0788643	-0.13944	-0.236764	-0.241371	-0.277538	-0.232528	-0.287536	-0.591081	-0.219545	0.0504866	-0.310549	0.606791	-0.669616	0.150909	0.660115	0.101785	-0.312147	-0.128287	-0.28576	-0.141593	-3.68258	-0.456176	-1.44768	-0.486346	-0.144195	0.0656036	-0.90143
STM0654	ybeQ	hypothetical protein	0.0812489	0.0185177	-0.10503	0.176183	-0.221829	1.25616	-2.47827	1.5239	3.78292	-0.254934	0.227328	0.757665	-0.202788	-0.0500349	-0.0868732	-0.15668	-0.245255	0.791148	-0.148913	-0.121868	-0.253128	0.0470278	-0.0634588	0.172967	0.0564742	0.00869922	-0.196313	0.0570084	0.152349	1.17362	-1.22064	-0.455895	0.478155	-0.0994108	0.0966991	0.350158
STM0655	ybeR	hypothetical protein	0.0823165	0.109588	-0.228766	0.614694	-0.133234	0.355825	0.373401	-1.15051	0.798484	-0.0322174	0.405745	0.425964	-0.174643	0.0475788	-0.299397	-0.150626	-0.247645	0.44183	0.228484	-0.111175	-0.0524424	0.0180703	0.229614	-0.972826	-0.0403781	0.301167	-0.311132	0.0916817	-0.055075	-1.26388	-1.31164	2.52122	1.58547	0.68385	0.30196	0.205728
STM0656	ybeS	molecular chaperone DnaJ	0.192098	0.0984969	0.0263276	-0.385178	-0.11277	0.925017	-3.28821	-2.31733	1.32396	-0.159862	0.16884	0.825931	0.309911	-0.229537	0.254351	-0.239854	-0.605485	0.845433	-0.107583	-0.00829743	0.0868921	0.175403	-0.697081	0.404555	-0.195958	0.367453	-0.123227	0.0714036	-0.00074746	-2.05242	0.221075	1.19778	0.56262	0.312947	-0.579566	0.116422
STM0657	ybeU	hypothetical protein	0.164217	0.000378717	0.242864	0.316407	0.574261	0.885187	0.779172	2.4511	0.711234	0.260489	-0.0858134	0.972938	-0.0307954	0.0787076	0.269296	0.0411856	-0.326899	0.988409	0.131134	0.262508	0.435809	-0.144991	0.216149	-0.794777	0.0330219	0.0619122	0.420793	0.502955	0.334011	-2.26048	-1.12244	0.202663	1.33424	1.03433	0.262572	0.786658
STM0658	ybeV	molecular chaperone DnaJ	-0.0319355	-0.00807341	-0.07458	0.749369	-0.171591	4.94576	-0.0512747	-0.0750067	1.03975	0.178588	-0.00556509	1.30573	-0.088197	0.120051	-0.188678	0.0738024	-0.330228	1.31336	0.0929106	-0.00366487	0.644411	-0.187243	-0.114446	6.06531e-05	-0.341953	0.0505556	-0.345957	-0.0343905	-0.264791	0.706512	-0.452997	2.9152	0.987474	0.233693	0.52685	-0.135381
STM0659	hscC	molecular chaperone HscC	0.0823844	-0.00752609	-0.127068	-0.120313	-0.267116	0.628963	-0.597284	-0.753925	4.86632	-0.28102	-0.0625898	0.364816	-0.320053	-0.759609	0.291143	-0.110448	-0.212729	0.375253	-0.227506	-0.00407692	-0.169568	0.0345253	0.00458578	0.0685493	0.0997444	0.17105	-0.137045	-0.124149	-0.23793	0.222173	0.275006	-0.493272	2.4069	-0.0561705	-0.501084	-0.299133
STM0660	STM0660	hypothetical protein	-0.0863063	0.0603123	-0.00735629	-0.0910767	-0.0839348	3.52842	-4.1399	1.39064	2.2963	0.00821923	-0.209468	-0.288825	-0.433848	-0.168586	0.14162	-0.385378	-0.300638	-0.27702	-0.0967893	-0.0126196	-0.200931	0.109983	-0.232405	-0.161197	0.0861345	0.0256205	-0.0102953	-0.0148995	0.0789977	-0.425669	-0.703894	-1.05753	-0.586616	-0.250581	-0.427783	-0.675687
STM0661	ybeK	pyrimidine-specific ribonucleoside hydrolase RihA	-0.325177	-0.305832	0.15013	0.108881	0.290238	1.26189	-0.375514	1.00408	-0.0523958	0.366276	-0.0279573	0.153106	-0.0841051	-0.204488	0.748001	-0.287302	-0.260418	0.166193	0.202385	0.349135	0.690448	0.106627	0.144535	0.0370972	-0.0151423	0.0825129	0.577026	-0.0600633	0.434837	-0.634731	0.0604588	-1.02296	-0.154402	0.0453748	0.475501	-0.265885
STM0662	gltL	arginine transporter ATP-binding subunit	-0.00824536	0.0223468	0.0712926	0.177782	-0.0238231	0.342985	-1.85746	-2.85628	0.209793	0.561276	0.115135	0.412987	0.236633	0.508428	-0.535486	0.109273	0.213759	0.418091	0.540785	0.463567	-0.0475353	0.437201	0.0732901	-0.0945439	0.241127	-0.0204816	0.30058	0.204068	0.351498	0.624442	0.400019	2.8919	3.32845	0.715198	0.996339	1.77988
STM0663	gltK	amino acid ABC transporter permease	-0.0058687	0.122112	-0.0308793	0.125403	-1.30168	-0.838515	0.0602698	0.89938	-0.979782	0.0730173	0.199378	-0.786675	-0.434994	-0.670883	0.160699	0.224915	-0.362167	-0.780645	-0.119422	-0.320217	1.15048	0.337693	-0.134686	1.0208	-0.109633	-0.00117913	-0.0603933	0.135932	-0.550404	0.73493	-5.61337	3.21806	0.829674	-1.35929	-0.957444	-0.409454
STM0664	gltJ	amino acid ABC transporter permease	-0.0499145	0.144369	-0.188772	-0.568592	-0.397364	-0.376519	-0.245322	-3.5571	2.43281	-0.106302	0.296565	-0.330205	-0.004206	-0.356926	0.0359987	-0.310002	-0.0502641	-0.323911	0.00537905	0.124396	-0.0274543	-0.0680852	-0.0858395	-0.321059	0.00407363	-0.364347	0.615495	0.136046	0.221879	2.03608	-0.55555	-1.4297	4.76344	-0.42392	-0.364662	-1.02682
STM0665	gltI	glutamate/aspartate transporter	-0.228265	-0.0441688	-0.0119875	0.509871	-0.401695	1.03482	-3.37986	-2.459	0.357554	-0.670995	-0.293248	0.520237	-0.270569	-0.516069	0.420598	-0.586046	-0.803671	0.537855	-0.484665	-0.251556	0.424593	-0.218024	0.00167824	-0.379723	0.220295	0.218621	0.051294	-0.210795	-0.0409928	1.16186	0.764399	-0.366887	0.280122	0.0116955	-0.10167	-0.512091
STM0667	ybeX	magnesium/cobalt efflux protein	-0.142404	-0.0726725	0.181817	2.69443	2.53282	1.09921	-3.51461	-2.57633	0.999225	-0.609448	-0.744764	1.1343	0.418938	0.566392	0.147386	-0.165349	-0.129501	1.13774	-0.120565	0.0348563	0.654114	-0.279132	-0.384687	-0.434435	-0.488372	-0.726928	-0.328444	-0.209175	-0.190588	-2.29437	-4.08389	-0.499338	0.873395	1.00577	1.21073	1.18171
STM0669	phoL	putative phosphate starvation-inducible protein, ATP-binding	0.441335	-0.034018	-0.207435	0.436742	-0.214364	-0.21635	-4.42649	-3.49538	-0.320087	0.798536	0.655033	-0.182368	0.433987	0.918624	-0.634517	0.507293	0.208611	-0.171721	0.231906	0.490727	0.0959003	-0.0762952	-0.474791	-0.772036	-0.367821	0.0639818	-0.106883	0.889281	0.249775	4.03077	0.134824	-1.37575	-0.437926	0.19729	-0.190323	-1.69879
STM0670	miaB	tRNA (N6-isopentenyl adenosine(37)-C2)-methylthiotransferase MiaB	-0.189946	-0.00939073	-0.247225	0.107518	0.682695	2.02686	-2.33336	-1.94468	0.748576	0.136954	-0.0239961	0.929656	0.361799	0.0546337	-0.485915	-0.519315	-0.649951	0.934499	0.0526425	0.0785274	-0.266857	-0.0588744	-0.360952	0.0369765	-0.474438	-0.114204	-0.161599	-0.325221	-0.539949	-0.839863	-1.24845	0.128595	0.948804	-0.166756	-0.490049	-0.341485
STM0672	STM0672	hypothetical protein	0.186107	-0.219325	0.00443131	0.117222	-0.348596	0.199679	0.78142	1.88453	2.66289	0.020791	0.189119	0.248675	0.100818	-0.134204	-0.0995132	-0.179566	-0.123887	0.253794	0.0900334	-0.0326363	-0.274085	0.254511	0.108	-0.396966	-0.0182348	0.148321	0.0122676	-0.0233379	-0.172735	-1.19043	-0.485681	3.06621	1.89919	0.200047	-0.0620085	0.0629034
STM0680	asnB	asparagine synthetase B	0.0605514	0.0652017	-0.0949972	0.103876	-0.228318	1.9047	-1.61523	0.128728	2.40607	-0.0107307	0.0134867	-0.0387928	-0.366197	-0.48348	0.109848	-0.138521	-0.253398	-0.0338784	0.0407832	0.0878136	0.392605	0.0804717	-0.194696	0.117732	-0.061411	0.0871915	0.450882	0.0551077	-0.0232109	0.477487	-0.0505449	0.970952	0.18228	-0.361949	-0.488177	0.063201
STM0681	nagD	UMP phosphatase	-0.106974	-0.0155928	-0.194553	-0.428356	0.0537832	-0.64522	-4.97731	-0.0407432	-0.773682	-0.0971505	-0.0388974	-0.612524	0.442857	-0.248663	0.140597	-0.505965	-0.227578	-0.593323	0.0927678	-0.0276434	-0.0616197	0.124476	-0.142945	0.822814	-0.151577	0.176696	0.335511	-0.305234	0.306498	0.457632	-5.56742	-1.8746	-0.841547	0.189477	0.308473	1.01353
STM0682	nagC	transcriptional regulator	0.0178907	0.01395	-0.0646695	0.275821	0.0916636	0.972406	0.0501632	-1.85674	0.84715	0.0751897	0.263851	1.0054	-0.0278035	-0.426441	-0.671673	0.421032	0.0356615	1.01973	0.14621	-0.0502536	-0.534091	-0.170643	-0.395261	-0.551031	-0.343773	0.0545466	0.135836	0.0162177	0.0426481	1.11611	1.78094	-0.229407	0.770241	1.80419	1.75588	1.25663
STM0683	nagA	N-acetylglucosamine-6-phosphate deacetylase	0.0026012	0.274083	-0.0867169	0.117581	-0.34434	2.91512	-0.901643	1.58691	0.225355	-0.299764	-0.149507	0.383282	-0.339185	-0.899468	-0.173577	1.63991	1.33215	2.82041	-0.252969	-0.188927	0.0816339	0.0796662	-0.369827	-0.19109	0.516067	-0.0153132	-0.162435	0.394364	0.389278	2.41839	0.671502	2.21527	0.517625	1.61378	1.64358	0.12676
STM0684	nagB	glucosamine-6-phosphate deaminase	0.697679	0.360715	-0.407347	2.10703	0.33552	3.4188	-0.382684	4.32294	3.28802	0.310296	0.592013	3.46433	-1.4124	0.464312	-0.164521	0.634716	0.766165	3.47816	0.0343618	-0.0804724	-1.11891	-0.298679	0.620448	-2.21172	0.771231	-0.407259	0.223857	0.447089	0.0947633	0.115642	-0.959434	2.47532	3.20984	2.04173	0.0618227	0.676508
STM0685	nagE	PTS N-acetyl glucosamine transporter subunit IIABC	-0.0962287	-0.121719	0.125002	-0.0384331	0.0122977	1.25767	-1.16658	-1.04033	0.464456	-0.19628	-0.453813	0.639117	-0.42025	-0.0178333	0.130354	-0.257836	-0.0672853	0.657339	0.0986676	-0.0687674	0.107785	-0.310056	-0.297988	0.0504831	0.0331607	-0.133583	-0.108127	-0.211219	-0.0486277	2.05456	-2.15456	-0.859439	0.405348	0.176477	0.291379	0.604282
STM0687	ybfM	chitoporin	-0.0881746	0.077767	-0.0604789	0.597289	-0.0101917	-0.0795101	-0.822826	-1.45656	-0.201371	0.189353	0.309491	-0.0241401	-0.218033	-0.238414	-0.158588	0.201252	0.321306	-0.00781828	0.127217	0.0603482	0.0527796	-0.0185237	-0.00152256	0.102164	-0.0808833	0.209628	-0.204651	-0.0434017	0.125063	-0.553858	-1.32765	-1.33113	-0.267059	-0.0394617	-0.354478	-0.183468
STM0688	ybfN	hypothetical protein	0.320509	0.0966432	-0.0943416	-0.610051	-0.147196	-1.15622	0.914959	-4.23029	-1.25289	0.336633	0.272793	-1.09254	-0.636297	-0.534495	0.741214	0.109493	0.0769557	-1.07253	-0.148064	0.0596048	-0.332903	-0.137167	-0.323531	0.547694	-0.00307852	0.0233588	0.886155	-0.104982	-0.129265	4.77064	0.0142035	-2.45059	-1.32083	-0.721774	-1.01602	-1.41643
STM0689	citA	citrate-proton symporter	-0.118726	-0.0121668	0.0594562	-0.042321	-0.198013	1.24438	-0.922242	-1.13203	1.1508	-0.112896	-0.0107102	-0.538047	-0.459649	-0.550947	-0.0524444	0.0719158	0.292915	-0.522834	-0.139631	-0.0652399	-0.0259237	-0.0535781	-0.181716	0.393201	-0.101243	-0.151061	-0.365495	0.171659	0.00899435	0.239727	-0.993943	1.36696	0.182374	-0.589879	-0.296713	-0.32351
STM0690	citB	tricarballylate utilization protein B	-0.0635792	0.119839	0.0101073	-0.127725	-0.124261	0.0328564	0.297258	-2.9489	-0.0253823	0.101337	-0.117776	0.131663	-0.329256	-0.871615	0.587459	0.314675	0.575822	0.148625	0.000389592	0.150213	0.274821	-0.308686	-0.0370956	0.252058	-0.192038	0.189406	0.46306	0.047256	-0.230147	0.0342584	-0.300713	-1.19068	2.44425	0.469871	-0.455812	0.725118
STM0691	STM0691	FAD-binding dehydrogenase	0.141066	-0.294818	0.108862	0.564776	0.189749	-0.688704	-4.8019	-0.040586	-0.728725	0.0312443	0.282004	-0.562353	-0.401051	-0.535361	-0.0753928	0.149327	0.532248	-0.547756	0.178927	0.0377034	0.371944	-0.17289	-0.275514	-0.484461	-0.447781	0.021498	0.107066	0.156	-0.120724	0.790837	1.06943	-2.03333	-0.82143	0.763402	0.00213128	0.0657465
STM0692	STM0692	putative LysR family transcriptional regulator	-0.0486467	0.206031	-0.0535581	-0.440737	-0.640923	-1.65815	0.495029	-4.58472	-1.64816	-0.615928	-0.59456	-1.59539	-0.683205	-0.702475	-0.659468	0.275676	0.253872	-1.55563	-0.0604	0.176132	-0.93278	0.139402	-0.0311264	1.23196	0.154589	-0.117462	-1.24395	-0.338922	-0.472615	0.651572	-6.21202	-2.97697	1.10496	0.402301	-1.01529	0.637746
STM0693	fur	ferric iron uptake transcriptional regulator	-0.389364	-0.160115	0.330669	-1.41855	-0.322919	0.486933	1.47039	-2.9021	5.07718	0.237296	0.0238851	0.58702	0.104547	-2.07703	-3.16687	2.99991	2.49147	0.603439	-0.421644	-0.48769	-3.44752	-0.80715	-1.47773	-1.46908	-0.262966	-1.10389	-6.96724	1.15558	0.967711	2.65865	0.834641	-1.13679	0.30159	2.61762	2.04987	-1.31674
STM0695	ybfE	LexA regulated protein	-0.0483624	-0.182505	0.264094	0.0689493	-0.717051	2.16564	0.651986	-1.53707	2.10197	-0.650613	-0.98426	2.26931	-0.625184	0.577064	-0.290814	0.999746	0.995838	2.28127	0.21074	0.088142	-0.479357	-0.488081	-0.659527	-0.892612	-0.184528	0.07823	1.67397	-0.696645	-0.755731	-0.456498	-3.22113	0.155269	1.92024	0.443213	0.48916	2.58618
STM0696	ybfF	alpha/beta hydrolase	0.0394685	-0.0557523	-0.0226596	-0.660606	-0.333767	1.73251	-0.180506	-0.482909	0.794722	-0.302802	-0.483483	-1.66094	-0.155366	-0.469299	0.125414	0.371439	0.367963	-1.64675	0.126189	-0.183059	-0.139511	-0.239155	-0.382639	0.394078	-0.249665	0.156371	-0.0356487	0.0715831	-0.0966303	0.51074	0.431965	0.686684	0.921621	0.970023	0.549997	0.38561
STM0697	seqA	replication initiation regulator SeqA	0.126121	0.28202	-0.136085	2.96676	2.05828	10.4201	3.04545	-2.13947	0.989656	0.923748	1.02314	7.06091	2.27214	2.37796	-3.88995	-0.145502	-0.281211	1.14357	0.076819	0.254005	-1.81075	-0.327563	-0.357008	-1.82084	-0.00432372	0.0911242	-0.614841	0.449057	-0.464972	4.90713	-3.84935	-0.388992	0.869352	0.87142	0.142825	-1.82973
STM0698	pgm	phosphoglucomutase, alpha-D-glucose phosphate-specific	0.200168	0.277975	0.0734081	4.6641	4.33658	13.3469	6.97078	7.99966	9.61527	0.469101	0.173133	12.6273	2.58584	2.31863	-4.27092	-1.39868	-0.587292	3.94071	0.0985692	-0.0840413	-2.699	2.98582	4.43803	-4.59375	0.0442144	0.0673653	-2.1745	-0.935446	-1.44018	-1.17122	-1.48589	4.17626	1.6138	2.94408	2.68111	0.740183
STM0699	STM0699	5-nitroimidazole antibiotic resistance protein	0.174811	0.0251506	0.157944	0.221074	0.179768	0.917482	-0.659322	0.0922569	-0.121616	-0.0685564	-0.0187995	0.0405366	0.0220589	-0.000397291	-0.153406	-0.0625098	0.326643	0.0377314	0.0706174	0.00819354	0.49223	-0.0745079	-0.521148	0.504096	-0.0566004	-0.156847	-0.546884	-0.202553	-0.108351	0.128623	-1.24873	1.60004	2.35627	-0.26508	-0.458657	0.279246
STM0700	potE	putrescine-ornithine antiporter	0.0983601	0.144285	-0.082813	0.0198892	0.228511	0.932534	0.278815	-0.4133	3.19601	-0.00419102	0.0376306	0.927197	-0.091315	0.0229707	-0.050778	0.026952	0.116832	0.917005	-0.0484835	-0.146379	0.183929	-0.147407	-0.193139	0.512346	-0.0321341	-0.109265	0.318435	-0.100223	-0.155899	0.37658	-1.06851	1.91817	3.04607	-0.136967	-0.0019	-0.0775476
STM0701	speF	ornithine decarboxylase SpeF	0.031871	-0.10778	0.0629403	0.0765017	0.0839069	1.939	0.144444	-0.518593	1.6427	0.413751	-0.019464	0.560869	-0.113613	-0.411396	0.423644	-0.304746	-0.0141939	4.73843	-0.133096	0.127833	0.408913	0.0670328	0.100327	0.108488	-0.133596	-0.031609	-0.0151143	-0.218291	-0.227124	-0.284016	0.23387	0.913725	0.269033	-0.0559194	-0.121226	0.241165
STM0702	kdpE	two-component system response regulator KdpE	-0.0066758	-0.113681	0.0612614	-0.0705556	0.390516	-0.184258	0.293074	-0.354634	1.66373	0.125443	0.0159427	-0.0906509	-0.171371	-0.573727	-0.160249	0.465258	0.589467	-0.0927796	0.237643	0.223048	0.0733743	0.0511818	-0.048682	0.166051	-0.252627	-0.118269	-0.194566	-0.0554132	0.119394	2.82488	-4.92308	-1.47726	-0.244221	0.0802432	-0.817197	-0.699019
STM0703	kdpD	two-component system sensor histidine kinase KdbD	-0.136256	0.0684132	-0.0252329	-0.511233	0.359942	1.55084	-0.983851	-1.31579	0.268925	-0.0708389	-0.21874	0.37372	-0.385801	-0.222625	0.190592	0.511003	0.652868	0.390071	-0.155573	-0.0221758	0.24074	0.0787089	-0.29315	0.498895	0.0753016	0.154218	0.27815	-0.17029	-0.132763	-1.42902	0.868444	1.88839	1.75677	0.100713	-0.255722	0.41384
STM0704	kdpC	potassium-transporting ATPase subunit C	0.166139	0.0742325	-0.0559717	0.457146	-0.0770206	-0.631944	1.20469	-0.315652	-0.672071	0.2951	0.00576072	-0.511278	-0.0860739	0.143369	-0.0984392	0.678151	0.888385	-0.514923	0.207804	0.220689	-0.00304654	0.11676	-0.617762	0.485926	0.13097	-0.100444	0.558118	0.0989409	0.114868	-3.55762	-1.30134	1.91364	-0.786335	0.0581058	0.0716601	0.359123
STM0705	kdpB	potassium-transporting ATPase subunit B	0.34748	-0.158543	-0.0443023	-0.135956	0.267833	-1.50875	-5.61203	2.33183	-1.54739	-0.0787068	-0.526589	-0.820413	-0.264648	-1.00283	0.49065	0.43869	0.578298	-1.38198	-0.297217	-0.22392	0.119604	-0.10877	-0.523183	-0.0336016	-0.052585	0.203588	0.0206689	-0.285551	-0.177878	1.40501	-0.855397	2.64845	-1.67026	1.07167	0.4546	1.14538
STM0706	kdpA	potassium-transporting ATPase subunit KdpA	0.0455713	-0.0545767	0.0657723	0.250606	-0.0522443	0.836688	-0.142629	1.24654	0.802473	0.0368564	-0.0800979	0.955294	-0.257348	-0.284681	0.268272	0.179654	0.363736	0.955001	-0.0870758	-0.0186581	-0.0375129	-0.12412	0.000666446	0.0547188	-0.150049	0.177727	0.142656	0.081963	-0.0785179	0.680248	-1.37664	1.65158	0.666825	0.0503021	0.208151	0.0642615
STM0708	ybfA	hypothetical protein	0.178949	0.42202	-0.189475	-0.453704	-0.443703	-0.93665	0.590434	-3.95858	4.50913	-0.531679	-1.11186	-0.887014	-0.309635	-0.103605	-0.565556	0.0460201	0.156127	-0.862539	-0.0737543	0.0610462	0.860281	-0.177036	-0.0634159	0.18672	0.319741	0.318383	0.148296	-0.615221	-0.398179	-3.70912	-5.7522	3.91053	-1.03908	0.559993	1.13315	1.50602
STM0709	phrB	deoxyribodipyrimidine photo-lyase	-0.0216501	0.0423385	0.146542	0.104188	0.341364	-0.0839796	-1.96704	-3.23269	-0.110929	0.208345	0.175179	0.0471582	-0.200021	0.0140908	-0.200909	0.247556	0.545193	0.0436135	-0.0897784	0.00706098	0.899433	-0.0875983	-0.506367	0.570561	-0.148378	-0.273296	0.566314	-0.35225	0.0603202	1.88361	-1.62734	-1.90015	2.55407	0.537203	0.454151	1.07387
STM0710	ybgH	MFS transporter	0.0439121	0.034878	-0.016647	-0.171447	-0.344821	0.494442	1.03479	-2.69791	0.455942	0.003809	0.193451	0.615092	0.000775915	-0.114009	0.219109	-0.00369208	0.24751	0.612848	0.129726	0.20092	0.657602	0.0313034	-0.260106	-0.312396	-0.0141945	0.0223291	0.221794	-0.220159	-0.301787	1.64405	-0.188812	3.2809	0.315552	0.287223	0.31847	0.595712
STM0711	ybgI	hypothetical protein	0.568562	-0.461084	0.339554	0.47954	0.350916	1.60425	3.29238	-0.96978	1.58527	-0.536594	0.464347	1.641	-0.357043	-0.588923	-0.341826	0.595762	-0.0409165	1.65949	-0.901987	-0.519843	-3.03865	-1.14432	-0.370341	0.413065	0.175187	-0.364261	0.0283861	0.143928	0.407102	-1.19715	-2.7373	0.00228987	1.47039	-1.20835	0.658238	-3.52085
STM0712	ybgJ	hypothetical protein	-0.0775386	-0.248488	0.235908	0.959743	0.24303	-0.00816546	0.70399	-3.40557	-0.0867988	-0.353629	-0.441472	0.0817062	0.163196	-0.533542	-0.683201	0.26123	0.356573	0.0826996	0.101467	0.257459	0.163008	-0.303449	-0.320407	0.128455	-0.299355	-0.669023	-1.09024	-0.247652	0.112432	-1.58731	0.483377	-2.09818	2.9539	-0.866414	-1.46542	-0.676475
STM0713	ybgK	hypothetical protein	-0.105893	-0.112014	0.082631	0.0275008	0.233093	-0.324053	0.474992	-3.57424	2.45981	-0.0978663	-0.157975	-0.2455	0.0955375	0.116502	0.377833	0.247399	0.493142	3.2511	0.18082	0.167713	0.156968	-0.000763008	-0.325204	-0.0151656	-0.14243	-0.00691567	0.0830497	-0.129018	0.0110079	0.288871	-1.69494	0.0490052	0.10574	-0.0199154	-0.272682	0.0733102
STM0714	ybgL	LamB/YcsF family protein	-0.108405	-0.138494	0.0108072	0.0251772	0.643548	0.767479	-0.698468	-0.366131	0.691046	0.106466	-0.0357516	0.842993	0.103221	0.231173	-0.0241189	0.315919	0.31208	0.858261	0.0796034	-0.0209377	-0.190368	-0.0280323	0.166947	0.174961	-0.00453326	0.253395	0.372959	0.474207	0.158518	1.57423	-0.763894	1.91297	1.01627	0.521611	-0.21673	0.932243
STM0715	STM0715	hypothetical protein	0.4252	-0.219982	-0.148824	-0.695398	0.59478	0.324772	1.99907	-2.35488	0.282995	-0.134924	-0.0178016	0.338282	0.23113	-0.831828	-0.132533	-0.386548	-0.114362	0.360289	0.076701	-0.233503	-0.406132	-0.567501	0.0471722	-0.270066	0.127426	0.390522	-0.3167	0.0576697	-0.715082	-2.49495	-4.11257	-1.28604	0.208985	1.4043	1.11912	-2.16989
STM0716	STM0716	DNA recombinase	0.202863	-0.0108939	-0.00607924	-0.08902	0.127806	-0.957254	0.921252	0.995618	1.85418	0.0911969	-0.293415	-0.881765	-0.201476	-0.43379	-0.00619046	-0.31293	-0.0522934	-0.866428	-0.106537	-0.238167	-0.157881	-0.019471	-0.139161	-0.326047	-0.160096	-0.0311805	-0.465162	-0.215224	0.10639	-0.523979	-0.0322548	-2.98459	-1.11927	-0.206241	-0.153311	0.0136258
STM0717	STM0717	putative inner membrane protein	-0.137016	0.481782	-0.189564	0.595909	0.141791	0.081331	-3.68589	-2.8439	0.0517367	-1.54959	-1.01066	0.11071	0.253826	-0.0625291	-2.05813	-0.296845	-0.720112	0.155947	-0.371856	0.321937	0.570638	-0.297542	-0.704734	-0.904343	-0.0592362	-0.272846	-0.922749	0.470117	0.655265	-2.70288	-4.615	-1.7515	0.0109213	-1.31278	0.549663	-1.32544
STM0718	STM0718	transport protein	0.158108	-0.119718	-0.0293508	-0.61409	0.0580732	-1.56222	0.680657	-4.46376	-1.64432	-0.0756342	-0.33158	-1.45909	-0.499612	-0.39605	0.268391	-0.00804617	-0.560765	-1.43497	0.079466	-0.0625227	0.297166	0.0591423	0.0743851	0.491141	0.172284	0.289851	-0.702342	0.0792952	0.40875	3.71978	1.10724	-3.15769	-1.67991	0.793615	0.595968	0.653219
STM0719	STM0719	putative UDP-galactopyranose mutase	0.180332	0.310821	-0.00532002	0.657428	0.0584998	0.526221	-3.01494	4.12511	0.51349	0.0790439	0.0507187	0.572651	0.305244	-1.50003	-0.128971	0.479877	0.15569	0.603502	-0.0254321	0.434311	-0.379839	-0.350339	0.335925	-0.668789	0.532873	0.553886	-2.73664	0.915411	0.708192	-2.24507	-3.9667	-1.17159	4.93777	-0.508562	-0.0649394	0.717408
STM0720	STM0720	putative glycosyl transferase	-0.104454	-0.36806	-0.544936	1.15847	0.12159	-0.418707	-3.54004	-2.72672	-0.416939	-0.51427	0.607793	-0.368365	-1.79449	0.21981	1.27149	-0.36808	-0.129306	-0.325668	-0.676435	0.633553	-0.958229	0.337293	0.887066	-0.637027	0.0689329	0.718066	-0.735475	0.418553	0.0172839	-3.17146	-4.48846	-1.6358	-0.480863	0.562122	1.13161	-5.48251
STM0724	STM0724	glycosyl transferase	-0.472486	-0.151875	0.514899	-0.0996665	0.214269	-0.00620591	-3.74274	-2.92014	0.00779192	-0.569691	-0.815991	0.0356471	-0.0621	-0.134461	-1.29821	-0.239904	-0.449642	0.0686544	-0.168493	-0.15131	0.00867513	-0.775191	0.000395514	-1.2752	0.0325401	-0.399316	-2.98981	0.211135	0.422457	-2.77767	1.53396	-1.83279	-0.0654513	0.0491621	-0.435468	-0.202009
STM0727	STM0727	hypothetical protein	0.0229116	-0.327417	0.134182	0.262467	-0.203532	3.81396	0.12462	-2.93882	4.86793	-0.366791	0.463755	0.651313	0.801005	-0.138375	-0.0926703	-0.229347	-0.778579	0.662042	0.0573438	0.481735	0.0348295	-0.108026	-0.962617	0.847469	-0.225957	-0.259373	0.0210049	-1.0964	-0.021941	1.14362	-4.7409	-1.65592	0.426106	0.894235	0.726174	0.326679
STM0728	nei	endonuclease VIII	0.0489853	0.00476428	-0.0306774	0.534558	0.494346	2.41698	0.470012	0.882046	1.65919	0.03792	0.256557	-0.690462	0.489085	0.0331907	0.0406803	-0.0141184	-0.215673	-0.374733	0.191071	0.306372	-0.162619	-0.0622847	-0.00495872	-0.0275694	-0.0760081	0.092742	0.156384	-0.0223196	0.0495076	-1.34829	0.64547	-2.68451	0.606473	0.11347	0.595385	0.0265497
STM0729	abrB	AbrB family transcriptional regulator	-0.0612706	0.0452602	0.0419673	0.645397	0.0548642	1.35109	0.029707	0.778484	-0.489819	0.0695241	-0.272063	-0.316844	-0.0492271	-0.260361	-0.128458	-0.0307431	-0.351865	-0.3068	-0.167466	-0.158968	-0.12767	-0.25634	-0.390727	-0.161332	-0.0336278	0.0494301	0.214227	-0.130947	-0.0996391	2.32625	-1.77143	2.72188	3.8449	0.520588	0.0171438	-0.00377135
STM0730	gltA	citrate (Si)-synthase	0.0395014	0.0163784	0.172896	-0.243941	-0.6142	-0.0248258	0.993803	2.07878	-0.0914382	0.453683	0.378495	0.0826302	0.068731	-0.0192022	-1.24655	-0.622677	-0.433463	0.0914863	-0.162709	-0.0684201	-0.274139	-1.51236	-0.985832	0.427275	-1.82808	-2.07381	0.00366963	-0.726148	-0.321736	1.79773	-1.68058	-1.76125	-0.170838	-1.59115	-1.81168	-0.791347
STM0731	STM0731	hypothetical protein	0.251861	0.0398794	0.00659658	-0.13208	0.493089	-0.136222	0.566564	-2.88504	3.56597	0.34511	0.34683	-0.0325704	0.0941397	-0.317303	-0.46675	-1.17849	-0.676832	-0.0211874	0.177715	0.169216	-0.698567	-1.16718	-1.01847	0.251669	-1.37936	-1.75925	-0.448285	-0.049101	-0.339542	-3.19617	-0.675173	1.12238	-0.277689	-1.24137	-0.936955	-0.0180418
STM0732	sdhC	succinate dehydrogenase, cytochrome b556	-0.0256841	0.349345	-0.441986	-0.149944	0.50329	0.38722	0.264292	2.23578	0.304974	-0.440505	-0.312769	0.494872	-0.751869	-0.320432	-1.74869	1.15616	0.32928	0.504327	-0.354038	-0.468777	-2.79576	-0.156966	-0.847745	-2.45258	0.0243718	-0.0659185	-1.37769	-0.100957	0.378021	-2.06404	1.67866	-1.43662	0.222795	-0.210844	-0.134703	-2.18041
STM0733	sdhD	succinate dehydrogenase, hydrophobic membrane anchor protein	-0.167578	0.016662	0.0793776	-1.18872	0.287736	0.87747	1.60498	1.0588	0.78925	-0.484115	-0.671192	0.993461	-0.269966	-0.882137	-2.65205	1.24178	0.613999	1.00974	0.0723863	0.255484	-2.50029	-0.225293	-0.0429609	-1.6779	0.419526	-0.366517	-2.41346	0.53997	0.712393	-2.16552	-0.670909	2.74879	0.730175	0.284114	0.25918	-0.751404
STM0734	sdhA	succinate dehydrogenase flavoprotein subunit	-0.0469885	0.0321799	0.0688651	-0.313366	-0.21709	2.47091	1.02973	0.245268	1.48932	-0.20293	-0.271399	0.508789	-0.0540723	-0.366163	-2.11821	0.910946	0.426809	0.525553	0.00370619	-0.200904	-2.08651	-0.273845	-0.290063	-1.71397	0.169126	-0.0301396	-1.7127	0.59651	0.52339	-0.0949648	0.521282	3.39057	0.787914	0.488	0.67174	-2.1528
STM0735	sdhB	succinate dehydrogenase, Fe-S protein	0.0759276	-0.105511	0.111819	-0.397273	-0.727437	-0.470649	-0.310254	1.34315	-0.559872	-0.694801	-0.777832	-0.360918	-0.288835	0.0140756	-1.60059	0.977933	0.113793	-0.35168	0.134449	-0.168631	-1.89053	0.161819	0.17188	-1.83261	-0.00474966	-0.159955	-0.973573	0.0556842	0.0236968	-0.693682	-0.89817	-2.2998	-0.617057	0.600275	0.834647	-1.15518
STM0736	sucA	2-oxoglutarate dehydrogenase E1 component	0.0743179	0.165393	0.471937	1.34664	-2.07707	2.66909	-0.451391	0.506553	2.60893	0.963403	-1.84116	2.78252	0.667618	-1.55228	-5.05613	2.07735	1.65455	2.79103	-0.546973	-0.589935	-4.35452	-1.26719	-0.57565	-1.85621	1.01582	-0.279966	-2.44802	2.0726	1.03477	-0.366946	3.21172	6.3285	2.51618	3.19914	2.72252	-1.94544
STM0738	sucC	succinate--CoA ligase subunit beta	0.00839774	0.0344672	-0.137481	0.643624	0.114951	1.05026	-3.48485	2.71838	0.994663	0.579471	0.978247	1.14946	-0.452096	-0.168601	-1.43542	0.937791	0.402532	1.17249	0.253299	0.39875	-2.32372	-0.0552214	-0.286327	0.0705392	0.486889	0.0876042	-1.90507	0.648288	0.604511	-1.97406	0.125939	-1.27665	0.878854	0.453489	1.56185	-0.743738
STM0739	sucD	succinate--CoA ligase subunit alpha	-0.288831	-0.204076	-0.46189	-0.669338	0.541481	1.70553	-2.34056	-1.48364	1.70674	0.397934	0.39655	1.74801	0.441658	-0.222496	-1.48377	-0.227296	0.0551755	1.79018	-0.260602	-0.205723	-2.6173	1.02438	-0.698516	0.432956	-0.820472	0.141227	-3.15052	1.32171	0.696791	1.24079	-3.42634	-0.468967	1.58737	0.675599	-0.831637	-3.36988
STM0740	cydA	cytochrome d terminal oxidase subunit 1	-0.175565	0.0305295	-0.143132	0.303811	-0.0267634	1.11507	0.217673	1.07997	1.35802	0.215616	0.236407	-0.263157	0.676951	0.15814	-0.672333	-0.670212	-0.459401	-0.241028	-1.75256	-1.61003	-0.546071	-1.09189	-1.17089	-0.834718	-1.14781	-1.36454	-2.63303	0.0779289	-0.994647	-1.60729	1.49977	4.42975	4.40117	-1.38607	-1.38912	-3.51032
STM0741	cydB	cytochrome d ubiquinol oxidase subunit II	-0.0991447	0.0811926	0.0774473	-0.0245947	0.356019	0.766563	-4.44349	0.427601	3.19187	0.273431	0.302541	-0.153093	0.328311	0.0859033	-0.800253	-0.563462	-0.649872	-0.130327	-1.72078	-1.72227	-1.35256	-1.13505	-1.18356	-1.29839	-1.04413	-1.11929	-2.06384	-0.327311	-0.756886	-3.22486	0.595866	3.65537	0.317527	-0.283575	-0.613273	-1.48048
STM0743	ybgE	cyd operon protein YbgE	-0.0822808	-0.00776365	-0.0631605	0.188952	0.087874	-1.39206	1.27567	1.86292	4.64426	0.11826	0.380579	-2.03381	0.0716742	-0.359558	0.352128	-0.31102	-0.366892	-2.00968	0.0512563	0.0499669	0.125566	0.253111	-0.0310589	0.104257	0.308211	0.192925	0.752755	0.434412	0.311637	3.03757	-0.976456	3.23039	-2.26527	-0.353241	-0.264078	-0.890754
STM0744	ybgC	tol-pal system-associated acyl-CoA thioesterase	-0.189498	0.110096	-0.14981	-0.403657	0.436797	-0.142767	-0.16116	-3.0305	-0.212045	0.545231	0.547954	-0.0533366	0.724592	-0.655671	-0.5812	0.317519	0.246841	-0.0247237	0.236201	0.0755119	0.485115	0.0404076	-0.188657	-0.366334	0.117191	0.236065	0.392405	-0.509066	-0.346077	1.96421	-0.470369	-1.81071	-0.311745	0.78961	0.518481	0.330212
STM0746	tolR	protein TolR	-0.391771	-0.0967837	0.200175	-0.480845	0.56213	3.0993	-0.67404	3.79301	2.7128	0.156676	-0.597649	2.88191	-0.337883	0.970092	-5.31169	1.55163	1.54619	9.04511	-0.440054	-0.572751	-3.1762	-0.701675	-0.813088	-3.42312	0.632727	0.617324	-4.72125	1.30792	1.02584	7.40651	-1.76336	6.34875	5.4813	2.64192	2.56136	-0.277977
STM0747	tolA	cell envelope integrity protein TolA	-0.315473	-0.0446266	-0.0346478	0.221844	-0.806262	2.79921	4.5659	0.931685	2.72026	-0.0693158	0.216283	2.92446	0.0627034	-0.409851	-4.65855	0.84029	1.35306	9.13195	-0.219663	-0.575818	-2.5954	0.741939	-1.70133	-2.16764	0.539359	0.539046	-4.95543	0.651961	0.354444	8.49909	-1.10826	1.77756	2.59906	3.49615	2.56725	-4.76132
STM0748	tolB	Tol-Pal system beta propeller repeat protein TolB	-0.268686	0.0134839	0.114068	-0.531441	0.886021	3.18794	1.37195	0.557963	3.10119	0.99603	0.216691	3.28896	0.0524881	0.506105	-4.51907	2.55068	2.13384	3.29501	-0.284473	-0.689288	-1.68189	-0.578054	-1.17324	-0.50147	0.663568	0.156293	-1.93753	1.27096	1.37424	3.9984	1.2764	5.72683	2.97672	3.28217	3.12492	-0.0470143
STM0749	pal	peptidoglycan-associated lipoprotein	0.385677	-0.2027	-0.162375	0.422877	-0.629121	2.41838	-1.62446	-0.656784	2.3276	-0.258886	0.254433	2.51247	-0.0677746	-1.09806	-6.17893	2.19856	2.0671	2.52156	-0.127765	-0.623372	-2.54975	-1.1355	-1.56208	-2.74938	0.120949	-0.122818	-4.05313	0.617429	0.708495	6.54084	2.48148	5.26496	2.21478	2.38451	1.75756	-0.221529
STM0750	ybgF	cell division protein CpoB	0.356117	0.0454118	0.0318983	0.0478548	0.967865	1.31947	0.290221	3.09451	1.22535	0.136854	0.0972064	1.41042	-0.146326	0.37014	-0.407178	-0.558993	-0.674657	1.42031	0.0679587	0.0496538	-0.403318	-0.315287	-0.0310589	0.041213	-0.140539	-0.498865	0.845605	-0.749619	-0.156517	-0.192315	-1.70983	-1.4474	1.11662	0.614472	0.822193	0.443757
STM0753	lysW	tRNA-Lys	-0.126214	0.282894	-0.214363	1.9335	2.08601	-0.892262	-4.36376	-3.44574	-0.950111	1.18746	1.14991	-0.884721	1.05986	1.23102	-2.3443	1.54037	0.987893	-0.833544	1.24011	1.07048	-2.06533	-0.891402	-1.46024	-3.44429	-0.695596	-0.553063	-2.55418	0.503931	0.889145	-3.59516	1.44917	-2.65591	-1.02712	1.64365	0.968359	0.685037
STM0756	nadA	quinolinate synthase	0.0960998	-0.0898614	-0.0169862	0.50613	0.508242	-0.20751	-4.29309	-3.35148	2.88257	0.174767	-0.0636235	-0.120303	-0.193548	-0.143901	-0.112599	-0.0971772	-0.382846	-0.0951341	0.10046	0.138394	-0.139202	0.0322763	-0.0868196	-0.00272034	-0.0583634	-0.158218	0.312858	0.272101	0.0920134	-3.1978	1.42352	2.02687	0.590283	0.125622	0.549614	-0.394054
STM0757	pnuC	nicotinamide riboside transporter PnuC	-0.0214808	0.151187	-0.0611341	1.08255	0.777436	1.4329	0.0368113	0.908143	1.34298	0.215293	-0.0752574	1.53087	0.65214	0.153885	-0.951868	0.0489513	-0.19011	1.55132	0.295959	0.294602	0.145962	-0.0946288	0.0392452	0.624351	-0.11443	0.031367	-0.208966	0.391304	0.021818	-0.714088	-1.27855	1.46701	1.2297	0.101603	0.426229	0.0728181
STM0758	ybgR	cation transporter	-0.00339475	-0.214074	0.154498	0.407507	0.130123	-0.0451707	0.383236	0.715819	-0.152296	0.218852	0.0599734	0.0275949	-0.0630136	0.0872953	-0.364817	-0.10256	-0.41232	0.055666	-0.0155905	-0.0616821	0.542106	0.391855	0.30066	-0.375923	0.26707	0.182234	0.0279281	-0.0468618	0.0641083	-2.45154	2.46668	1.75426	1.32934	0.581832	0.593929	0.587649
STM0759	ybgS	hypothetical protein	-0.0100397	0.127335	-0.0484925	-0.23325	-0.277988	-1.5956	0.509095	1.43548	-1.70461	0.117154	-0.383551	-1.52582	-0.00723252	-0.159437	-0.0068407	-0.448456	-0.477588	-1.49643	-0.292826	0.0425616	0.752211	-0.038906	-0.0442075	0.0217209	-0.135573	0.182653	-0.424586	0.0847076	-0.443371	-4.19276	1.16741	2.83253	-1.75603	-0.114756	0.0643921	0.425287
STM0760	aroG	3-deoxy-7-phosphoheptulonate synthase	-0.351217	-0.0733654	0.156376	-0.0464252	-0.0441178	0.528974	-3.65468	-2.73205	0.434135	-0.219112	-1.07618	0.600832	-0.536817	0.285943	-0.336613	-0.0297962	-0.028251	0.629262	0.00956886	-0.165858	0.107762	-0.230175	-0.0954027	-0.798293	0.0718766	-0.0499022	-1.11047	1.17835	1.52618	-2.46193	0.477803	3.30981	0.3661	-0.796486	0.0290856	-1.69179
STM0762	STM0762	fumarate hydratase	0.0539845	0.119699	-0.0879357	0.169805	-0.0238372	-0.760911	0.106622	-4.01253	3.41064	0.485979	0.118849	-0.69719	0.956165	0.757265	-0.445153	-0.0824053	0.211468	-0.663017	0.442072	0.436448	-0.902498	-0.248999	-0.106595	0.465164	-0.204312	-0.0816149	-1.00926	0.60383	0.773944	-1.93573	1.06887	1.94371	-0.923303	-0.999636	0.0395123	-1.30731
STM0764	STM0764	transcriptional regulator, lysR family	0.304388	0.110046	-0.120378	0.215883	-0.391888	-0.922956	1.95393	-4.14466	1.40411	-0.476544	-0.505971	-0.860539	0.0969394	0.646255	-0.551562	-0.0831819	-0.318474	-0.825797	0.0460655	0.237494	-0.877193	-0.0755184	-0.109933	-0.227932	-0.146972	-0.345833	-0.754674	-0.151286	-0.383518	-3.94446	-6.22172	3.97483	-1.06224	-0.212202	-1.07924	0.184016
STM0769	STM0769	hypothetical protein	0.322077	-0.416095	0.812042	-1.91504	-3.28261	0.748478	5.79495	-2.31253	0.718509	0.0417976	-0.506523	0.741719	0.907944	-0.110251	1.28487	-0.457941	-0.611208	0.804008	-1.07936	-0.588386	1.63158	-0.209916	-0.237167	-0.0109763	0.463328	-0.799341	0.806422	0.0998854	0.296956	-1.98374	-4.38687	-1.55093	0.665146	-0.815936	0.182706	0.555942
STM0770	STM0770	iron ABC transporter permease	-0.0516489	-0.101082	-0.00060878	0.0902273	0.15967	-0.742289	-4.51728	-0.171536	-0.548835	0.0174093	-0.204156	-0.689012	0.589617	0.354868	0.154649	0.036633	0.107439	3.46983	0.0270895	0.0272293	0.101763	0.0140455	0.0460903	-0.463469	0.272646	0.0480628	-0.0574449	0.015901	-0.226293	1.27767	0.667299	2.35081	0.833488	0.208044	-0.0584961	-0.252588
STM0771	STM0771	iron ABC transporter	-0.261317	0.128827	-0.129118	0.287177	-0.119301	1.3973	1.93186	-0.690222	1.95288	0.110874	0.192254	-0.784847	0.408162	0.19844	-0.118077	0.0181177	0.00434217	-0.751417	0.0315287	-0.126053	0.271606	0.0930414	0.253562	0.184717	0.193248	-0.0140099	0.299611	0.201849	0.100372	-0.979742	-0.00529247	-2.8164	1.3576	0.541082	0.281675	-0.0695099
STM0772	gpmA	phosphoglyceromutase	-0.391125	0.0800473	0.0603702	-0.528085	-0.411771	0.525329	-3.59817	3.14697	0.494769	0.647554	0.219819	0.600384	-0.687094	-0.279525	-1.37168	0.484676	0.638625	0.628853	-0.0391642	-0.0209413	-0.750665	-0.300027	-0.533127	-1.28671	0.00375617	-0.472758	-1.51227	0.550932	0.675465	-2.51076	-0.984414	-1.75496	0.368737	0.734266	0.230989	0.922252
STM0773	galM	galactose-1-epimerase	0.0925457	0.268307	-0.117379	-0.0309562	-0.36668	-0.843767	-0.0101193	-3.5227	2.32894	0.210157	0.0358358	-0.789998	0.300623	0.463752	0.00103314	-0.253739	0.0851478	-0.748639	-0.13604	0.0036056	0.145975	0.128933	0.13488	0.476648	0.285093	0.197661	-0.543061	0.00136101	0.107372	3.13326	0.0169314	1.77888	-0.581456	0.54331	0.0397968	0.397881
STM0774	galK	galactokinase	0.0449803	-0.0256273	-0.00357204	-0.392544	0.0320378	-1.70892	0.921763	0.0748284	0.602015	0.119913	-0.224795	-1.79188	-0.0447146	0.0772738	-0.0965226	0.0757935	0.087548	-1.75262	-0.0704272	0.0296441	0.277362	0.199306	-0.0351491	0.507252	-0.168847	0.0105159	-0.232282	-0.157305	-0.388069	0.655557	-1.29346	2.45311	1.60838	-0.0899971	-0.129603	0.156246
STM0775	galT	galactose-1-phosphate uridylyltransferase	0.342242	-0.0868891	0.312646	-0.933773	-0.543769	0.451666	-3.6771	1.36227	0.38626	-0.273876	0.958209	0.50748	0.0954933	-0.0153206	0.552145	0.277097	0.0673491	0.544865	-0.369418	-0.277669	0.896402	0.240635	0.0149053	0.369499	0.368928	0.224423	-1.02349	-0.157691	-0.203424	1.98881	-0.450269	2.39846	0.286772	-1.08803	-0.670584	0.245988
STM0776	galE	UDP-glucose 4-epimerase	-0.191104	0.0437808	-0.389142	7.57346	7.9592	13.7867	8.043	8.52587	13.1374	6.66527	6.67259	13.1435	4.41839	4.4662	-1.49392	3.2226	3.66795	13.2362	-0.231352	-0.0959835	-1.12855	-1.78171	-2.04511	-4.41278	-2.07896	-1.62193	-0.317751	-1.04474	-0.958236	1.32796	-2.22427	-1.26048	1.53927	1.35426	1.52399	0.911428
STM0777	STM0777	hypothetical protein	-0.000385521	-0.0200954	0.0419069	0.370862	-0.880807	3.85956	-1.03799	1.84184	0.496123	-0.012863	-0.199008	0.173197	0.251293	0.429349	-0.328802	-0.175083	0.284697	0.220097	0.128804	0.180133	0.0522978	-0.328513	0.345393	0.461074	-0.185263	-0.198951	-0.0802288	-0.315751	-0.109732	-0.560382	0.0660529	-2.12889	0.911099	0.828969	0.587162	1.17678
STM0778	modF	molybdate ABC transporter ATP-binding protein ModF	-0.153181	-0.0429766	0.131688	0.229957	0.129716	0.306513	1.19733	-0.584141	0.191126	0.149748	-0.0842568	0.319507	0.453828	0.046039	0.588312	0.462179	0.478368	0.366504	0.0215735	0.0941064	-0.00233585	0.0881073	0.0620651	0.144125	-0.0592185	0.158814	0.226443	-0.00137458	-0.0412924	0.313142	-1.35258	1.46317	1.10886	-0.0963522	-0.138695	-0.202471
STM0779	modE	molybdenum-dependent transcriptional regulator	0.133075	-0.205668	0.404301	0.0538998	-0.0837759	0.973592	-3.10927	1.47669	0.507506	-0.447878	0.0476494	0.630819	0.0732669	0.271493	-0.261615	0.63582	0.426137	0.671371	-0.261194	0.167044	0.830561	-0.0185237	0.0624625	1.32895	0.0397077	-0.133359	0.216734	-0.00810002	0.0353296	-2.46345	-4.37156	3.15627	0.424326	0.255003	0.670111	0.433278
STM0781	modA	molybdate ABC transporter substrate-binding protein	-0.16139	0.0723818	-0.10439	-0.537248	-0.153711	-1.31494	-5.30569	0.854381	-1.40852	-0.335935	-0.964481	-1.27065	0.0245356	-0.622559	-0.137184	-0.151392	0.0589219	-1.23217	-0.255912	-0.330244	0.585498	0.204235	0.219154	0.967473	0.239805	0.0899038	-0.384187	-0.704733	-0.405449	2.72947	0.958172	-3.41759	-1.47167	0.738711	1.07699	2.04077
STM0782	modB	molybdate ABC transporter permease	0.0809521	-0.0507068	-0.279574	0.0415833	-0.12698	-0.00603302	0.484443	-0.478565	1.73204	0.123238	-0.0131894	0.055477	0.225534	0.298707	-0.0988088	0.314598	0.454961	0.0928287	0.0448906	0.0538125	0.0945081	0.027333	0.38571	-0.41845	0.0272843	0.183819	0.294708	0.0690705	-0.0715549	-0.162819	-0.937435	0.229981	-0.129409	0.497669	-0.0789085	0.707618
STM0783	modC	molybdenum ABC transporter ATP-binding protein	-0.11259	0.170522	-0.127183	0.25802	0.00311535	2.72269	0.427013	1.29311	0.196773	0.242269	0.335804	0.335939	0.20683	0.328224	-0.0275122	0.401139	0.219901	0.384114	0.19733	0.099752	-0.117532	-0.0494372	0.210179	-0.0834925	0.0441378	0.136226	0.0893161	-0.151634	-0.075979	-2.60852	-0.246727	2.47777	0.304713	0.163115	0.064406	-0.167782
STM0784	ybhA	pyridoxal phosphatase	0.0594469	-0.184391	0.0368671	0.191105	-0.120069	-0.479179	1.05426	0.133329	2.82642	0.131021	0.360623	-0.430397	0.0786353	0.193632	0.363287	0.376518	0.397033	3.13658	0.0725845	0.119352	-0.043171	0.237538	0.352829	0.0175158	0.244824	0.375239	-0.11482	0.117145	0.120498	-0.155456	0.246395	-2.38467	1.53307	0.339294	0.20096	0.377659
STM0785	ybhE	6-phosphogluconolactonase	-0.115561	0.0946207	0.0274362	-0.32013	-0.231342	0.367185	0.575235	-2.75675	0.151299	0.412707	0.258275	0.290724	0.560178	0.436457	-0.516357	0.0673594	0.00791301	0.378327	-0.18971	-0.232196	-0.471981	-0.137212	-0.597043	-0.504282	-0.240629	-0.412749	-0.487036	0.353575	0.131414	0.113949	-1.58959	-1.74073	2.5855	0.0678248	-0.221522	-0.944822
STM0786	ybhC	acyl-CoA thioesterase	0.0237473	-0.166144	0.136366	-0.177221	-0.177267	-0.261733	1.82093	0.635606	0.870512	-0.0236345	0.100559	-0.214237	0.281509	-0.160949	0.385867	-0.0866649	0.213885	-0.164811	-0.183681	-0.0146746	0.0714187	-0.208947	-0.237148	-0.0625409	-0.00675013	0.194899	0.452323	-0.303354	-0.353198	1.01696	-1.42205	3.01128	3.79827	-1.35739	-0.992122	-1.31178
STM0787	hutI	imidazolonepropionase	-0.0985481	-0.0528767	0.169665	0.805221	0.996419	1.16426	-3.07089	3.84912	1.05862	0.586079	-0.343502	1.21176	0.432966	0.44651	-0.024388	0.543511	1.00349	1.26114	0.0538728	0.126149	-0.459359	-0.201447	0.175828	0.783367	-0.380934	-0.0322229	-5.13151	0.341241	1.13693	-0.0897309	0.608235	-1.29622	1.01959	0.236651	0.504845	0.728087
STM0788	hutG	formimidoylglutamase	0.0681717	0.0686751	-0.0442892	0.120594	-0.709497	0.0231751	-4.11833	-3.31003	-0.115726	-0.245908	0.775361	0.0702321	-0.196366	-0.0104278	-1.14614	0.850212	1.06222	0.121831	0.160215	-0.208151	-0.0165674	-0.143967	0.468955	0.479403	-0.389682	-0.427018	-0.00742812	-0.294243	0.0366892	-3.02505	-0.666937	-2.36611	-0.115232	-1.04286	-0.879483	0.676974
STM0789	hutC	histidine utilization repressor	0.191692	0.0058239	-0.0430635	1.11031	0.136218	0.118125	0.625732	1.42553	-0.0315465	0.671666	0.193066	0.164311	0.159486	-0.409575	0.952618	0.395434	0.809969	0.214283	0.0432659	-0.00827163	0.784718	-0.221859	0.675462	0.333331	0.236186	0.208985	-0.287361	0.508756	0.751686	-2.93428	-0.10336	1.74424	-0.00172149	0.0513281	-0.547343	-1.11641
STM0791	hutH	histidine ammonia-lyase	-0.105383	-0.205962	0.055659	-0.450258	-1.20977	2.25822	-1.37652	-0.560766	2.11174	0.729788	0.123506	2.31783	-0.193812	0.811141	0.381558	0.558822	0.823234	2.35936	0.259163	0.236929	0.333546	0.236514	-0.320941	-0.594279	0.151533	-0.208149	-0.406792	0.188752	-0.614719	-0.448182	1.04424	5.22942	2.13368	0.823506	0.0782573	1.4691
STM0792	ybhB	kinase inhibitor	-0.230826	-0.108476	0.107555	-0.544623	-0.473932	-0.689377	-4.62342	1.8205	3.36617	0.149986	-0.257432	-0.643931	-0.488631	-0.561618	0.671636	0.585345	0.622355	-0.59361	-0.197299	-0.197071	-0.202265	0.0831143	-0.197023	-0.262265	0.359191	0.55761	-0.488496	-0.542907	-0.414544	-3.75045	-0.768248	1.86971	-0.8316	-0.490157	-0.796324	-0.660549
STM0793	bioA	adenosylmethionine--8-amino-7-oxononanoate transaminase	0.0444202	-0.0605838	0.010813	-0.11589	-0.0620211	-1.14843	0.842663	-1.05931	-0.0892453	0.129257	0.0138901	-1.10096	0.0954799	-0.179436	0.110366	0.440387	0.743878	-0.949584	0.135939	-0.00170652	0.12265	0.225968	0.0128888	0.110565	0.102528	0.070664	0.0545396	-0.227684	-0.230094	0.643333	-0.807984	1.80602	0.66065	-0.0961991	-0.243638	-0.0712707
STM0794	bioB	biotin synthase	0.00215757	0.0954111	-0.0719758	0.445639	0.354137	1.95338	0.922071	2.22058	0.142584	0.0806937	0.242316	-0.0864215	-0.067055	-0.0497464	0.381044	0.321644	0.644013	-0.0355417	-0.113624	-0.0493245	0.0707616	0.0451356	0.00136344	0.21458	-0.0456722	0.0102028	0.111805	0.125117	0.122705	-1.73282	0.5123	3.85787	2.4531	-0.117962	-0.240263	-0.454793
STM0795	bioF	8-amino-7-oxononanoate synthase	-0.22883	-0.0777757	0.152977	0.0606345	0.656943	0.615788	1.07333	1.10296	2.68855	0.199102	0.0321084	0.636068	-0.0544255	-0.0678222	0.73097	0.254148	0.517168	0.684844	0.00409096	0.0969117	0.582758	0.0394602	-0.0166126	-0.0404002	-0.0478421	0.180527	0.0100256	0.0677806	-0.159559	-0.274722	-0.784542	0.704126	2.39716	0.408089	0.733852	0.191032
STM0796	bioC	malonyl-ACP O-methyltransferase BioC	0.0200836	-0.0682732	0.131276	-0.636281	-0.0636542	-0.557315	-0.877881	-3.84433	-0.676911	0.0524242	0.275244	-0.499282	-0.29965	-0.36224	0.979156	0.0859032	0.502766	-0.194936	-0.154477	0.0227678	0.587458	0.451425	-0.0478869	-0.0378832	0.00233775	0.15383	1.24859	-0.181762	-0.182635	-3.59222	1.04228	4.55244	-0.67225	-0.450594	-0.125279	0.150017
STM0797	bioD	dethiobiotin synthase	-0.0916027	0.0959304	-0.197084	0.128289	-0.311208	2.76009	0.437609	-0.30943	0.90466	0.453198	0.118743	1.09031	0.0246674	-0.145183	0.120922	0.0500114	0.0589219	1.13696	0.00885662	-0.03214	0.161435	-0.00778118	-0.159377	0.350739	-0.0154231	-0.0400384	0.708246	0.339836	0.479117	-0.430971	-1.75047	1.20859	1.06711	-0.525675	-0.363464	-0.755599
STM0798	uvrB	excinuclease ABC subunit B	-0.0143521	-0.0324434	0.0287798	0.166686	0.133885	0.31113	-0.488295	-0.389172	2.68548	0.257865	0.156725	0.358756	0.108736	0.178558	-0.0187857	-0.322459	-0.146172	0.383324	0.113828	0.0407606	0.444197	0.0131284	0.482493	0.576859	-0.00986004	0.245589	-0.0374216	-0.0878659	-0.105946	0.649221	-0.0451278	1.54171	0.196789	0.0652037	0.209758	0.115918
STM0800	slrP	E3 ubiquitin--protein ligase	-0.070429	-0.0218233	0.0480354	0.0279453	0.129238	-0.390705	0.529155	1.87881	3.47526	-0.131027	0.154168	-0.34112	-0.252785	-0.463507	-0.0437918	-0.273099	-0.365946	-0.319653	-0.132132	-0.266174	-0.139279	0.0686584	0.288661	0.0877445	0.235935	-0.104598	-0.265553	-0.0719706	-0.0740324	-0.674594	-0.289908	3.03642	-0.497487	0.0757325	0.488302	-0.155565
STM0801	ybhK	hypothetical protein	-0.0948598	-0.232931	0.244172	0.0987209	-0.668212	0.0887569	-0.168272	-2.75997	-0.0429628	-0.219161	-0.385608	0.149464	-0.723088	-0.197342	0.162716	-0.174225	-0.0642393	0.164765	-0.103842	-0.17303	0.489282	0.210606	-0.0298133	-1.02195	0.285905	0.394812	-0.381042	-0.315627	-0.325268	-2.95599	-0.171132	2.00745	-0.0195449	-0.711533	-0.324176	0.206361
STM0802	moaA	cyclic pyranopterin phosphate synthase	-0.124908	0.189682	-0.147349	-0.481437	0.0232715	0.287804	0.888323	-0.7122	1.62896	0.314986	-0.0700203	0.339526	-0.352813	-0.3055	0.548519	0.377727	0.197093	0.360048	-0.0701338	0.0353524	0.298963	-0.204708	-0.568613	0.11275	0.61637	0.2103	0.499824	0.261233	0.765683	0.687146	0.611708	2.44231	0.156954	0.556943	0.501024	1.33394
STM0804	moaC	molybdenum cofactor biosynthesis protein C	-0.056414	0.189907	-0.276383	-0.682244	-0.316542	-1.04712	-1.3978	1.93836	-1.1845	-0.313274	-0.335753	-0.992437	-0.371245	-0.328215	-0.659945	0.0205748	0.505233	-0.980695	0.0355628	-0.269418	0.592167	-0.464947	-0.888076	-0.58932	0.00182287	-0.469232	-0.204125	-0.12916	-0.358654	3.65616	-1.25224	-3.63482	-1.17979	0.00499899	0.686787	0.728663
STM0807	ybhL	hypothetical protein	0.197489	0.356152	-0.196966	-0.0182133	-0.0699483	-0.0656269	-3.70735	-2.86501	0.920809	-0.0294192	-1.18213	-0.00883074	-1.17545	0.00842217	0.0643698	0.448027	0.242355	0.00197316	0.174244	0.143049	-0.0474348	-0.321043	-0.122827	0.0502349	-0.0169366	0.0225832	-0.549316	0.142158	0.332322	-2.38907	-0.887971	-2.07048	-0.179179	-0.421653	0.281642	-0.624551
STM0808	ybhM	hypothetical protein	-0.492428	0.605038	-0.490661	0.889762	0.955099	1.16399	-2.61245	-1.76789	1.01496	-0.731733	0.732554	1.21877	1.18149	0.367658	-0.551919	0.396608	0.746396	1.22245	0.480436	1.22992	-0.262768	0.569294	0.652358	0.283055	-0.437478	-0.732629	0.570909	1.49689	1.17889	-1.94692	-4.15612	-1.01029	1.02955	1.0801	1.10039	1.0318
STM0810	STM0810	hypothetical protein	-0.0610785	-0.185902	-0.00546271	0.11414	-0.00956307	-0.43572	1.37324	-0.229937	2.96185	-0.260702	0.0353284	-0.824804	-0.251707	-0.123937	0.349419	-0.47666	-0.144941	2.14398	0.112335	-0.124782	0.137877	-0.332064	-0.181713	-0.888181	0.0113693	-0.0840359	-0.212592	-0.0465789	0.276784	-4.00768	-0.891839	2.5163	2.35462	0.0919613	-0.250281	0.102076
STM0811	ybhN	hypothetical protein	-0.107425	-0.0072936	-0.0157527	0.0178383	-0.168737	1.35087	-0.716955	0.740858	3.76073	-0.0225473	-0.0457673	-0.393582	-0.283484	-0.471685	-0.182261	-0.112675	-0.142342	-0.388611	0.112222	-0.0456284	0.142489	-0.122065	-0.118375	-0.175454	9.42723e-05	0.123264	-0.252935	-0.0355258	0.207934	-0.839359	0.317995	-1.15886	0.94138	-0.184832	-0.230435	0.0523042
STM0812	ybhO	cardiolipin synthase B	0.0370461	-0.0776972	0.0441787	-0.0897222	0.117155	-0.117565	-1.0715	-0.123412	1.52824	0.200541	0.168761	-0.675274	-0.433323	-0.0613192	0.269842	-0.0110976	0.0358169	1.06178	0.12368	0.0666987	0.190429	-0.0621362	0.0548751	-0.101298	0.205963	0.22127	0.26201	-0.165464	0.125699	0.450543	-1.32542	0.889675	3.3477	-0.426749	-0.239926	0.367009
STM0813	ybhP	hypothetical protein	0.174311	-0.126093	-0.175386	-0.321377	0.0509531	0.696544	-3.28633	1.27237	3.81272	0.148661	0.402676	0.656364	-0.546971	-0.0819318	0.458995	-0.0733014	-0.122901	0.649804	-0.0485666	0.0234918	0.448661	0.253625	-0.109457	0.763175	0.413397	0.0471735	-0.121857	0.0413307	-0.33337	-1.41084	-0.66976	-1.75751	3.85753	-0.439393	0.468384	0.103315
STM0815	ybhR	ABC transporter permease	-0.400463	0.0130303	0.18629	-0.243604	0.29991	0.841461	0.492748	0.0769326	0.703436	-0.176693	-0.282612	0.89996	-0.635025	-0.624425	0.292669	-0.431898	-0.193866	0.896661	-0.377623	-0.610001	0.0654236	0.0486924	0.019123	-0.388454	-0.214047	0.0635168	0.213846	-0.253227	-0.270013	-0.536347	-0.266553	3.12528	0.687233	0.0237999	-0.223159	-0.802905
STM0816	ybhS	ABC transporter permease	-0.0692598	-0.134826	0.0741744	-0.195733	-0.0852442	1.58948	-4.36884	-0.945071	3.43802	0.35068	-0.0905987	-0.742522	-0.604734	-0.401548	0.0885438	-0.156823	0.104703	-0.744405	-0.0765936	-0.047477	0.108363	0.0248681	0.0888855	-0.0412206	0.257986	0.0494666	-0.574779	-0.0645473	-0.025589	1.74654	-1.20186	1.15073	-0.947921	-0.0384975	0.171174	-0.633008
STM0817	ybhF	multidrug ABC transporter ATP-binding protein	0.0505729	-0.253893	0.239985	0.125993	-0.0764539	1.23901	0.599389	0.585454	3.37899	0.228916	0.049866	0.0163945	-0.159468	-0.285521	0.340731	0.00150808	-0.0424582	0.0141462	-0.0415167	0.0656141	0.0762857	0.150382	-0.00844285	0.0350246	0.0697539	0.0773946	-0.245994	0.0838648	0.250914	0.832514	0.98555	1.95543	1.12987	-0.382533	-0.151797	-0.838151
STM0818	STM0818	secretion protein HlyD	-0.178195	0.3213	-0.420315	0.0382967	-0.193746	1.29784	-2.55989	-1.71169	3.58664	0.0721501	-0.32961	1.36694	0.244809	0.396773	-0.0298603	0.489992	0.313408	1.35669	0.0296257	0.291693	-0.827977	-0.260514	-0.0382465	0.675329	-0.273731	0.518668	-2.27473	0.211754	0.754958	3.44635	1.65531	3.13691	1.15332	0.0508047	0.539492	-0.263642
STM0819	ybiH	transcriptional regulator	0.228876	0.325407	0.0475836	-0.0584419	-0.397649	-0.661728	-0.502343	-3.14751	3.94587	-0.198804	0.0209475	-0.597995	-0.30736	-0.418851	0.709957	0.162174	-0.055515	-0.605852	0.00743338	-0.0593941	-0.36107	0.0480044	-0.103773	0.0730188	0.563451	0.105474	-0.190833	-0.134044	-0.287921	-3.68947	-0.217882	-2.45455	-0.620511	-0.050405	0.0596823	0.0570275
STM0820	rhlE	ATP-dependent RNA helicase RhlE	0.0937403	-0.0573927	0.0177898	-0.119415	-0.138561	1.66695	1.69942	1.21532	1.47217	0.00776485	-0.0284781	-1.05459	-0.497388	-0.0211429	0.0226052	0.357526	0.499181	-1.06214	0.141816	0.0611436	-0.166283	0.175828	0.109608	-0.239638	0.150501	0.312723	-0.0773912	-0.121055	-0.0342956	0.144287	-0.839546	1.36597	2.31519	-0.346069	0.164537	0.0337572
STM0821	dinG	ATP-dependent DNA helicase DinG	0.13275	0.172056	-0.0406285	0.0619855	0.366184	0.459393	-0.261635	0.545073	0.49242	-0.275072	0.178487	0.527659	-0.226602	-0.206391	0.129446	0.138561	0.252099	0.517568	-0.149565	-0.114728	0.302864	0.241684	-0.240943	0.255937	-0.0141945	-0.0666511	-0.406638	0.00638755	0.00899435	-0.552637	-0.0597503	0.286176	1.2606	-0.363058	-0.0249261	-0.390841
STM0822	ybiB	DNA-binding protein YbiB	0.00926284	0.173347	-0.18054	0.0524422	0.0233895	-1.38649	-1.51091	-1.60646	-1.49584	-0.349951	-0.0613973	-1.32035	-0.472202	-0.556776	-0.141966	0.0580943	0.159996	-1.32949	-0.154138	-0.120238	-0.0483675	0.0542389	0.338676	0.0386619	0.12258	0.170881	-0.283421	0.0872555	-0.0456542	0.064917	-0.0775581	0.301646	0.521566	-0.342297	-0.350899	-0.305687
STM0823	ybiJ	hypothetical protein	0.0109321	0.0673147	0.110007	0.0690875	-0.113831	-1.21288	4.27511	-3.91105	-1.27289	-0.135514	-0.706597	-1.20754	-0.336541	0.0648719	0.0285174	0.0249216	0.292792	-1.19798	0.0764949	-0.0882409	0.595949	0.387787	0.288404	0.381914	-0.131464	-0.179663	0.98351	0.361004	-0.179409	-3.95319	-6.3222	-3.42409	-1.29083	-0.69051	-0.903838	0.236752
STM0825	ybiI	hypothetical protein	0.517304	0.67242	-0.164075	2.30548	1.30844	-0.300288	4.34108	-2.65657	-0.350508	1.86058	-0.254582	-0.291037	-0.119813	-0.727358	0.782834	1.49273	1.18404	-0.277035	1.18023	1.18589	-1.50673	1.05243	-0.707907	-4.09985	0.161	0.223482	-5.19149	0.708179	0.486064	-3.03175	-5.06609	-2.19727	-0.37915	-0.00161992	0.793275	-3.86389
STM0826	ybiN	23S rRNA (adenine(1618)-N(6))-methyltransferase	0.131976	-0.0664637	0.112113	0.345555	0.609249	0.0292533	0.995078	-3.25527	-0.0719097	-0.46566	0.436593	0.0981896	0.020822	-0.0568066	-0.32783	0.372293	0.560618	0.0853189	-0.150273	-0.0741219	0.110919	-0.0978291	-0.105764	-0.424829	0.214693	-0.0138867	0.574562	-0.424256	-0.413128	-2.9902	-5.74718	3.6065	0.240355	0.147706	-0.464167	-0.243037
STM0827	ybiO	mechanosensitive channel protein	-0.00374401	0.0275009	0.104972	-0.355188	0.020203	-0.243509	-0.312281	2.44341	2.82153	0.0048847	0.0141618	-0.400162	-0.18557	-0.574996	0.314638	0.210771	0.00626614	2.49397	-0.139941	0.0297585	0.042576	0.0982175	-0.0310589	-0.24356	0.032092	-0.0317775	-0.429455	0.00944186	-0.093814	-0.939542	-0.888551	0.472486	-0.742675	-0.357099	-0.196788	-0.232414
STM0828	glnQ	glutamine ABC transporter ATP-binding protein	-0.377105	-0.135094	0.24921	0.289488	0.334833	-0.516735	0.111713	1.35463	-0.626998	-0.124621	-0.167691	-0.44801	0.145814	-0.540677	-0.0624419	-0.0840665	-0.390203	-0.460762	-0.271875	-0.0693682	-0.183549	-0.0302288	-0.251301	0.3341	-0.0101379	-0.237687	-0.409631	-0.422947	-0.262289	5.14483	-0.284289	-2.78759	-0.65559	0.0726416	-1.002	-0.754142
STM0829	glnP	glutamine ABC transporter permease GlnP	0.411383	0.00247656	0.112431	-0.207238	-0.998432	0.0421575	-3.87532	-3.0309	-0.0860635	-0.298319	-0.845859	0.108847	-0.0761027	-0.493964	-0.573298	-0.271271	-0.160889	0.097508	-0.0414183	-0.450032	0.253469	0.0901176	-0.756806	0.791126	-0.0340506	0.363383	0.481423	0.448474	0.542474	-2.97527	1.36769	-2.36485	3.92911	-0.0941735	-0.635545	-1.05624
STM0830	glnH	glutamine ABC transporter substrate-binding protein GlnH	0.148194	0.135062	-0.13763	0.199932	0.468701	0.065843	-3.64377	1.70153	-0.0428563	-0.466019	-0.0587185	0.132664	-0.0523126	-0.421234	0.147843	0.130736	0.0789008	0.121276	0.10661	-0.00672128	-0.618219	0.273327	-0.0469502	0.338772	0.183033	0.0795566	-0.144463	-0.483613	-0.0530644	1.08953	-5.35258	2.17371	-0.0378432	0.0858582	-1.16686	-0.586425
STM0831	dps	DNA starvation/stationary phase protection protein Dps	-0.113393	-0.268884	0.582656	0.102604	-0.175481	-0.814157	1.8941	-3.83488	-0.921211	-0.121279	-1.28631	-0.743544	-0.437972	-0.381685	-0.179096	-0.0589782	-0.148588	-0.756551	0.00231058	-0.137232	-1.29929	-0.587521	-0.30251	-1.91765	-0.193312	0.278461	-3.77904	0.0660555	0.345503	-3.83697	-0.223769	-3.17595	-0.956223	-1.71721	-0.757006	-0.0588111
STM0832	ybiF	threonine/homoserine exporter RhtA	0.107383	-0.0576954	-0.0737229	-0.182398	-0.102422	-1.03339	-1.36189	1.54615	-0.511191	0.0991482	-0.0623906	-0.962208	-0.215617	-0.197031	0.0594931	-0.272272	-0.0918423	-0.977436	0.0451136	-0.0112963	-0.198542	-0.0697883	-0.320187	0.0639666	-0.0721798	0.0686589	-0.176595	-0.255335	-0.0315189	1.07828	-0.331415	2.04297	1.60831	-0.482143	-0.251588	-0.277955
STM0833	ompX	outer membrane protein OmpX	0.0983872	0.157409	-0.139192	-0.832919	0.281528	0.298751	0.998213	-2.59814	2.46666	-0.115215	0.0497401	0.377019	0.303854	-0.0138379	0.653923	-0.473501	-0.33544	0.35993	0.283368	0.239876	-0.547955	0.0672503	-0.367159	-0.0587711	0.109508	0.154916	0.650219	0.108453	0.17906	-2.73017	-5.13011	-2.04217	0.192824	-0.114389	-0.569761	-0.102887
STM0834	ybiP	phosphoethanolamine transferase	0.00777055	-0.0557969	0.178553	-0.437307	-0.300449	-0.337725	-2.62328	-0.493554	-0.462439	-0.262279	-0.163772	-0.263517	0.057191	0.128897	-0.140762	-0.157785	-0.293024	-0.278836	0.0862019	-0.113915	0.0695503	-0.0501759	0.14874	-0.169964	0.0938681	-0.00145131	0.209299	0.0125297	-0.0866242	-0.886317	-0.7961	2.1833	2.15205	-0.36469	-0.108341	0.469705
STM0835	STM0835	transcriptional regulator MntR	0.0348405	0.485613	-0.0583407	-0.438733	-1.64208	0.64688	-0.0749224	-2.12939	0.543505	0.103149	0.0571656	0.726523	0.157767	-0.137351	0.31512	-0.453071	-1.03962	0.706449	-0.0043257	-0.0516084	0.0320864	-0.00549291	0.280706	-1.17251	0.245598	0.30048	-1.09906	0.364277	0.366374	-1.72291	0.773814	-1.58969	0.658054	-0.57028	-2.49137	-2.04609
STM0836	ybiR	anion transporter	0.0013863	-0.00643078	-0.0038197	-0.164503	0.0910946	0.243823	1.57984	-2.53419	3.63599	0.345067	0.156344	0.320331	0.28669	0.660308	-0.163604	-0.0818652	-0.148456	0.294727	-0.0183103	0.0277302	-0.14022	0.313571	-0.00542554	-0.608011	0.173815	0.342364	-0.248319	0.0258078	-0.198949	2.06294	-1.29779	3.76794	0.522031	0.12881	0.137135	-0.425771
STM0837	ybiS	L,D-transpeptidase	-0.0855946	-0.0357426	0.00211232	-0.26624	-0.980335	0.709166	-0.58082	-2.31018	1.66496	-0.654423	-0.211176	0.791377	-0.564524	-0.346038	0.136856	-1.10895	-0.766075	0.764921	-0.704227	-0.297855	0.215916	-0.0104861	-0.64875	-0.459023	0.0329333	0.026168	0.534192	-0.360315	-0.643422	-2.27945	-1.97418	1.56585	0.606777	-1.3275	-1.91062	-2.42393
STM0838	ybiT	ABC-F family ATPase	-0.091613	-0.00384672	0.017092	-0.183749	0.0175567	-0.51412	0.861305	-0.300437	1.62351	-0.0861431	0.0581494	-0.454523	-0.000178076	0.137796	-0.215385	0.283371	-0.0188793	-0.479564	0.0548508	-0.0319954	-0.214694	-0.152672	0.0211349	-0.693759	0.060338	-0.0493485	-0.18386	0.296473	0.257984	0.683339	-0.181721	2.14564	1.20173	0.0501758	0.132807	0.0906928
STM0839	STM0839	putative inner membrane protein	0.276608	0.0466053	0.0535334	0.755606	0.318801	-0.353443	-4.31068	1.79484	4.72818	-0.0327235	0.288371	-0.276619	0.615326	0.164667	0.0549302	0.30458	-0.259576	-0.300712	-0.0675745	0.0821354	-0.314411	-0.0918616	-0.224113	-1.09809	-0.417006	-0.314275	-0.269541	0.430858	0.505498	-3.37368	2.13361	-3.00062	-0.483552	-0.555999	-0.245163	-0.367496
STM0840	ybiV(2)	sugar-phosphatase	-0.155987	-0.0110789	0.0451946	-0.202536	0.122746	0.834491	-0.551693	-5.1153	2.98031	-0.627012	-0.507769	-1.81741	0.543254	0.913369	-0.527701	-0.885525	-0.405557	-1.83529	0.333342	-0.00510763	-0.202096	0.0242487	-0.137729	-0.402927	-0.0671315	0.128783	0.326166	-0.232213	-0.0669764	-3.46066	-2.26142	0.464643	-2.02465	1.3122	1.36478	1.67184
STM0841	ybiU	hypothetical protein	0.154817	0.0310141	0.0221516	-0.521608	-0.267825	0.80649	-0.877865	-0.364299	1.86878	-0.0515614	-0.00498988	-1.24033	0.647202	-0.0150608	0.285388	0.3169	0.548356	-1.55481	0.000682987	0.00677751	0.0951039	-0.00871214	0.193424	0.52622	-0.0141945	0.315245	0.512221	-0.0204027	-0.152232	-1.30245	-0.6047	1.38219	1.15977	-0.238956	-0.133858	-0.681879
STM0842	ybiV(1)	sugar-phosphatase	-0.0568947	-0.0976111	-0.190885	-0.346803	-0.0115965	0.219706	0.620541	1.42004	-0.629991	-0.171359	0.00914869	-0.418296	0.389193	-0.271936	-0.311533	0.0838037	0.100096	-0.446205	-0.398897	-0.317029	0.246485	-0.0871632	0.0800035	-0.514659	-0.162503	0.0406269	0.470371	0.0346043	-0.0703188	0.124737	-0.647291	0.310621	3.45567	-0.0110451	-0.616135	-0.0203796
STM0843	pflF	glycyl radical enzyme	-0.0585131	-0.0808957	0.130215	-0.0321639	-0.241293	0.263288	1.10661	1.27673	1.42495	-0.0830054	-0.223576	0.349551	0.586337	0.304027	0.0105475	0.029313	0.168983	1.41225	-0.121207	-0.0882379	-0.349164	0.0367155	0.0795966	0.139241	0.00586583	0.0926471	0.101004	-0.156611	0.0817032	0.664916	-0.381173	1.51606	1.74784	-0.132359	-0.327895	-0.121413
STM0844	pflE	pyruvate formate lyase-activating protein	0.0892897	0.0329828	0.0226068	-0.254289	-0.217307	0.918446	1.93832	2.48994	0.792094	0.0623179	-0.353349	0.994344	0.412762	0.799487	0.287581	0.319763	0.681596	0.974482	-0.186667	0.167964	0.108437	0.092294	0.23009	-0.349909	-0.192896	-0.152676	-0.331027	0.185623	0.360916	-2.16489	-0.382268	0.819566	0.751449	-0.769395	-0.0405114	-0.58237
STM0845	moeB	molybdopterin-synthase adenylyltransferase MoeB	0.190761	-0.197314	0.191404	-0.148938	0.106919	1.10441	-2.80726	0.398893	3.44853	0.269122	0.155236	1.18241	0.264158	0.163739	0.0911826	0.272727	0.217603	1.18962	0.143347	-0.0148756	0.481557	0.0372118	-0.267964	0.295003	0.41442	-0.0593343	0.399695	0.0794675	0.26388	0.721272	-0.0429344	1.39689	0.9388	0.650575	0.895369	0.319411
STM0846	moeA	molybdopterin biosynthesis protein	0.0234283	-0.00794174	-0.150284	-0.537543	-0.318418	-0.612257	1.5414	0.687221	-0.740651	0.249993	-0.189099	-0.535875	0.396053	0.542544	0.000925585	0.440858	0.385862	-0.557801	-0.0184028	0.0450866	-0.0752164	-0.218112	-0.415863	-0.65308	-0.012994	0.258786	-0.109535	-0.0188067	0.105379	-3.52406	0.113664	2.02224	2.95996	0.6227	0.460608	0.591043
STM0847	ybiK	beta-aspartyl-peptidase	0.0598789	0.0255012	-0.111611	-0.371554	-1.32154	-0.0720819	-0.365068	-2.7702	-0.202799	0.159721	0.115124	0.00383967	0.381161	0.165528	-0.129167	0.528532	0.593242	-0.0178864	0.255498	0.00410871	0.45607	0.157766	0.0273268	0.00923466	0.267909	0.406913	0.0782986	-0.0496981	-0.165224	0.40503	0.534735	-2.37604	-0.217608	-0.371193	-1.04316	-0.272005
STM0848	yliA	glutathione ABC transporter ATP-binding protein GsiA	0.107348	0.11147	-0.0752645	-0.309459	0.472671	1.45027	1.4014	-2.07903	0.834627	0.185024	0.173688	1.04201	0.542303	0.592411	0.104482	0.528322	0.34384	1.01906	0.110425	-0.0216845	0.0096234	0.126087	0.104058	0.310839	-0.0373607	-0.140509	0.303702	0.311844	0.252835	-0.546051	0.588319	2.0273	3.197	0.176958	0.581186	0.172979
STM0849	yliB	glutathione ABC transporter substrate-binding protein GsiB	-0.057759	0.169849	-0.107868	-0.205555	-0.696406	2.20437	-0.310254	0.251818	-0.328523	-0.31376	-0.224192	-0.122893	-0.0372953	0.467212	0.120443	-0.283131	0.0209903	-0.143907	-0.060077	-0.0539792	0.23494	0.24875	0.163357	0.00624642	0.186525	0.0966574	-0.126373	-0.442117	-0.561786	-2.02174	-0.460863	-2.68858	-0.0533347	0.692949	0.0122892	0.482982
STM0850	yliC	glutathione ABC transporter permease GsiC	0.2473	0.0113636	0.0738642	-1.27679	-0.162911	0.057271	0.333706	1.79748	-0.130299	0.0111671	-0.054299	0.0753594	0.738707	0.132705	0.48509	0.548154	0.187779	0.0542017	-0.115701	0.0344257	-0.214586	-0.157518	0.250827	-0.0968547	0.197	0.215226	0.607682	0.548017	0.589357	4.30262	0.489061	-2.59662	-0.156675	0.538189	0.90015	0.283187
STM0851	yliD	glutathione ABC transporter permease GsiD	-0.11734	-0.0524978	-0.00289151	0.0623608	0.288568	2.29564	-3.87132	0.124504	2.45179	-0.062413	-0.257911	0.153773	0.340836	0.0334271	-0.130531	0.699093	0.268826	0.136628	-0.0202923	0.1137	-0.127827	-0.113822	0.281242	-0.540106	0.143581	-0.0804281	-0.285139	0.216572	-0.147338	-0.23428	-0.280443	1.87333	-0.073021	0.411609	-0.144613	0.467755
STM0852	yliG	ribosomal protein S12 methylthiotransferase	-0.173355	0.173335	-0.168915	-0.0813763	-0.196012	1.89036	0.856461	0.533877	0.733305	0.213407	-0.24566	0.935082	0.130292	0.404864	0.197507	0.424461	0.312355	3.03523	-0.149164	-0.234111	-0.508987	-0.123296	0.277484	0.0906741	-0.284169	0.195819	-0.136995	-0.0810311	0.285431	-0.288385	-0.525209	2.03904	4.62977	0.234431	0.403445	-0.375772
STM0853	yliH	transcriptional regulator	-0.0202055	-0.166127	0.116267	-0.50478	-0.189132	-0.606727	0.419486	1.266	4.44219	0.184186	0.251382	-0.536054	-0.168418	0.178447	0.407987	0.289772	-0.316794	-0.552561	-0.00613198	-0.105089	-0.291466	0.0305355	0.594441	-0.203518	0.544902	0.231812	-0.769193	0.225657	0.557612	-3.62151	0.151707	1.74139	4.96843	-0.536072	-0.0580168	-0.397019
STM0854	STM0854	CoA ester lyase	0.247339	0.521176	-0.356259	-2.18502	-2.33349	-1.1616	-4.37559	-3.68434	-1.24939	0.225958	-2.83591	-1.1535	0.169757	-0.0377169	-0.43494	0.476836	0.800328	-1.14879	-0.358327	-0.597032	-1.24159	-0.177092	0.83444	-2.44766	-0.239953	0.277667	-1.7082	0.344826	0.450617	-1.36327	-6.13283	-3.53194	-1.24055	-0.93055	-0.0794745	0.0354751
STM0855	STM0855	putative electron transfer flavoprotein beta subunit	0.0235851	-0.391051	0.388545	2.30411	2.34468	0.580104	-2.94239	-2.27115	0.492935	0.0789669	-1.04914	0.590578	0.849448	1.02164	-2.77873	-0.032509	-0.230446	0.584095	0.132743	-0.0127607	-1.27167	0.207161	-0.600729	0.479043	-0.0921222	-0.260601	-4.33312	-1.09681	0.0840153	-2.15353	-4.70125	-2.14402	0.475674	-3.18852	-0.0362922	0.642425
STM0856	STM0856	electron transfer flavoprotein subunit alpha	0.497732	-0.159602	-0.0362459	0.187868	0.747289	0.497098	2.25977	-2.82412	0.385743	-0.17667	-0.0518321	0.559021	0.00537109	0.654613	0.0824079	0.435633	0.413581	0.540894	-0.197813	-0.115038	-0.049433	-0.611106	-0.071882	0.91851	-0.457494	-0.269176	0.683414	0.855893	-0.199556	-2.51695	0.659271	-2.4771	0.320611	-0.233286	-0.373439	-0.224514
STM0857	STM0857	putative acyl-CoA dehydrogenase	0.075117	4.66057e-05	-0.00373313	-0.0335679	-0.761387	-0.770715	-4.50472	-3.78005	0.147444	0.265782	-0.112207	-0.711042	0.480743	0.6822	-0.365308	-0.150134	-0.235987	-0.738537	0.130258	0.00941013	-0.21538	-0.102735	0.218592	-0.125389	0.333022	0.0606568	0.0111263	1.03816	0.905826	-3.79703	0.908276	1.2005	3.06466	0.0205384	-0.0758691	-0.802877
STM0858	STM0858	electron transfer flavoprotein-ubiquinone oxidoreductase	-0.164978	-0.231782	0.262234	0.168496	-0.863954	1.36697	-2.10361	-1.41327	1.2123	0.367628	1.05615	1.43565	0.539449	0.0192261	0.681181	0.324973	0.37589	1.40418	0.28324	0.369844	-0.524443	-0.186705	-0.293332	0.0124567	-0.170187	-0.110745	0.704721	0.541504	0.638006	-0.774576	-1.05145	2.34676	1.16926	-1.0852	-0.631751	-0.648521
STM0859	STM0859	putative LysR family transcriptional regulator	-0.120585	0.0558684	0.189566	0.709466	0.0476061	-0.0197775	-3.65016	4.5769	-0.167171	-0.712433	-0.411134	0.0527561	0.156651	-0.00527603	-0.805786	-0.336683	-0.466135	0.614001	0.159038	-0.16407	-0.325958	-0.231238	-0.0328315	-0.458158	0.326526	-0.216789	-1.17917	-0.00426708	-0.479858	-2.58972	0.455774	4.53262	-0.197184	-0.578421	-0.0996049	-0.903784
STM0860	STM0860	hypothetical protein	0.209102	0.0717587	-0.0870293	-0.569514	-0.151587	-0.0139227	1.54999	-0.0993896	-0.16388	0.420383	-0.041645	0.0579233	0.307129	0.177	-0.292902	0.04315	-0.473669	0.0301003	0.0261832	0.113919	-0.193365	0.213539	0.438527	0.628008	0.377194	0.170424	0.315397	-0.045869	-0.788006	-1.25127	-5.40773	1.20575	-0.190521	0.655786	0.665321	0.166258
STM0861	yliI	putative dehydrogenase	0.139633	-0.208216	0.0218696	0.0332053	0.0728822	-0.318729	-4.24007	1.01828	-0.457872	-0.0867654	0.0114124	-0.24587	0.324146	0.323009	0.107869	-0.306484	0.05649	-0.274122	0.173176	0.478167	0.00909749	0.0634194	0.0786602	-0.699593	0.00675831	-0.0118099	-0.7951	-0.0266411	0.29538	-3.08479	0.690356	0.404826	0.413988	0.206465	0.100301	0.19209
STM0862	yliJ	putative glutathione S-transferase	0.248483	-0.0179763	-0.047968	-0.305341	-0.282378	-0.116574	-1.68197	-0.912466	-0.255376	0.00560522	-0.0562189	-0.0434658	0.350974	-0.171002	0.0626771	-0.2725	-0.180271	-0.0718433	-0.105385	0.109126	0.809067	0.141411	-0.437851	-0.526493	-0.175757	0.0307029	-0.205644	0.476039	0.615131	-2.13591	-0.265729	1.89507	-0.281056	-0.808915	-0.0766983	-0.62946
STM0863	dacC	serine-type D-Ala-D-Ala carboxypeptidase	0.19404	-0.0190636	0.288687	-0.0739487	-0.35514	-0.31204	-0.320581	1.14322	3.18172	-0.406444	-1.19559	-0.248199	0.542479	0.0189081	-0.0714204	-0.327047	-0.0912638	-0.280012	0.217767	-0.0481056	0.0811886	-0.235573	0.565943	-0.177537	0.179271	0.16775	-0.243415	0.0236205	-0.0536282	-0.693955	0.266931	-2.93796	-0.485459	0.878876	0.895716	1.11579
STM0864	deoR	DNA-binding transcriptional repressor DeoR	0.112371	0.129439	-0.145028	0.476436	-0.874876	0.278651	-2.97011	0.543324	0.15586	0.505734	0.513969	0.343448	-0.374108	0.455365	0.485755	0.0856064	-0.213326	0.311198	0.17155	0.166235	0.126546	-0.037587	-0.641101	-0.345852	-0.189408	-0.495368	-1.27576	0.110254	0.377176	-2.74706	-1.28704	4.22844	0.115069	-0.241746	0.240003	-1.63735
STM0865	ybjG	undecaprenyl-diphosphate phosphatase	0.151808	-0.447403	0.34761	-0.479743	-1.05193	0.108499	-3.73612	-3.09061	-0.0420268	0.251238	0.31418	0.172126	-0.169195	0.396905	0.229483	0.0301012	-0.0617106	0.141927	-0.0428175	0.0106711	-0.00740224	0.312086	-0.143925	-0.286831	0.8092	-0.0424849	-1.46868	0.25012	-0.0978527	-2.91976	-5.49664	-2.61398	-0.0568608	0.160339	0.0890942	0.0131966
STM0866	mdfA	multidrug transporter MdfA	-0.0677814	-0.257883	0.254397	-0.263126	-0.227327	1.16785	-0.240759	-1.91286	1.02982	0.217486	0.146977	1.24155	-0.0771542	-0.0509711	-0.641437	0.275414	0.326151	1.21288	-0.153403	-0.40918	-0.00395612	0.068012	0.198611	0.0766176	-0.0241881	0.0205752	0.277238	-0.154894	-0.0336613	-0.859711	-0.118535	2.38265	1.00266	-0.185897	-0.239694	-0.480941
STM0867	STM0867	sugar-phosphatase	-0.173998	-0.0967937	0.0250095	-0.154001	-0.00720559	-1.8005	1.57351	-4.83498	4.14783	-0.543993	-0.84144	-1.80357	0.193509	-0.0871299	0.766472	-0.10284	0.0939617	-1.80808	-0.127927	0.138925	0.606255	0.103207	0.36202	0.306832	-0.0410973	0.523854	0.699717	-0.565443	-0.335298	-4.53628	-3.66023	-4.50525	-1.91204	1.61978	0.943002	0.74212
STM0868	STM0868	hypothetical protein	-0.00980737	-0.136413	-0.184891	0.442916	-0.0221762	0.776901	-3.04701	-2.44606	4.6376	0.679268	0.236712	0.854243	0.968204	0.184666	0.0964532	0.738979	0.800126	0.824946	0.716875	0.456818	-0.00142007	0.20331	0.506466	-0.501141	0.182575	-0.101905	0.481265	0.268861	0.152359	3.45323	0.0538738	-1.98786	0.595894	0.685663	0.853276	-0.282916
STM0869	STM0869	DNA-binding transcriptional regulator	-0.00169188	0.0140956	-0.106738	-0.827763	-0.0607262	2.69554	-3.70755	-3.11248	-0.181418	-0.0853083	-0.245865	0.0420885	-0.400017	0.186052	-0.253859	-0.425111	0.152949	0.0144902	-0.306015	-0.133263	0.000849186	-0.0187947	0.157483	0.0835806	0.0918753	0.37637	0.21379	-0.123812	-0.44669	-1.19479	0.392254	-2.60118	-0.122517	0.777271	0.715675	0.624283
STM0870	STM0870	transporter	0.0336913	-0.10015	0.0412565	0.331542	-0.254368	0.972013	0.064821	0.584027	1.54533	0.177441	0.0959845	1.7634	-0.299613	-0.295615	0.127079	0.514358	0.571839	-0.236899	0.138112	0.127238	-0.180719	0.113267	0.225255	-0.251178	0.0375091	0.218038	0.0103759	0.322685	0.215728	0.112786	-1.45505	0.481644	0.814383	-0.107784	0.0826338	0.259944
STM0871	ybjM	hypothetical protein	0.13326	0.0244554	0.0189453	-0.42635	-0.167128	-0.992091	-0.23361	1.45057	-1.18014	-0.21939	-0.341083	-0.906829	-0.505234	-0.233416	-0.156833	-0.121487	0.248901	3.40073	-0.257718	-0.323096	0.193453	-0.234417	-0.0431924	-0.801095	-0.143566	-0.316517	-0.0353286	-0.187342	-0.215301	-0.346324	-1.23889	-3.65312	3.98859	-0.48681	-0.870354	-1.00054
STM0872	grxA	glutaredoxin	-0.19331	-0.0521509	-0.29363	0.164638	0.211956	0.21766	-3.61212	-3.0174	7.88236	0.191278	-0.157918	0.304066	-0.354242	0.784001	0.358945	0.737849	0.0320541	0.274023	0.00217716	0.189863	-0.277713	-0.115024	0.215437	-1.48825	-0.262886	0.394695	-0.305634	0.0442873	0.38598	-2.79493	-5.39513	-2.50032	0.0244703	0.874629	0.33215	-0.0880303
STM0873	ybjC	hypothetical protein	0.146948	-0.0942273	-0.0136997	0.113462	0.209417	-1.77303	-5.20907	-4.61687	-1.97098	-0.397347	0.128895	-1.68891	-0.669946	-0.827029	-0.241415	0.0135443	-0.139976	-1.71793	-0.255886	-0.182155	0.0172516	-0.105924	0.189619	-0.026755	0.268674	0.414698	0.0873611	-0.581452	-0.621998	-4.79123	-1.75388	-4.07518	-1.96352	-0.183721	-1.07947	-1.2565
STM0874	mdaA	nitroreductase A	0.245628	-0.14799	0.099295	0.41103	0.955332	-0.778233	0.957067	-0.311008	4.84061	0.0112807	-0.110064	-0.693446	0.364131	0.178158	0.109329	0.504615	0.407024	-0.722785	0.242358	0.117976	-0.601253	-0.0748524	0.229018	-0.2556	0.00833191	0.117416	-1.14857	0.220279	0.385154	-2.34693	-0.396103	2.06329	-0.974372	0.146166	-0.636993	0.329275
STM0875	rimK	ribosomal protein S6 modification protein	0.0803195	0.0280885	-0.037073	-0.206256	0.0968939	0.172165	-0.108268	-1.28093	-0.0320734	-0.15484	-0.292141	0.257896	-0.129865	-0.262058	-0.213233	-0.236326	-0.084045	0.228658	-0.116077	0.0190914	0.448965	-0.18231	0.42181	0.132239	-0.309474	0.247983	0.0883959	-0.302982	-0.219414	0.909087	0.105062	0.866812	2.76717	0.164718	0.44946	-0.102908
STM0876	ybjN	hypothetical protein	-0.423809	-0.156892	0.0870531	-0.21182	0.749634	0.213397	-3.54088	-3.13643	0.0483689	-0.753482	-0.267559	0.222118	-2.13251	0.317571	-0.287911	-0.390005	-0.1382	0.215996	0.325855	-0.0416921	0.553798	-0.584482	-0.0310589	-0.231405	0.595802	-0.75042	1.21003	-0.112723	-0.198497	-2.53823	-0.271275	-2.87562	0.0258402	-0.878213	-1.5866	-4.88708
STM0877	potF	spermidine/putrescine ABC transporter substrate-binding protein PotF	-0.00600073	0.0770285	-0.171588	-0.439698	0.388269	-0.459944	0.220456	-1.50859	-0.700089	-0.12822	-0.216134	-0.393319	-0.0379477	-0.017523	0.239748	-0.0115405	-0.149888	-0.424406	-0.0354196	-0.0653868	0.0350821	0.108138	0.406494	0.18371	0.0722465	-0.04267	-0.400962	-0.11813	0.0120424	1.17007	-0.144853	-0.557537	3.74275	0.163948	0.0245998	-0.37026
STM0878	potG	ABC transporter ATP-binding protein	-0.176154	0.111371	-0.0733174	-0.221572	0.299345	-1.14427	-0.18866	-0.738305	0.734698	0.0428182	-0.0393815	-1.06802	0.0370322	-0.151883	0.243324	0.0396834	0.162166	-1.03032	0.124125	0.0469843	-0.153195	0.0271328	0.139636	-0.0457179	-0.0347266	0.0118068	0.413964	0.105552	-0.158907	1.29509	-0.595719	1.07064	0.564582	0.225958	0.0905084	0.0704967
STM0879	potH	putrescine ABC transporter permease PotH	0.265828	-0.0403295	0.268936	0.357537	0.322654	2.7673	2.07312	-1.85625	1.41266	-0.790317	-0.02581	1.71786	-0.145161	-0.117497	-0.333735	-0.241054	-0.211325	1.68545	-0.427939	-0.106802	0.46537	0.475831	-0.111461	-0.300663	0.221803	0.364091	-0.990675	-0.152481	0.00820736	1.69777	-1.02857	-1.42783	1.3863	-0.312288	-0.377246	-1.08898
STM0880	potI	putrescine ABC transporter permease PotI	-0.699674	0.0161791	-0.02975	-0.376	1.64797	0.729498	-2.80195	3.39558	0.505578	0.0600915	-0.132656	0.751684	-1.2063	0.395446	0.456933	0.274404	0.300938	0.744565	0.214009	0.399512	-0.12981	0.155646	0.469758	1.09987	-0.0618605	0.463502	0.17978	0.691669	1.06585	-1.99308	-4.75656	5.51126	0.54719	-0.268889	0.73919	0.558625
STM0881	ybjO	hypothetical protein	-0.100119	-0.0783268	-0.0739816	0.279495	-0.101167	-1.51766	0.068019	1.44724	-1.79694	0.23148	0.230478	-1.43617	0.0801925	0.0552023	-1.08371	0.0541362	-0.178132	-1.46447	0.239563	0.305825	-0.138353	0.0907128	0.237968	-0.521499	-0.0654459	-0.110136	0.0263666	0.148197	-0.235648	-2.91198	0.312411	0.325621	-1.75409	0.363087	0.31751	0.124174
STM0882	ybjF	23S rRNA (uracil(747)-C(5))-methyltransferase	0.0515221	-0.0618729	0.168907	0.484459	-0.344782	0.674997	2.2763	-2.54462	3.77695	0.0148307	0.375059	0.752854	-0.542843	-0.0872544	-0.482975	-0.29232	0.0474091	0.721847	0.134601	-0.0870288	-0.190122	0.342509	-0.0501719	-0.189722	0.169746	-0.100695	-0.00415179	-0.064001	-0.114016	-0.034907	-0.488116	1.89658	0.434924	0.308162	0.196323	0.468986
STM0884	STM0884	PTS ascorbate transporter subunit IIC	-0.0371762	0.0935537	-0.243324	0.1277	-0.339154	2.64525	-0.980836	0.77668	-0.0198613	0.0108487	0.0997352	0.341295	0.380727	-0.251315	-0.285633	0.133866	-0.242269	0.311953	-0.163467	-0.304151	-0.165942	0.0680981	0.057965	-0.532735	-0.0149554	-0.104516	-0.658671	0.201117	-0.259191	-1.79553	0.899618	-0.277042	2.45608	0.0386873	-0.0343722	0.2007
STM0886	STM0886	putative sulfatase	-0.131777	-0.0801401	0.0128817	0.229828	-0.00562773	1.72826	0.422092	-3.13776	-0.223964	0.0785622	-0.437474	0.138351	0.145914	0.118562	-0.0235687	0.419899	0.334113	0.108161	0.0999317	0.0189397	-0.286361	0.138122	0.333526	-0.254688	0.236734	0.148063	0.0259758	0.0133283	0.202043	1.34831	-0.945729	1.62099	2.35137	0.358693	0.32827	0.493349
STM0887	artJ	arginine ABC transporter substrate-binding protein	-0.153736	-0.179117	0.0441392	0.576622	0.990461	-0.315536	-3.08081	0.27014	-0.545496	0.436852	0.264804	-0.2401	0.169044	-0.27996	0.125571	0.291212	0.20259	-0.270026	-0.219259	0.0694696	-0.430878	-0.0524845	0.0131112	-0.150634	0.0534065	-0.0927192	-0.0387393	0.513608	0.587336	-3.00914	1.65586	-2.97782	-0.552768	-0.11969	-0.438891	-0.747665
STM0888	artM	arginine transporter permease subunit ArtM	-0.171776	0.0502407	-0.152033	0.372851	0.289398	-0.353488	-2.74472	2.8425	-0.583351	-0.0351122	-0.279826	-0.277919	0.143369	-0.39241	-0.202942	-0.118602	0.0206441	-0.307905	0.0427988	-0.0490914	-0.423363	0.184375	0.466899	-0.396494	-0.133242	-0.0635622	0.252795	0.175004	0.17203	-2.93525	0.198491	1.14442	-0.412666	0.318097	0.452234	0.429747
STM0889	artQ	arginine transporter permease subunit ArtQ	-0.0932816	-0.17003	0.0632931	0.0456916	0.238103	-2.53835	-0.522958	0.741307	1.67734	-0.165364	-0.0162125	-2.47975	0.247256	-0.408913	-0.280176	-0.180785	-0.267784	-2.50776	-0.0352508	0.076838	-0.226252	-0.548972	0.442811	-0.464964	-0.0203125	0.0260593	-0.860643	0.0106844	0.0108435	2.32242	0.260922	1.97356	-1.76461	-0.736018	-0.43034	-0.126539
STM0890	artI	arginine ABC transporter substrate-binding protein	-0.141462	0.347893	-0.212775	-0.169329	-0.0729395	-0.848157	-0.972841	-3.96223	1.65119	-0.213334	-0.0745426	-0.78949	-0.338066	-0.251568	0.0894492	0.0146869	-0.15794	-0.816719	-0.00411437	-0.212749	-0.233666	-0.185526	0.0853552	0.108971	0.0856852	-0.0363802	0.0451114	0.101046	-0.259715	1.08172	-0.132938	2.22295	2.38098	-0.526282	-0.595312	-0.0782803
STM0891	artP	arginine ABC transporter ATP-binding protein ArtP	0.168146	-0.260715	0.146883	-0.6036	-0.475124	0.701449	-2.9828	-2.41246	0.51694	0.101244	-1.12008	0.75345	-0.342434	-0.0451981	-0.317544	-0.249654	-0.122905	0.735366	-0.113767	-0.178085	-0.64275	0.606997	0.60787	0.256926	0.194164	0.2254	0.323478	-0.333465	-0.406662	-2.34441	-0.240491	-2.04739	0.446844	-0.704778	-0.391265	-1.21591
STM0892	ybjP	putative lipoprotein	0.0130145	0.392124	-0.0430151	-0.259493	-0.199885	-0.328413	-3.92466	-3.45638	-0.489018	-0.0262487	-0.480051	-0.344196	-0.567612	-0.690477	-0.351833	0.0429927	0.0235339	-0.338073	0.255894	-0.351796	-0.231368	0.234934	1.70534	-0.235534	-0.280506	-0.31452	-0.332578	0.335801	-1.27335	2.88904	-5.89062	4.55583	9.26216	2.49358	2.10352	2.65309
STM0893	STM0893	putative Fels-1 prophage integrase	-0.219316	-0.0578917	-0.0579225	0.232934	0.403825	-0.163752	0.0354756	0.622411	1.49997	-0.0592429	0.0284762	-0.108975	0.415964	0.147093	0.142489	-0.142578	-0.217912	-0.13678	-0.0531605	-0.120687	-0.0401742	0.492157	0.477364	0.25368	0.259685	0.210252	0.0750009	-0.0848643	0.0678989	-1.68682	0.454422	1.54766	-0.1108	0.394889	0.132229	0.00436063
STM0894	STM0894	putative Fels-1 prophage excisionase	-0.0711137	-0.167993	0.250851	-0.19459	0.524102	0.0805754	-3.58415	-0.207569	-0.114296	-0.22403	-0.235783	0.135163	0.106184	0.319613	-0.0956257	-0.254273	-0.600123	0.105241	0.183911	0.219314	-0.410799	0.754187	0.524466	0.0444747	0.424132	0.222979	0.318035	0.242214	0.326566	-2.96429	1.18712	3.92384	-0.174038	1.75008	1.16415	1.17837
STM0895	STM0895	Fels-1 prophage protein	-0.315791	-0.0483719	0.641151	-0.652145	0.826483	1.32817	-2.61817	-2.12491	7.37352	-0.564672	0.0293655	1.38397	-0.0513841	-1.06014	-0.585029	0.54471	0.143501	1.35346	0.392744	0.0208862	-0.393836	0.646415	-0.326174	0.0756291	0.502504	-0.25566	0.0784371	-0.596146	0.186211	-1.71573	0.941863	-1.67101	1.07214	0.101118	1.14074	-0.561813
STM0896	STM0896	Fels-1 prophage protein	-0.290559	-0.203535	-0.376807	0.196669	-0.964253	-1.65861	1.53542	-4.568	-1.79241	-0.87888	-1.7821	-1.68016	-0.926598	0.083372	-0.223146	-1.05412	-0.980568	-1.68738	0.115061	0.145031	-0.907587	-0.0692874	0.138178	-0.175276	0.954995	-0.382173	-0.358726	-0.68972	-1.55449	5.60568	-0.18086	-4.24992	-1.86214	2.25358	2.26693	2.11803
STM0899	STM0899	Fels-1 prophage protein	0.167351	-0.0996769	-0.220864	-0.424675	-0.965414	1.61839	-2.44637	-1.89233	1.43833	-0.430455	-0.00188072	1.66598	0.339221	1.35884	-0.664463	0.460903	0.392551	1.63388	-0.464506	-0.505407	-0.283102	0.313206	1.01166	0.995272	-0.80843	-0.469545	0.112038	-0.469725	-0.228784	-1.42969	-4.39822	-1.45611	1.3472	-1.60714	0.728488	-1.86125
STM0900	STM0900	putative Fels-1 prophage DNA or RNA helicases of superfamily II	0.0068194	-0.0982502	0.0340274	0.516488	0.160359	1.28677	-1.37735	-0.368708	0.150901	0.100776	0.0773996	-0.809823	-0.190062	-0.0451705	0.0457709	-0.0800127	0.100195	-0.8398	-0.149234	-0.139963	-0.00842959	-0.389204	-0.602784	0.11911	-0.655789	-0.658043	0.0710719	-0.00655352	0.141824	-0.0832061	-1.90764	0.96925	0.350644	-0.689928	-0.835151	-0.920075
STM0901	STM0901	Fels-1 putative prophage DNA primase	-0.0822649	0.0893139	0.00436972	-0.336796	0.0506358	0.224988	-1.75097	0.614848	0.0666747	-0.322353	-0.429548	0.281076	-0.209341	-0.153999	0.0505875	-0.185039	-0.280871	0.250495	-0.0998496	-0.128907	0.33247	-0.25656	-0.629642	-0.497432	-0.790922	-0.817111	0.41593	-0.651466	-0.332793	-0.493474	-0.104267	-2.52776	3.11968	0.103229	-0.282973	0.409375
STM0902	STM0902	Fels-1 prophage protein	-0.182125	-0.202921	0.171412	0.714864	0.516813	-0.0193397	-0.902089	-0.257714	1.59878	-0.159019	-0.11739	0.0376408	0.914616	0.660381	-0.211873	0.0406483	0.00160168	0.00668529	0.13017	-0.102651	-0.317655	0.961118	1.11799	-0.18151	0.572554	0.994671	0.357992	0.0806933	0.275045	0.387893	3.06876	4.37428	-0.281194	0.523651	0.0628583	-0.857352
STM0903	STM0903	putative Fels-1 prophage chaparone	0.0616334	-0.0226022	-0.0674366	0.114552	1.70203	-0.732862	-4.24051	-3.77498	2.57517	0.411588	0.272842	-0.67833	1.33332	1.53038	0.249214	-0.124735	0.0822159	-0.708216	0.14351	0.164879	-0.0342139	1.52699	2.37355	0.091579	0.0282057	0.87873	0.481607	0.202537	0.250411	-2.56397	0.204623	1.70071	-0.987388	0.196437	1.05855	0.0623461
STM0904	STM0904	Fels-1 prophage protein	0.321902	0.196949	-0.316356	-0.235138	0.602805	0.280045	-3.15614	-2.73101	0.123925	0.132635	-0.161632	0.337215	-0.641062	-0.00598888	-0.30981	-0.00144579	-0.117813	0.307565	-0.324857	-0.260589	-0.252119	1.37365	1.24613	0.122675	1.62423	1.26875	-0.00597284	-0.359401	-0.200896	-2.7605	0.0738755	3.15484	5.20252	0.668929	2.25773	0.215413
STM0906	STM0906	Fels-1 prophage protein	0.0532695	-0.0895908	0.124583	-0.248451	0.116076	0.113892	-2.79346	-2.46934	0.00578749	-1.73127	0.498083	0.107776	1.92297	-0.687382	0.223285	-0.781247	0.290243	0.0993435	0.111377	0.29199	-0.0705124	0.645485	1.99338	0.390754	0.846621	2.17849	-0.454267	-0.645157	-0.260388	3.11723	-4.8596	-2.19391	-0.0842859	1.61323	2.50778	2.71292
STM0907	STM0907	putative Fels-1 prophage chitinase	-0.00668562	0.100437	0.0988245	-0.942818	0.276986	0.268126	-3.09061	0.567525	0.109163	-0.123092	0.227896	0.227251	1.82088	0.437886	0.840418	0.286646	-0.182032	0.294359	-0.338134	0.285303	0.585616	1.15226	0.239212	0.0821397	0.767402	1.26744	0.273111	-0.0118077	0.223936	3.61839	-0.0734456	3.01231	0.00970034	0.980932	0.320887	-0.513048
STM0908	STM0908	Fels-1 prophage protein	-0.130487	0.230855	0.341104	0.844987	-0.133178	2.06472	-1.02084	-0.640914	1.91274	0.754789	-0.617509	2.12849	0.246013	0.744048	-1.01901	-0.0270105	-0.156256	2.09592	-0.280285	-0.216347	-1.15829	0.811403	0.0377397	-0.903533	1.36369	0.378444	0.720857	0.22338	0.635685	-0.980301	-3.06868	5.04214	1.78964	1.60577	1.01753	-4.47004
STM0909	STM0909	Fels-1 prophage protein	0.251426	0.226251	-0.035659	0.497858	1.70015	-1.27831	-4.58745	-4.33315	-1.38856	1.32375	0.32782	-1.28671	0.380577	0.216294	-0.130032	0.32379	0.191337	-1.29407	0.0230435	0.560046	0.251476	0.792053	1.12946	-0.873417	1.24066	0.72885	1.06819	0.0896988	0.52894	-4.03299	0.199147	-3.94168	-1.49511	0.193286	0.757004	-6.44477
STM0910	STM0910	Fels-1 prophage protein	0.108885	-0.0296425	-0.0690788	0.490056	0.0224751	-0.0846128	-1.0086	0.869969	-0.242659	-0.00734956	0.222207	-0.0251027	0.783383	0.7103	-0.0533426	0.00637434	0.144727	-0.0490106	0.157394	0.0425954	-0.0478912	0.57669	0.89881	-0.107687	0.780751	0.410459	0.354524	-0.0250626	-0.0173411	0.209837	0.779726	0.96132	-0.0453229	0.643553	0.136285	-0.356933
STM0911	STM0911	Fels-1 prophage protein	-0.0581532	0.110205	-0.016367	0.0120478	-0.280216	-0.503121	2.31332	-0.719536	-0.662672	0.162182	-0.0739829	-0.449113	0.850326	0.862433	0.02658	0.0645161	0.0337846	-0.476846	0.0242718	-0.133975	0.150288	0.269116	0.896486	0.294038	1.26981	0.417877	-0.0217875	-0.0751102	-0.0785969	-1.13226	1.64025	3.22891	1.4898	-0.175904	-0.512801	-0.406874
STM0912	STM0912	Fels-1 prophage protease subunits of ATP-dependent proteases	-0.166103	-0.23104	0.169565	0.793002	0.0631411	0.769536	0.233802	0.301024	0.589335	0.162255	0.181694	0.81764	0.989675	0.776881	-0.518382	0.119024	0.421465	0.793078	0.180897	-0.0991557	0.266547	0.0639059	0.687733	-0.0238962	1.01367	1.00369	0.448891	-0.14283	-0.0810944	-2.29781	1.7314	2.72553	0.481017	0.859004	0.565228	-0.964884
STM0913	STM0913	Fels-1 prophage protein	0.120084	0.0337157	-0.0545942	-0.379511	-0.575702	0.586089	1.05696	-1.81064	-2.25323	-0.0410618	-0.330667	-2.0406	0.797967	0.69596	-0.0974909	0.0571796	-0.369566	2.28819	-0.0715322	0.169962	0.0915546	0.704631	0.791824	0.223976	0.626905	0.452452	-0.225148	-0.0669912	-0.130602	0.591539	1.32622	-0.436304	0.614345	0.383518	1.13246	-0.164156
STM0914	STM0914	putative Fels-1 phage tail component	-0.0526761	0.0104236	0.0235697	0.562432	0.182073	-1.02512	-4.53803	-4.18221	-1.18575	0.220187	0.997175	-0.973032	1.80288	0.964362	0.274248	0.397686	-0.343008	-0.999925	0.428003	0.0742358	-0.0324185	0.639442	0.635453	-0.196923	0.83314	0.505539	-0.634227	0.140793	0.738324	2.45384	2.04415	4.34605	-1.29355	-0.033495	-0.544232	-1.56267
STM0915	STM0915	Fels-1 prophage protein	-0.376777	-0.184283	0.326462	-0.249917	0.429117	-1.22873	3.34569	0.895455	2.35661	0.158892	-0.340656	-1.17628	1.19409	1.00909	-0.686509	-0.525094	-0.278675	-1.20332	0.213889	0.0802353	-0.028976	0.145314	0.641744	0.0605673	1.24994	0.629045	-0.0996304	-0.0546647	0.0725996	0.0197801	0.388735	1.65182	-0.0967356	1.51013	0.665232	0.184534
STM0916	STM0916	putative Fels-1 prophage major tail protein	0.0947349	0.12416	-0.14114	1.49278	0.384801	0.435511	-2.92233	2.30561	0.286385	0.64604	1.12854	0.488734	1.78106	1.58047	-0.208178	0.647588	0.39929	0.461292	0.883673	0.971585	0.0842054	0.380598	1.18267	0.277328	1.54289	0.4008	0.107256	0.131097	0.62426	-2.02066	0.294977	2.23405	0.15676	1.9177	1.62824	-0.0956803
STM0918	STM0918	putative Fels-1 prophage minor tail protein	0.097524	-0.0329972	0.0286782	-0.0539667	0.066199	-0.0385402	-1.26131	0.467024	-0.186732	0.659007	0.252585	0.017194	0.955739	0.476797	0.141985	0.236585	0.119567	-0.0113074	-0.031275	-0.0194871	0.155903	0.63626	1.26847	-0.0953177	1.11936	0.430963	0.0415758	-0.367135	-0.0597399	0.413884	1.81653	1.8593	2.65443	0.419199	0.378095	-0.8862
STM0919	STM0919	putative Fels-1 prophage minor tail protein	-0.489483	-0.759074	0.238292	0.472097	-0.367301	0.815299	-2.13336	2.92144	0.653821	0.479707	0.381809	0.859743	1.67386	0.765732	0.788439	0.3886	0.301577	0.836774	0.23283	0.0109173	0.338724	0.554538	1.31402	0.61064	1.39319	0.454342	-0.657387	1.3118	1.45841	-1.59181	-4.23557	4.0621	0.531031	1.49021	0.592463	0.579609
STM0920	STM0920	Fels-1 prophage attachment and invasion protein	-0.0506873	0.0957809	0.175733	-0.0180781	0.013419	-0.94721	0.44993	-1.4578	3.46553	0.328346	0.0988358	-0.90442	0.713805	0.724489	-0.0161513	-0.00292916	-0.190391	-0.926635	0.09903	0.0391682	0.0105608	0.419339	0.880715	0.25973	1.24961	0.948943	-0.130392	0.427016	0.130959	0.169175	1.11545	3.83088	-1.22952	0.551807	-0.120939	-0.636674
STM0921	STM0921	putative Fels-1 prophage minor tail protein	-0.0146835	-0.130616	0.151354	0.872004	0.186749	2.75642	-3.37463	1.63013	3.03679	0.12088	-0.0169812	-0.106092	0.790884	0.38107	-0.203903	-0.185206	-0.146106	-0.128347	0.0261453	0.253491	0.359452	0.0162865	0.767461	0.198137	0.585546	0.958236	0.322972	0.148384	0.658728	-3.20491	1.35976	2.74339	-0.0342188	0.579656	0.517126	0.228179
STM0922	STM0922	putative Fels-1 prophage tail assembly protein	-0.286855	-0.295068	0.038754	0.510625	0.611374	-0.221201	-3.61	0.844263	-0.381053	0.143707	0.227161	-0.160821	0.995257	0.998354	0.277325	-0.330714	-0.0122506	-0.187659	0.389145	0.420155	-0.0961707	0.502969	0.590355	0.38089	1.00349	0.461068	-0.689863	0.157495	0.244942	0.884108	0.83426	0.963685	-0.49994	0.60077	0.358692	0.27127
STM0923	STM0923	putative Fels-1 prophage tail assembly protein	-0.191027	0.242006	-0.120303	-0.115341	-0.695768	0.0806121	-3.27172	-2.86505	6.63492	1.06572	0.852028	0.14602	1.6828	1.28081	0.102754	0.31683	0.536747	0.117008	0.00101199	0.155084	0.0870712	0.367448	0.540756	1.17869	-0.267814	0.592109	0.65942	0.256886	0.145309	2.05048	0.411206	-2.40374	-0.220131	-0.536235	-0.170675	-2.26031
STM0924	STM0924	putative Fels-1 prophage Cu/Zn superoxide dismutase	-0.110231	0.201302	-0.0832537	-0.199529	-0.174085	-1.81708	-5.0948	-0.747456	-1.97404	-0.363668	-0.577967	-1.7579	0.553878	0.593618	-0.476129	0.025666	-0.0198457	-1.78023	-0.303828	-0.175669	0.663986	0.550322	0.760245	0.660237	1.22881	0.675429	-0.00322031	-0.0445286	0.310494	-1.0117	2.34864	-4.20051	-2.10881	0.711077	0.0607222	-1.6087
STM0925	STM0925	putative Fels-1 prophage host specificity protein	-0.0941592	0.0590255	0.00272757	0.31963	0.0725157	0.990378	-0.310254	-1.07397	0.832864	0.430384	-0.0209504	1.04975	0.837535	0.582977	-0.0372396	-0.074031	-0.0319108	1.02586	0.149278	0.116878	0.0178084	0.527922	0.663161	0.108301	0.955988	0.466473	0.0124067	0.169461	0.304906	1.40984	1.36611	2.92658	2.87426	0.578058	0.711	0.366994
STM0926	STM0926	putative Fels-1 prophage minor tail protein	-0.0469168	-0.0787493	-0.0136048	0.583479	0.502738	-1.3394	-4.53788	1.3172	-1.48599	0.421895	0.0217809	-1.28319	1.46404	0.253946	-0.590349	-0.0374603	0.0123369	-1.31047	0.636378	0.502626	-0.108391	0.59411	0.837061	0.246269	0.206135	0.731067	0.574703	0.127692	0.259296	-4.37965	-2.60325	1.32421	-1.60564	2.0636	1.93449	1.20167
STM0927	STM0927	putative Fels-1 prophage tail assembly protein	-0.102994	-0.0143688	0.192881	0.746332	1.28803	4.24924	2.48369	3.46217	0.955118	0.66928	1.12862	1.15862	1.43974	1.52306	-1.12306	0.340612	0.555579	1.13021	0.604925	0.457319	0.361503	0.836707	0.64433	-0.426751	0.835002	0.207601	0.722876	1.16523	-0.0120903	0.35649	0.393273	1.64411	4.70538	0.631838	0.448552	0.225818
STM0928	nanH	sialidase	-0.117065	0.169758	-0.37924	0.475974	0.0868362	-0.219602	-3.59806	1.97158	4.95667	0.0605045	0.698986	-0.157357	-0.0127799	0.14442	-0.15257	0.187257	0.0546776	-0.186978	0.295149	0.176602	-0.645173	0.268069	-0.0173028	0.247742	0.888254	0.750819	-0.727315	0.531704	0.288639	-3.25491	0.338455	3.41657	-0.490744	0.567208	0.14007	-0.280083
STM0929	STM0929	putative inner membrane protein	-0.0970677	-0.105514	-0.265453	0.180027	0.419942	2.48683	-4.49305	-4.0714	-1.59036	-0.0208329	-0.108038	-1.4912	0.644312	-0.0567237	0.0988871	0.902497	-0.183507	-1.49773	0.474986	0.354357	-0.231192	0.666914	0.699451	-0.056942	1.371	0.903224	0.25903	0.0448173	0.529486	-4.23469	1.60795	-3.85042	-1.69656	-0.563406	0.177215	-1.54803
STM0930	STM0930	hypothetical protein	-0.212049	-0.390355	-0.156911	-0.696698	0.745753	1.0609	0.0865315	2.59786	0.934378	0.0760116	0.874928	1.14104	0.139942	0.0916682	1.04491	-0.0415431	0.0909678	1.10899	-0.628117	-0.474702	0.954564	0.348637	-0.275753	-1.09182	-0.449133	0.0533597	-1.02404	-0.381698	0.0216947	-0.117962	-1.33519	2.01188	0.796897	-1.56704	-0.826455	-0.545439
STM0931	ybjR	N-acetylmuramoyl-L-alanine amidase	-0.132547	-0.0277955	0.0730704	-0.0348865	-0.0520677	0.226039	-3.11418	1.34622	3.36269	-0.387725	-0.0522135	0.312809	0.0974522	0.0673878	-0.033739	0.301896	0.392683	0.282191	0.134585	-0.0624444	0.198181	0.366496	0.470769	-0.310746	0.261613	-0.0226798	-0.266358	-0.0693211	-0.142605	1.19167	0.585627	2.16874	4.7062	0.938836	0.601915	1.17237
STM0932	STM0932	hypothetical protein	-0.0996012	0.0393245	-0.00836344	-0.0103787	-0.0306093	3.65801	0.554131	1.09599	0.723125	0.0316025	0.200397	0.891651	-0.0999145	0.527764	-0.314686	0.255246	0.470018	0.862559	-0.206655	-0.177218	-0.142388	-0.00304233	0.100897	-0.847618	-0.522055	-0.111623	-0.0258846	-0.1258	-0.169885	-0.810696	0.0704049	0.418199	0.79859	-0.14346	-0.387855	-0.132454
STM0933	ybjT	NAD(P)-dependent oxidoreductase	0.265779	0.161346	-0.107356	0.215241	-0.145475	0.473668	-3.03796	2.10625	0.355496	0.351849	0.0283364	0.544215	0.111759	0.362393	-0.257259	0.415735	0.775984	0.527717	-0.0175924	-0.023546	0.117413	-0.121568	0.227159	-0.386197	0.231512	0.483379	-0.0856839	-0.156171	0.0446415	2.26631	1.86839	-2.11978	0.224298	0.141856	-0.157736	0.152604
STM0934	ltaA	low-specificity L-threonine aldolase	0.00562375	-0.0525862	-0.121534	0.286543	0.0709314	3.40614	2.21885	-1.79862	-0.0664123	0.169509	0.170417	0.13577	-0.0889702	0.113069	-0.0434886	0.426498	0.627656	0.107004	0.0501294	-0.0606627	-0.0965686	0.214383	0.0103374	0.294112	-0.0796874	0.192173	-0.513579	-0.22833	-0.352991	2.3225	-0.899905	-0.836331	1.8768	-0.379159	0.199594	-0.62503
STM0935	poxB	pyruvate oxidase	-0.0750175	-0.0439663	-0.309479	0.362995	0.318488	-0.0713744	1.15279	-1.47891	3.91154	0.398273	0.0177329	0.0109583	-0.572568	-0.25482	-0.310714	-0.121873	0.388575	-0.0177492	0.213696	0.0597874	-0.00569376	0.255857	0.168175	-0.385881	-0.190007	0.266039	0.161545	0.00856748	-0.252504	2.03749	-1.62324	-2.66074	-0.31984	0.950543	1.13961	1.52144
STM0936	hcr	NADH oxidoreductase for hcp gene product	0.1206	0.210466	-0.259281	0.0905001	-0.519614	-0.0437658	1.2384	-0.0334998	-0.129084	0.005447	0.341236	0.0382634	-0.074144	0.306553	0.25088	0.102376	0.187338	3.01757	0.113722	0.00537693	0.0279001	0.170834	0.168282	-0.131636	0.0220558	0.392605	-0.258757	0.619659	0.523602	0.248252	0.291709	2.01855	3.56348	0.622133	0.47063	0.648499
STM0937	hcp	hydroxylamine reductase	0.031058	0.051806	0.0389176	-0.0885565	-0.0942759	0.795544	1.6912	1.15061	2.50533	0.0216818	-0.141866	-0.529331	-0.109799	0.109152	0.256438	0.402247	0.317707	0.925612	-0.0165127	-0.0191838	-0.128229	0.191203	0.122344	0.117643	-0.0141945	0.221961	-0.181051	-0.101812	0.050139	0.370428	-0.226336	0.907724	-0.247503	-0.0124369	-0.149053	0.0457684
STM0938	ybjE	hypothetical protein	0.0506347	-0.162585	0.292334	-0.679313	-1.02038	-1.42852	1.47946	-0.43156	-1.46823	-0.0754261	-0.0870788	-1.22933	-0.129349	-0.0848898	0.461345	0.0150365	0.243775	-1.3762	-0.0771023	-0.262411	0.164321	0.149313	0.231933	0.0742476	-0.16085	0.204067	0.527859	-0.305947	-0.240639	3.59111	0.350374	1.33144	-1.69035	0.0477549	-0.813138	-0.827474
STM0939	ybjD	ATP-dependent endonuclease	-0.311177	0.194442	0.00400268	0.0423596	-0.385656	0.334797	2.17656	2.36142	0.296906	-0.217717	-0.268953	0.417306	0.201169	-0.0144016	0.103463	-0.239068	0.0368218	0.389334	-0.337144	-0.180016	-0.404137	0.230994	0.20627	-0.163183	-0.152455	0.112985	0.449145	-0.14885	-0.124417	1.09082	0.386208	2.30426	3.30752	0.412425	0.448578	-0.21199
STM0940	ybjX	homolog of virK	-0.18086	0.285834	-0.090888	0.0780178	0.152982	-0.125791	0.510885	0.88262	1.57669	0.153314	0.198779	-0.0522407	0.122789	-0.0527504	0.102258	1.38109	1.2538	4.20735	0.067939	0.0175401	0.145233	0.0323983	0.128185	0.32742	-0.102604	0.443519	-0.189441	-0.289596	-0.0859468	1.04717	-5.44722	-2.35058	3.0205	-1.15245	-1.01387	-1.68912
STM0941	ybjY	macrolide transporter subunit MacA	-0.00387537	-0.0899926	-0.000738773	-0.0157884	-0.272072	-0.142548	-2.13284	-2.60477	-0.16282	0.126382	-0.0256934	-0.0708595	-0.144784	-0.0869478	0.481812	-0.292197	0.106987	-0.0985924	-0.108761	-0.0257342	-0.181973	-0.152674	0.0269913	0.0217506	0.314557	0.320638	0.396716	-0.417726	-0.526678	-0.999619	-0.487055	0.482117	-0.417991	-0.316879	-0.340384	-0.246909
STM0942	ybjZ	putative ABC superfamily (atp&memb) transport protein	-0.0160001	0.12577	-0.110012	0.280496	0.193292	0.612686	1.3465	0.88302	3.98813	-0.0687721	0.437483	0.683461	0.0508194	0.0140756	0.0591874	0.022221	0.183374	0.666918	-0.0312722	0.0425199	0.175603	0.190632	0.222301	0.00500527	-0.0833089	0.136791	0.466615	-0.0115893	-0.0604296	1.55717	0.593339	2.46004	1.25932	0.171798	0.372266	-0.242629
STM0944	yljA	ATP-dependent Clp protease adapter ClpS	0.0166531	0.126689	-0.105678	0.0927758	0.597902	-0.785749	0.455916	0.56136	1.49207	0.467217	0.372684	-0.702653	-0.415885	-0.574799	-0.0869736	0.105846	0.0523352	-0.730667	-0.0776883	0.213365	0.0618645	0.18437	0.26243	0.119849	-0.0664719	0.172066	-0.0856334	-0.278112	0.0770901	1.82984	-0.57629	4.19834	-1.05127	0.421807	0.330028	-0.365895
STM0945	clpA	ATP-dependent Clp protease ATP-binding subunit ClpA	-0.247206	0.148667	-0.0441011	0.485876	-0.0677649	0.336051	1.41337	-1.01611	3.26157	0.072056	0.19463	0.419052	-0.732385	-0.273913	-0.108739	0.0848346	0.191738	0.392969	0.0150546	-0.192032	0.175171	-0.0315252	0.0315605	0.171681	0.0739534	-0.0343881	0.11775	0.0866921	0.325874	-0.121192	-0.565496	-0.0772872	1.74127	0.755442	0.860586	0.829475
STM0950	STM0950	hydrolase	-0.0573053	-0.0370009	0.0661995	-0.10484	-0.425742	0.358034	0.0166959	-0.194669	0.361889	0.0837298	-0.263723	0.431736	-0.649809	-0.447262	-0.401441	-0.0421506	-0.166743	0.4168	0.00528542	-0.0805714	0.258417	0.225203	0.20784	0.108695	0.231589	0.256564	-0.00566933	-0.475046	-0.175128	1.70011	-2.05408	2.91873	1.06232	0.639075	0.819987	0.300523
STM0951	STM0951	quercetin 2,3-dioxygenase	0.273599	0.163205	0.0800037	-0.0054557	0.411065	-0.514963	0.429519	0.223715	-0.509742	-0.453557	0.0954761	-0.445779	0.130569	-0.667311	-0.0752389	-0.222935	0.227864	-0.454846	0.171907	0.352534	0.446733	-0.198706	0.276515	0.128616	0.262367	-0.0521418	0.715411	-0.0712221	0.344819	-2.81111	-1.80373	2.67371	-0.757177	0.190367	0.886708	-0.381192
STM0952	STM0952	LysR family transcriptional regulator	0.182584	-0.0909209	0.388007	0.867103	0.461795	1.40363	-2.15521	-1.56611	1.41264	0.0028356	0.12856	3.97459	-0.133581	0.144959	-1.15251	0.438075	0.410582	1.46613	0.0331033	0.315369	-0.26968	-0.344843	-0.347126	0.300412	0.155506	-0.230387	1.27593	0.481265	0.322419	-1.6005	-0.496711	-1.08869	1.15223	0.646232	0.811899	0.388214
STM0954	STM0954	hypothetical protein	0.0639085	-0.0790715	0.0371548	-0.289294	-0.472715	0.99284	1.92936	2.86715	3.36388	-0.528714	-0.404339	-1.19039	-0.550188	-0.853983	0.0975826	-0.278965	-0.174804	-1.20835	-0.236967	-0.34782	-0.129894	-0.01957	0.35358	0.705954	0.206904	0.274973	-0.227306	-0.129748	0.0599279	0.33861	0.446172	2.26058	-1.51189	0.443314	0.818317	0.317376
STM0955	aat	leucyl/phenylalanyl-tRNA--protein transferase	0.00445448	-0.256585	0.10743	0.425276	0.731469	-0.43895	-3.40135	2.4335	-0.424187	0.26946	0.421074	-0.378658	-0.594159	-0.817636	-0.454608	0.150749	0.205814	-0.396755	-0.13651	0.273296	0.162547	0.82965	-0.121078	-0.406456	0.828961	0.503342	-2.38654	0.26409	-0.250006	-2.28919	-5.37978	-2.27681	-0.700844	0.0678248	0.646894	-1.48706
STM0956	cydC	cysteine/glutathione ABC transporter ATP-binding protein/permease CydC	0.129671	0.116116	-0.226119	-0.320061	0.256345	0.922387	-3.07845	-0.421449	1.99967	0.433069	0.454534	0.98194	0.78226	-0.368706	-1.04175	0.0107073	0.177274	2.31401	-1.77741	-1.65067	-0.703973	-0.812635	-0.765799	-1.43776	-0.621109	-1.2346	-3.58332	-0.248668	-0.663709	0.2348	1.23718	4.07437	5.21817	-0.900941	-1.57424	-2.33293
STM0957	cydD	cysteine/glutathione ABC transporter permease/ATP-binding protein CydD	-0.108021	0.0375842	-0.0481355	0.529035	0.5912	2.32577	-0.00876164	-0.188367	0.0516529	0.326313	0.346361	0.100138	0.602678	-0.595873	-0.724517	-0.00267918	0.245474	3.22376	-1.72673	-1.68453	-0.727256	-0.633202	-0.712228	-1.21205	-1.17688	-1.26295	-4.08446	-0.411056	-0.828431	-0.806716	1.92997	3.04155	5.239	-0.815063	-1.25165	-2.60885
STM0958	trxB	thioredoxin-disulfide reductase	0.149521	0.432574	-0.510801	0.330663	-0.508416	1.37044	0.044865	-2.19885	1.38834	1.32972	1.01086	1.43477	-1.05947	-0.634959	-1.25999	3.00229	2.65478	1.41168	-0.0833676	-0.285413	-0.849884	0.339186	-0.907074	-2.07348	-0.381576	-0.196271	-1.68997	2.09047	2.20751	4.82393	2.50343	4.70421	4.58367	2.02561	1.81634	1.10211
STM0959	lrp	leucine-responsive transcriptional regulator	-0.113328	-0.244168	0.147162	0.143715	-0.0756787	1.76328	0.345765	-3.48092	5.42353	-0.238759	-0.126976	-0.341622	-0.716142	-0.420504	-0.494972	0.447513	0.286355	1.98385	-0.0815392	-0.155714	0.0176754	0.00563356	-0.232803	0.171524	0.178945	0.163864	0.25984	-0.0861543	0.205121	-0.430747	-1.25831	1.09249	3.79594	0.579904	0.426775	-0.46866
STM0962	ycaJ	recombination factor protein RarA	0.0265498	0.000193465	-0.17788	0.239401	-0.383019	5.22811	-2.89133	-2.40186	0.511161	0.155767	0.420505	0.55872	-0.125064	-0.537931	-0.53478	0.617728	0.657407	0.535403	-0.0667891	0.255624	-0.309226	0.0451388	-0.233617	0.642248	-0.277146	0.416281	-0.362813	0.142104	0.00590722	-2.52756	-0.864301	3.19446	0.264589	0.782942	1.3382	-0.0121009
STM0964	dmsA	dimethylsulfoxide reductase subunit A	0.0971546	-0.0318063	0.0340542	0.173106	0.164837	0.103953	0.745998	0.715868	1.227	-0.092082	0.0198212	-0.131631	-0.359864	-0.1273	-0.0935577	0.0957799	0.0903133	1.62938	-0.124905	0.00602937	0.00383489	0.0677762	0.094813	-0.446137	-0.0141945	0.0493928	-0.179124	-0.124574	-0.20985	-2.92895	-1.69328	0.800509	1.81044	0.321485	0.51691	0.123926
STM0966	dmsC	dimethyl sulfoxide reductase	0.207713	0.0494447	-0.371357	-0.310863	0.142449	3.394	1.79366	0.518541	-0.452005	0.165541	-0.0721472	-0.391514	-0.449115	-0.542443	0.140182	-0.0877341	0.0974443	-0.412423	0.0497168	7.38687e-05	0.0143754	0.345131	0.0498148	-0.286923	-0.0987518	0.352211	-0.0618003	0.0584257	0.01506	-3.46656	-1.23865	-2.33573	-0.349414	0.302483	0.0905103	-0.285808
STM0968	ycaD	MFS transporter	0.0502173	0.0383526	0.0216672	0.389746	0.654604	0.876384	0.774129	0.297478	3.63072	-0.161886	0.106187	0.938875	-0.558509	-0.648356	-0.119927	-0.0602507	-0.142362	0.926887	0.149595	0.119803	-0.470276	-0.214713	0.0883593	0.229331	-0.0413094	-0.216224	-0.370458	0.13828	0.180409	1.03785	0.0154164	0.553442	0.650132	0.337819	0.325575	0.26685
STM0969	ycaM	transporter	0.143448	0.269594	-0.140437	0.400331	0.193232	1.60583	0.267414	1.47247	2.86593	0.016647	0.130135	0.201648	-0.252792	-0.178116	-0.302653	0.18127	-0.177901	0.178433	0.0400171	0.177282	-0.07331	0.0479129	0.0357608	-0.490772	0.0494591	0.170989	-1.43221	0.15162	0.286722	2.11085	0.315056	0.431047	2.41567	0.695555	1.07924	-0.000686028
STM0970	pflA	pyruvate formate lyase activating enzyme 1	-0.081983	0.370721	-0.175284	0.825412	0.351971	-0.182082	-0.0578561	-0.946774	-0.166778	0.316978	0.477002	-0.119571	0.0808781	-0.0584478	0.0117802	0.321507	0.169453	-0.139639	0.311521	0.51516	0.109488	-0.0834588	0.142598	0.246419	-0.129161	-0.0292651	-0.400165	0.279777	0.126203	-2.28116	-1.31731	2.27018	-0.444526	0.507614	0.205592	0.801395
STM0971	STM0971	putative cytoplasmic protein	-0.32079	-0.095684	0.107196	0.157878	-0.361709	0.507283	0.119431	1.94371	3.80484	-0.26424	-0.767971	0.579582	-0.664507	-0.0475598	0.335956	-0.133571	-0.433227	0.558062	0.0944398	-0.0187834	-0.361775	0.0530529	-0.231834	-0.257773	-0.116694	-0.00175617	-1.01093	-0.00713191	0.134836	0.16213	-1.30711	2.0744	0.247291	0.614507	0.81992	1.22151
STM0972	STM0972	pathogenicity island 1 protein SopD2	0.234439	-0.215905	-0.159461	1.38649	-0.05527	-0.108833	-3.17661	-2.85637	-0.0508015	1.16461	0.600673	-0.0893948	0.0370322	-1.62841	-0.679363	0.842359	1.32915	-0.0931195	-0.0232627	-0.00440378	-1.96458	0.0134596	-0.00370996	-0.50863	0.227403	-0.094992	-1.91585	-0.115224	-0.0566136	8.02883	2.09275	-2.44645	-0.296956	-0.253886	-0.00967383	1.36178
STM0973	pflB	formate C-acetyltransferase	-0.00288309	-0.132903	-0.0183131	0.151942	0.019337	0.323839	-2.79735	-0.995398	0.331353	-0.0301796	0.106662	0.408537	-0.442098	-0.111865	0.149844	0.0249119	-0.0214676	0.385317	0.0895877	-0.0383015	-0.0215509	0.158532	-0.0318407	0.231555	0.0324039	0.144603	0.161774	0.0719956	0.0520993	-0.236351	-0.608035	2.49132	2.73066	0.125927	0.325276	0.471619
STM0974	focA	formate transporter FocA	0.014082	0.0603396	-0.00164701	0.000397075	-0.470692	0.99324	1.56662	-0.0386498	4.81006	-0.0957676	-0.111408	-1.23904	-0.500179	-0.528541	0.129316	-0.160153	-0.546203	0.874229	0.20725	0.0021116	0.152835	0.0795907	-0.143413	0.356436	0.271244	-0.0109393	-0.740287	0.034144	0.0695695	-0.148211	0.324775	2.82705	-1.58428	0.321417	-0.074153	-0.123886
STM0975	ycaO	ribosomal protein S12 methylthiotransferase accessory factor YcaO	-0.0497403	0.1023	-0.315107	-0.342361	-0.395246	1.46471	-1.58469	-0.549451	2.4385	0.0734236	-0.470072	-0.13462	-0.60273	-0.727372	-0.405166	-0.137043	-0.279587	2.15579	-0.218218	-0.194732	-0.338506	-0.234095	0.0346293	-0.166085	-0.0636703	-0.0309878	0.371927	-0.200997	-0.3195	1.48025	-1.37072	-0.256689	-0.232404	-0.0064909	-0.105697	-0.230735
STM0976	ycaP	hypothetical protein	0.0810546	0.20848	-0.0868022	0.331944	0.504055	0.461878	-3.11579	-2.68989	0.464472	0.314644	0.415443	0.552784	-0.0915904	-0.00141207	0.302646	0.366972	-0.329981	0.524215	0.311905	-0.289639	-0.0439762	-0.454674	-0.442654	0.236928	-0.037329	-0.167063	-0.797298	0.104266	0.0813169	2.45598	-0.510387	2.82739	0.198249	-0.0961159	-0.169885	-0.0892857
STM0977	serC	phosphoserine transaminase	0.0606545	0.124279	-0.0419845	-0.146397	-0.515062	-1.02436	-0.503823	-0.813366	-1.02465	0.148189	0.117533	-0.934585	-0.325758	-0.245814	-0.847601	-0.114153	-0.23069	1.9129	-0.0494391	0.119761	0.0500695	0.0419947	-0.0732019	-0.363383	0.0940395	0.157639	-0.266566	-0.0405286	-0.119781	0.866812	-3.00034	3.34211	-0.809257	0.469608	0.491455	0.868967
STM0978	aroA	3-phosphoshikimate 1-carboxyvinyltransferase	0.15573	0.0895386	0.131991	-0.343463	-0.4694	0.636497	-2.30062	-1.87443	0.638647	-0.311468	-0.0863431	0.726322	-0.670367	-0.787901	-0.478928	0.642493	0.278783	0.698213	-0.189256	-0.135689	-0.629238	0.407211	-0.34059	-1.6696	-0.0808868	-0.0162783	-0.712511	-0.206513	-0.565958	-2.43797	-2.47972	3.25116	0.875168	0.580174	0.646572	0.715916
STM0979	ycaL	metalloprotease	-0.109809	0.13348	-0.129216	0.0794581	0.0675523	2.10383	0.291828	1.5987	5.01299	-0.0071077	0.196308	-1.82058	-0.266049	-0.547571	-0.12396	0.190284	0.173713	-1.84943	0.362197	0.291452	-0.168897	0.0558761	-0.0872622	-0.445786	-0.296942	-0.0157297	-0.34362	0.169159	-0.0948146	2.00121	0.368868	0.38789	2.94573	-0.000138859	-0.0081436	0.0627063
STM0980	cmk	cytidylate kinase	0.0115946	0.385931	0.216947	0.725661	0.661481	2.91966	0.767709	1.12574	2.93315	0.628409	0.294305	3.02088	-0.0263966	-0.443389	-2.13044	1.81848	1.6043	2.99073	-0.86113	-0.718405	-3.62791	0.435313	-2.56543	-3.47955	-0.461613	-1.43917	-2.90773	-1.18592	-1.73017	-0.161182	-1.31814	1.59129	2.60825	2.36717	1.99996	-4.58715
STM0982	himD	integration host factor subunit beta	-0.166025	-0.254732	0.275785	-0.895231	-2.25763	1.03159	2.98528	-1.82243	1.09951	0.11411	-1.49718	1.06568	1.23825	-0.10307	-0.982344	4.18573	3.91218	2.38466	0.429376	0.596307	0.0369294	-1.61667	-0.820675	-4.28404	0.0304044	-0.464022	1.3964	3.2784	3.44842	-1.75092	5.14638	5.83333	9.72619	-0.94069	-0.216789	-4.15466
STM0983	ycaI	ComEC family protein	0.10588	-0.0963832	0.0306283	-0.101026	-0.271632	-0.38094	0.79129	1.20097	0.448784	-0.149452	-0.0107067	-0.288709	-0.701498	-0.600084	-0.150929	-0.160319	-0.0346141	-0.316213	-0.00212385	-0.035036	-0.0708984	-0.0664585	-0.29878	-0.135091	0.0367137	-0.0489307	-0.144171	0.199186	0.117193	1.34329	-0.843669	1.60715	1.42296	0.165448	0.166975	0.196058
STM0986	ycaQ	hypothetical protein	-0.0308049	0.0423419	-0.00269094	-0.673574	-0.426267	-0.0916913	1.07014	-1.30334	3.04198	-0.385852	-0.0657725	-0.603016	-0.61419	-0.0121664	0.110541	-0.316024	-0.0374449	-0.631276	0.00638275	0.0153845	-0.126737	0.103672	-0.382634	-0.0544398	0.238584	0.389269	-0.18783	0.265654	0.116271	0.747685	-0.770088	2.5124	0.384249	1.03768	1.00405	0.603838
STM0989	STM0989	hypothetical protein	-0.0114704	0.000563969	-0.0213364	0.163655	0.0154703	-0.573906	1.87787	0.608214	-0.531947	-0.0667574	0.156095	-0.485975	-1.11142	-0.799035	0.655765	-0.0317142	0.0672461	-0.514177	-0.0863279	-0.127502	0.487307	0.0710138	-0.186106	-0.0982414	-0.143397	-0.025189	-0.131764	-0.189818	-0.021617	0.333149	-0.961468	1.25702	2.22435	-0.219317	-0.45804	-0.247854
STM0990	ycbC	hypothetical protein	-0.119538	-0.0110604	0.165127	0.39449	0.176003	-1.27665	0.563443	-0.759516	2.7311	-0.159435	0.0212402	-1.18366	-0.804023	-0.386269	-0.375578	-0.216406	0.268405	-1.21242	-0.123372	0.112368	0.281764	0.229708	-0.177841	-0.256865	-0.358108	-0.375755	-0.344882	0.0982403	-0.195248	0.647418	0.659769	-3.49246	0.603258	0.470042	0.0662399	0.564334
STM0991	smtA	tRNA uridine 5-oxyacetic acid(34) methyltransferase CmoM	-0.236497	-0.41371	-0.0314687	0.155892	0.0218266	2.23107	0.288148	2.64337	0.113842	-0.0561619	-0.385526	0.147376	-0.596627	0.295486	0.0193853	0.0092844	0.158751	0.118734	0.245632	0.0694338	0.563769	0.104115	0.21783	0.178934	0.0648883	0.26147	0.870029	-0.246841	0.374869	1.30569	-5.03487	2.41949	0.422381	-0.0628671	0.405915	1.4117
STM0995	ycbB	L,D-transpeptidase	0.0969502	0.168706	0.0437666	-0.164923	0.129418	0.61312	0.772559	-0.831159	2.30012	-0.129674	-0.408578	0.092843	-0.827476	-0.362604	0.087271	0.313256	0.395066	0.0680929	0.103909	0.0532761	-0.294172	-0.134285	-0.270975	0.131643	-0.178167	-0.0697219	-0.438342	0.0449496	0.138696	0.157581	-0.115847	0.0401367	2.08753	-0.293804	-0.137825	0.358901
STM0996	ycbK	hypothetical protein	0.310255	-0.082659	-0.0255458	0.055099	-0.70808	0.454511	-0.0157504	-2.5803	0.519572	0.00164584	-0.135018	0.533193	-0.124512	0.0867365	0.204066	0.875511	0.92659	0.509663	0.0929342	-0.381105	0.411278	-0.0606054	-0.301304	0.0888851	-0.394419	0.151938	-0.948507	0.356323	-0.0542223	3.41034	-1.68197	-2.01113	0.176057	-0.805391	-0.469255	-1.29222
STM0997	ycbL	hypothetical protein	-0.0562313	0.0953216	-0.29908	0.206485	-1.11732	-1.26488	1.45715	2.24768	6.62836	-0.307074	-0.805183	-1.17793	-0.539119	0.119797	-0.387306	-0.230308	-0.131172	-1.20017	-0.238082	-0.119683	-0.173687	-0.136224	0.0411463	0.459967	0.267103	0.0760675	0.314656	0.00400624	-0.00191374	3.60513	-6.52267	-3.50551	-1.52325	0.307844	1.05983	0.361708
STM0998	aspC	aromatic amino acid aminotransferase	-0.0209172	0.0581981	0.0408259	-0.19362	0.181086	0.429755	1.19024	1.65702	2.24851	0.0971476	0.0221874	0.5243	-0.481863	-0.554859	-1.25604	1.77902	1.54886	2.65276	-0.221683	-0.287462	-1.26826	-0.174713	-0.490278	-0.653239	-0.183394	-0.139037	-2.00947	0.263204	0.00627524	2.25445	1.40574	2.89978	1.69361	1.08498	1.00121	-0.206803
STM0999	ompF	phosphoporin PhoE	0.13883	-0.113458	-0.0264757	0.0216924	0.361963	0.31073	-0.14089	0.187432	1.94198	-0.159227	0.00801746	0.404483	-0.341892	-0.554754	-0.462308	-0.0435426	0.145546	0.37631	-0.060841	-0.0883126	-0.322351	0.00206656	-0.283731	-0.305474	-0.0966068	0.0615742	-0.690459	0.451826	0.400874	-0.525406	0.0348449	1.61355	3.09354	-0.244882	-0.193922	0.0836376
STM1001	STM1001	putative leucine response regulator	0.101924	-0.0326947	-0.0574629	-0.56887	0.437114	-0.537778	2.02424	3.24754	-0.482548	-0.491432	0.0255547	-0.45075	-0.386022	-0.399421	0.0610506	0.0163721	-0.209339	-0.477622	0.0697735	0.330505	-0.678548	0.224001	-0.0312932	-0.0699439	0.330801	-0.00277397	-0.962652	0.244366	-0.402772	-1.62278	-2.00521	-2.50661	0.93311	-0.209929	-0.208598	0.148978
STM1002	STM1002	diaminopropionate ammonia-lyase	-0.378315	-0.154987	-0.0585951	0.0895991	-0.0719403	-1.22048	2.10374	2.34241	-1.17638	-0.118191	-0.178092	-1.13013	0.147733	-0.0477927	-0.395598	0.539734	-0.170955	-1.15873	0.217445	0.225392	-0.211107	-0.465639	-0.414101	-0.260613	-0.178575	-0.242975	0.39839	0.0976789	0.369046	-3.529	-1.70362	2.56075	-1.47491	-0.442763	-0.238032	-0.64864
STM1003	STM1003	amino acid:proton symporter	0.124018	0.0172833	0.0875324	0.293351	-0.357257	-0.390249	-3.53208	-3.05746	-0.345581	-0.0846782	-0.30738	-0.299084	-0.102142	-0.385967	-0.379313	0.240847	-0.169958	-0.328051	-0.272572	0.00725753	-0.587271	-0.0537583	0.0353347	-0.0789401	-0.290311	-0.131282	-0.319837	-0.131547	-0.42859	0.570455	-0.633017	1.37693	-0.646044	0.0700712	-0.334369	0.287987
STM1004	pncB	nicotinate phosphoribosyltransferase	-0.0247556	-0.117852	-0.184091	0.0455377	0.708382	1.14816	0.697144	0.0100576	6.04797	0.335898	-0.0360293	1.24154	-0.136518	-0.541903	-0.291828	0.893166	0.436567	4.59412	-0.13296	-0.017584	0.299399	-0.126978	-0.602751	-0.625389	0.152776	-0.121626	0.138682	0.301011	0.258537	-1.92995	0.795102	4.37963	1.05865	0.990333	1.35822	1.26398
STM1005	STM1005	Gifsy-2 prophage integrase	-0.082174	0.114582	-0.106602	-0.178691	-0.0324047	1.76735	0.858327	0.0957455	1.25866	-0.308065	0.119549	-0.0539137	-0.334338	-0.0167993	0.0857158	-0.17546	-0.218721	-0.120281	-0.0953762	0.0114177	0.151633	0.129203	0.113448	-0.106911	0.137516	0.0613209	-0.0708511	0.246675	0.415684	0.470974	-0.829099	1.67626	2.62601	-0.362495	-0.578482	-0.348423
STM1006	STM1006	Gifsy-2 prophage excisionase	-0.249371	0.0911042	-0.0198285	-0.240871	-0.222191	-2.1658	-0.282802	2.34846	-1.45987	-0.525495	-0.176539	-2.08393	-0.345142	-0.188612	0.0792524	-0.185463	-0.468442	-1.41981	-0.0518979	-0.302781	0.480609	0.120788	-0.401535	-0.205602	0.40989	-0.0574118	-0.0406619	0.250417	-0.155933	1.2347	-3.71019	0.835183	2.94329	-0.537057	-0.923182	-0.619638
STM1009	STM1009	Gifsy-2 prophage exodeoxyribonuclease	0.476806	-0.208012	0.626266	-2.92822	0.561724	0.138232	-2.82169	-2.48248	0.214775	0.0428607	0.040793	0.160197	0.965834	0.178737	-0.500467	-1.04341	-0.0889318	0.169204	0.633854	-0.0506578	0.43971	-0.381039	-0.564484	-0.155659	-0.258868	0.267461	0.0875844	1.85245	1.24228	-2.66817	-4.80578	-2.09058	6.21947	2.1721	1.9623	2.37929
STM1020	STM1020	Gifsy-2 prophage protein	0.0891411	0.0615463	0.134222	-0.102721	0.127168	-3.22179	1.26225	0.12163	3.54865	0.11778	-0.19488	-3.19502	-0.330871	0.169385	0.584056	0.305094	-0.194453	-3.20218	-0.173139	-0.0302919	0.301187	-0.116081	0.147071	-0.233783	0.0262435	0.400178	0.242125	0.102033	0.146892	-6.03892	-1.61302	-5.21532	1.84975	-0.581376	-0.756509	-1.01474
STM1022	STM1022	Gifsy-2 prophage putative molecular chaperone, DnaJ family	0.0571919	-0.133227	0.0813452	0.0788953	0.356778	-0.986853	-0.219542	2.09361	2.05899	-0.0676532	0.0783397	-0.884742	0.485471	0.40454	0.481072	0.569106	-0.124893	-0.91528	0.107635	-0.0480341	-0.770273	0.0612119	0.171699	-0.926577	0.403425	0.0398099	-0.896073	0.015129	-0.00447996	0.211964	-1.89724	1.15742	-1.24244	0.0202418	0.559709	-0.810471
STM1023	STM1023	Gifsy-2 prophage protein	-0.114303	0.0367801	0.153457	0.423804	0.661911	3.99587	1.1717	-3.86399	-1.16426	0.498133	0.336735	-1.18823	0.338307	-0.0987006	-0.167462	-0.0586898	-0.782445	-1.19794	-0.141793	-0.0186498	0.149382	0.04298	-0.618226	0.327658	0.260435	0.468689	0.936569	-0.396891	0.234552	-4.13266	-1.43191	-3.42134	-1.42232	-0.498181	-0.0938519	-1.51467
STM1025	STM1025	Gifsy-2 prophage protein	0.0785654	-0.0465088	0.334307	0.327024	0.336234	1.42037	-2.25407	-1.78851	1.4326	-0.262484	0.138714	1.53239	0.427416	0.753918	-0.0695339	0.249703	0.195226	1.49423	-0.0415776	0.203397	0.00416217	-0.899929	0.451008	0.114896	-0.400385	-0.241233	0.171539	0.531021	-0.0898132	5.04725	1.80054	-1.16594	1.15573	-1.09927	0.287259	-2.91514
STM1029	STM1029	Gifsy-2 prophage protein	0.0867248	0.0642781	0.117749	0.512984	0.697922	-1.12914	-0.732866	-3.59826	-1.09996	-0.11667	-0.942021	-1.07486	0.438785	0.761534	-0.258218	-0.582086	0.275509	-1.09937	0.331062	-0.16667	-0.260929	-0.462095	0.144735	0.696645	-0.440839	0.28111	1.03159	-0.320478	-0.842893	2.04922	0.387786	-3.10624	-1.35343	-0.178325	0.56937	-0.660509
STM1030	STM1030	Gifsy-2 prophage protein	0.0547786	-0.276415	-0.107283	0.0101059	-0.25729	-0.273676	-3.61789	1.57122	-0.259665	-0.720013	0.0570462	-0.130267	0.721157	0.702233	-0.079487	-0.439275	-0.42279	-0.170507	0.0416654	0.130568	0.124045	-0.410153	0.416689	-0.0617071	-0.520663	0.661099	0.465814	-0.125362	-0.3661	-3.49122	-0.656468	-2.47446	-0.550523	1.0391	0.894138	-0.429405
STM1031	STM1031	Gifsy-2 prophage protein	0.00996512	-0.0167421	-0.0200951	-0.383833	-0.303214	-0.455085	-0.601979	0.815135	-0.539198	-0.0598952	0.0561625	-0.374253	0.500079	0.551843	0.337086	-0.202883	-0.545347	3.34127	0.0466807	0.0437931	0.184853	-0.142444	-0.427632	-0.553095	0.574204	0.518735	0.482081	-0.164377	0.172722	-0.286476	-0.0143318	-0.5706	0.0604437	0.328749	0.243151	-0.0753426
STM1032	STM1032	Gifsy-2 prophage protein	-0.145328	0.0374455	-0.0610919	0.0267655	-0.276645	1.82308	-1.87913	0.000889032	0.148866	-0.144014	0.131831	0.310228	0.785887	0.718409	0.191013	0.155683	-0.139464	0.25967	0.0114494	-0.000431833	0.119453	-0.475802	0.0612088	0.0446326	0.474121	0.430343	0.0892402	-0.00394925	0.234699	-1.6835	1.67188	1.72404	-0.115959	0.050037	0.409043	0.483323
STM1033	STM1033	Gifsy-2 prophage Clp protease-like protein	-0.0778574	-0.0814719	0.0781815	-0.121958	0.270202	-0.116873	-1.03424	-1.51915	2.10051	0.419141	0.0842654	0.019873	1.10187	1.02377	0.0683702	0.135503	-0.08798	-0.030917	0.109852	0.346778	-0.223126	0.168412	0.270274	0.198843	0.592521	0.369504	-0.109274	0.659228	0.433657	-1.5351	-0.0772144	2.7414	1.96499	0.446705	0.338604	0.124115
STM1034	STM1034	Gifsy-2 prophage putative RecA/RadA recombinase	-0.175928	0.166736	0.221883	0.327948	-0.617378	1.48146	-1.826	-1.34421	2.83489	0.25129	0.183958	1.65912	0.333406	0.58343	-0.192006	0.474142	-0.375407	1.61542	-0.0745434	-0.133208	0.459793	0.480454	0.0818918	0.218166	0.481798	0.482467	-0.246479	0.0412868	-0.554679	-1.75551	-3.67072	-0.727796	1.20863	0.109321	-1.21225	-0.0734608
STM1035	STM1035	Gifsy-2 prophage ATP-binding sugar transporter-like protein	-0.0857797	0.00235858	0.108671	-0.223223	-0.212728	-1.86553	-5.2884	0.254049	3.71176	0.0539325	0.222586	-1.69532	0.898574	1.00519	-0.00088846	-0.0900983	-0.119484	-1.73571	0.399923	0.206188	0.115884	-0.216273	-0.46165	0.301149	0.49585	0.0532539	-0.0880256	0.83497	0.621417	-0.699376	-0.679777	1.25717	1.4927	0.0130754	-1.53218	-0.825775
STM1036	STM1036	Gifsy-2 prophage probable minor tail protein	0.162606	0.140709	-0.200116	0.822124	-0.232322	0.549119	-3.03331	0.419646	0.551264	0.182593	0.165419	0.723406	1.05414	1.2576	0.120048	0.116821	0.114778	0.681193	0.367845	0.577813	0.225204	0.251061	-0.348232	-0.117902	0.751071	0.304597	0.782391	0.586357	0.534908	2.84607	0.755872	-1.93024	1.56773	0.764777	0.99171	0.961552
STM1037	STM1037	Gifsy-2 prophage probable minor tail protein	0.187818	0.124308	-0.260271	-0.165355	0.419504	1.16906	0.46075	1.54509	1.31079	-0.0267997	0.454084	-0.348051	0.704078	1.0198	-0.126317	-0.172305	-0.341623	-0.389491	0.222145	0.15454	-0.200343	-0.0876657	0.0909048	0.0851846	0.750189	0.674205	-0.321362	0.179419	-0.0262491	-2.16794	-0.803322	-2.41738	2.82242	-0.410036	0.409069	-1.03786
STM1038	STM1038	Gifsy-2 prophage probable major tail protein	0.00579991	0.0465391	-0.0529069	-0.194124	0.154557	-1.06952	-4.14142	-0.368708	2.7621	0.0460246	0.00291509	-0.892621	0.415793	0.835204	0.162365	0.0015759	-0.229059	-0.94715	0.138081	0.174485	0.391163	-0.0195051	0.0344193	-0.570099	0.569318	0.68955	-0.108832	0.304164	0.10495	1.75204	-0.192334	-0.0766932	3.60484	-0.79772	-0.756423	-0.935078
STM1039	STM1039	Gifsy-2 prophage probable minor tail protein	0.0367324	-0.00685763	0.016353	-0.322714	0.182281	0.961973	0.2721	1.17246	0.933471	0.0224395	0.0208921	1.14166	0.581118	0.729148	-0.699294	-0.165714	-0.365855	1.07666	-0.0384444	-0.179131	0.187488	-0.266658	0.059841	-0.587296	0.99091	0.00894539	-0.105505	-0.0337832	-0.277686	-1.11248	-0.416279	-1.31386	0.656883	0.48268	0.149413	0.225097
STM1041	STM1041	Gifsy-2 prophage probable minor tail protein	0.057551	0.178285	-0.136834	0.191377	-0.0204789	-0.745448	-1.06924	-3.65186	2.71308	-0.129889	-0.105943	-0.569304	0.775519	0.707023	-0.101064	-0.270817	-0.268465	-0.630662	-0.028669	0.206816	-0.127799	-0.189567	-0.0931332	0.289131	0.714508	0.108794	-0.546294	-0.183592	-0.00614438	3.34273	-1.40061	0.992457	4.33869	0.407488	0.440048	0.131254
STM1042	STM1042	Gifsy-2 prophage probable minor tail protein	-0.00902032	-0.0970298	-0.234589	0.764123	-0.859502	-0.617133	-3.48598	-3.04797	-0.64733	-0.152611	-0.322045	-0.443099	0.80042	0.333072	0.474975	-0.0644547	-0.396037	-0.503523	-0.197473	-0.392165	0.0516708	0.399049	0.510609	-0.0659068	0.0562341	0.797263	0.0541073	-0.0310331	-0.375378	3.97514	0.663225	-2.39916	-0.916072	-0.376176	0.801083	0.504927
STM1043	STM1043	Gifsy-2 prophage attachment and invasion protein homolog	0.0622139	-0.0872919	-0.0169975	0.148804	0.12461	0.112503	0.0558786	0.846412	-0.766035	0.279863	0.124701	-0.570289	0.880397	0.731463	-0.301381	0.253382	-0.0551269	-0.645097	0.184028	0.235701	-0.164261	0.213882	0.218956	-0.845612	0.722467	0.505514	-0.762855	-0.0899715	0.00801334	0.369657	0.736989	2.25434	0.648397	0.514939	1.10379	0.445835
STM1044	sodC	Gifsy-2 prophage superoxide dismutase precursor (Cu-Zn)	-0.165654	-0.0456711	0.0856775	-0.761117	-0.697534	-0.524108	-4.96821	0.0673044	1.12433	-0.82823	-0.432755	-1.70047	0.326525	0.768827	-0.465139	0.0979811	-0.366012	-1.77397	0.230835	0.0762312	-0.3454	-0.0702524	-0.249229	-0.7115	1.42078	0.50011	-1.17501	0.075536	-0.454481	-4.23171	-6.80342	6.53871	5.00931	1.90077	2.13052	0.194415
STM1045	STM1045	Gifsy-2 prophage probable minor tail protein	-0.317416	0.0514863	-0.0524633	-0.237777	0.00340681	-0.198732	-3.41098	-3.04306	0.852224	0.198346	-0.432987	-0.0214627	0.585387	0.412542	-0.0527068	0.131222	-0.504854	-0.0966886	0.171044	-0.102348	-0.41522	-0.0144029	-0.210048	0.836423	0.414226	0.137409	-1.60309	-0.0895582	0.0178368	-3.4411	0.907393	-2.29419	2.94311	-0.401373	0.379849	-0.360184
STM1046	STM1046	Gifsy-2 prophage probable tail assembly protein	-0.151788	-0.235777	0.227756	-0.0368606	0.233409	1.84667	0.952783	-0.981232	1.68408	-0.0775759	0.0108365	0.652855	0.965306	0.923473	0.366194	-0.0844827	-0.340758	0.592511	0.147533	0.0405548	0.558968	-0.130372	0.27998	0.758418	0.517693	0.38654	0.413595	-0.0316572	-0.154593	-1.01993	-0.418025	1.13202	0.737048	-0.213029	0.0318899	-1.06298
STM1047	STM1047	Gifsy-2 prophage probable tail assembly protein	0.326096	-0.112651	-0.0170394	-0.650796	0.584861	0.297154	-2.87433	-2.61015	0.30159	-0.100062	0.488526	0.520693	0.60022	0.11204	0.594519	-0.573784	-0.442115	0.445718	0.0762376	-0.156331	0.280097	-0.438974	-0.0714864	-0.657058	0.171173	0.0563044	0.57474	-0.251479	-0.207502	-2.89709	0.71747	-1.77144	0.00235588	-0.840171	-0.586123	-2.18265
STM1048	STM1048	Gifsy-2 prophage host specificity protein J, phage lambda	0.048381	0.0511828	-0.00043836	-0.0951601	-0.389075	0.673327	-0.144896	-0.279251	3.53569	-0.0314595	-0.0750904	0.119634	0.649063	0.696496	0.0318513	-0.157201	-0.259712	1.71864	0.0764502	0.104873	0.140616	-0.0566675	0.141845	-0.0156365	0.548098	0.285926	-0.174743	0.0478748	0.0432222	-0.713635	-0.768491	-2.1906	1.0643	0.352369	0.220022	0.384481
STM1049	STM1049	Gifsy-2 prophage probable tail fiber protein	-0.187434	0.00596639	-0.218871	-0.0103823	-0.25025	0.937746	1.15528	-1.98555	3.26058	-0.108225	-0.201151	1.16312	0.48547	0.45196	-0.642858	-0.222775	0.274696	1.08735	-0.311806	-0.496694	-0.223789	-0.34109	-0.19157	0.19181	0.408516	0.0394968	0.0323288	0.595061	0.813944	-1.58686	1.42354	3.47961	4.97509	-0.49108	-0.401912	-1.25251
STM1050	STM1050	Gifsy-2 prophage tail fiber assembly like-protein	-0.103253	0.0831835	0.00536586	-0.358715	-0.394138	1.81113	0.57597	-0.64826	1.53814	1.08173e-05	-0.237361	-0.112397	0.446743	0.522249	0.19434	-0.0835681	-0.303426	-0.696288	0.0825035	0.214982	-0.130686	-0.375683	0.125206	0.00239303	0.892479	0.595661	-0.0599739	0.0658088	-0.0634909	1.97112	0.845177	1.93213	3.37051	0.302108	0.653259	0.686866
STM1053	STM1053	Gifsy-2 prophage protein	-0.111955	-0.0638336	0.00484129	-0.212659	-0.452057	-0.43076	-1.2232	0.519492	-0.426873	0.277735	-0.710937	-0.207726	0.299899	0.144585	-0.278945	-0.169444	-0.147787	-0.282459	-0.199317	-0.0653403	-0.501091	0.0646128	0.0641722	-0.261483	0.250838	0.118192	-0.433225	0.557883	0.731665	-1.14947	-0.31323	-2.31672	-0.741273	0.0858199	0.404249	-0.192821
STM1057	pepN	aminopeptidase N	0.0813188	0.00636692	-0.0390315	-0.157445	-0.181642	2.93386	-1.23871	0.719124	0.633321	0.167355	0.0730233	0.829257	0.153584	0.360133	-0.0994748	-0.0100822	-0.357408	0.753703	-0.194903	-0.160665	-0.218125	-0.128151	-0.196033	-0.171068	-0.412475	-0.176762	-0.195444	-0.0714453	0.0880814	0.364903	-1.67008	0.450691	1.23922	-0.47836	-0.798395	-1.05616
STM1058	pyrD	dihydroorotate dehydrogenase (quinone)	0.327588	0.0576995	-0.140182	0.24269	0.200612	1.25196	-1.85783	1.6017	1.21083	-0.0295697	0.269993	1.44852	0.0994958	0.186389	-0.864707	-0.327768	-0.105564	1.38779	-0.0283029	-0.0519919	-0.92101	-0.162878	-0.380461	-0.360702	-0.161166	0.295628	-0.481692	0.183519	0.374055	-1.04834	-0.532426	2.77004	0.891455	0.483581	0.874181	0.261458
STM1059	ycbW	cell division protein ZapC	0.04434	-0.50447	0.424246	0.257252	0.798041	-0.597155	2.66889	-3.27107	-0.609363	0.388992	-0.24834	-0.481635	0.778314	0.812054	-0.0379334	-0.356382	-0.776819	-0.521471	-0.163239	-0.0269864	0.0567908	0.324617	0.0417888	0.370234	-0.354719	0.134902	-0.21098	-0.0469044	0.401967	0.658139	-5.43385	-2.54391	-0.89456	-0.268844	-0.925274	-0.105951
STM1060	STM1060	hypothetical protein	-0.187414	0.0984554	0.080279	-0.155368	-0.705796	1.72907	-2.71304	1.94471	3.83812	-0.401955	0.0497632	0.70761	0.42649	0.231207	-0.2967	-0.304437	-0.170015	5.16697	0.0223519	0.0682662	-0.431916	0.180375	-0.278333	-0.524581	-0.274181	-0.330481	0.825064	0.065844	-0.382151	-2.72023	-4.51818	3.472	0.150275	-0.108788	0.500463	0.517766
STM1061	ycbY	23S rRNA (guanine(2445)-N(2))/(guanine(2069)-N(7))- methyltransferase	0.224713	0.0348371	-0.208925	0.250302	-0.167889	-0.0379038	-3.19219	0.710706	-0.203162	0.304073	-0.024692	0.15861	0.775819	0.532721	-0.109121	-0.0520069	0.120892	0.0649975	0.00693834	0.0331637	-0.332057	-0.176494	0.162367	-1.04191	-0.031991	-0.212369	-0.0804088	0.135521	-0.14037	-2.09715	-2.55662	2.52067	0.00467968	-0.115138	-0.342508	-0.160352
STM1062	uup	ABC transporter ATP-binding protein	-0.0111435	0.107692	-0.121754	-0.192488	-0.770615	0.776384	0.1652	-0.991405	2.83899	-0.0840552	-0.0439904	0.279305	0.249548	-0.0799917	-0.0172174	-0.428565	-0.481133	0.185385	-0.244482	-0.188051	0.0528748	-0.124171	0.039888	-0.517049	0.0381211	-0.0926811	0.121446	-0.297168	-0.342023	1.82747	-0.336749	0.555083	3.45705	-0.932186	-0.921452	-0.486624
STM1063	pqiA	paraquat-inducible protein A	-0.138913	0.111456	-0.0392559	0.153838	0.518582	-0.0273307	-3.48448	-3.14832	-0.0821593	0.0005545	0.0237342	0.166816	0.0388482	0.193692	-0.650391	-0.00427465	0.0860022	0.0742193	-0.216882	-0.330983	-0.372336	-0.379612	-0.157605	-0.382761	-0.525299	-0.342494	-1.76978	0.0156626	-0.00560406	0.7152	-0.631605	2.11701	2.79927	-0.611227	-0.36276	-0.0387721
STM1064	pqiB	paraquat-inducible protein B	0.0865083	-0.121287	0.103565	-0.617455	-0.128759	-0.89119	-1.66816	-0.605184	1.53067	-0.0529585	-0.357169	-0.697549	0.123621	-0.154579	-0.158149	-0.124809	-0.151069	-0.756948	-0.0589501	-0.215105	-0.361117	-0.120756	-0.0246134	-0.318912	-0.0367873	0.138418	-0.482777	-0.155656	-0.393988	0.421305	-2.27167	-0.253331	-0.399114	-0.102511	-0.186469	-0.414387
STM1065	ymbA	hypothetical protein	-0.0598587	-0.11344	0.0433956	-0.625004	-0.600154	-1.08028	-4.02992	-3.67752	0.993993	-0.225386	-0.187601	-0.857853	0.0657582	0.249461	0.103592	-0.143785	-0.0804818	-0.932296	-0.073604	-0.106171	0.321558	-0.0142635	0.18824	-0.049866	-0.325295	-0.0100468	-0.113579	-0.0877336	-0.0583728	0.292919	-0.494215	0.88768	3.16558	0.115564	0.447987	-0.228303
STM1066	rmf	ribosome modulation factor	-0.233822	0.480106	-0.50313	-0.670371	-0.000344442	-1.67229	-4.41422	-4.09784	-1.70963	0.490436	-1.0803	-1.48336	-0.382047	0.273911	-0.519173	0.0298098	0.0203995	-1.53309	0.340067	-0.0238008	0.118615	-1.31013	0.0264511	0.0962877	-0.726326	-0.197579	0.647223	-0.400905	-0.226886	-4.53279	-6.16496	-3.26254	-1.91945	-2.0869	-0.603559	-0.224236
STM1068	lonH	Lon protease	-0.0595258	0.146939	-0.0473065	-1.05426	0.380902	1.40757	-1.79854	-1.35732	2.88981	-0.562698	-0.736553	1.67134	-0.284796	-0.471343	-0.775577	1.11516	0.46612	1.59144	-0.222933	-0.222212	-0.750054	-0.192605	-0.491509	-1.51218	-0.0543323	-0.17761	-0.298351	-0.0443514	-0.281161	0.921243	0.962725	-0.44222	3.12757	1.29292	1.27075	0.836517
STM1069	ycbG	Ter macrodomain-binding protein MatP	0.445762	0.159692	-0.317446	0.529071	0.413154	-1.0787	1.78246	-3.26767	-1.11539	0.721674	0.289434	-0.886722	1.10591	1.26772	0.00355683	0.103371	-0.528428	-0.940577	0.165379	0.0206623	0.342908	-0.434021	0.308672	0.712542	-0.402371	-0.316505	0.0972519	-0.408366	-0.280747	-3.95145	-0.324484	-2.45036	2.22412	-1.24744	0.222596	-0.378719
STM1070	ompA	porin OmpA	-0.268159	-0.00533312	-0.190711	-0.882504	0.37119	5.64558	2.0978	-1.75301	1.56914	0.305561	0.11775	1.95269	-0.977018	-0.895569	-1.65355	-0.0162475	-0.157054	5.26493	-0.329286	-0.0256679	-0.80525	-0.484732	-0.272908	0.164599	0.407225	0.193149	-0.568786	0.108902	0.34286	-1.45723	1.12386	-0.801524	1.36633	0.705139	1.06745	0.203906
STM1071	sulA	cell division inhibitor SulA	0.209774	0.182513	-0.0566562	0.0162905	1.1712	2.51436	-2.6066	-2.24086	0.250993	0.0956319	0.268782	0.633155	0.0167852	0.131588	0.162401	-0.701471	-0.0210649	0.538769	0.156367	0.335989	-0.462395	-1.03522	0.0277423	-1.61073	-0.0141945	0.0786633	0.556605	0.0768428	-0.400325	-2.76942	-4.30375	-1.18345	0.0693038	1.50237	0.972196	2.10934
STM1072	yccR	Crp/Fnr family transcriptional regulator	-0.0131975	-0.3029	0.175066	-0.201981	-0.439729	-0.404506	-3.6721	1.188	-0.595975	-0.123418	-0.304058	-0.183818	0.297407	0.0784779	-0.568929	0.0865152	-0.0777875	-0.17406	0.249318	0.166832	-0.0951636	-0.335333	0.0705066	-0.645971	-0.0119621	-0.0872533	-0.113371	0.0728483	0.123352	-3.58701	-0.753582	3.3406	1.2214	0.864154	0.210625	0.613958
STM1073	yccS	TIGR01666 family membrane protein	0.0219165	0.0424436	-0.0343272	-0.0856835	0.272814	1.57121	-0.479617	-1.17599	2.56112	0.0414863	-0.0106081	0.182788	0.169663	0.202959	0.345016	-0.377476	-0.254683	0.105735	-0.0663636	-0.0712462	-0.167886	0.187665	0.182497	0.63449	-0.0885397	0.0912415	0.141907	0.0873329	-0.196203	2.5374	-1.03283	4.04515	1.64687	-0.404848	-0.603644	-0.58299
STM1074	yccF	hypothetical protein	-0.305254	-0.0378027	-0.13267	-0.32027	0.0566565	-0.930423	-4.02639	2.33898	-1.12232	-0.616922	-0.440605	-0.658608	0.288965	-0.209681	0.40945	-0.518877	-0.283095	-0.751955	-0.203809	-0.129582	0.269102	-0.324228	0.384068	-0.746743	-0.015251	-0.328318	-0.381249	-0.534834	-0.0892933	-0.94511	-1.51346	-2.53254	-1.24721	-0.181264	-1.07949	0.16508
STM1075	helD	DNA helicase IV	-0.013044	-0.0512883	0.0152349	-0.300878	-0.0899402	2.49056	-1.99659	0.527714	-1.49071	-0.102047	-0.224226	-1.43572	0.26825	0.130829	-0.341065	-0.0957407	0.109285	-1.52977	-0.20539	-0.0957758	-0.199615	-0.224693	-0.0717041	-0.0284907	-0.0657232	0.140859	-0.154398	-0.0147858	-0.354867	1.93894	-0.397108	0.254851	2.0176	-0.47722	-0.42207	-0.481949
STM1076	mgsA	methylglyoxal synthase	-0.0770125	-0.546771	0.451352	-0.590319	0.22773	-1.25925	-4.58465	-0.0160835	-1.44591	0.252166	-0.269915	-0.981356	-0.103604	0.440167	0.132331	-0.0584492	0.0325923	-1.07528	-0.022171	0.113293	0.456541	-0.103762	-0.400935	0.206327	0.342089	-0.313596	-0.345299	0.00115055	0.202728	-3.44379	-1.19836	-3.06417	-0.943289	-1.24161	-0.510626	-0.618343
STM1077	yccT	hypothetical protein	0.022323	0.303746	-0.0500152	0.032883	0.0236093	-1.52516	-0.52551	0.808418	2.21729	-0.396795	-0.115623	-1.24752	-0.103093	0.36004	0.158678	0.487201	0.272896	-1.34134	-0.0685206	-0.0651091	0.802441	-0.318575	0.0245881	0.38895	-0.162113	-0.41658	-0.571482	1.04043	1.12839	-2.6638	1.22817	-3.38484	-1.85316	-0.0599611	-0.0663474	0.147447
STM1078	STM1078	putative cytoplasmic protein	-0.316181	-0.443768	0.171483	0.0121831	-1.05251	1.37104	-1.62991	-1.17542	1.15891	-2.36331	-0.804006	1.65293	-0.559139	-0.282718	-0.181423	0.16786	0.243967	1.55768	-0.269177	-0.333612	0.265179	-0.669779	-0.20532	0.121982	0.165108	-0.265612	-1.87921	-0.16205	0.159486	-1.78475	-3.20287	-0.139728	1.03296	-1.67298	-1.31216	-0.295042
STM1079	yccV	heat-shock protein HspQ	-0.0642193	0.0531527	0.0133447	0.354217	0.411538	-2.25918	-1.93439	-5.11831	-2.47471	0.018962	0.0143562	-1.98147	0.195665	-0.169998	-0.618712	-0.147449	-0.0209583	-2.07481	-0.0928352	0.146584	-0.700658	-0.10414	-0.167941	-0.773632	-0.316195	-0.140617	-0.902539	0.0300936	-0.0582826	-0.845603	0.220423	1.02848	2.6035	-0.399925	-1.05897	-0.885278
STM1080	yccW	23S rRNA (cytosine(1962)-C(5))-methyltransferase	0.0114374	-0.121118	-0.0638551	-0.373384	-0.326014	-0.749628	-3.95448	1.18643	-0.959165	-0.483905	-0.686225	-0.482056	-0.440964	-0.18554	-0.136875	-0.0340824	-0.0472853	-0.575449	-0.503818	-0.469025	0.104738	-0.556425	-0.30068	0.20474	0.0681415	0.0487263	-0.0572925	-0.617482	-0.466141	-3.98257	0.996916	-2.31101	-0.417174	-0.3914	-0.38864	-1.86863
STM1081	STM1081	kinase inhibitor	-0.0144471	-0.0608541	0.222987	-0.302442	-1.05187	1.74463	3.2308	-1.50505	2.01415	-0.290396	0.0572908	1.50706	0.0811033	0.0194809	-0.218785	0.0460285	-0.369993	1.30251	-0.164667	0.121127	-0.00633299	0.0222462	0.0285857	-0.0845737	0.0094395	-0.0784822	0.177892	-0.287305	-0.892222	3.86073	-1.35246	-0.367366	0.898138	0.558346	-0.10228	-0.64801
STM1082	STM1082	AraC family transcriptional regulator	-0.0061915	-0.178573	0.117098	-0.463426	-0.64845	-1.36951	-0.35835	-3.96069	2.34004	-0.0393872	-0.306982	-1.1294	0.0143534	0.139524	0.553361	-0.0757154	-0.129705	-1.19396	-0.131107	-0.217199	0.159376	0.225478	-0.0659182	-0.647896	-0.181324	-0.0234974	0.00898999	-0.147451	0.18534	0.256513	0.215581	0.200146	-1.69537	-0.376693	-0.992996	-0.836897
STM1085	yccA	BAX inhibitor protein	0.0271032	-0.122704	0.103606	-0.450634	-0.371497	0.145022	0.42087	-1.36826	-0.0732799	0.0244596	0.0547838	5.53094	0.0334496	-0.142509	0.20528	-0.194441	-0.163799	0.320422	-0.0475308	-0.133605	-0.157609	-0.336268	-0.219331	0.133461	-0.436295	0.00389686	0.201326	0.142464	-0.0259437	-2.57772	-0.521213	1.75323	1.3134	-0.187293	-0.502893	-0.294434
STM1087	pipA	virulence protein	-0.0794087	-0.186828	0.170137	-0.175197	0.157563	-0.470456	2.69069	-3.31221	-0.417758	0.113453	-0.340109	-0.242131	0.114876	0.140504	0.234507	-0.0366874	-0.110228	0.010825	0.0760832	0.0937505	-0.325761	-0.0758817	0.32826	-0.897203	-0.192616	-0.178209	0.553052	0.570608	0.430156	0.993402	0.251461	2.32945	-0.409628	-0.0296569	-0.1214	0.434951
STM1091	sopB	inositol phosphatase	0.166818	-0.0412805	0.0365087	-0.0973852	0.120473	1.67097	-0.443697	-2.67904	0.176054	0.10698	-0.0892894	0.311907	0.877388	0.475877	0.506384	-0.0470068	-0.168552	0.26716	0.0671833	0.282988	0.246662	0.0313162	-0.171489	-0.454534	-0.224051	0.101189	0.459755	0.243206	0.693106	-2.81898	-0.348303	1.69408	3.51386	0.0929842	-0.311986	0.286386
STM1093	STM1093	hypothetical protein	0.139068	0.303248	-0.437007	0.603182	0.358342	0.4544	-3.05842	-2.70516	0.236736	-0.494722	-0.466546	5.22342	0.692605	0.220276	-0.314342	0.203012	0.336569	0.62979	0.219326	0.151692	0.275809	0.121864	-0.287548	-0.215671	-0.159849	-0.734979	-0.0514294	-0.38352	-0.315015	-2.70053	-4.63602	3.2294	0.497162	0.702366	-0.179391	1.11997
STM1094	pipD	dipeptidase	-0.0773339	0.118927	-0.0314406	0.1267	0.0604175	3.04281	-3.0442	0.281508	0.0530194	0.346016	0.109914	0.502315	0.285513	0.319136	0.0360954	0.0227095	-0.0552507	0.512362	-0.0142988	-0.0199573	0.00349049	0.170445	-0.0920752	-0.100016	-0.334597	-0.0999474	0.182592	0.0570255	-0.157424	1.12977	-0.0558204	2.0114	0.317702	-0.156364	-0.725506	-0.856565
STM1095	copS	two-component sensor histidine kinase	-0.0600606	-0.075274	0.0695567	-0.084621	-0.62313	-0.462039	-3.83243	-0.649878	-0.687124	-0.24013	-0.169188	-0.245667	-0.254179	-0.0111208	-0.120475	-0.0206704	-0.352381	-0.277482	-0.0242887	-0.299729	-0.295649	-0.021451	-0.235052	-0.227852	-0.335965	-0.258499	-0.223854	-0.0434655	-0.459836	0.742006	-2.39557	1.11155	-0.540643	-0.537229	-0.212777	-0.648812
STM1096	copR	Copper resistance transcriptional regulatory protein	0.0329411	0.0842816	0.0586398	0.125901	-0.675043	0.535983	1.24144	2.31279	2.57773	-0.00662915	0.130255	0.772759	0.553988	0.20085	-0.122722	0.0283713	-0.295945	0.725394	0.0228237	-0.171173	-0.590152	-0.259024	-0.0310589	0.205107	-0.364088	-0.430864	0.454081	-0.0199322	0.0418477	0.410118	-2.18794	-1.17873	0.189658	0.0289047	-0.00387483	-0.218499
STM1097	STM1097	hydroxyisourate hydrolase	0.149149	-0.327612	0.12103	-0.168866	0.0208376	-0.551728	-1.08822	-3.31887	-0.787408	-0.267322	-0.392429	-0.34649	-0.0180578	-0.195116	-0.49975	-0.777024	-0.342474	-0.377827	-0.388528	-0.134879	-0.578442	-0.386629	-0.961182	0.0543355	-0.0378922	-0.232803	-0.0309968	-0.0076397	-0.413749	1.75476	-5.29303	-1.90263	-0.895735	-1.40971	-0.980416	-1.58594
STM1098	hpaC	4-hydroxyphenylacetate 3-monooxygenase, reductase component	0.0574932	-0.143465	0.024619	-0.170607	0.156395	1.16837	-0.527376	1.34971	2.73491	-0.0962516	-0.398669	-0.382895	-0.0520496	0.0140756	0.110688	-0.223201	-0.343806	-0.417439	-0.164696	-0.115468	-0.00834007	-0.0724689	-0.207626	0.630572	-0.102794	0.113713	-0.111643	-0.229355	-0.169267	0.00803975	-0.328777	0.125514	1.19328	-0.127976	-0.409968	-0.176202
STM1099	hpaB	4-hydroxyphenylacetate 3-monooxygenase, oxygenase component	-0.0569131	0.188596	-0.0894205	0.137069	0.0763596	1.23706	-0.204582	1.32103	1.69783	0.169888	0.0240843	0.407882	0.384589	0.057316	0.122386	0.147479	0.166827	0.372671	-0.0414777	0.0607717	0.174673	0.0948798	0.00380042	-0.399133	-0.0782056	0.0415927	-0.400787	-0.0521029	0.140663	0.268835	-0.121477	3.01979	0.981864	-0.521766	-0.321935	-0.405471
STM1100	hpaR	homoprotocatechuate degradation operon regulator, HpaR	0.316206	0.0737817	0.0227051	-0.240629	-0.250482	1.09647	1.05851	-2.62588	0.177934	0.413762	-0.204355	0.596606	0.443351	0.170068	-0.0943031	0.542681	0.68455	1.4813	0.128691	0.0309681	-0.304326	-0.0806287	0.104237	0.0542348	-0.00957865	0.0903538	-0.537017	0.00998567	0.259191	1.63555	-0.973343	3.13928	0.55389	-0.071385	-0.0195885	0.0512481
STM1101	hpaG	4-hydroxyphenylacetate degradation protein	-0.123263	0.298165	-0.0934955	0.0849525	-0.410082	-0.165791	-3.43228	-2.9349	-0.361736	0.292452	-0.0285544	0.0533273	0.233202	0.246899	-0.112922	0.352264	0.579877	0.199314	0.00148009	0.0237953	0.171128	-0.101147	-0.28792	-0.508739	-0.0141945	-0.247588	0.0681277	-0.0732762	0.00899435	-0.62292	-0.28948	1.64975	-0.544166	-0.477774	-0.323384	-0.171388
STM1102	hpaE	5-carboxymethyl-2-hydroxymuconate semialdehyde dehydrogenase	-0.22546	0.0108582	-0.0189178	0.524096	0.78447	0.329143	0.764171	-2.60257	0.13006	0.114677	0.00781563	0.556531	0.172918	0.498466	-0.217508	0.855703	0.903958	0.485215	0.264438	0.0496667	0.307436	0.0743036	-0.0604358	0.64883	-0.102609	-0.248874	0.293746	0.194756	0.107172	-2.80998	-4.54014	-1.16928	-0.0541767	-1.04514	-0.44472	-0.762608
STM1103	hpaD	3,4-dihydroxyphenylacetate 2,3-dioxygenase	0.100043	-0.221558	0.244369	0.293834	-0.164395	1.4437	-2.17273	-1.66455	1.23719	0.38114	-0.249777	1.67578	0.104875	-0.121243	0.472791	0.0492063	0.643666	1.60237	0.0379664	-0.334819	0.344546	-0.527129	0.0181598	-0.374415	-0.0520547	-0.201504	-0.282452	-0.520608	0.09113	-1.69838	0.0287074	-0.27954	1.43947	0.33944	0.0767742	-0.0490068
STM1105	hpaH	2-oxo-hepta-3-ene-1,7-dioic acid hydratase	0.506034	0.48628	-0.589645	0.537678	-0.0775349	1.85465	3.01643	-1.03404	1.64369	0.215393	0.0122576	2.07574	0.453008	0.0272972	-0.309082	0.491048	0.667584	2.02132	0.102138	-0.0399897	0.344772	0.028833	-0.506116	0.374413	0.428018	0.0568969	-0.121398	-0.0952611	0.121141	-0.241593	-2.96532	0.499951	1.4651	1.03864	0.307044	0.0112372
STM1106	hpaI	2,4-dihydroxyhept-2-ene-1,7-dioic acid aldolase	-0.278733	0.193589	-0.119218	-0.68207	-0.617039	3.19135	-0.387635	-2.83937	0.017915	-0.354166	-0.380624	0.408715	0.329042	0.271695	-0.424827	-0.108788	0.504839	0.355164	-0.0261652	-0.0299563	0.437292	-0.225301	0.0675677	0.534299	0.0329003	-0.0721703	0.0912277	-0.570675	-0.308452	-2.94537	-2.03364	3.23763	-0.197859	1.09481	1.15167	1.31391
STM1107	hpaX	4-hydroxyphenylacetate permease	-0.0426491	-0.069638	0.0557497	0.135416	-0.0893495	0.699254	-0.933555	2.09131	-0.817748	0.0993235	0.0887707	-0.399349	-0.0736949	-0.0647602	0.00257686	0.0526008	0.177923	-0.468091	-0.0500456	-0.0888391	0.189188	-0.0401769	-0.0943129	0.313387	-0.0217731	-0.0798723	-0.103196	-0.261769	-0.303741	-1.07391	0.855666	0.843529	0.38293	-0.685984	-0.527844	-0.89133
STM1108	hpaA	4-hydroxyphenylacetate catabolism regulatory protein HpaA	0.230315	-0.0847418	-0.137006	-0.589783	1.40576	0.450632	-2.43765	2.55452	0.23215	0.310991	-0.115233	0.658173	0.793141	0.406083	0.214306	-0.14014	0.300641	0.605363	0.368999	0.511115	-0.0337324	-0.103943	-0.122378	-0.507218	-0.545484	0.404943	0.299688	0.795267	0.455532	-2.69325	-3.82871	-0.312991	0.0552014	0.907257	0.693865	0.141597
STM1109	STM1109	MBL fold metallo-hydrolase	0.0621199	-0.0290987	0.0280608	-0.0392284	0.307108	1.12335	-1.20618	-0.368708	-0.241493	0.0624098	0.202479	0.183848	0.466832	0.280197	0.390525	0.0454155	0.112259	0.131153	0.0871766	0.150039	-0.407934	0.167947	-0.0549938	0.159219	-0.150449	0.0668708	-0.0688533	0.323404	-0.0664135	-2.87491	-1.88253	-1.30469	3.83607	-0.158917	0.0662399	0.718503
STM1111	yccD	chaperone-modulator protein CbpM	0.196527	-0.130821	-0.215845	0.751974	-0.247596	-0.0303389	-3.01363	-2.46096	2.37723	-0.44033	0.197571	0.129847	0.895334	0.271402	0.368654	0.612616	0.389085	0.0961593	0.269658	-1.47978e-05	-0.0686567	0.783053	0.477881	1.08196	-0.322649	0.151368	-2.97518	0.195313	-0.427048	-2.87257	0.150258	-1.22889	-0.363077	-0.455025	-0.756886	0.104086
STM1112	cbpA	DNA-binding protein	-0.207736	0.0285208	0.0161202	-0.254235	0.00116431	-0.32882	-1.72299	-0.808109	2.87875	0.107657	0.0964131	-0.110767	-0.0123892	-0.321437	0.178937	-0.159936	0.267153	-0.164062	0.157554	-0.0558851	-0.0716428	0.0723614	-0.100037	-0.194403	0.136554	-0.130744	-0.209272	-0.104691	-0.326707	-1.31272	-0.240238	-1.59464	-0.72129	-0.789049	-0.586345	-0.368024
STM1114	scsB	protein-disulfide reductase	-0.0971061	0.0713785	0.0222727	-0.19635	-0.130086	0.999747	-0.345914	-1.20884	-0.752315	-0.213805	0.0160985	-0.267811	0.233033	0.1618	0.111723	0.224965	0.754521	0.305821	-0.0441395	-0.0774527	-0.11878	0.0166669	-0.17093	0.496691	-0.115049	-0.049449	-0.170199	0.0408713	0.141785	1.48739	0.0564321	2.58217	4.07491	-0.1937	-0.196747	-0.0246584
STM1115	scsC	disulfide bond formation protein DsbA	-0.399907	-0.102715	-0.17108	0.420461	-0.147972	0.0604394	0.17533	0.297079	-0.153244	0.398345	0.252999	0.278232	0.269705	-0.0451687	-0.133082	0.580394	0.825485	0.201528	0.0475528	0.0750709	-0.128912	-0.0897516	-0.237186	0.928673	-0.339926	-0.156229	-1.20242	0.204312	0.163248	3.82741	0.763829	4.59559	3.34045	-0.367815	-0.255753	0.271043
STM1116	scsD	protein disulfide oxidoreductase	0.298897	-0.285947	0.179078	0.567218	0.670699	-0.426068	1.22447	-0.0174842	-0.640056	0.347234	0.581693	4.75484	0.419604	0.267775	-0.0804521	0.688795	0.753355	-0.285277	0.23801	0.135047	0.0841928	-0.0513644	-0.450719	0.0540762	0.212946	-0.0157462	-0.0171161	0.51163	0.397766	1.07622	0.0931259	3.18152	-0.798359	0.375398	0.424934	-0.19733
STM1117	agp	bifunctional glucose-1-phosphatase/inositol phosphatase	-0.165223	0.0432605	-0.143867	-0.184525	-0.0267203	3.85176	-0.481966	1.12422	1.42859	-0.0217131	-0.0668103	0.159815	-0.0493234	-0.0959195	0.0321082	0.171118	0.345488	0.107173	-0.233186	-0.131049	0.0100362	-0.0157737	-0.0761769	0.135382	0.0527053	-0.253227	-0.0485861	-0.155928	-0.316133	-1.02647	-1.36305	0.310295	0.578823	0.1697	-0.00606528	0.61367
STM1118	yccJ	hypothetical protein	-0.397644	0.37808	0.200335	-0.24338	-1.53444	-0.467848	3.25746	-2.6782	-0.678079	0.710235	0.331964	-0.25264	0.138823	-0.0190265	0.0893214	-0.293968	0.347366	-0.304692	0.261145	-0.0632398	0.00237263	0.401962	0.0367821	-1.42888	0.0409094	0.80772	-0.740013	0.628369	0.0498397	-2.3611	1.1537	-1.22663	-0.839155	-0.257892	-0.0327215	-0.568171
STM1119	wraB	NAD(P)H:quinone oxidoreductase, type IV	-0.254511	0.0981392	-0.221669	0.482289	0.487384	-0.118905	2.94499	-2.12294	-0.281941	0.105722	0.00382704	0.0352857	-0.0788743	-0.813165	1.15841	0.69146	-0.298877	0.00473528	0.229854	-0.22294	-0.736238	-0.173958	0.0337477	-0.161311	0.596856	-0.24167	0.510916	-0.4257	0.0817954	-2.83789	-4.13647	-0.940526	-0.430648	-1.42112	-0.294719	-3.22431
STM1121	ymdF	stress-induced protein	0.433287	0.632071	-0.378434	-0.151247	-2.59222	-0.23636	-3.04671	-2.44211	-0.381797	1.02203	0.748029	-0.0772082	0.18732	0.0638265	-1.54403	0.653674	1.27112	-0.100353	0.591099	0.489698	-1.49988	-1.30111	-0.670237	-1.00209	0.405337	-0.486154	0.60694	0.966468	0.458549	0.654063	-4.45543	6.95437	-0.491808	-1.844	-1.27562	-0.396023
STM1122	ycdC	pyrimidine utilization regulatory protein R	0.000419637	0.112455	-0.0700253	-0.0581477	0.316058	1.31998	1.71932	-2.61995	-0.22235	-0.16134	-0.167527	0.19665	-0.0796073	-0.276697	-0.523499	0.489493	0.955323	0.150829	0.378992	0.161279	-0.205333	-0.0888835	0.0650594	0.00440771	-0.33426	0.347769	-1.75127	0.14543	-0.241314	-3.02045	-4.6709	-1.24519	0.292493	0.0965369	0.325168	-0.0887865
STM1124	putA	trifunctional transcriptional regulator/proline dehydrogenase/L-glutamate gamma-semialdehyde dehydrogenase	-0.0849336	0.0394491	-0.00530127	-0.0443135	0.149035	1.31117	0.0100932	-0.43017	-0.579194	0.0450363	0.00264501	-0.153673	-0.17074	-0.14258	0.0116913	0.385528	0.768832	-0.195348	-0.0591214	-0.0408589	0.030561	0.0332013	-0.277451	-0.0625409	-0.182434	-0.041812	-0.188985	-0.179379	-0.28458	-1.60021	-0.738981	0.911925	-0.571101	-0.445448	-0.57262	0.00217729
STM1125	putP	sodium/proline symporter	-0.148387	-0.168677	0.0321453	-0.0246893	-0.00650166	-1.16036	0.140701	1.98605	-0.15682	0.290036	-0.0169775	-0.930502	-0.0570533	-0.04136	0.0393749	0.0419698	0.0390597	-0.972182	0.00142058	0.040056	0.0453282	-0.0488558	-0.149646	-0.255356	-0.0539267	0.0454935	-0.344296	-0.0832001	-0.22904	0.203134	-0.664057	1.64814	3.30182	-0.651376	-0.550724	-0.562302
STM1126	phoH	phosphate starvation protein PhoH	-0.171306	0.0576109	-0.0941076	0.468011	0.491438	3.78493	0.783613	1.66428	4.08827	-0.284933	-0.209536	-0.00313886	0.082034	-0.474068	-0.132458	-0.523047	-0.600155	-0.0469731	-0.26279	-0.191328	-0.166079	-0.315731	-0.127904	-0.286141	-0.228666	-0.0183157	-0.00529075	-0.0942546	-0.0567579	-3.13642	-4.70502	-1.26653	-0.0816913	-0.221029	-0.493481	0.229754
STM1127	STM1127	N-acetylmannosamine kinase	-0.113456	-0.220013	0.126012	0.432467	0.364995	0.693721	-2.49889	0.654	1.99433	0.632885	0.124138	1.1346	0.0655241	0.199916	0.688698	0.0751694	-0.089929	0.869689	0.0143283	-0.000301238	-0.00582729	-0.64867	0.321569	-0.293717	-0.0652827	-0.247003	1.22524	-0.164473	0.391407	-0.287435	-0.492869	4.35847	0.4582	-0.491761	-0.050137	-0.369418
STM1128	STM1128	acetylneuraminate ABC transporter	-0.110463	0.102108	-0.113001	0.202847	0.0520254	-2.13184	2.28329	-4.52828	-2.29539	0.206598	-0.0538191	-1.8483	-0.256599	-0.280506	-0.125656	-0.012815	-0.371774	-1.9114	-0.27369	-0.10084	0.0685146	0.158762	-0.37045	-0.294657	-0.158416	-0.205263	0.394069	-0.33093	-0.0492167	-1.26889	0.404447	1.10972	1.61073	-0.609891	-0.0381745	-0.651275
STM1129	STM1129	N-acetylmannosamine-6-phosphate 2-epimerase	-0.121846	0.00299156	0.0593893	0.083754	-0.189443	-1.77789	1.25872	2.63048	-1.9413	-0.0486182	-0.465463	-1.49417	-0.232962	-0.62269	0.129873	0.0838812	-0.31694	-1.54792	0.19363	-0.121703	0.159558	-0.133408	-0.0558483	-0.681351	0.0277134	-0.290362	-0.68673	-0.0777407	-0.141848	2.19763	-6.19915	3.8286	-0.0619563	-0.740479	-0.757491	-0.116577
STM1130	STM1130	N-acetylneuraminic acid mutarotase	-0.0279517	-0.382673	0.211043	-0.132525	-0.0327926	-1.03279	1.61042	-0.765376	-1.14849	0.346387	0.341545	-0.814291	-0.143482	-0.565609	-0.385238	-0.20039	-0.524143	-0.846717	-0.201473	-0.0453859	0.387513	-0.275466	-0.709363	0.427915	-0.114595	-0.788283	0.969809	0.266846	-0.101379	-3.60585	-5.53068	-2.27677	-1.25604	-0.117096	-1.15455	-1.96578
STM1132	STM1132	MFS transporter	0.0724427	0.0887225	-0.000973307	0.000747339	0.0701822	-1.05272	-2.19884	2.0095	2.32761	-0.332704	0.09365	-0.787432	-0.101712	-0.0964031	-0.116699	-0.494449	-0.564278	-0.829597	-0.145182	-0.079646	-0.22569	-0.00751099	0.0978379	-0.129663	-0.127808	0.199222	0.0270089	-0.332987	-0.247291	0.377755	-0.63092	0.923115	1.89704	0.445327	0.476357	0.87839
STM1133	STM1133	putative dehydrogenases and related proteins	0.0288318	-0.0080942	0.100747	0.847553	0.633618	4.2473	-0.618751	-1.73177	0.609988	0.135506	0.569625	1.03511	0.503631	0.131013	0.0897351	0.367874	-0.263426	0.993127	0.0276469	0.178714	0.189966	0.0841564	-0.595948	0.334063	0.0247474	-0.23848	0.56841	0.126195	0.598533	0.0539805	-3.81834	4.15867	0.487681	0.152654	-0.901442	-0.494521
STM1135	ycdW	bifunctional glyoxylate/hydroxypyruvate reductase A	0.221863	0.0101691	-0.137469	0.607685	-0.195969	0.901638	-2.43243	0.0056326	0.706789	0.128726	0.592768	1.15604	-0.0587759	-0.662126	0.371471	-0.0177407	-0.127481	1.10006	-0.110667	0.171242	0.340594	-0.0808173	-0.112576	0.963092	-0.2636	-0.284783	-0.103601	0.515825	0.490858	2.51431	-0.205154	4.13754	0.583955	0.729451	0.865843	0.423333
STM1136	ycdX	phosphatase	0.0448248	0.0420642	-0.181416	-0.715501	-0.659197	6.22657	-0.903637	1.10324	0.306616	-0.219784	0.300517	0.75749	-0.23139	-0.282685	0.353057	-0.00739144	-0.465656	0.699961	0.0025984	0.0437724	-0.407497	0.0483182	0.0333232	0.445773	0.111317	-0.0523938	0.61158	-0.322479	-0.0672757	-1.53304	1.58167	-0.674041	0.17974	0.0632585	-0.419254	-0.2666
STM1137	ycdY	molecular chaperone	-0.3436	-0.0920701	-0.412727	0.23925	-0.655933	-0.639613	-3.33087	3.86728	-0.793009	0.706056	-0.373545	-0.46408	-1.46599	-0.496406	0.478251	-0.166925	-0.903969	-0.485987	-0.71447	-0.0472054	-0.329967	0.649855	-0.279769	-1.54766	0.525928	0.423084	1.27022	-0.868018	-0.0246493	-3.25593	-4.77744	-1.30858	-0.892727	-1.10891	-1.76215	-0.120504
STM1138	ycdZ	putative inner membrane protein	0.0674475	-0.174751	-0.205857	0.390017	0.433235	-0.350372	-3.40575	1.85472	-0.55382	0.0756779	-0.612304	-0.110416	0.0296309	-0.965766	-0.925185	0.256758	0.188592	-0.15505	-0.128123	-0.137164	-0.27342	0.322398	-0.0462058	-1.29703	0.179731	0.221784	-0.60816	-0.197283	-0.139857	-3.34522	-4.77943	-1.10081	-0.67749	-0.301822	-0.0485693	0.139035
STM1139	csgG	curli production assembly/transport protein CsgG	-0.163948	0.0801256	0.0186474	0.510741	0.536272	1.08011	-0.805109	-0.516094	2.38528	-0.234956	0.277724	-0.226877	-0.111757	-0.420313	-0.202698	0.0153296	-0.173291	-0.269288	-0.282177	-0.00537985	0.025731	-0.365052	-0.280415	-0.235951	-0.316825	-0.547659	0.371018	0.306692	0.523417	-0.391865	0.0640993	2.14092	-0.78999	-0.161397	-0.379594	0.165438
STM1142	csgD	transcriptional regulator CsgD	0.482144	-0.325831	0.205366	0.164462	0.927568	-1.43934	-4.42789	3.30527	-1.60305	0.577272	-0.294534	-1.27418	-0.281009	-0.405315	-2.83653	-0.106423	0.444796	-1.29418	0.111339	-0.167078	-1.77375	-0.473809	0.16346	-3.79169	-1.23887	-0.518153	-2.12665	-0.298717	0.046713	-4.16057	-5.85544	-2.36595	-1.71472	0.503792	-0.341347	-1.63922
STM1143	csgB	curli minor subunit precursor	-0.366147	0.0171734	-0.0801782	0.711505	0.999474	-0.720684	-3.58255	-2.94238	-0.883588	-0.48755	0.354514	-0.554667	-0.738446	-0.746523	1.36978	-0.495045	-0.452551	-0.574774	-0.095282	0.0240553	-0.0312337	0.023108	-0.695868	-4.2878	0.489229	-0.0152662	0.389395	0.836855	-0.373343	-3.44162	1.77411	-1.53531	-0.997579	-0.51041	-0.846218	-3.70671
STM1144	csgA	curli major subunit	-0.0796729	-0.0509713	-0.130088	-0.345157	-0.265867	-1.1448	-4.88164	-4.24187	-1.87552	-0.323047	-0.125621	-1.54664	0.147797	-0.153059	0.016755	-0.276105	-0.24698	-1.56642	0.496865	-0.0765035	-0.00981261	-0.156026	0.155585	-0.622711	-0.357512	0.0531091	-1.31415	-0.6166	-0.354429	-4.42589	0.270298	-2.81759	2.72327	1.15554	0.796578	1.10665
STM1145	csgC	Curli assembly protein CsgC	-0.010898	-0.218739	0.503156	-0.29517	-0.390262	1.39236	-1.60969	-0.985125	1.23189	-0.894013	0.419367	1.5666	-1.14021	-1.45843	0.523705	-0.912664	-0.482058	1.54262	-0.496394	-0.428372	0.329345	-0.733842	-0.69967	-3.74079	0.824913	-0.118525	-0.193196	0.0195338	1.44171	4.71133	-3.03607	0.334802	1.10598	2.12041	1.72146	-0.507066
STM1146	ymdA	hypothetical protein	0.0743668	-0.934375	0.419767	0.342247	-0.0357417	0.548882	-2.84083	-2.23772	0.382432	-0.244676	-0.122666	0.766791	-1.17027	-1.04938	0.238247	-0.77666	-1.3953	0.704913	0.632654	0.247559	-1.85255	0.861737	0.359409	-0.373909	0.231492	0.212413	-4.29926	-0.030034	-1.77049	-2.07695	-4.2976	-0.811975	0.267244	2.688	2.47607	2.33946
STM1147	STM1147	O-acetyl-ADP-ribose deacetylase	0.000354888	-0.00813375	-0.149402	0.231335	-0.625661	-0.510816	-4.02094	-3.31492	-0.729053	0.250624	0.830599	-0.22942	-0.354347	-0.215641	-0.809337	0.0871862	0.0682287	-0.313517	0.279529	0.265631	-0.0630476	0.0456721	0.214568	-0.282103	-0.223237	0.0407638	-0.0135326	0.383737	-0.243165	1.07443	1.78751	3.25353	-0.65638	0.13118	0.0441418	0.526773
STM1148	ymdC	putative phospholipase	-0.00843063	-0.158786	0.0859607	0.268329	-0.11051	2.92178	0.0428984	0.989173	1.98956	0.0271581	-0.133344	0.827746	-0.510354	-0.442885	0.124611	-0.0231197	-0.0625159	0.741954	-0.104102	-0.121506	-0.0259237	0.0542183	-0.138868	-0.0106531	-0.130684	-0.0711431	0.301109	0.0122735	0.206219	2.9971	-1.03885	0.883342	0.728423	-0.00636004	-0.0706716	0.0511369
STM1149	mdoC	membrane protein	-0.0752547	0.103477	0.0475985	0.579045	-0.175043	0.903899	0.400955	-0.615262	3.25344	0.24141	-0.443829	-1.52035	-0.344788	-0.678937	-0.0573804	0.328961	0.356909	-1.00792	0.198879	0.0919303	-0.464768	0.0878299	-0.221051	-0.673495	0.0730238	-0.162722	-0.358159	0.331017	0.182419	0.230383	-1.19123	2.22546	3.10989	0.855298	0.711761	1.33441
STM1150	mdoG	periplasmic glucans biosynthesis protein	0.142298	0.0294362	-0.158782	-0.123748	-0.0784544	-0.276277	0.711991	-1.28701	1.6133	0.286068	-0.770774	-0.537923	-1.14665	-0.863771	-0.550523	3.55398	3.11195	0.753531	0.526397	0.236094	-0.311611	0.0683837	-0.197435	-0.113825	0.756355	0.577965	-1.03587	1.50471	1.58668	2.05359	2.74404	6.33577	3.56805	3.44185	3.37195	2.5068
STM1151	mdoH	glucan biosynthesis glucosyltransferase H	-0.0802773	0.219523	-0.110081	-0.144957	0.0415321	1.63588	0.0382546	1.03362	2.73116	0.593619	-0.552862	0.0762863	-0.831028	-0.640863	-0.529889	3.60968	3.12707	0.0744047	0.377595	0.232954	-0.331215	0.116119	-0.161761	-0.266139	0.744601	0.401268	-0.764155	1.52708	1.88584	2.86635	2.61352	5.93729	2.20607	3.48258	3.32995	2.75979
STM1152	yceK	hypothetical protein	0.101045	-0.195346	0.598343	0.63651	0.68105	-1.41503	-4.20309	-3.63223	-1.57463	0.350038	-1.55581	-1.26348	-0.404489	-0.0233295	0.353455	0.0125247	-0.0946418	-1.23361	0.0232523	-0.319124	-0.33001	0.096741	-0.262829	0.486055	0.0874887	0.43207	0.630586	0.330717	0.621956	-4.00308	2.27174	-1.8781	-1.73785	-0.475161	-0.571901	0.264585
STM1153	msyB	secY/secA suppressor protein	0.190913	-0.0465192	0.0200691	0.544365	0.404548	0.690856	1.04384	1.5983	3.06168	-0.120573	-0.0644438	0.923598	-0.26834	-0.644632	0.360263	-0.900153	-0.378036	0.912678	0.150602	0.382954	0.190169	-0.16423	-0.455826	0.275101	0.0844284	0.318531	0.602043	-0.267018	-0.401532	1.38102	-0.659515	-0.233259	0.305618	-0.126201	-0.0930037	-0.78462
STM1154	yceE	multidrug transporter subunit MdtG	0.0142898	-0.0546484	0.126961	-0.244708	-0.00263701	-0.60358	1.00165	0.196071	-0.820811	0.118728	0.0319565	-0.368653	-0.512442	-0.477683	0.194371	0.0769155	-0.0167033	-0.354472	-0.094077	-0.0894153	-0.40237	-0.213254	-0.141032	0.193753	0.173811	0.046138	-0.351338	-0.0513135	-0.283115	1.25745	-0.526348	2.62274	1.80576	0.0538864	0.378324	-0.16858
STM1156	yceA	hypothetical protein	0.102752	-0.42364	0.36203	0.357817	0.0786347	-1.34696	1.27799	-0.743206	-1.56567	0.212183	0.500168	-1.11596	-0.19002	-0.149205	-0.190079	-0.0472912	0.180918	-1.12657	0.25804	0.440123	-0.616686	-0.234023	-0.229321	0.4891	-0.151499	-0.0738785	-1.13433	0.276193	-0.423618	-4.23466	0.968287	4.49004	-0.0275896	-0.112169	0.211999	-1.2976
STM1158	STM1158	cytochrome B	0.065242	-0.0664172	0.0805588	0.224774	0.391082	0.602767	-1.71206	-2.02614	0.389736	0.391659	-0.382127	0.833039	-0.438466	-0.0181801	0.362906	0.552974	0.401479	0.822684	-0.136371	-0.233472	-0.080095	0.262548	0.341085	-0.199537	-0.210209	0.143124	0.510125	0.467523	0.272395	0.0316768	-1.46673	3.23112	0.26194	0.306521	0.00525945	-1.19786
STM1159	yceO	DUF2770 domain-containing protein	0.553808	-0.346583	-0.23891	-0.217122	0.366737	-1.41807	-4.0067	-3.53406	-1.58822	0.6838	-1.10882	-1.27706	-0.523355	-0.704309	-0.382503	-0.0298736	0.0942044	-1.24719	-0.136089	-0.255489	0.228808	-0.115352	-0.0137521	-0.476432	0.239493	-0.134201	0.5726	0.0735611	0.589682	-0.593602	-5.36642	-1.64213	-1.69462	-2.14092	-0.952992	-1.19476
STM1160	solA	N-methyltryptophan oxidase	0.14647	0.0273399	-0.120256	0.57794	0.188455	0.106168	0.625304	0.039569	-0.106933	0.175913	0.104272	0.31394	-0.30739	-0.232605	-0.0119075	0.281229	0.629521	0.32002	0.206778	0.152465	0.000179479	0.0863778	0.0516093	-0.169104	0.309397	-0.0417406	-0.630742	0.37664	0.376748	1.51983	-0.609909	-0.564048	4.15082	0.479299	0.362196	1.00026
STM1161	yceP	transcriptional regulator	-0.0958883	-0.0277955	0.167035	-0.115065	0.160106	0.868192	0.529479	-4.35809	-1.42136	0.228326	-0.0412517	-1.00587	-0.490495	0.0927851	1.2853	-0.186607	0.139965	-1.00562	0.202974	0.290052	0.689177	0.417667	-0.0536801	1.10802	0.351326	0.106807	-0.0786482	0.254718	0.250454	-4.0251	-6.20958	-2.26518	-1.54457	0.539191	1.23706	0.487339
STM1162	dinI	DNA damage-inducible protein I	0.0910593	-0.363507	-0.277414	-1.43885	0.118513	-1.63581	-4.19706	-3.77261	-1.7956	0.516068	-0.464747	-1.49987	-1.26956	-0.149418	0.832272	0.0206637	-0.125276	-1.48107	-0.302779	-0.108026	-1.78043	-0.173605	-0.426451	-0.0018705	0.160951	-0.32577	1.43716	-0.724127	0.20069	-4.15502	-5.55577	6.33991	-1.90215	0.848908	-0.967634	-0.966389
STM1163	pyrC	dihydroorotase	-0.0105909	0.127439	-0.0809825	0.0183167	0.0736752	1.37887	1.6982	1.55085	1.87029	0.0210566	-0.0462203	0.015685	-0.632972	-0.581946	-0.661554	-0.683838	-0.285252	0.0105722	-0.0198947	0.0304286	-0.475061	-0.0243876	-0.230564	0.143853	0.0182056	-0.110335	-0.936608	0.102801	0.118403	2.4199	0.586466	1.28919	1.93237	0.539782	0.492898	-0.490372
STM1164	yceB	hypothetical protein	0.243068	0.075529	-0.0428099	0.379906	0.1723	-0.524469	0.596199	1.73093	-0.728177	0.0352444	-0.264582	-0.341333	-0.519743	-0.1268	0.375459	-0.0567395	-0.15829	-0.340098	0.148813	0.121971	0.114425	0.0874552	0.0130856	-0.241005	0.0954685	0.0479279	0.26764	-0.387044	-0.390983	-1.77412	-0.377271	2.22269	-0.853806	0.278675	0.26169	0.243492
STM1165	grxB	glutaredoxin, GrxB family	0.251069	-0.0959721	0.051211	0.214676	-0.930721	2.61899	2.17245	-3.14613	-0.241491	-0.0494473	0.209278	0.168085	-0.731849	-0.0669315	-0.311854	0.0400305	-0.121915	0.163589	-0.0597162	0.0673136	0.213136	0.0465891	-0.258735	0.354406	0.0364272	0.0398579	0.898612	-0.111451	-0.234133	-1.13365	-4.92286	3.17221	0.23871	0.837113	0.686423	0.0320402
STM1166	yceL	MFS transporter	0.108366	-0.115908	0.201856	0.150712	-0.107948	2.08758	-1.73407	0.401004	4.24015	-0.15388	0.0910852	0.7489	-0.627682	-0.228514	0.472118	0.181603	0.236392	0.749464	0.05794	0.0942236	0.420271	-0.0472579	0.0509848	0.182685	-0.120306	-0.0717706	0.0042242	0.0271971	-0.0281481	1.00631	-4.24372	-0.449041	0.218736	0.00132594	0.101556	-0.379813
STM1167	rimJ	ribosomal protein S5 alanine N-acetyltransferase	-0.181881	-0.262569	0.305784	0.224026	-0.139994	1.00058	-0.350863	-1.54461	3.6062	0.344927	0.174458	1.22324	-0.367568	0.0203587	0.922879	0.114246	0.431789	1.21636	0.188425	-0.261089	-0.499249	-0.0296552	0.417401	0.447406	-0.0185815	0.158128	1.10263	0.494251	0.962583	1.00565	-0.863046	0.385773	0.68171	-0.391801	0.0662399	-0.699066
STM1168	yceH	DUF480 domain-containing protein	-0.0896054	-0.0804081	0.167856	-0.155926	-1.1128	-0.63728	1.13772	2.77868	-0.794455	-0.417843	-0.69377	-0.411879	-0.983045	-0.936426	-0.469312	-0.586304	-0.274406	-0.421943	-0.549531	-0.251927	0.0684191	-0.0304765	-0.190854	1.25518	0.234939	0.232663	-0.359584	-0.774932	-0.107573	3.41774	1.62697	3.62547	-0.953923	-0.320294	-1.19527	-0.376449
STM1169	mviM	virulence factor MviM	-0.042394	0.0329435	0.050816	-0.12096	-0.17704	1.21147	1.59369	0.31907	1.21803	-0.0932004	0.372527	1.43744	-0.182129	-0.334448	0.473162	0.205234	0.179749	1.37732	0.044509	-0.0343531	0.0389997	-0.142201	-0.0355192	-0.234624	-0.0920491	0.0836915	0.159831	-0.317128	-0.0523748	1.13494	-0.166439	0.489305	2.13103	0.0368651	-0.223367	0.175272
STM1171	flgN	flagellar biosynthesis protein FlgN	-0.273934	-0.0506815	-0.257435	0.646252	0.539584	3.11565	-0.324728	2.42434	0.843279	0.0906102	-0.236647	1.23112	-0.550548	-0.282287	0.532063	0.887606	0.728357	1.23041	-0.0199297	0.355391	-0.305353	0.475762	-0.105781	-0.0176959	-0.224004	0.0725685	-0.499564	0.183031	0.134851	-1.65066	-3.44868	3.84499	0.709897	2.67421	2.24343	1.96285
STM1173	flgA	flagella basal body P-ring formation protein FlgA	0.388542	0.544032	-0.363514	0.629624	1.14587	-0.598787	-3.8985	-3.29602	1.05301	0.344498	0.10484	-0.35918	-0.281488	0.237516	-0.362226	1.30694	0.951512	4.96262	0.383815	0.545763	0.420101	-0.118115	-0.0243868	0.614615	0.015206	-0.0870027	0.518628	0.242333	0.41648	4.43034	-5.14505	4.06453	-0.560005	2.50493	2.83639	3.17311
STM1174	flgB	flagellar basal body rod protein FlgB	0.194772	0.0881091	-0.196264	0.598608	-0.165989	2.8837	0.723659	1.51726	2.75991	0.441571	-0.108256	0.810453	-0.355976	-0.193005	0.3664	1.29354	0.76055	0.809465	0.689333	0.316105	0.179689	-0.000235567	0.425418	0.355033	0.0891068	0.1379	-0.406831	-0.219255	-0.219849	-0.635362	-0.148832	3.74934	4.04225	2.70682	2.8385	3.29038
STM1175	flgC	flagellar basal body rod protein FlgC	0.303789	-0.167714	-0.043217	0.0637238	-0.538257	1.77232	-1.64952	1.15595	1.61869	-0.0617378	-0.968374	1.96776	-1.25703	-1.01353	0.380024	0.632969	0.533546	1.97696	0.127752	-0.143976	0.479789	0.32199	0.382535	1.25448	-0.453303	0.60201	-0.537217	-0.196499	0.301114	-0.993609	1.48491	0.861209	1.45387	3.22727	3.1566	3.11431
STM1176	flgD	flagellar basal body rod modification protein	0.00200394	0.31466	-0.337228	0.806461	0.420448	0.321551	0.959762	0.342959	3.49211	0.657994	0.296309	0.542397	-0.33342	-0.521981	-0.0559587	0.406634	0.172971	0.544769	0.507058	0.395982	1.23327	0.159649	0.277375	0.884132	0.157953	0.487881	0.189202	-0.0906014	-0.235063	2.75649	0.560139	4.94121	0.38718	3.25048	3.16426	2.47312
STM1177	flgE	flagellar hook protein FlgE	0.0587048	0.000378717	0.0263548	0.531363	0.127253	-0.966586	1.74491	-0.290492	5.22003	0.195229	-0.144322	-0.747384	-0.551936	-0.302141	0.329687	1.32832	0.859149	2.30246	0.581891	0.420877	0.236467	0.26031	0.201599	0.891501	0.494642	0.366532	0.67324	0.0054041	0.371873	-0.786808	-0.143691	1.73278	-0.193902	3.44791	2.98885	3.82147
STM1178	flgF	flagellar biosynthesis protein FlgF	0.23045	0.133266	-0.12671	-0.488396	0.252192	2.5211	2.15267	1.59474	3.25372	0.507646	0.207196	-1.23094	-0.152195	-0.171386	0.885346	1.26512	0.642618	-1.20813	0.56164	0.40133	1.05754	0.56869	0.208411	1.24875	0.446285	0.574329	1.32041	-0.129397	-0.261302	0.575202	1.09522	3.21131	3.49267	3.38912	3.43134	3.64583
STM1179	flgG	flagellar basal-body rod protein FlgG	0.365243	-0.0383821	-0.177612	-0.0373082	0.114593	1.59594	0.297716	-3.27322	4.7221	0.64312	0.0824377	-0.278657	-0.520542	-0.34139	-0.131554	1.46199	1.08785	-0.266483	0.803928	0.811098	0.593872	0.485872	0.427647	1.11358	0.447146	0.425466	1.19129	0.236115	-0.042485	-0.573005	-2.41675	3.92949	1.37926	3.36881	3.15753	3.08368
STM1180	flgH	flagellar basal body L-ring protein	-0.0892799	-0.130388	-0.0699377	0.471427	0.00677926	-0.824301	1.43438	0.804884	2.53721	0.184116	-0.231863	-0.608235	-0.589307	-0.26758	0.0545429	1.33948	0.933556	3.84265	0.594266	0.569844	0.454228	0.175064	0.419007	0.532566	0.293782	0.348035	-0.361456	-0.150845	0.0781789	0.858843	0.608547	-1.44918	1.27382	3.34948	3.0835	2.85101
STM1181	flgI	flagellar biosynthesis protein FlgA	0.103007	0.0848893	-0.193673	0.283968	-0.0905457	-0.687451	1.93207	0.535289	1.22615	0.791158	0.0752941	-0.474201	0.0931101	-0.0584838	-0.384024	1.09263	1.04113	1.79872	0.616711	0.539737	0.0626924	0.09335	0.321192	-0.0949005	-0.0174284	0.14321	0.454785	0.128272	0.0612755	1.80089	-0.323069	-1.49822	0.592869	3.12717	2.76739	3.07552
STM1182	flgJ	flagellar rod assembly protein/muramidase FlgJ	0.189183	0.416441	-0.362278	0.210739	-0.254272	0.168702	-3.51638	-2.86614	0.0355469	-1.13858	-0.593284	0.385977	-0.820522	-0.994681	-0.521376	1.31954	0.919857	0.380632	-0.222609	0.0613788	-0.455836	0.364037	0.342067	-0.112903	-0.194805	-0.315087	-0.273873	-0.0802753	-0.404071	-2.48637	1.24264	-0.911099	0.777366	2.91945	2.79472	2.24222
STM1183	flgK	flagellar hook-associated protein FlgK	-0.0122534	-0.00280009	-0.0494878	0.537169	0.469122	1.43566	-1.3268	1.28474	2.34936	0.123027	-0.51161	0.700954	-0.396927	-0.109955	0.319207	1.40449	1.19268	0.693413	0.337701	0.225726	0.025204	-0.160619	-0.0502235	0.619148	-0.202296	0.131441	-0.603323	0.12874	-0.0167396	0.0147344	0.25932	3.4381	3.74252	2.74451	2.3928	2.82457
STM1184	flgL	flagellar hook-filament junction protein FlgL	0.216963	-0.272251	0.37861	-0.326573	0.386028	2.14043	-1.8004	-1.09854	2.03437	-0.68751	-0.105837	2.39728	-0.583512	0.021658	-0.0804025	0.911324	0.6605	2.38414	-0.338569	-0.913286	0.139787	-0.332822	-0.326314	0.850952	-0.545077	-0.311953	0.924952	0.29448	-0.277481	-0.557702	-2.92667	0.755113	1.88246	2.42634	2.30261	2.97517
STM1187	rluC	23S rRNA pseudouridine(955/2504/2580) synthase	0.178697	-0.184326	0.0724832	-0.516706	-0.0831516	0.747891	1.57957	-2.36213	1.13713	-0.066432	0.224117	0.514718	-0.5918	-0.303067	-0.495494	0.799841	0.378219	1.91762	-0.275344	-0.332318	-0.267399	-0.0918999	-0.445699	0.324145	-0.0189401	-0.0389212	-0.0434075	-0.138392	0.0842578	-1.07556	1.67468	2.43279	0.0326156	0.0739047	-0.170966	0.378769
[truncated: 2,738 more rows]

## Sheet: BarSeq BW25113
sysName	gene_name	desc	set34IT065 Time0	set34IT066 Time0	set34IT067 Time0	set34IT073 Ffm_phage 8.75 MOI	set34IT087 Ffm_phage 8.75 MOI	set34IT094 Ffm_phage 10 MOI; agar plate assay	set34IT079 6F2_phage 15 MOI	set34IT086 6F2_phage 15 MOI	set34IT092 6F2_phage 10 MOI; agar plate assay	set34IT093 Br60_phage 10 MOI; agar plate assay
[truncated: 3,789 more rows]
