# Supplementary material for: The genetic basis of phage susceptibility, cross-resistance and host-range in Salmonella
Source: Microbiology (Reading). 2021 Dec 15;167(12):001126. doi: 10.1099/mic.0.001126 (PMC8744999; doi:10.1099/mic.0.001126)
Supplement: Supplementary material 5 [file mic-167-1126-s005.xlsx]

## Sheet: Overview
Dataset S4
This file contains fitness data for genes inferred to be important to Salmonella phage-host interactions.
Aji_GE_EIP16 Phage	Fitness data for important genes against phage Aji_GE_EIP16 infection after analysis and manual curation. Column headers provide brief details on genes and fitness experiments (see Dataset S2 for more experimental information).
Br60 Phage (MS1868)	Fitness data for important genes in MS1868 against phage Br60 infection after analysis and manual curation. Column headers provide brief details on genes and fitness experiments (see Dataset S2 for more experimental information). Because Br60 can not infect wild-type Salmonella, but can infect rough mutants, important genes are negative and reflect sensitivity.
Br60 Phage (BW25113)	Fitness data for important genes in BW25113 against phage Br60 infection after analysis and manual curation. Column headers provide brief details on genes and fitness experiments (see Dataset S2 for more experimental information).
Chi Phage	Fitness data for important genes against phage Chi infection after analysis and manual curation. Column headers provide brief details on genes and fitness experiments (see Dataset S2 for more experimental information).
FelixO1 Phage	Fitness data for important genes against phage FelixO1 infection after analysis and manual curation. Column headers provide brief details on genes and fitness experiments (see Dataset S2 for more experimental information).
Ffm Phage (MS1868)	Fitness data for important genes in MS1868 against phage Ffm infection after analysis and manual curation. Column headers provide brief details on genes and fitness experiments (see Dataset S2 for more experimental information). Because Br60 can not infect wild-type Salmonella, but can infect rough mutants, important genes are negative and reflect sensitivity.
Ffm Phage (BW25113)	Fitness data for important genes in BW25113 against phage Ffm infection after analysis and manual curation. Column headers provide brief details on genes and fitness experiments (see Dataset S2 for more experimental information).
P22Lys Phage	Fitness data for important genes against phage P22Lys infection after analysis and manual curation. Column headers provide brief details on genes and fitness experiments (see Dataset S2 for more experimental information).
Reaper_GE_8C2 Phage	Fitness data for important genes against phage Reaper_GE_8C2 infection after analysis and manual curation. Column headers provide brief details on genes and fitness experiments (see Dataset S2 for more experimental information).
S16 Phage	Fitness data for important genes against phage S16 infection after analysis and manual curation. Column headers provide brief details on genes and fitness experiments (see Dataset S2 for more experimental information).
Savina_GE_6H2 Phage	Fitness data for important genes against phage Savina_GE_6H2 infection after analysis and manual curation. Column headers provide brief details on genes and fitness experiments (see Dataset S2 for more experimental information).
Shishito_GE_6F2 Phage (MS1868)	Fitness data for important genes in MS1868 against phage Shishito_GE_6F2 infection after analysis and manual curation. Column headers provide brief details on genes and fitness experiments (see Dataset S2 for more experimental information). Because Br60 can not infect wild-type Salmonella, but can infect rough mutants, important genes are negative and reflect sensitivity.
Shishito_GE_6F2 Phage (BW25113)	Fitness data for important genes in BW25113 against phage Shishito_GE_6F2 infection after analysis and manual curation. Column headers provide brief details on genes and fitness experiments (see Dataset S2 for more experimental information).
SP6 Phage	Fitness data for important genes against phage SP6 infection after analysis and manual curation. Column headers provide brief details on genes and fitness experiments (see Dataset S2 for more experimental information).

## Sheet: Aji_GE_EIP16 Phage
sysName	gene_name	desc	set6IT043 EIP16_phage 15 MOI	set6IT050 EIP16_phage 15 MOI	set6IT009 EIP16_phage 10 MOI; agar plate assay	Type
STM2520	yfgL	outer membrane protein assembly factor BamB	2.94676	5.07425	11.1259	Other
STM4411	ytfP	gamma-glutamylcyclotransferase	3.03094	7.06605	3.6795	Other
STM2432	ptsI	phosphoenolpyruvate--protein phosphotransferase	3.21152	6.22901	10.8259	Other
STM0390	aroM	AroM protein	3.71871	7.86276	6.54889	Other
STM3913	gppA	guanosine-5'-triphosphate,3'-diphosphate pyrophosphatase	3.89376	6.68734	5.39314	Secondary Messenger
STM1889	msbB	lipid A biosynthesis (KDO)2-(lauroyl)-lipid IVA acyltransferase	4.79123	10.5723	0	Other
STM2232	oafA	acyltransferase	4.80134	8.16925	4.39992	O-Antigen
STM0448	clpP	ATP-dependent Clp endopeptidase, proteolytic subunit ClpP	4.86686	7.52899	8.44827	Other
STM3481	trpS	tryptophan--tRNA ligase	4.91024	8.86804	6.26111	Other
STM3328	arcB	two-component sensor histidine kinase ArcB	4.95996	8.51941	5.76551	Transcriptional Regulation
STM0982	himD	integration host factor subunit beta	5.14638	5.83333	9.72619	Transcriptional Regulation
STM3874	gidA	tRNA uridine-5-carboxymethylaminomethyl(34) synthesis enzyme MnmG	5.16287	8.24656	8.05239	Other
STM2337	ackA	acetate kinase	5.17353	8.70027	9.07499	Other
STM1692	sapA	peptide ABC transporter substrate-binding protein SapA	5.51188	7.88282	8.51991	Other
STM4005	glnG	nitrogen regulation protein NR(I)	5.85474	8.86455	10.7811	Transcriptional Regulation
STM2338	pta	phosphate acetyltransferase	5.97539	8.28601	8.06704	Other
STM0450	lon	endopeptidase La	5.99928	0	14.3672	Other
STM3322	ptsN	PTS sugar transporter subunit IIA	6.10475	8.38311	8.18542	Other
STM4006	glnL	sensory histidine kinase	6.1914	8.5999	9.95461	Transcriptional Regulation
STM3511	yhgI	Fe-S biogenesis protein NfuA	6.35786	8.83516	11.7435	Other
STM3939	cyaA	adenylate cyclase	6.48205	8.68902	6.63144	Secondary Messenger
STM1339	himA	integration host factor subunit alpha	6.96122	9.06121	8.41705	Transcriptional Regulation
STM3466	crp	transcriptional regulator Crp	7.37969	10.8112	7.04507	Transcriptional Regulation
STM1693	sapB	antimicrobial peptide ABC transporter permease SapB	7.70154	11.2182	13.7672	Other
STM3320	rpoN	RNA polymerase factor sigma-54	7.70695	9.71529	11.9371	Transcriptional Regulation
STM0214	glnD	[protein-PII] uridylyltransferase	7.779	10.9903	12.3071	Other
STM1197	fabF	beta-ketoacyl-[acyl-carrier-protein] synthase II	7.81889	11.1651	10.9207	Other
STM0585	fepA	outer membrane receptor protein	7.97291	10.2873	15.2432	Siderophore Utilization
STM1694	sapC	antimicrobial peptide ABC transporter permease SapC	8.57735	11.3478	12.0744	Other
STM3409	trkA	Trk system potassium transport protein TrkA	8.68242	11.7006	12.3721	Other
STM1696	sapF	peptide ABC transporter ATP-binding protein	8.95029	12.3487	13.2968	Other
STM0152	aceE	pyruvate dehydrogenase (acetyl-transferring), homodimeric type	9.20492	12.608	12.2025	Other
STM0153	aceF	pyruvate dehydrogenase complex dihydrolipoyllysine-residue acetyltransferase	9.29359	12.2459	12.0192	Other
STM3986	trkH	potassium transporter	9.91611	12.2887	13.499	Other

## Sheet: Br60 Phage (MS1868)
sysName	gene_name	desc	set6IT047 Br60_phage 15 MOI	set6IT054 Br60_phage 15 MOI	set6IT007 Br60_phage 10 MOI; agar plate assay	Type
STM3718	rfaI	lipopolysaccharide 1,3-galactosyltransferase	-0.458874	-2.03931	-8.16705	Core LPS
STM4125	oxyR	DNA-binding transcriptional regulator OxyR	-0.243752	-0.00199142	-7.41471	Transcriptional Regulation
STM3999	polA	DNA polymerase I	-6.29261	-5.17698	-5.32443	Other
STM3511	yhgI	Fe-S biogenesis protein NfuA	0.431702	-0.319404	-5.13596	Other
STM0153	aceF	pyruvate dehydrogenase complex dihydrolipoyllysine-residue acetyltransferase	-0.0572329	-0.674955	-5.09233	Other
STM0248	yaeD	D-glycero-beta-D-manno-heptose-1,7-bisphosphate 7-phosphatase	0.0743204	0.458745	-4.89571	Core LPS
STM0152	aceE	pyruvate dehydrogenase (acetyl-transferring), homodimeric type	-0.761769	-0.534953	-4.86019	Other
STM1696	sapF	peptide ABC transporter ATP-binding protein	1.15063	0.957138	-4.82212	Other
STM4598	arcA	OmpR family response regulator ArcA	-1.90375	-3.9887	-4.73435	Transcriptional Regulation
STM0449	clpX	ATP-dependent protease ATP-binding subunit ClpX	0.0116055	-0.633989	-4.71458	Other
STM3874	gidA	tRNA uridine-5-carboxymethylaminomethyl(34) synthesis enzyme MnmG	-0.800695	-0.644294	-4.69374	Other
STM3481	trpS	tryptophan--tRNA ligase	0.1833	0.127443	-4.68529	Other
STM3986	trkH	potassium transporter	1.12898	0.676993	-4.54376	Other
STM0088	apaH	bis(5'-nucleosyl)-tetraphosphatase (symmetrical)	-0.85993	-1.73464	-4.33018	Other
STM3200	rfaE	bifunctional heptose 7-phosphate kinase/heptose 1-phosphate adenyltransferase	-5.15622	-5.41216	-4.31376	Core LPS
STM4579	radA	DNA repair protein RadA	-0.147206	0.203999	-4.16138	Other
STM0957	cydD	cysteine/glutathione ABC transporter permease/ATP-binding protein CydD	-1.17688	-1.26295	-4.08446	Other
STM2351	hisP	histidine and lysine/arginine/ornithine transport protein	-0.723979	-0.638015	-4.06814	Other
STM3843	trmE	tRNA uridine-5-carboxymethylaminomethyl(34) synthesis GTPase MnmE	-0.324226	-0.581952	-4.03824	Other
STM2368	truA	tRNA pseudouridine(38-40) synthase TruA	0.436062	0.143967	-4.01537	Other
STM3320	rpoN	RNA polymerase factor sigma-54	-0.426831	-1.34123	-3.8801	Transcriptional Regulation
STM2662	rluD	23S rRNA pseudouridine(1911/1915/1917) synthase	-0.766047	-0.82938	-3.79723	Other
STM0831	dps	DNA starvation/stationary phase protection protein Dps	-0.193312	0.278461	-3.77904	Other
STM0034	STM0034	hypothetical protein	-0.283218	0.275252	-3.68456	Other
STM0214	glnD	[protein-PII] uridylyltransferase	0.25845	0.201115	-3.63455	Transcriptional Regulation
STM3926	wzxE	O-antigen translocase	-0.272987	-0.378102	-3.62578	O-Antigen
STM4360	miaA	tRNA (adenosine(37)-N6)-dimethylallyltransferase MiaA	-2.80971	-2.23805	-3.61639	Other
STM3486	aroB	3-dehydroquinate synthase	0.861652	0.356635	-3.58364	Other
STM0956	cydC	cysteine/glutathione ABC transporter ATP-binding protein/permease CydC	-0.621109	-1.2346	-3.58332	Other
STM2432	ptsI	phosphoenolpyruvate--protein phosphotransferase	1.40967	0.502445	-3.57464	Other
STM2496	yfgE	DnaA regulatory inactivator Hda	-0.310519	-0.0574078	-3.4234	Other
STM0448	clpP	ATP-dependent Clp endopeptidase, proteolytic subunit ClpP	0.258759	-0.190364	-3.41815	Other
STM3483	rpe	ribulose-phosphate 3-epimerase	-1.00013	-0.454656	-3.32363	Other
STM2511	guaB	IMP dehydrogenase	-0.473372	-0.47962	-3.26819	Other
STM1833	STM1833	hypothetical protein	-0.356175	-0.0198729	-3.17633	Other
STM0090	ksgA	16S rRNA (adenine(1518)-N(6)/adenine(1519)-N(6))- dimethyltransferase	-0.768137	-0.312427	-3.13146	Other
STM3722	rfaG	glucosyltransferase I RfaG	-3.70377	-3.31722	-3.11877	Core LPS
STM3714	rfaK	UDP-glucose--(glucosyl)LPS alpha-1,2-glucosyltransferase	-6.52574	-6.72904	0.750618	Core LPS

## Sheet: Br60 Phage (BW25113)
sysName	gene_name	desc	set34IT093 Br60_phage 10 MOI; agar plate assay		Type
b3781	trxA	thioredoxin 1 (VIMSS)	14.4065	4	Other

## Sheet: Chi Phage
sysName	gene_name	desc	set6IT038 Chi_phage 15 MOI	set6IT052 Chi_phage 15 MOI	set6IT008 Chi_phage 10 MOI; agar plate assay	Type
STM3493	mrcA	peptidoglycan synthetase	1.7272	1.61937	2.18519	Other
STM1622	ydcG	glucan biosynthesis protein D	2.03782	2.01205	1.77147	Other
STM1915	cheZ	protein phosphatase CheZ	2.04415	2.37026	2.34571	Motility
STM3056	visC	FAD-dependent 2-octaprenylphenol hydroxylase	2.06406	1.93206	2.21866	Other
STM3475	nirD	nitrite reductase small subunit	2.07707	2.42702	2.42269	Other
STM0190	mrcB	penicillin-binding protein 1B	2.10825	2.02238	2.07918	Other
STM4567	deoC	2-deoxyribose-5-phosphate aldolase	2.14752	2.09997	2.44366	Other
STM2501	ppk	RNA degradosome polyphosphate kinase	2.21462	2.2025	1.72085	Other
STM3919	wzzE	polysaccharide chain length modulation protein	2.25936	2.21441	2.50149	Other
STM3963	yigM	EamA family transporter	2.27193	1.8994	2.0194	Other
STM3284	truB	tRNA pseudouridine(55) synthase TruB	2.30108	2.09894	2.00717	Other
STM3716	rfaY	heptose kinase	2.32066	2.21964	2.1708	Core LPS
STM0118	fruR	DNA-binding transcriptional regulator FruR	2.33178	2.29171	0.839382	Transcriptional Regulation
STM0092	surA	peptidylprolyl isomerase SurA	2.39441	2.13458	1.96879	Other
STM1184	flgL	flagellar hook-filament junction protein FlgL	2.42634	2.30261	2.97517	Motility
STM3108	yggL	hypothetical protein	2.44528	2.29874	2.17645	Other
STM3502	ompR	two-component system response regulator OmpR	2.45104	2.29067	1.92281	Transcriptional Regulation
STM3497	yrfH	heat-shock protein	2.45423	2.37774	2.2027	Other
STM0461	mdlB	multidrug ABC transporter permease/ATP-binding protein	2.47258	2.64226	2.1569	Other
STM0163	STM0163	4-hydroxythreonine-4-phosphate dehydrogenase PdxA	2.4952	2.51799	1.05536	Other
STM1173	flgA	flagella basal body P-ring formation protein FlgA	2.50493	2.83639	3.17311	Motility
STM0460	mdlA	multidrug ABC transporter permease/ATP-binding protein	2.53232	2.467	1.89146	Other
STM3098	STM3098	putative transcriptional regulator	2.5922	2.37728	2.87659	Transcriptional Regulation
STM3975	tatC	twin arginine-targeting protein translocase TatC	2.61589	2.88204	1.7388	Other
STM1753	hnr	two-component system response regulator RssB	2.61785	2.36893	1.4134	Transcriptional Regulation
STM1266	STM1266	putative transcriptional regulator	2.62556	2.84646	1.98076	Transcriptional Regulation
STM4536	STM4536	PTS mannose/fructose/sorbose transporter subunit IIB	2.64883	2.57583	2.64685	Other
STM0420	pgpA	phosphatidylglycerophosphatase A	2.67138	2.81065	2.5927	Other
STM1171	flgN	flagellar biosynthesis protein FlgN	2.67421	2.24343	1.96285	Motility
STM4473	yjgM	GNAT family N-acetyltransferase	2.67936	2.39948	4.04256	Other
STM3375	yhdA	RNase E specificity factor CsrD	2.70439	2.57818	2.51033	Other
STM1174	flgB	flagellar basal body rod protein FlgB	2.70682	2.8385	3.29038	Motility
STM3926	wzxE	O-antigen translocase	2.723	2.60051	1.05853	Other
STM1183	flgK	flagellar hook-associated protein FlgK	2.74451	2.3928	2.82457	Motility
STM2544	yfhP	Fe-S cluster assembly transcriptional regulator IscR	2.76142	2.70492	3.01655	Transcriptional Regulation
STM3927	STM3927	4-alpha-L-fucosyltransferase	2.77162	2.57165	0.865722	Other
STM3486	aroB	3-dehydroquinate synthase	2.78534	2.67622	0.631925	Other
STM3914	rhlB	ATP-dependent RNA helicase RhlB	2.81943	2.6792	1.94133	Other
STM3511	yhgI	Fe-S biogenesis protein NfuA	2.82126	2.55035	0	Other
STM1358	aroD	3-dehydroquinate dehydratase	2.82427	2.70959	-0.346907	Other
STM3370	cafA	ribonuclease E/G	2.84018	2.62939	1.46626	Other
STM2818	gshA	glutamate--cysteine ligase	2.86668	2.91291	1.15503	Other
STM3130	STM3130	DNA recombination protein	2.89276	2.76534	3.14133	Other
STM1182	flgJ	flagellar rod assembly protein/muramidase FlgJ	2.91945	2.79472	2.24222	Motility
STM1960	fliD	flagellar filament-capping protein FliD	2.92725	2.42089	2.11502	Motility
STM1959	fliC	flagellin	2.92886	2.68775	3.00668	Motility
STM3401	aroE	shikimate dehydrogenase	2.996	2.95671	0.636653	Other
STM4006	glnL	sensory histidine kinase	3.08613	3.04444	1.85153	Transcriptional Regulation
STM1922	motB	flagellar motor protein MotB	3.09937	2.62413	2.07634	Motility
STM2387	sixA	phosphohistidine phosphatase SixA	3.10336	3.08336	0.461204	Other
STM1181	flgI	flagellar biosynthesis protein FlgA	3.12717	2.76739	3.07552	Motility
STM3742	spoT	bifunctional GTP diphosphokinase/guanosine-3',5'-bis(diphosphate) 3'-diphosphatase	3.12902	2.70231	2.32739	Secondary Messenger
STM1914	flhB	flagellar biosynthesis protein FlhB	3.14062	2.99367	3.11878	Motility
STM4005	glnG	nitrogen regulation protein NR(I)	3.16179	2.82051	2.07443	Transcriptional Regulation
STM1972	fliI	flagellum-specific ATP synthase FliI	3.17486	3.11108	3.03017	Motility
STM4411	ytfP	gamma-glutamylcyclotransferase	3.17994	3.2369	0.425589	Other
STM3925	wecE	dTDP-4-amino-4,6-dideoxygalactose transaminase	3.20031	3.07553	1.25528	Other
STM1693	sapB	antimicrobial peptide ABC transporter permease SapB	3.20984	2.38565	-0.458566	Other
STM0248	yaeD	D-glycero-beta-D-manno-heptose-1,7-bisphosphate 7-phosphatase	3.21028	2.74012	-1.6021	Core LPS
STM1981	fliR	flagellar biosynthetic protein FliR	3.21896	3.31554	3.68776	Motility
STM1175	flgC	flagellar basal body rod protein FlgC	3.22727	3.1566	3.11431	Motility
STM1913	flhA	flagellar biosynthesis protein FlhA	3.23232	3.00655	3.65518	Motility
STM1176	flgD	flagellar basal body rod modification protein	3.25048	3.16426	2.47312	Motility
STM4101	metL	bifunctional aspartate kinase/homoserine dehydrogenase II	3.25706	3.3237	1.11334	Other
STM1956	fliA	RNA polymerase sigma factor FliA	3.27237	3.18962	2.34536	Motility
STM1980	fliQ	flagellar export apparatus protein FliQ	3.28882	2.72272	3.5127	Motility
STM1975	fliL	flagellar basal body-associated protein FliL	3.31351	3.16598	3.52008	Motility
STM3997	dsbA	protein disulfide oxidoreductase DsbA	3.33622	3.12498	2.7029	Other
STM1180	flgH	flagellar basal body L-ring protein	3.34948	3.0835	2.85101	Motility
STM3913	gppA	guanosine-5'-triphosphate,3'-diphosphate pyrophosphatase	3.36254	3.16988	2.21128	Secondary Messenger
STM1179	flgG	flagellar basal-body rod protein FlgG	3.36881	3.15753	3.08368	Motility
STM1970	fliG	flagellar motor switch protein FliG	3.38112	3.25116	2.90331	Motility
STM1178	flgF	flagellar biosynthesis protein FlgF	3.38912	3.43134	3.64583	Motility
STM1925	flhD	regulator of flagellar biosynthesis	3.42148	2.91029	3.228	Motility
STM1969	fliF	flagellar M-ring protein FliF	3.42223	3.57228	3.20838	Motility
STM1150	mdoG	periplasmic glucans biosynthesis protein	3.44185	3.37195	2.5068	Other
STM1177	flgE	flagellar hook protein FlgE	3.44791	2.98885	3.82147	Motility
STM1979	fliP	flagellar biosynthetic protein FliP	3.45303	3.26728	3.49425	Motility
STM1968	fliE	flagellar hook-basal body complex protein FliE	3.45624	3.17894	2.25186	Motility
STM1924	flhC	regulator of flagellar biosynthesis	3.47239	3.31153	2.70266	Motility
STM1151	mdoH	glucan biosynthesis glucosyltransferase H	3.48258	3.32995	2.75979	Other
STM1977	fliN	flagellar motor switch protein FliN	3.505	3.77932	4.09769	Motility
STM3723	rfaQ	lipopolysaccharide core biosynthesis protein	3.52466	3.33317	1.49544	Core LPS
STM0390	aroM	AroM protein	3.54045	3.16377	0.685057	Other
STM1923	motA	flagellar motor stator protein MotA	3.54078	3.1981	3.46148	Motility
STM3322	ptsN	PTS sugar transporter subunit IIA	3.55104	3.46225	-0.28897	Other
STM2266	apbE	FAD:protein FMN transferase ApbE	3.55215	3.52695	2.51244	Other
STM3939	cyaA	adenylate cyclase	3.58684	3.32102	-0.126939	Secondary Messenger
STM1976	fliM	flagellar motor switch protein FliM	3.59274	3.38822	3.62429	Motility
STM3977	rfaH	transcriptional activator RfaH	3.59395	3.75412	1.18851	Core LPS
STM1974	fliK	flagellar hook-length control protein FliK	3.59609	3.42208	3.33375	Motility
STM3722	rfaG	glucosyltransferase I RfaG	3.63251	2.57422	-0.0743714	Core LPS
STM3466	crp	transcriptional regulator Crp	3.65697	3.47137	-0.197984	Transcriptional Regulation
STM2432	ptsI	phosphoenolpyruvate--protein phosphotransferase	3.78505	3.54305	-0.24819	Other
STM3986	trkH	potassium transporter	3.81786	3.58157	-0.887661	Other
STM1807	dsbB	disulfide bond formation protein B	3.83009	3.59172	0.821204	Other
STM3721	rfaP	lipopolysaccharide core heptose(I) kinase RfaP	3.90412	3.74076	0.163581	Core LPS
STM3287	nusA	transcription termination/antitermination protein NusA	3.9743	3.46003	1.38116	Other

## Sheet: FelixO1 Phage
sysName	gene_name	desc	set3IT053 LB_plus_SM_buffer with FelixO1_phage (wt_new) 2 MOI	set3IT061 LB_plus_SM_buffer with FelixO1_phage (wt_new) 2 MOI	set6IT011 FelixO1_phage 10 MOI; agar plate assay	Type
STM3915	trxA	thioredoxin	1.40227	1.65574	10.7416	Other
STM0450	lon	endopeptidase La	1.65892	1.99664	9.86267	Other
STM3043	dsbC	bifunctional protein-disulfide isomerase/oxidoreductase DsbC	1.80604	2.1034	12.8414	Other
STM3320	rpoN	RNA polymerase factor sigma-54	1.94466	2.14448	9.22287	Transcriptional Regulation
STM4007	glnA	type I glutamate--ammonia ligase	2.04428	1.36687	0	Other
STM3076	tktA	transketolase	2.14536	1.74472	4.79123	Other
STM3409	trkA	Trk system potassium transport protein TrkA	2.18612	2.17217	11.742	Other
STM3466	crp	transcriptional regulator Crp	2.32386	2.05643	9.882	Transcriptional Regulation
STM3939	cyaA	adenylate cyclase	2.33608	2.27758	7.07286	Secondary Messenger
STM3723	rfaQ	lipopolysaccharide core biosynthesis protein	2.35199	2.28827	9.39269	Core LPS
STM2432	ptsI	phosphoenolpyruvate--protein phosphotransferase	2.36721	1.99623	9.85292	Other
STM1694	sapC	antimicrobial peptide ABC transporter permease SapC	2.44793	2.59898	10.932	Other
STM3914	rhlB	ATP-dependent RNA helicase RhlB	2.50487	2.08188	0	Other
STM3710	rfaD	ADP-glyceromanno-heptose 6-epimerase	2.56952	3.27976	12.6524	Core LPS
STM3401	aroE	shikimate dehydrogenase	2.57959	2.31938	0	Other
STM1886	zwf	glucose-6-phosphate dehydrogenase	2.61473	1.98793	0	Other
STM3498	yrfI	heat shock protein 33	2.64943	2.14433	0	Other
STM3975	tatC	twin arginine-targeting protein translocase TatC	2.71511	2.23945	0	Other
STM4411	ytfP	gamma-glutamylcyclotransferase	2.75751	2.27626	3.50325	Other
STM3285	rbfA	ribosome-binding factor A	2.77719	2.56999	0	Other
STM0390	aroM	AroM protein	2.78062	2.57356	0	Other
STM3375	yhdA	RNase E specificity factor CsrD	2.78194	2.21604	0	Other
STM3986	trkH	potassium transporter	2.79334	3.04469	12.4898	Other
STM0214	glnD	[protein-PII] uridylyltransferase	2.81235	2.69955	10.2769	Transcriptional Regulation
STM0153	aceF	pyruvate dehydrogenase complex dihydrolipoyllysine-residue acetyltransferase	2.83242	2.46227	10.9149	Other
STM1807	dsbB	disulfide bond formation protein B	2.84865	2.42864	8.87116	Other
STM0013	dnaJ	molecular chaperone DnaJ	2.86737	2.54934	0	Other
STM3481	trpS	tryptophan--tRNA ligase	2.90387	2.58373	0	Other
STM2562	yfhA	two-component system response regulator GlrR	2.90765	2.47462	0	Transcriptional Regulation
STM4118	yijP	hypothetical protein	2.91188	2.32661	0.714633	Other
STM1358	aroD	3-dehydroquinate dehydratase	2.92156	2.62131	0	Other
STM3328	arcB	two-component sensor histidine kinase ArcB	2.92472	2.57906	0	Transcriptional Regulation
STM3200	rfaE	bifunctional heptose 7-phosphate kinase/heptose 1-phosphate adenyltransferase	2.96131	3.36213	12.3017	Core LPS
STM3322	ptsN	PTS sugar transporter subunit IIA	2.96854	2.65535	0	Other
STM3486	aroB	3-dehydroquinate synthase	2.96997	2.80927	0	Other
STM0693	fur	ferric iron uptake transcriptional regulator	2.99991	2.49147	0	Siderophore Utilization
STM3712	rfaC	lipopolysaccharide heptosyltransferase 1	3.00204	3.43701	11.589	Core LPS
STM0958	trxB	thioredoxin-disulfide reductase	3.00229	2.65478	0	Other
STM1378	pykF	pyruvate kinase	3.02882	2.54836	0	Other
STM4101	metL	bifunctional aspartate kinase/homoserine dehydrogenase II	3.03207	2.83191	0	Other
STM3742	spoT	bifunctional GTP diphosphokinase/guanosine-3',5'-bis(diphosphate) 3'-diphosphatase	3.04191	2.16268	0	Secondary Messenger
STM1692	sapA	peptide ABC transporter substrate-binding protein SapA	3.0901	2.68214	8.17879	Other
STM3711	rfaF	ADP-heptose--LPS heptosyltransferase	3.11386	3.46464	13.1365	Core LPS
STM0248	yaeD	D-glycero-beta-D-manno-heptose-1,7-bisphosphate 7-phosphatase	3.11736	2.95729	12.4001	Core LPS
STM0152	aceE	pyruvate dehydrogenase (acetyl-transferring), homodimeric type	3.1193	3.00315	10.2164	Other
STM1696	sapF	peptide ABC transporter ATP-binding protein	3.14262	3.25873	12.9986	Other
STM3913	gppA	guanosine-5'-triphosphate,3'-diphosphate pyrophosphatase	3.17779	2.68444	0	Secondary Messenger
STM2520	yfgL	outer membrane protein assembly factor BamB	3.19151	2.84567	10.6869	Other
STM4236	dgkA	diacylglycerol kinase	3.21194	2.62294	0	Other
STM0776	galE	UDP-glucose 4-epimerase	3.2226	3.66795	13.2362	Core LPS
STM3370	cafA	ribonuclease E/G	3.22742	2.74081	0	Other
STM1197	fabF	beta-ketoacyl-[acyl-carrier-protein] synthase II	3.22787	3.19214	8.25846	Other
STM0163	STM0163	4-hydroxythreonine-4-phosphate dehydrogenase PdxA	3.26406	2.75154	0	Other
STM1693	sapB	antimicrobial peptide ABC transporter permease SapB	3.32169	3.46376	12.2657	Other
STM3511	yhgI	Fe-S biogenesis protein NfuA	3.32359	2.646	0	Other
STM3316	yrbI	3-deoxy-D-manno-octulosonate 8-phosphate phosphatase	3.37318	2.71427	0	Other
STM0158	acnB	bifunctional aconitate hydratase 2/2-methylisocitrate dehydratase	3.37336	2.86578	0	Other
STM4006	glnL	sensory histidine kinase	3.49281	2.92738	4.0863	Transcriptional Regulation
STM1150	mdoG	periplasmic glucans biosynthesis protein	3.55398	3.11195	0	Other
STM4005	glnG	nitrogen regulation protein NR(I)	3.55753	2.96279	0	Transcriptional Regulation
STM1151	mdoH	glucan biosynthesis glucosyltransferase H	3.60968	3.12707	0	Other
STM3722	rfaG	glucosyltransferase I RfaG	3.68227	4.04476	13.802	Core LPS
STM2337	ackA	acetate kinase	3.72828	3.07378	4.46031	Other
STM2338	pta	phosphate acetyltransferase	3.83788	3.12879	7.35357	Other
STM2387	sixA	phosphohistidine phosphatase SixA	3.9094	3.74993	0	Transcriptional Regulation
STM1339	himA	integration host factor subunit alpha	3.94598	3.58649	0	Transcriptional Regulation
STM3721	rfaP	lipopolysaccharide core heptose(I) kinase RfaP	3.9715	4.29411	13.3351	Core LPS
STM0225	hlpA	molecular chaperone	4.02738	4.4082	0	Other
STM3718	rfaI	lipopolysaccharide 1,3-galactosyltransferase	4.12805	4.77103	0	Core LPS
STM0982	himD	integration host factor subunit beta	4.18573	3.91218	0	Transcriptional Regulation
STM3977	rfaH	transcriptional activator RfaH	4.46002	5.06342	11.0548	Core LPS
STM3719	rfaB	glycosyl transferase	4.49391	4.44421	15.9153	Core LPS
STM3714	rfaK	UDP-glucose--(glucosyl)LPS alpha-1,2-glucosyltransferase	5.01582	5.41932	16.2223	Core LPS

## Sheet: Ffm Phage (MS1868)
sysName	gene_name	desc	set3IT088 LB_plus_SM_buffer with Ffm_phage 15 MOI	set3IT096 LB_plus_SM_buffer with Ffm_phage 15 MOI	set6IT012 Ffm_phage 10 MOI; agar plate assay	Type
STM4125	oxyR	DNA-binding transcriptional regulator OxyR	-0.0551918	0.0364114	-8.26603	Transcriptional Regulation
STM3715	rfaZ	3-deoxy-D-manno-oct-2-ulosonate III transferase WaaZ	-2.01407	-1.84605	-8.01184	Core LPS
STM2581	rnc	ribonuclease III	-0.678404	-0.935819	-7.629	Other
STM3511	yhgI	Fe-S biogenesis protein NfuA	0.571234	0.0870575	-7.04481	Other
STM3466	crp	transcriptional regulator Crp	-0.647642	-0.815788	-6.95847	Transcriptional Regulation
STM3718	rfaI	lipopolysaccharide 1,3-galactosyltransferase	-0.949541	-1.56632	-6.75508	Core LPS
STM2094	rfbC	dTDP-4,deoxyrhamnose 3,5 epimerase	-3.65054	-5.56864	-6.67723	O-Antigen
STM2096	rfbD	dTDP-4-dehydrorhamnose reductase	-3.29943	-3.56883	-6.59111	O-Antigen
STM3714	rfaK	UDP-glucose--(glucosyl)LPS alpha-1,2-glucosyltransferase	-5.99874	-6.37649	-6.2354	Core LPS
STM0153	aceF	pyruvate dehydrogenase complex dihydrolipoyllysine-residue acetyltransferase	-0.663578	-0.906121	-5.96994	Other
STM1889	msbB	lipid A biosynthesis (KDO)2-(lauroyl)-lipid IVA acyltransferase	-0.791813	-1.24603	-5.81286	Other
STM3712	rfaC	lipopolysaccharide heptosyltransferase 1	-0.0390748	-0.118629	-5.79457	Core LPS
STM3713	rfaL	O-antigen ligase	-2.91235	-2.57954	-5.64059	O-Antigen
STM3874	gidA	tRNA uridine-5-carboxymethylaminomethyl(34) synthesis enzyme MnmG	-0.339789	-0.29243	-5.42284	Other
STM3200	rfaE	bifunctional heptose 7-phosphate kinase/heptose 1-phosphate adenyltransferase	-0.440724	-0.717221	-5.42046	Core LPS
STM3986	trkH	potassium transporter	0.0430385	-0.154277	-5.31135	Other
STM3977	rfaH	transcriptional activator RfaH	-0.676888	-0.675798	-5.25514	Core LPS
STM0152	aceE	pyruvate dehydrogenase (acetyl-transferring), homodimeric type	-0.427146	-0.311001	-5.20922	Other
STM3744	recG	ATP-dependent DNA helicase RecG	-0.307329	-0.264799	-5.17744	Other
STM3999	polA	DNA polymerase I	0.224207	0.130839	-5.01848	Other
STM0248	yaeD	D-glycero-beta-D-manno-heptose-1,7-bisphosphate 7-phosphatase	-0.188002	-0.594199	-4.97276	Core LPS
STM3044	xerD	site-specific tyrosine recombinase XerD	-0.794384	-0.628633	-4.81826	Other
STM3710	rfaD	ADP-glyceromanno-heptose 6-epimerase	-0.801438	-0.920712	-4.70853	Core LPS
STM3721	rfaP	lipopolysaccharide core heptose(I) kinase RfaP	-0.0448208	-0.384186	-4.68665	Core LPS
STM3711	rfaF	ADP-heptose--LPS heptosyltransferase	-0.849586	-0.286708	-4.62493	Core LPS
STM1696	sapF	peptide ABC transporter ATP-binding protein	-0.0192442	-0.344104	-4.57972	Other
STM3320	rpoN	RNA polymerase factor sigma-54	-0.742744	-0.698045	-4.4431	Transcriptional Regulation
STM3843	trmE	tRNA uridine-5-carboxymethylaminomethyl(34) synthesis GTPase MnmE	-0.63628	-0.608637	-4.39152	Other
STM2496	yfgE	DnaA regulatory inactivator Hda	-0.00773716	-0.175857	-4.20889	Other

## Sheet: Ffm Phage (BW25113)
sysName	gene_name	desc	set34IT073 Ffm_phage 8.75 MOI	set34IT087 Ffm_phage 8.75 MOI	set34IT094 Ffm_phage 10 MOI; agar plate assay	Type
b3781	trxA	thioredoxin 1 (VIMSS)	5.37034	5.63363	12.3388	Other
b0200	gmhB	hypothetical protein (NCBI)	12.5483	13.1233	0	Other
b3626	waaJ	UDP-D-glucose:(galactosyl)lipopolysaccharide glucosyltransferase (NCBI)	12.5975	13.7241	11.3022	Core LPS
b1236	galU	glucose-1-phosphate uridylyltransferase (NCBI)	12.7747	13.009	12.8798	Core LPS
b0688	pgm	phosphoglucomutase (NCBI)	12.7983	13.1454	5.85948	Core LPS
b0222	gmhA	phosphoheptose isomerase (NCBI)	13.4427	14.3222	17.3494	Core LPS
b3631	waaG	glucosyltransferase I (NCBI)	13.4717	13.9906	12.3339	Core LPS
b3619	hldD	ADP-L-glycero-D-mannoheptose-6-epimerase, NAD(P)-binding (NCBI)	13.5638	14.7008	15.2054	Core LPS
b3052	hldE	fused heptose 7-phosphate kinase/heptose 1-phosphate adenyltransferase (NCBI)	13.5914	14.1776	16.8377	Core LPS
b3621	waaC	ADP-heptose:LPS heptosyl transferase I (NCBI)	13.7215	14.6712	16.9896	Core LPS

## Sheet: P22 Phage
sysName	gene_name	desc	set3IT050 LB_plus_SM_buffer with P22_phage 15 MOI	set3IT058 LB_plus_SM_buffer with P22_phage 15 MOI	set6IT013 P22_phage 10 MOI; agar plate assay	Type
STM2097	rfbB	dTDP-glucose 4,6-dehydratase	4.39172	4.54676	11.7764	O-Antigen
STM0450	lon	endopeptidase La	4.62684	4.78474	13.4662	Other
STM0698	pgm	phosphoglucomutase, alpha-D-glucose phosphate-specific	4.6641	4.33658	13.3469	Core LPS
STM3926	wzxE	O-antigen translocase	5.15181	4.64795	7.26019	O-Antigen
STM2079	wzzB	LPS O-antigen chain length determinant protein WzzB	6.25027	6.63417	13.2768	O-Antigen
STM2083	rfbK	phosphomannomutase	7.38102	7.92978	12.3807	O-Antigen
STM0776	galE	UDP-glucose 4-epimerase	7.57346	7.9592	13.7867	Core LPS
STM3721	rfaP	lipopolysaccharide core heptose(I) kinase RfaP	8.17049	8.58323	12.2631	Core LPS
STM3200	rfaE	bifunctional heptose 7-phosphate kinase/heptose 1-phosphate adenyltransferase	8.28426	8.35187	12.1441	Core LPS
STM3710	rfaD	ADP-glyceromanno-heptose 6-epimerase	8.412	8.92304	12.594	Core LPS
STM3712	rfaC	lipopolysaccharide heptosyltransferase 1	8.47919	8.65155	12.3813	Core LPS
STM2096	rfbD	dTDP-4-dehydrorhamnose reductase	8.64674	9.20968	14.5556	O-Antigen
STM3711	rfaF	ADP-heptose--LPS heptosyltransferase	8.76018	8.88755	11.534	Core LPS
STM2094	rfbC	dTDP-4,deoxyrhamnose 3,5 epimerase	8.77279	9.43678	12.4345	O-Antigen
STM2082	rfbP	UDP-phosphate galactose phosphotransferase	8.87258	9.42717	0	O-Antigen
STM3722	rfaG	glucosyltransferase I RfaG	9.08242	9.5132	13.9936	Core LPS
STM3977	rfaH	transcriptional activator RfaH	10.0078	10.4121	10.1151	Core LPS
STM3718	rfaI	lipopolysaccharide 1,3-galactosyltransferase	10.036	10.1958	0	Core LPS
STM3713	rfaL	O-antigen ligase	10.2381	10.6783	13.7831	O-Antigen
STM3714	rfaK	UDP-glucose--(glucosyl)LPS alpha-1,2-glucosyltransferase	10.4816	10.8073	16.1809	Core LPS

## Sheet: Reaper_GE_8C2 Phage
sysName	gene_name	desc	set3IT055 LB_plus_SM_buffer with 8C2_phage 15 MOI	set3IT063 LB_plus_SM_buffer with 8C2_phage 15 MOI	set6IT006 8C2_phage 10 MOI; agar plate assay	Type
STM0698	pgm	phosphoglucomutase, alpha-D-glucose phosphate-specific	0.469101	0.173133	12.6273	Core LPS
STM2083	rfbK	phosphomannomutase	4.53826	4.75881	0	O-Antigen
STM2079	wzzB	LPS O-antigen chain length determinant protein WzzB	4.81075	4.13819	8.3554	O-Antigen
STM0776	galE	UDP-glucose 4-epimerase	6.66527	6.67259	13.1435	Core LPS
STM3200	rfaE	bifunctional heptose 7-phosphate kinase/heptose 1-phosphate adenyltransferase	7.10649	7.07238	12.1308	Core LPS
STM3712	rfaC	lipopolysaccharide heptosyltransferase 1	7.14139	7.1183	12.8445	Core LPS
STM3710	rfaD	ADP-glyceromanno-heptose 6-epimerase	7.16942	7.20799	11.881	Core LPS
STM3711	rfaF	ADP-heptose--LPS heptosyltransferase	7.43809	7.39812	13.627	Core LPS
STM3722	rfaG	glucosyltransferase I RfaG	8.06926	8.09495	13.7591	Core LPS
STM3718	rfaI	lipopolysaccharide 1,3-galactosyltransferase	8.53321	8.49569	13.1401	Core LPS
STM2096	rfbD	dTDP-4-dehydrorhamnose reductase	8.90392	8.8307	13.1721	O-Antigen
STM3977	rfaH	transcriptional activator RfaH	8.90768	9.00298	14.0324	Core LPS
STM2094	rfbC	dTDP-4,deoxyrhamnose 3,5 epimerase	9.11525	9.00486	16.0011	O-Antigen
STM2082	rfbP	UDP-phosphate galactose phosphotransferase	9.1656	8.82548	0	O-Antigen
STM3713	rfaL	O-antigen ligase	9.1843	9.04794	12.5517	O-Antigen
STM3714	rfaK	UDP-glucose--(glucosyl)LPS alpha-1,2-glucosyltransferase	9.54627	9.47034	16.3187	Core LPS

[truncated: 5 more sheets: S16 Phage, Savina_GE_6H2 Phage, Shishito_GE_6F2 Phage (MS1868), Shishito_GE_6F2 Phage (BW25113), SP6 Phage]
