# Supplementary material for: The genetic basis of phage susceptibility, cross-resistance and host-range in Salmonella
Source: Microbiology (Reading). 2021 Dec 15;167(12):001126. doi: 10.1099/mic.0.001126 (PMC8744999; doi:10.1099/mic.0.001126)
Supplement: Supplementary material 6 [file mic-167-1126-s006.xlsx]

## Sheet: Overview
Dataset S5
This file contains StringTie alignment results for RNA-Seq experiments performed in this study.
MS1868_wt Triplicate 1	This sheet describes gene expression levels from the StringTie assembler for 1 of 3 replicates of RNA-seq for wildtype MS1868 . High effect size differential expression results are located in Dataset S6.
MS1868_wt Triplicate 2	This sheet describes gene expression levels from the StringTie assembler for 1 of 3 replicates of RNA-seq for wildtype MS1868 . High effect size differential expression results are located in Dataset S6.
MS1868_wt Triplicate 3	This sheet describes gene expression levels from the StringTie assembler for 1 of 3 replicates of RNA-seq for wildtype MS1868 . High effect size differential expression results are located in Dataset S6.
trkH_KO Triplicate 1	This sheet describes gene expression levels from the StringTie assembler for 1 of 3 replicates of RNA-seq for MS1868 trkH::kanR. High effect size differential expression results are located in Dataset S6.
trkH_KO Triplicate 2	This sheet describes gene expression levels from the StringTie assembler for 1 of 3 replicates of RNA-seq for MS1868 trkH::kanR. High effect size differential expression results are located in Dataset S6.
trkH_KO Triplicate 3	This sheet describes gene expression levels from the StringTie assembler for 1 of 3 replicates of RNA-seq for MS1868 trkH::kanR. High effect size differential expression results are located in Dataset S6.
sapB_KO Triplicate 1	This sheet describes gene expression levels from the StringTie assembler for 1 of 3 replicates of RNA-seq for MS1868 sapB::kanR. High effect size differential expression results are located in Dataset S6.
sapB_KO Triplicate 2	This sheet describes gene expression levels from the StringTie assembler for 1 of 3 replicates of RNA-seq for MS1868 sapB::kanR. High effect size differential expression results are located in Dataset S6.
sapB_KO Triplicate 3	This sheet describes gene expression levels from the StringTie assembler for 1 of 3 replicates of RNA-seq for MS1868 sapB::kanR. High effect size differential expression results are located in Dataset S6.
rpoN_KO Triplicate 1	This sheet describes gene expression levels from the StringTie assembler for 1 of 3 replicates of RNA-seq for MS1868 rpoN::kanR. High effect size differential expression results are located in Dataset S6.
rpoN_KO Triplicate 2	This sheet describes gene expression levels from the StringTie assembler for 1 of 3 replicates of RNA-seq for MS1868 rpoN::kanR. High effect size differential expression results are located in Dataset S6.
rpoN_KO Triplicate 3	This sheet describes gene expression levels from the StringTie assembler for 1 of 3 replicates of RNA-seq for MS1868 rpoN::kanR. High effect size differential expression results are located in Dataset S6.
himA_KO Triplicate 1	This sheet describes gene expression levels from the StringTie assembler for 1 of 2 replicates of RNA-seq for MS1868 himA::kanR. High effect size differential expression results are located in Dataset S6.
himA_KO Triplicate 2	This sheet describes gene expression levels from the StringTie assembler for 1 of 2 replicates of RNA-seq for MS1868 himA::kanR. High effect size differential expression results are located in Dataset S6.

## Sheet: MS1868_wt Triplicate 1
# Description of Variables from the StringTie Manual
# Gene ID: The gene identifier comes from the reference annotation provided with the -G option.
# Gene Name: This field contains the gene name in the reference annotation provided with the -G option.
# Reference: Name of the reference sequence that was used in the alignment of the reads.
# Strand: '+' denotes that the gene is on the forward strand, '-' for the reverse strand.
# Start: Start position of the gene (1-based index).
# End: End position of the gene (1-based index).
# Coverage: Per-base coverage of the gene.
# FPKM: normalized expression level in FPKM units (see manual for additional details).
# TPM: normalized expression level in RPM units (see manual for additional details).
Gene ID	Gene Name	Reference	Strand	Start	End	Coverage	FPKM	TPM
gene-PSLT001	gene-PSLT001	NC_003277.2	+	94	378	253.768	78.6008	64.3014
gene-PSLT002	gene-PSLT002	NC_003277.2	+	712	1155	56.036	17.3563	14.1988
gene-PSLT003	repC	NC_003277.2	+	1334	1600	1315.81	407.55	333.407
gene-PSLT004	repA3	NC_003277.2	+	1723	1845	383.821	118.883	s
gene-PSLT005	tap	NC_003277.2	+	1850	1927	635.239	196.755	160.961
gene-PSLT006	repA	NC_003277.2	+	1908	2789	348.878	108.06	88.4008
gene-PSLT007	gene-PSLT007	NC_003277.2	+	3730	3870	38.1418	11.8138	9.66461
gene-PSLT008	srgC	NC_003277.2	-	3967	4725	61.4822	19.0432	15.5787
gene-PSLT009	rcK	NC_003277.2	-	4992	5549	79.7043	24.6872	20.196
gene-PSLT010	srgB	NC_003277.2	-	5639	6538	35.6889	11.0541	9.04307
gene-PSLT011	srgA	NC_003277.2	-	6671	7324	29.7492	9.21436	7.53804
gene-PSLT012	orf7	NC_003277.2	-	7569	7919	30.6581	9.49587	7.76833
gene-PSLT013	pefI	NC_003277.2	-	7904	8116	48.0799	14.892	12.1828
gene-PSLT014	orf6	NC_003277.2	-	8548	9423	513.016	158.899	129.991
gene-PSLT015	orf5	NC_003277.2	-	9676	10233	55.4821	17.1847	14.0584
gene-PSLT016	pefD	NC_003277.2	-	10248	10940	26.3896	8.17377	6.68676
gene-PSLT017	pefC	NC_003277.2	-	10933	13341	16.1382	4.99857	4.0892
gene-PSLT018	pefA	NC_003277.2	-	13569	14087	38.0636	11.7896	9.64478
gene-PSLT019	pefB	NC_003277.2	-	14362	14664	1.0033	0.310757	0.254222
gene-PSLT020	gene-PSLT020	NC_003277.2	+	15561	15764	26.8873	8.32791	6.81286
gene-PSLT023	repA2	NC_003277.2	-	16636	17625	597.552	185.082	151.411
gene-PSLT024	gene-PSLT024	NC_003277.2	+	17369	17677	586.102	181.536	148.51
gene-PSLT025	gene-PSLT025	NC_003277.2	-	18119	18415	62.5758	19.3819	15.8558
gene-PSLT026	gene-PSLT026	NC_003277.2	-	18899	19420	95.7816	29.6669	24.2697
gene-PSLT027	ccdA	NC_003277.2	+	20096	20314	946.438	293.145	239.814
gene-PSLT028	ccdB	NC_003277.2	+	20316	20621	904.085	280.026	229.083
gene-PSLT029	gene-PSLT029	NC_003277.2	+	20623	20913	645.511	199.937	163.563
gene-PSLT030	gene-PSLT030	NC_003277.2	+	20910	21431	506.267	156.808	128.281
gene-PSLT031	rsdB	NC_003277.2	+	21466	22248	365.097	113.083	92.5105
gene-PSLT032	gene-PSLT032	NC_003277.2	+	22257	22808	234.759	72.713	59.4847
gene-PSLT033	gene-PSLT033	NC_003277.2	+	23477	23962	61.7593	19.129	15.6489
gene-PSLT034	gene-PSLT034	NC_003277.2	+	24682	25242	247.135	76.5464	62.6207
gene-PSLT035	spvD	NC_003277.2	-	25309	25659	1770.71	548.45	448.673
gene-PSLT036	gene-PSLT036	NC_003277.2	+	25877	26140	55.2235	17.1046	13.9929
gene-PSLT037	spvD	NC_003277.2	-	26267	26917	1.74501	0.540489	0.442161
gene-PSLT038	spvC	NC_003277.2	-	27178	27903	1.24656	0.386102	0.31586
gene-PSLT039	spvB	NC_003277.2	-	28185	29960	10.4291	3.23024	2.64258
gene-PSLT040	spvA	NC_003277.2	-	30142	30909	26.5026	8.20877	6.71539
gene-PSLT041	spvR	NC_003277.2	-	31421	32314	2.6745	0.828384	0.67768
gene-PSLT042	gene-PSLT042	NC_003277.2	+	32923	33960	31.8401	9.86197	8.06783
gene-PSLT043	gene-PSLT043	NC_003277.2	-	34149	35174	234.596	72.6625	59.4434
gene-PSLT044	rlgA	NC_003277.2	-	35107	36771	361.313	111.911	91.5516
gene-PSLT045	gene-PSLT045	NC_003277.2	-	36755	37315	590.256	182.823	149.563
gene-PSLT046	gene-PSLT046	NC_003277.2	-	37522	38262	1047.79	324.536	265.495
gene-PSLT047	gene-PSLT047	NC_003277.2	-	38917	39405	177.906	55.1036	45.0789
gene-PSLT048	tlpA	NC_003277.2	+	39664	40779	233.076	72.1917	59.0583
gene-PSLT049	gene-PSLT049	NC_003277.2	+	40865	41281	125.446	38.8549	31.7863
gene-PSLT050	gene-PSLT050	NC_003277.2	-	40975	41301	77.3062	23.9444	19.5883
gene-PSLT051	samB	NC_003277.2	-	42455	43396	806.59	249.829	204.379
gene-PSLT052	parA	NC_003277.2	+	43811	45016	531.621	164.661	134.705
gene-PSLT053	parB	NC_003277.2	+	45013	45990	1010.97	313.133	256.166
gene-PSLT054	samB	NC_003277.2	-	46072	47346	418.872	129.739	106.136
gene-PSLT055	samA	NC_003277.2	-	47346	47768	589.296	182.525	149.319
gene-PSLT056	gene-PSLT056	NC_003277.2	+	48279	48749	2.16348	0.670105	0.548196
gene-PSLT057	gene-PSLT057	NC_003277.2	+	48742	49098	4.15686	1.28752	1.05329
gene-PSLT059	gene-PSLT059	NC_003277.2	+	49480	50160	12.7305	3.94308	3.22574
gene-PSLT060	gene-PSLT060	NC_003277.2	+	50160	50381	11.3156	3.50482	2.86721
gene-PSLT061	gene-PSLT061	NC_003277.2	+	50922	51686	23.4196	7.25386	5.9342
gene-PSLT062	gene-PSLT062	NC_003277.2	+	52182	52616	6.70575	2.077	1.69914
gene-PSLT063	gene-PSLT063	NC_003277.2	+	52683	53117	22.9126	7.09684	5.80575
gene-PSLT064	gene-PSLT064	NC_003277.2	+	53353	53676	57.3889	17.7753	14.5415
gene-PSLT066	ssbB	NC_003277.2	+	54395	54913	13.5973	4.21155	3.44537
gene-PSLT067	gene-PSLT067	NC_003277.2	+	54968	55210	42.1399	13.0522	10.6777
gene-PSLT068	gene-PSLT068	NC_003277.2	+	55279	57276	5.84234	1.80957	1.48037
gene-PSLT069	psiB	NC_003277.2	+	57316	57750	19.3056	5.97962	4.89178
gene-PSLT070	psiA	NC_003277.2	+	57747	58484	21.8957	6.78186	5.54807
gene-PSLT072	finP	NC_003277.2	-	60123	60593	36.3418	11.2563	9.20851
gene-PSLT073	traM	NC_003277.2	+	61008	61388	49.0289	15.1859	12.4232
gene-PSLT074	finP	NC_003277.2	-	61455	61622	11.006	3.40892	2.78876
gene-PSLT075	traJ	NC_003277.2	+	61581	62267	2.35012	0.727912	0.595487
gene-PSLT076	traY	NC_003277.2	+	62268	62588	17.3246	5.36602	4.38981
gene-PSLT077	traA	NC_003277.2	+	62630	62992	16.3223	5.05558	4.13585
gene-PSLT078	traL	NC_003277.2	+	63007	63318	5.34615	1.65589	1.35464
gene-PSLT079	traE	NC_003277.2	+	63340	63906	7.06756	2.18907	1.79082
gene-PSLT080	traK	NC_003277.2	+	63893	64633	2.63311	0.815565	0.667193
gene-PSLT081	traB	NC_003277.2	+	64633	66054	9.57002	2.96416	2.42491
gene-PSLT082	traP	NC_003277.2	+	66044	66640	6.32109	1.95786	1.60168
gene-PSLT083	trbD	NC_003277.2	+	66618	66863	12.5312	3.88136	3.17524
gene-PSLT084	traV	NC_003277.2	+	66860	67375	12.189	3.77534	3.08851
gene-PSLT085	traR	NC_003277.2	+	67510	67731	7.52545	2.33089	1.90684
gene-PSLT087	gene-PSLT087	NC_003277.2	+	67724	68191	4.98365	1.54361	1.26279
gene-PSLT088	traC	NC_003277.2	+	68587	71235	9.73131	3.01412	2.46578
gene-PSLT089	trbI	NC_003277.2	+	71210	71596	9.16446	2.83855	2.32215
gene-PSLT091	traW	NC_003277.2	+	71593	72225	10.1819	3.15367	2.57994
gene-PSLT092	traU	NC_003277.2	+	72222	73214	12.1511	3.7636	3.07891
gene-PSLT093	gene-PSLT093	NC_003277.2	+	73233	73541	17.5213	5.42695	4.43965
gene-PSLT094	trbC	NC_003277.2	+	73526	74164	32.8215	10.1659	8.3165
gene-PSLT095	traN	NC_003277.2	+	74617	76443	46.3257	14.3487	11.7383
gene-PSLT096	trbE	NC_003277.2	+	76454	76669	37.3148	11.5577	9.45505
gene-PSLT097	traF	NC_003277.2	+	76681	77430	32.9773	10.2142	8.356
gene-PSLT098	traQ	NC_003277.2	+	77644	77937	19.6614	6.08981	4.98192
gene-PSLT099	trbB	NC_003277.2	+	77924	78472	28.4028	8.79732	7.19687
gene-PSLT100	traH	NC_003277.2	+	78462	79844	34.5642	10.7057	8.75809
gene-PSLT101	traG	NC_003277.2	+	79841	82663	104.369	32.3267	26.4457
gene-PSLT102	traS	NC_003277.2	+	82679	83173	733.539	227.202	185.869
gene-PSLT103	traT	NC_003277.2	+	83209	83940	1955.55	605.702	495.509
gene-PSLT104	traD	NC_003277.2	+	84317	86560	21.0632	6.52401	5.33713
gene-PSLT105	trbH	NC_003277.2	+	86560	87279	251.564	77.9182	63.7429
gene-PSLT106	gene-PSLT106	NC_003277.2	-	86569	86967	0	0	0
gene-PSLT107	gene-PSLT107	NC_003277.2	-	86967	87197	0	0	0
gene-PSLT108	traI	NC_003277.2	+	87276	92534	93.5224	28.9671	23.6973
gene-PSLT110	traX	NC_003277.2	+	92554	93294	91.3576	28.2966	23.1488
gene-PSLT111	finO	NC_003277.2	+	93349	93912	274.254	84.9458	69.492
gene-STM0001	thrL	NC_003197.2	+	190	255	963.727	298.5	244.195
gene-STM0002	thrA	NC_003197.2	+	337	2799	178.083	55.1585	45.1238
gene-STM0003	thrB	NC_003197.2	+	2801	3730	346.826	107.424	87.8808
gene-STM0004	thrC	NC_003197.2	+	3734	5020	383.609	118.817	97.2012
gene-STM0005	yaaA	NC_003197.2	-	5114	5887	207.619	64.3067	52.6077
gene-STM0006	yaaJ	NC_003197.2	-	5966	7396	66.464	20.5862	16.8411
gene-STM0007	talB	NC_003197.2	+	7665	8618	8551.57	2648.72	2166.85
gene-STM0008	mog	NC_003197.2	+	8729	9319	409.944	126.974	103.874
gene-STM0009	yaaH	NC_003197.2	-	9376	9942	225.912	69.9727	57.2429
gene-STM0010	htgA	NC_003197.2	-	10092	10805	20.7283	6.42027	5.25226
gene-STM0011	yaaI	NC_003197.2	-	10841	11245	28.3432	8.77887	7.18178
gene-STM0012	dnaK	NC_003197.2	+	11593	13509	9685.09	2999.81	2454.07
gene-STM0013	dnaJ	NC_003197.2	+	13595	14734	2397.51	742.593	607.497
gene-STM0014	gene-STM0014	NC_003197.2	+	15014	15961	33.7911	10.4663	8.5622
gene-STM0015	gene-STM0015	NC_003197.2	+	16088	16432	0.547826	0.169681	0.138811
gene-STM0016	gene-STM0016	NC_003197.2	-	16493	17026	6.81648	2.1113	1.7272
gene-STM0017	gene-STM0017	NC_003197.2	-	17043	17486	4.87387	1.50961	1.23497
gene-STM0018	gene-STM0018	NC_003197.2	+	17867	19966	15.9062	4.9267	4.03041
gene-STM0019	gene-STM0019	NC_003197.2	+	20058	23054	15.3153	4.74368	3.88069
gene-STM0020	gene-STM0020	NC_003197.2	+	23335	24039	8.51347	2.63692	2.1572
gene-STM0021	bcfA	NC_003197.2	+	24469	25011	18.2689	5.6585	4.62908
gene-STM0022	bcfB	NC_003197.2	+	25112	25798	10.8734	3.36786	2.75516
gene-STM0023	bcfC	NC_003197.2	+	25803	28424	11.8371	3.66637	2.99937
gene-STM0024	bcfD	NC_003197.2	+	28425	29432	26.2589	8.1333	6.65365
gene-STM0025	bcfE	NC_003197.2	+	29433	29978	14.6538	4.5388	3.71308
gene-STM0026	bcfF	NC_003197.2	+	29994	30512	35.9874	11.1465	9.1187
gene-STM0027	bcfG	NC_003197.2	+	30478	31209	25.5308	7.90777	6.46915
gene-STM0028	bcfH	NC_003197.2	+	31274	32119	26.2813	8.14023	6.65932
gene-STM0029	gene-STM0029	NC_003197.2	-	32545	32994	1.54	0.476991	0.390215
gene-STM0030	gene-STM0030	NC_003197.2	+	33364	34368	5.74726	1.78013	1.45628
gene-STM0031	gene-STM0031	NC_003197.2	-	34376	34816	4.95238	1.53392	1.25486
gene-STM0032	gene-STM0032	NC_003197.2	+	35339	37057	6.5957	2.04291	1.67126
gene-STM0033	gene-STM0033	NC_003197.2	-	37103	38674	16.145	5.00068	4.09093
gene-STM0034	gene-STM0034	NC_003197.2	-	38773	39534	2.45614	0.760753	0.622353
gene-STM0035	gene-STM0035	NC_003197.2	+	40131	41624	29.419	9.11208	7.45437
gene-STM0036	gene-STM0036	NC_003197.2	+	41723	42913	23.6364	7.32102	5.98914
gene-STM0037	gene-STM0037	NC_003197.2	+	42932	44185	7.95614	2.46429	2.01598
gene-STM0038	gene-STM0038	NC_003197.2	+	44312	46027	22.4895	6.96578	5.69853
gene-STM0039	nhaA	NC_003197.2	+	46190	47356	337.272	104.465	85.4599
gene-STM0040	nhaR	NC_003197.2	+	47418	48317	273.207	84.6215	69.2268
gene-STM0041	gene-STM0041	NC_003197.2	-	48372	50411	33.2686	10.3044	8.42981
gene-STM0042	gene-STM0042	NC_003197.2	-	50451	51824	7.2067	2.23216	1.82608
gene-STM0043	rpsT	NC_003197.2	-	52280	52543	3684.73	1141.29	933.66
gene-STM0044	yaaY	NC_003197.2	+	52649	52864	57.2917	17.7452	14.5169
gene-STM0045	ribF	NC_003197.2	+	52872	53810	986.096	305.428	249.863
gene-STM0046	ileS	NC_003197.2	+	53855	56689	1329.16	411.688	336.792
gene-STM0047	lspA	NC_003197.2	+	56689	57189	1312.17	406.425	332.486
gene-STM0048	slpA	NC_003197.2	+	57344	57793	1070.06	331.435	271.138
gene-STM0049	lytB	NC_003197.2	+	57796	58746	623.323	193.065	157.941
gene-STM0050	gene-STM0050	NC_003197.2	+	58946	60148	97.3225	30.1441	24.6602
gene-STM0051	rihC	NC_003197.2	+	60164	61084	216.883	67.1761	54.9551
gene-STM0052	gene-STM0052	NC_003197.2	-	61106	61792	82.1849	25.4555	20.8245
gene-STM0053	gene-STM0053	NC_003197.2	-	61794	63413	30.5389	9.45895	7.73813
gene-STM0054	gene-STM0054	NC_003197.2	-	63548	64849	4.97043	1.53951	1.25944
gene-STM0055	gene-STM0055	NC_003197.2	-	64862	66637	6.71143	2.07876	1.70058
gene-STM0056	gene-STM0056	NC_003197.2	-	66654	66893	7.44167	2.30494	1.88562
gene-STM0057	gene-STM0057	NC_003197.2	-	67052	68392	8.21924	2.54578	2.08264
gene-STM0058	citC2	NC_003197.2	+	68637	69680	20.8314	6.45221	5.27839
gene-STM0059	citD2	NC_003197.2	+	69710	70003	17.7007	5.48251	4.48511
gene-STM0060	citE2	NC_003197.2	+	70000	70869	19.5471	6.05442	4.95297
gene-STM0061	citF2	NC_003197.2	+	70880	72400	28.5164	8.83251	7.22566
gene-STM0062	citX2	NC_003197.2	+	72400	72951	22.0532	6.83063	5.58797
gene-STM0063	citG2	NC_003197.2	+	72929	73837	20.4672	6.33939	5.18609
gene-STM0064	dapB	NC_003197.2	+	74017	74838	300.675	93.1295	76.1869
gene-STM0065	gene-STM0065	NC_003197.2	+	75088	75435	4.16379	1.28967	1.05505
gene-STM0066	carA	NC_003197.2	+	75880	77028	78.9661	24.4585	20.0089
gene-STM0067	carB	NC_003197.2	+	77047	80274	75.0988	23.2607	19.029
gene-STM0068	caiF	NC_003197.2	+	80548	80943	26.6035	8.24003	6.74097
gene-STM0069	caiE	NC_003197.2	-	81020	81616	19.8023	6.13347	5.01764
gene-STM0070	caiD	NC_003197.2	-	81725	82510	14.8601	4.60267	3.76533
gene-STM0071	caiC	NC_003197.2	-	82564	84117	21.1094	6.53831	5.34883
gene-STM0072	caiB	NC_003197.2	-	84180	85397	32.4236	10.0427	8.2157
gene-STM0073	caiA	NC_003197.2	-	85509	86651	17.7734	5.50504	4.50353
gene-STM0074	caiT	NC_003197.2	-	86686	88203	3.19181	0.988612	0.808759
gene-STM0075	fixA	NC_003197.2	+	88684	89454	7.81453	2.42043	1.98009
gene-STM0076	fixB	NC_003197.2	+	89470	90411	5.41826	1.67822	1.37291
gene-STM0077	fixC	NC_003197.2	+	90461	91747	6.70396	2.07645	1.69869
gene-STM0078	fixX	NC_003197.2	+	91744	92031	7.65972	2.37248	1.94087
gene-STM0079	yaaU	NC_003197.2	+	92178	93518	28.4974	8.82663	7.22084
gene-STM0080	gene-STM0080	NC_003197.2	+	93607	93837	140.649	43.564	35.6386
gene-STM0081	gene-STM0081	NC_003197.2	+	94131	94547	75.6763	23.4396	19.1753
gene-STM0082	gene-STM0082	NC_003197.2	-	94771	95061	141.804	43.9216	35.9312
gene-STM0083	gene-STM0083	NC_003197.2	+	95271	95465	32.3538	10.0211	8.19801
gene-STM0084	gene-STM0084	NC_003197.2	+	95959	97848	12.0529	3.7332	3.05404
gene-STM0085	yabF	NC_003197.2	+	98255	98785	53.2776	16.5019	13.4998
gene-STM0086	kefC	NC_003197.2	+	98778	100640	45.0492	13.9533	11.4148
gene-STM0087	folA	NC_003197.2	+	100839	101318	328.35	101.701	83.1993
gene-STM0088	apaH	NC_003197.2	-	101424	102272	497.833	154.196	126.144
gene-STM0089	apaG	NC_003197.2	-	102283	102660	883.045	273.51	223.751
gene-STM0090	ksgA	NC_003197.2	-	102663	103484	1282.48	397.227	324.962
gene-STM0091	pdxA	NC_003197.2	-	103481	104470	34.728	10.7564	8.79958
gene-STM0092	surA	NC_003197.2	-	104470	105756	1388.83	430.168	351.91
gene-STM0093	imp	NC_003197.2	-	105810	108170	1189.62	368.465	301.432
gene-STM0094	djlA	NC_003197.2	+	108424	109236	415.362	128.652	105.247
gene-STM0095	rluA	NC_003197.2	-	109331	109990	183.452	56.8213	46.4841
gene-STM0096	hepA	NC_003197.2	-	110002	112908	111.906	34.6612	28.3554
gene-STM0097	polB	NC_003197.2	-	113082	115433	82.9196	25.6831	21.0107
gene-STM0098	gene-STM0098	NC_003197.2	-	115477	116097	19.4444	6.02262	4.92695
gene-STM0099	gene-STM0099	NC_003197.2	+	116299	116601	0.333333	0.103245	0.084462
gene-STM0100	gene-STM0100	NC_003197.2	+	116816	117235	10.5595	3.27065	2.67564
gene-STM0101	araD	NC_003197.2	-	117241	117936	12.4023	3.84142	3.14257
gene-STM0102	araA	NC_003197.2	-	118077	119579	9.69993	3.0044	2.45783
gene-STM0103	araB	NC_003197.2	-	119590	121299	14.462	4.47938	3.66447
gene-STM0104	araC	NC_003197.2	+	121640	122485	177.845	55.0848	45.0635
gene-STM0105	yabI	NC_003197.2	+	122604	123371	105.061	32.5411	26.621
gene-STM0106	yabJ	NC_003197.2	-	123410	124117	59.6724	18.4826	15.1202
gene-STM0107	yabK	NC_003197.2	-	124101	125711	43.7653	13.5556	11.0895
gene-STM0108	tbpA	NC_003197.2	-	125687	126670	156.77	48.5572	39.7234
gene-STM0109	yabN	NC_003197.2	-	126848	128506	51.0976	15.8267	12.9474
gene-STM0110	leuD	NC_003197.2	-	129057	129662	31.0248	9.60944	7.86124
gene-STM0111	leuC	NC_003197.2	-	129673	131073	29.459	9.12446	7.46449
gene-STM0112	leuB	NC_003197.2	-	131076	132167	0.754802	0.233788	0.191256
gene-STM0113	leuA	NC_003197.2	-	132167	133738	21.1509	6.55117	5.35935
gene-STM0114	leuL	NC_003197.2	-	133826	133912	7.10345	2.20018	1.79991
gene-STM0115	leuO	NC_003197.2	+	134569	135513	14.1302	4.3766	3.58039
gene-STM0116	ilvI	NC_003197.2	+	135898	137559	31.3381	9.70651	7.94065
gene-STM0117	ilvH	NC_003197.2	+	137562	138053	92.1911	28.5548	23.3599
gene-STM0118	fruR	NC_003197.2	+	138337	139341	909.887	281.823	230.553
gene-STM0119	yabB	NC_003197.2	+	139947	140405	2304.85	713.891	584.016
gene-STM0120	yabC	NC_003197.2	+	140407	141348	1273.59	394.476	322.711
gene-STM0121	ftsL	NC_003197.2	+	141345	141710	794.923	246.215	201.423
gene-STM0122	ftsI	NC_003197.2	+	141726	143492	435.217	134.802	110.278
gene-STM0123	murE	NC_003197.2	+	143479	144966	898.833	278.4	227.752
gene-STM0124	murF	NC_003197.2	+	144963	146321	753.732	233.457	190.985
gene-STM0125	mraY	NC_003197.2	+	146315	147397	702.181	217.49	177.923
gene-STM0126	murD	NC_003197.2	+	147400	148716	692.594	214.52	175.494
gene-STM0127	ftsW	NC_003197.2	+	148716	149960	527.434	163.365	133.644
gene-STM0128	murG	NC_003197.2	+	149957	151024	700.893	217.091	177.597
gene-STM0129	murC	NC_003197.2	+	151143	152618	786.882	243.725	199.385
gene-STM0130	ddlB	NC_003197.2	+	152611	153531	834.74	258.548	211.511
gene-STM0131	ftsQ	NC_003197.2	+	153533	154363	680.758	210.854	172.495
gene-STM0132	ftsA	NC_003197.2	+	154360	155622	1185.46	367.179	300.38
gene-STM0133	ftsZ	NC_003197.2	+	155683	156834	2125.68	658.398	538.619
gene-STM0134	lpxC	NC_003197.2	+	156935	157852	3440.64	1065.68	871.809
gene-STM0135	yacA	NC_003197.2	+	158199	158627	831.769	257.628	210.759
gene-STM0136	secA	NC_003197.2	+	158689	161394	1242.24	384.766	314.767
gene-STM0137	mutT	NC_003197.2	+	161546	161941	285.134	88.3158	72.249
gene-STM0138	yacG	NC_003197.2	-	162263	162454	337.88	104.653	85.6142
gene-STM0139	yacF	NC_003197.2	-	162464	163207	277.872	86.0666	70.4089
gene-STM0140	yacE	NC_003197.2	-	163207	163827	250.939	77.7244	63.5844
gene-STM0141	guaC	NC_003197.2	+	164053	165096	1044.11	323.396	264.562
gene-STM0142	hofC	NC_003197.2	-	165127	166329	12.7352	3.94455	3.22693
gene-STM0143	hofB	NC_003197.2	-	166319	167704	10.3301	3.19958	2.6175
gene-STM0144	ppdD	NC_003197.2	-	167714	168151	11.2329	3.47921	2.84626
gene-STM0145	nadC	NC_003197.2	-	168373	169266	446.63	138.337	113.17
gene-STM0146	ampD	NC_003197.2	+	169354	169917	432.243	133.88	109.524
gene-STM0147	ampE	NC_003197.2	+	169914	170768	209.383	64.853	53.0546
gene-STM0148	gene-STM0148	NC_003197.2	-	170860	171810	58.9208	18.2498	14.9297
gene-STM0149	gene-STM0149	NC_003197.2	-	171810	173216	11.9808	3.71088	3.03578
gene-STM0150	aroP	NC_003197.2	-	173380	174753	115.507	35.7764	29.2678
gene-STM0151	pdhR	NC_003197.2	+	175316	176080	133.995	41.5028	33.9524
gene-STM0152	aceE	NC_003197.2	+	176240	178903	628.581	194.693	159.274
gene-STM0153	aceF	NC_003197.2	+	178918	180807	544.208	168.56	137.895
gene-STM0154	lpdA	NC_003197.2	+	181007	182431	7802.6	2416.73	1977.07
gene-STM0155	gene-STM0155	NC_003197.2	+	182720	183004	33.1719	10.2745	8.40531
gene-STM0156	gene-STM0156	NC_003197.2	-	183042	183833	63.7146	19.7346	16.1444
gene-STM0157	yacH	NC_003197.2	-	183846	185468	52.3943	16.2283	13.276
gene-STM0158	acnB	NC_003197.2	+	185857	188454	9010.68	2790.92	2283.18
gene-STM0159	gene-STM0159	NC_003197.2	-	188515	189357	182.802	56.6201	46.3195
gene-STM0160	yacL	NC_003197.2	+	189603	189965	1061.94	328.918	269.08
gene-STM0161	kdgT	NC_003197.2	+	190200	191153	1630.36	504.98	413.112
gene-STM0162	gene-STM0162	NC_003197.2	+	191150	192421	2788.14	863.585	706.477
gene-STM0163	gene-STM0163	NC_003197.2	+	192411	193394	7712.79	2388.92	1954.31
gene-STM0164	gene-STM0164	NC_003197.2	+	193404	194171	2803.84	868.447	710.455
gene-STM0165	speD	NC_003197.2	-	194201	194995	365.054	113.07	92.4996
gene-STM0166	speE	NC_003197.2	-	195016	195876	238.564	73.8916	60.4489
gene-STM0167	yacC	NC_003197.2	-	195983	196330	456.793	141.485	115.745
gene-STM0168	cueO	NC_003197.2	+	196532	198142	273.025	84.5654	69.1809
gene-STM0169	gcd	NC_003197.2	-	198220	200610	206.087	63.8324	52.2197
gene-STM0170	hpt	NC_003197.2	+	200816	201352	673.188	208.51	170.577
gene-STM0171	yadF	NC_003197.2	-	201410	202072	2343.29	725.797	593.757
gene-STM0172	yadG	NC_003197.2	+	202181	203107	218.402	67.6467	55.3401
gene-STM0173	yadH	NC_003197.2	+	203104	203874	123.54	38.2645	31.3032
gene-STM0174	stiH	NC_003197.2	-	203991	205070	44.1954	13.6888	11.1985
gene-STM0175	stiC	NC_003197.2	-	205079	207625	9.02827	2.79637	2.28764
gene-STM0176	stiB	NC_003197.2	-	207652	208335	8.74415	2.70837	2.21565
gene-STM0177	stiA	NC_003197.2	-	208383	208922	7.46667	2.31269	1.89195
gene-STM0178	yadI	NC_003197.2	+	209293	209733	12.7302	3.94297	3.22565
gene-STM0179	yadE	NC_003197.2	+	209795	211024	94.4106	29.2422	23.9223
gene-STM0180	panD	NC_003197.2	-	211031	211411	1441.72	446.551	365.312
gene-STM0181	panC	NC_003197.2	-	211506	212360	271.192	83.9975	68.7162
gene-STM0182	panB	NC_003197.2	-	212486	213277	232.293	71.9491	58.8598
gene-STM0183	folK	NC_003197.2	-	213398	213877	253.453	78.503	64.2214
gene-STM0184	pcnB	NC_003197.2	-	213874	215292	537.97	166.628	136.314
gene-STM0185	yadB	NC_003197.2	-	215433	216374	237.044	73.4206	60.0635
gene-STM0186	dksA	NC_003197.2	-	216398	216853	9452.71	2927.83	2395.19
gene-STM0187	sfsA	NC_003197.2	-	217030	217734	481.81	149.233	122.084
gene-STM0188	ligT	NC_003197.2	-	217751	218281	182.328	56.4732	46.1993
gene-STM0189	hrpB	NC_003197.2	+	218309	220783	130.003	40.2664	32.9409
gene-STM0190	mrcB	NC_003197.2	+	220924	223446	399.711	123.804	101.281
gene-STM0191	fhuA	NC_003197.2	+	223739	225928	894.68	277.113	226.699
gene-STM0192	fhuC	NC_003197.2	+	225977	226774	232.682	72.0696	58.9584
gene-STM0193	fhuD	NC_003197.2	+	226774	227664	145.587	45.0934	36.8898
gene-STM0194	fhuB	NC_003197.2	+	227661	229718	67.684	20.9641	17.1502
gene-STM0195	stfA	NC_003197.2	+	230658	231218	16.2264	5.02587	4.11154
gene-STM0196	stfC	NC_003197.2	+	231304	233961	8.12265	2.51586	2.05817
gene-STM0197	stfD	NC_003197.2	+	233979	234731	5.91235	1.83126	1.49811
gene-STM0198	stfE	NC_003197.2	+	234750	235262	4.73395	1.46627	1.19952
gene-STM0199	stfF	NC_003197.2	+	235259	235735	1.04526	0.323753	0.264854
gene-STM0200	stfG	NC_003197.2	+	235735	236265	4.74324	1.46914	1.20187
gene-STM0201	gene-STM0201	NC_003197.2	+	236265	237104	33.3549	10.3312	8.45167
gene-STM0202	hemL	NC_003197.2	-	237212	238492	393.32	121.825	99.6618
gene-STM0203	yadQ	NC_003197.2	+	238662	240083	105	32.5221	26.6055
gene-STM0204	yadR	NC_003197.2	+	240120	240509	1120.31	346.997	283.87
gene-STM0205	yadS	NC_003197.2	-	240610	241233	263.793	81.7059	66.8416
gene-STM0206	btuF	NC_003197.2	-	241270	242070	204.029	63.1949	51.6982
gene-STM0207	pfs	NC_003197.2	-	242063	242761	638.984	197.915	161.91
gene-STM0208	dgt	NC_003197.2	+	242846	244363	218.881	67.7949	55.4613
gene-STM0209	htrA	NC_003197.2	+	244493	245920	641.058	198.558	162.435
gene-STM0210	cdaR	NC_003197.2	+	246073	247230	1759.04	544.837	445.717
gene-STM0211	yaeH	NC_003197.2	-	247319	247705	3743.38	1159.45	948.52
gene-STM0212	gene-STM0212	NC_003197.2	+	247952	249253	145.088	44.9389	36.7634
gene-STM0213	dapD	NC_003197.2	-	249290	250114	2078.86	643.894	526.754
gene-STM0214	glnD	NC_003197.2	-	250144	252816	183.719	56.9042	46.5519
gene-STM0215	map	NC_003197.2	-	253053	253847	1022.82	316.801	259.167
gene-STM0216	rpsB	NC_003197.2	+	254298	255023	5944.03	1841.07	1506.14
gene-STM0217	tsf	NC_003197.2	+	255281	256132	2790.77	864.398	707.143
gene-STM0218	pyrH	NC_003197.2	+	256277	257002	916.84	283.977	232.315
gene-STM0219	frr	NC_003197.2	+	257149	257706	2216.66	686.576	561.671
gene-STM0220	dxr	NC_003197.2	+	257847	259043	204.739	63.4148	51.8781
gene-STM0221	uppS	NC_003197.2	+	259356	260114	847.582	262.525	214.766
gene-STM0222	cdsA	NC_003197.2	+	260127	260984	555.97	172.203	140.875
gene-STM0223	yaeL	NC_003197.2	+	260996	262348	1064.37	329.671	269.695
gene-STM0224	yaeT	NC_003197.2	+	262380	264794	2009.93	622.543	509.287
gene-STM0225	hlpA	NC_003197.2	+	264917	265402	5113.83	1583.93	1295.77
gene-STM0226	lpxD	NC_003197.2	+	265406	266431	1458.69	451.806	369.611
gene-STM0227	fabZ	NC_003197.2	+	266537	266992	1634.34	506.21	414.118
gene-STM0228	lpxA	NC_003197.2	+	266996	267784	1534.05	475.148	388.707
gene-STM0229	lpxB	NC_003197.2	+	267784	268932	477.801	147.991	121.068
gene-STM0230	rnhB	NC_003197.2	+	268929	269525	411.955	127.597	104.384
gene-STM0231	dnaE	NC_003197.2	+	269549	273031	467.588	144.828	118.48
gene-STM0232	accA	NC_003197.2	+	273044	274003	1634.76	506.341	414.225
gene-STM0233	gene-STM0233	NC_003197.2	+	274184	275947	56.6066	17.533	14.3433
gene-STM0234	ldcC	NC_003197.2	+	276023	278164	235.445	72.9254	59.6585
gene-STM0235	yaeR	NC_003197.2	+	278220	278609	314.436	97.3916	79.6737
gene-STM0236	mesJ	NC_003197.2	+	278672	279964	192.21	59.5342	48.7034
gene-STM0237	rof	NC_003197.2	-	280048	280308	666.569	206.46	168.899
gene-STM0238	yaeP	NC_003197.2	-	280295	280513	946.317	293.107	239.784
gene-STM0239	yaeQ	NC_003197.2	+	280693	281238	162.029	50.186	41.0559
gene-STM0240	yaeJ	NC_003197.2	+	281235	281657	221.13	68.4917	56.0314
gene-STM0242	proS	NC_003197.2	-	282468	284186	932.659	288.877	236.323
gene-STM0243	yaeB	NC_003197.2	-	284297	285004	554.782	171.835	140.574
gene-STM0244	rcsF	NC_003197.2	-	285001	285405	1267.93	392.721	321.276
gene-STM0245	yaeC	NC_003197.2	-	285524	286339	965.786	299.137	244.717
gene-STM0246	yaeE	NC_003197.2	-	286378	287031	119.492	37.0109	30.2777
gene-STM0247	abc	NC_003197.2	-	287024	288055	81.5746	25.2665	20.6699
gene-STM0248	yaeD	NC_003197.2	+	288245	288811	522.834	161.94	132.479
gene-STM0249	rrsH	NC_003197.2	+	289190	290733	201.927	62.5438	51.1656
gene-STM0250	ileV	NC_003197.2	+	290801	290874	1204.35	373.029	305.166
gene-STM0251	alaV	NC_003197.2	+	290987	291059	554.725	171.817	140.559
gene-STM0252	rrlH	NC_003197.2	+	291245	294337	1037.64	321.393	262.923
gene-STM0253	rrfH	NC_003197.2	+	294520	294641	1.52459	0.472218	0.38631
gene-STM0254	aspU	NC_003197.2	+	294839	294912	6.55405	2.03002	1.66071
gene-STM0255	yafB	NC_003197.2	+	295070	295873	77.3831	23.9682	19.6078
gene-STM0256	yafC	NC_003197.2	-	295894	296808	58.4208	18.0949	14.803
gene-STM0257	gene-STM0257	NC_003197.2	+	296913	298088	19.5374	6.05141	4.95051
gene-STM0258	yafD	NC_003197.2	+	298241	299020	361.515	111.974	91.603
gene-STM0259	yafE	NC_003197.2	+	299098	299868	170.297	52.7469	43.1509
gene-STM0260	dniR	NC_003197.2	-	299924	301291	992.645	307.457	251.523
gene-STM0261	gloB	NC_003197.2	-	301363	302118	108.159	33.5005	27.4059
gene-STM0262	yafS	NC_003197.2	+	302153	302875	170.526	52.8177	43.2088
gene-STM0263	rnhA	NC_003197.2	-	302872	303339	284.571	88.1413	72.1062
gene-STM0264	dnaQ	NC_003197.2	+	303403	304134	262.408	81.277	66.4907
gene-STM0265	aspV	NC_003197.2	+	304278	304351	205.973	63.7969	52.1907
gene-STM0266	gene-STM0266	NC_003197.2	-	304666	305721	38.9403	12.0612	9.86694
gene-STM0267	gene-STM0267	NC_003197.2	-	305732	306727	18.9277	5.86257	4.79602
gene-STM0268	gene-STM0268	NC_003197.2	-	306724	308607	28.6975	8.88859	7.27154
gene-STM0269	gene-STM0269	NC_003197.2	-	308623	309117	34.2505	10.6086	8.6786
gene-STM0270	gene-STM0270	NC_003197.2	-	309114	309938	35.5599	11.0141	9.01039
gene-STM0271	gene-STM0271	NC_003197.2	-	309925	310827	7.98345	2.47275	2.0229
gene-STM0272	gene-STM0272	NC_003197.2	+	311195	313834	10.9958	3.40579	2.78619
gene-STM0273	gene-STM0273	NC_003197.2	+	313934	314476	21.1252	6.54321	5.35284
gene-STM0274	gene-STM0274	NC_003197.2	+	314500	316008	16.0358	4.96684	4.06324
gene-STM0274A	gene-STM0274A	NC_003197.2	+	316071	316181	12.6847	3.92889	3.21412
gene-STM0275	gene-STM0275	NC_003197.2	+	316308	316640	8.78979	2.7225	2.22721
gene-STM0276	gene-STM0276	NC_003197.2	+	316894	317379	9.45885	2.92973	2.39674
gene-STM0277	gene-STM0277	NC_003197.2	+	317684	318169	2.97603	0.92178	0.754086
gene-STM0278	gene-STM0278	NC_003197.2	+	318154	318537	4.45742	1.38061	1.12945
gene-STM0279	gene-STM0279	NC_003197.2	+	318680	319165	4.59054	1.42185	1.16318
gene-STM0280	gene-STM0280	NC_003197.2	+	319232	319768	5.49721	1.70267	1.39292
gene-STM0281	gene-STM0281	NC_003197.2	+	319772	321115	6.7686	2.09647	1.71507
gene-STM0282	gene-STM0282	NC_003197.2	+	321112	322416	16.6874	5.16865	4.22834
gene-STM0283	gene-STM0283	NC_003197.2	+	322421	323194	3.94574	1.22213	0.999795
gene-STM0284	gene-STM0284	NC_003197.2	+	323397	323828	1.04861	0.324791	0.265703
gene-STM0285	gene-STM0285	NC_003197.2	+	323862	327731	13.9744	4.32834	3.54091
gene-STM0286	gene-STM0286	NC_003197.2	+	327731	328519	16.5378	5.12232	4.19045
gene-STM0287	gene-STM0287	NC_003197.2	+	328516	328932	20.9417	6.48637	5.30633
gene-STM0288	gene-STM0288	NC_003197.2	+	328956	329477	21.7739	6.74414	5.51722
gene-STM0289	gene-STM0289	NC_003197.2	+	329874	332063	13.3539	4.13616	3.38369
gene-STM0290	gene-STM0290	NC_003197.2	+	332087	332533	29.5839	9.16315	7.49615
gene-STM0291	gene-STM0291	NC_003197.2	+	332552	336646	29.621	9.17465	7.50555
gene-STM0292	gene-STM0292	NC_003197.2	+	337096	337836	98.8598	30.6203	25.0497
gene-STM0293	gene-STM0293	NC_003197.2	+	337830	338276	35.6239	11.0339	9.0266
gene-STM0294	gene-STM0294	NC_003197.2	+	338839	339276	2.99543	0.927789	0.759001
gene-STM0295	gene-STM0295	NC_003197.2	+	340045	340353	3.38835	1.04949	0.858561
gene-STM0296	gene-STM0296	NC_003197.2	-	340455	340703	6.28916	1.94797	1.59359
gene-STM0299	safA	NC_003197.2	+	342210	342722	15.3782	4.76315	3.89661
gene-STM0300	safB	NC_003197.2	+	342830	343543	18.9034	5.85502	4.78985
gene-STM0301	safC	NC_003197.2	+	343567	346077	44.9562	13.9245	11.3913
gene-STM0302	safD	NC_003197.2	+	346099	346569	38.0913	11.7982	9.6518
gene-STM0303	ybeJ	NC_003197.2	+	346975	347796	13.4039	4.15165	3.39636
gene-STM0304	sinR	NC_003197.2	+	348611	349558	17.8249	5.52098	4.51658
gene-STM0305	gene-STM0305	NC_003197.2	+	349675	349890	20.5694	6.37107	5.21201
gene-STM0306	gene-STM0306	NC_003197.2	-	349894	350613	140.529	43.5267	35.6081
gene-STM0307	gene-STM0307	NC_003197.2	-	350944	351351	391.76	121.342	99.2665
gene-STM0308	yafV	NC_003197.2	-	351722	352489	359.717	111.417	91.1474
gene-STM0309	yafH	NC_003197.2	-	352598	355042	442.609	137.091	112.151
gene-STM0310	ghmA	NC_003197.2	+	355282	355860	1146.21	355.021	290.433
gene-STM0311	yafJ	NC_003197.2	+	356073	356840	408.914	126.655	103.613
gene-STM0312	yafK	NC_003197.2	-	356811	357551	334.758	103.686	84.8231
gene-STM0313	dinP	NC_003197.2	+	357801	358856	227.169	70.3619	57.5614
gene-STM0315	prfH	NC_003197.2	+	360204	360818	43.935	13.6082	11.1325
gene-STM0316	pepD	NC_003197.2	-	360974	362431	1551.59	480.582	393.152
gene-STM0317	gpt	NC_003197.2	+	362680	363138	901.362	279.183	228.393
gene-STM0318	yafA	NC_003197.2	+	363227	364471	291.49	90.2845	73.8595
gene-STM0319	crl	NC_003197.2	+	364529	364930	2355.95	729.718	596.964
gene-STM0320	phoE	NC_003197.2	-	364981	366033	28.3476	8.78022	7.18288
gene-STM0321	proB	NC_003197.2	+	366316	367419	853.771	264.442	216.334
gene-STM0322	proA	NC_003197.2	+	367431	368681	630.391	195.254	159.732
gene-STM0323	thrW	NC_003197.2	+	368807	368879	254.781	78.9144	64.5579
gene-STM0324	gene-STM0324	NC_003197.2	+	369159	369380	28.4403	8.80896	7.20639
gene-STM0325	gene-STM0325	NC_003197.2	-	369198	369998	12.3207	3.81615	3.1219
gene-STM0327	gene-STM0327	NC_003197.2	+	370740	371063	4871.9	1509	1234.47
gene-STM0328	gene-STM0328	NC_003197.2	+	371404	372642	5.99919	1.85816	1.52011
gene-STM0329	gene-STM0329	NC_003197.2	+	372774	374195	13.1941	4.08667	3.3432
gene-STM0330	gene-STM0330	NC_003197.2	+	374197	374823	25.2488	7.82043	6.3977
gene-STM0331	gene-STM0331	NC_003197.2	+	374838	375716	0.516261	0.159904	0.130813
gene-STM0332	gene-STM0332	NC_003197.2	+	375716	376630	30.6155	9.48267	7.75754
gene-STM0333	gene-STM0333	NC_003197.2	+	376664	377629	48.2174	14.9346	12.2176
gene-STM0334	gene-STM0334	NC_003197.2	-	377574	377846	17.6667	5.47198	4.47649
gene-STM0335	gene-STM0335	NC_003197.2	+	378537	378935	8.52632	2.64089	2.16045
gene-STM0336	stbE	NC_003197.2	-	378982	379740	19.1916	5.9443	4.86289
gene-STM0337	stbD	NC_003197.2	-	379706	381031	14.3828	4.45484	3.6444
gene-STM0338	stbC	NC_003197.2	-	381036	383597	18.5042	5.73139	4.68871
gene-STM0339	stbB	NC_003197.2	-	383581	384342	1.06433	0.329659	0.269685
gene-STM0340	stbA	NC_003197.2	-	384404	384940	0.456238	0.141313	0.115604
gene-STM0341	gene-STM0341	NC_003197.2	+	385574	386338	28.9071	8.95351	7.32464
gene-STM0342	gene-STM0342	NC_003197.2	+	386311	386610	17.087	5.29244	4.32961
gene-STM0343	gene-STM0343	NC_003197.2	+	387110	388684	27.8356	8.62163	7.05314
gene-STM0344	gene-STM0344	NC_003197.2	+	388784	389527	97.9573	30.3407	24.821
gene-STM0345	gene-STM0345	NC_003197.2	+	389500	389988	38.3616	11.8819	9.72029
gene-STM0346	gene-STM0346	NC_003197.2	+	390389	390913	2.71619	0.841298	0.688245
gene-STM0347	gene-STM0347	NC_003197.2	+	391057	391698	2.05296	0.635872	0.520191
gene-STM0348	gene-STM0348	NC_003197.2	+	391709	391933	4.25333	1.3174	1.07774
gene-STM0349	gene-STM0349	NC_003197.2	+	391991	392350	21.6111	6.69371	5.47595
gene-STM0350	gene-STM0350	NC_003197.2	-	392420	393931	6.1433	1.90279	1.55663
gene-STM0351	gene-STM0351	NC_003197.2	-	393894	397061	8.06204	2.49709	2.04281
gene-STM0352	gene-STM0352	NC_003197.2	-	397058	398284	2.58907	0.801925	0.656035
gene-STM0353	gene-STM0353	NC_003197.2	+	398561	400849	20.7759	6.43501	5.26432
gene-STM0354	gene-STM0354	NC_003197.2	+	400861	401325	87.1484	26.9929	22.0822
gene-STM0355	gene-STM0355	NC_003197.2	+	401403	401597	183.415	56.8101	46.4749
gene-STM0356	gene-STM0356	NC_003197.2	+	401890	403143	260.232	80.6029	65.9392
gene-STM0357	mod	NC_003197.2	+	403332	405290	336.444	104.208	85.2501
gene-STM0358	res	NC_003197.2	+	405300	408272	277.278	85.8826	70.2584
gene-STM0359	gene-STM0359	NC_003197.2	+	408549	408650	153.01	47.3924	38.7706
gene-STM0360	gene-STM0360	NC_003197.2	+	408767	410170	46.3887	14.3682	11.7542
gene-STM0361	gene-STM0361	NC_003197.2	+	410167	411177	55.5239	17.1977	14.069
gene-STM0362	gene-STM0362	NC_003197.2	+	411177	411308	66.8163	20.6953	16.9303
gene-STM0363	gene-STM0363	NC_003197.2	+	411514	412518	179.169	55.4949	45.399
gene-STM0364	foxA	NC_003197.2	+	412664	414772	29.8037	9.23123	7.55184
gene-STM0365	yahN	NC_003197.2	-	414813	415445	131.118	40.6119	33.2236
gene-STM0366	yahO	NC_003197.2	+	415677	415952	1153.41	357.25	292.257
gene-STM0367	prpR	NC_003197.2	-	416088	417713	191.277	59.2452	48.467
gene-STM0368	prpB	NC_003197.2	+	417978	418865	231.31	71.6446	58.6107
gene-STM0369	prpC	NC_003197.2	+	418988	420157	251.687	77.9562	63.774
gene-STM0370	prpD	NC_003197.2	+	420197	421648	227.547	70.4791	57.6572
gene-STM0371	prpE	NC_003197.2	+	421689	423575	163.889	50.7622	41.5273
gene-STM0372	hemB	NC_003197.2	-	423679	424653	627.536	194.37	159.009
gene-STM0373	yaiU	NC_003197.2	+	425166	428102	38.9241	12.0561	9.86282
gene-STM0374	yaiV	NC_003197.2	+	428188	428811	12.1554	3.76496	3.08002
gene-STM0375	ampH	NC_003197.2	-	428856	429986	129.449	40.0949	32.8006
gene-STM0376	sbmA	NC_003197.2	+	430360	431580	109.324	33.8615	27.7013
gene-STM0377	yaiW	NC_003197.2	+	431595	432689	102.851	31.8565	26.0611
gene-STM0378	yaiY	NC_003197.2	-	432727	433035	113.495	35.1534	28.7581
gene-STM0379	yaiZ	NC_003197.2	+	433303	433518	768.361	237.988	194.692
gene-STM0380	ddlA	NC_003197.2	-	433544	434638	887.409	274.861	224.857
gene-STM0381	gene-STM0381	NC_003197.2	+	434716	435429	58.7829	18.2071	14.8948
gene-STM0382	gene-STM0382	NC_003197.2	+	435598	436809	15.7327	4.87295	3.98644
gene-STM0383	yaiB	NC_003197.2	+	437100	437366	579.468	179.481	146.829
gene-STM0384	psiF	NC_003197.2	+	437718	438038	118.766	36.786	30.0937
gene-STM0385	yaiC	NC_003197.2	+	438130	439242	90.4447	28.0139	22.9174
gene-STM0386	proC	NC_003197.2	-	439257	440066	839.668	260.074	212.76
gene-STM0387	yaiI	NC_003197.2	+	440206	440661	135.68	42.0247	34.3794
gene-STM0388	aroL	NC_003197.2	+	440846	441391	294.295	91.1533	74.5702
gene-STM0389	yaiA	NC_003197.2	+	441418	441609	1052.11	325.876	266.591
gene-STM0390	aroM	NC_003197.2	+	441860	442537	260.19	80.5899	65.9286
gene-STM0391	yaiE	NC_003197.2	+	442608	442892	1660.47	514.305	420.74
gene-STM0392	rdgC	NC_003197.2	-	442930	443841	412.234	127.683	104.454
gene-STM0393	yajF	NC_003197.2	+	443967	444875	292.721	90.6657	74.1713
gene-STM0394	araJ	NC_003197.2	-	444897	446069	60.0256	18.592	15.2096
gene-STM0395	sbcC	NC_003197.2	-	446242	449382	109.895	34.0383	27.8459
gene-STM0396	sbcD	NC_003197.2	-	449379	450581	158.903	49.2178	40.2639
gene-STM0397	phoB	NC_003197.2	+	450796	451485	313.519	97.1076	79.4413
gene-STM0398	phoR	NC_003197.2	+	451555	452850	105.508	32.6796	26.7344
gene-STM0399	brnQ	NC_003197.2	+	453259	454578	132.896	41.1625	33.6741
gene-STM0400	proY	NC_003197.2	+	454653	456023	108.67	33.6589	27.5355
gene-STM0401	malZ	NC_003197.2	+	456185	458002	52.4114	16.2336	13.2803
gene-STM0402	gene-STM0402	NC_003197.2	-	458074	458676	3324.38	1029.67	842.351
gene-STM0403	yajB	NC_003197.2	-	458886	459467	212.158	65.7127	53.7579
gene-STM0404	queA	NC_003197.2	+	459561	460625	231.428	71.6813	58.6407
gene-STM0405	tgt	NC_003197.2	+	460822	461949	763.153	236.375	193.372
gene-STM0406	yajC	NC_003197.2	+	461972	462304	4282.02	1326.29	1085
gene-STM0407	secD	NC_003197.2	+	462332	464179	1253.15	388.142	317.53
gene-STM0408	secF	NC_003197.2	+	464190	465161	1095.34	339.266	277.545
gene-STM0409	gene-STM0409	NC_003197.2	+	465309	465674	131.393	40.6971	33.2933
gene-STM0410	gene-STM0410	NC_003197.2	+	465700	466392	65.9971	20.4416	16.7228
gene-STM0411	yajD	NC_003197.2	+	466562	466909	680.991	210.927	172.554
gene-STM0412	gene-STM0412	NC_003197.2	-	467157	467483	235.266	72.87	59.6131
gene-STM0413	tsx	NC_003197.2	-	467538	468401	1582.25	490.077	400.92
gene-STM0414	yajI	NC_003197.2	-	468701	469240	84.0278	26.0263	21.2915
gene-STM0415	ybaD	NC_003197.2	+	469392	469841	468.249	145.033	118.648
gene-STM0416	ribD	NC_003197.2	+	469845	470948	242.474	75.1025	61.4395
gene-STM0417	ribH	NC_003197.2	+	471037	471507	978.427	303.053	247.92
gene-STM0418	nusB	NC_003197.2	+	471528	471947	1002.01	310.358	253.896
gene-STM0419	thiL	NC_003197.2	+	472026	473003	141.246	43.7489	35.7899
gene-STM0420	pgpA	NC_003197.2	+	472981	473496	125.804	38.9659	31.877
gene-STM0421	yajO	NC_003197.2	-	473600	474574	271.438	84.0737	68.7786
gene-STM0422	dxs	NC_003197.2	-	474631	476493	749.18	232.047	189.832
gene-STM0423	ispA	NC_003197.2	-	476517	477416	670.598	207.707	169.92
gene-STM0424	xseB	NC_003197.2	-	477417	477659	963.444	298.412	244.123
gene-STM0425	thiI	NC_003197.2	+	477869	479317	291.561	90.3065	73.8775
gene-STM0426	phnV	NC_003197.2	-	479361	480158	31.7569	9.8362	8.04676
gene-STM0427	phnU	NC_003197.2	-	480161	481021	8.87224	2.74804	2.2481
gene-STM0428	phnT	NC_003197.2	-	481024	482133	12.1856	3.7743	3.08766
gene-STM0429	phnS	NC_003197.2	-	482139	483152	11.3728	3.52254	2.88171
gene-STM0430	phnR	NC_003197.2	-	483350	484069	50.1278	15.5263	12.7017
gene-STM0431	phnW	NC_003197.2	+	484209	485312	11.673	3.61553	2.95778
gene-STM0432	phnX	NC_003197.2	+	485319	486131	18.9274	5.86248	4.79595
gene-STM0433	thiJ	NC_003197.2	-	486228	486818	181.582	56.2421	46.0103
gene-STM0434	apbA	NC_003197.2	-	486781	487692	171.512	53.1233	43.4588
gene-STM0435	yajQ	NC_003197.2	+	487800	488309	991.106	306.98	251.132
gene-STM0436	yajR	NC_003197.2	-	488356	489705	162.058	50.1949	41.0632
gene-STM0436A	gene-STM0436A	NC_003197.2	-	489948	490109	14.0247	4.34393	3.55366
gene-STM0437	gene-STM0437	NC_003197.2	+	490257	491768	17.3948	5.38778	4.40761
gene-STM0438	gene-STM0438	NC_003197.2	+	491990	493273	40.729	12.6152	10.3202
gene-STM0439	cyoE	NC_003197.2	-	493355	494245	4379.07	1356.35	1109.6
gene-STM0440	cyoD	NC_003197.2	-	494257	494586	5143.9	1593.24	1303.39
gene-STM0441	cyoC	NC_003197.2	-	494586	495200	5666.76	1755.19	1435.88
gene-STM0442	cyoB	NC_003197.2	-	495190	497181	6486.39	2009.06	1643.56
gene-STM0443	cyoA	NC_003197.2	-	497192	498148	7810.79	2419.27	1979.14
gene-STM0444	ampG	NC_003197.2	-	498601	500076	189.083	58.5654	47.9109
gene-STM0445	yajG	NC_003197.2	-	500120	500752	851.788	263.828	215.831
gene-STM0446	bolA	NC_003197.2	+	501002	501319	1044.14	323.407	264.571
gene-STM0447	tig	NC_003197.2	+	501666	502964	6328.22	1960.07	1603.48
gene-STM0448	clpP	NC_003197.2	+	503211	503834	3828.4	1185.79	970.064
gene-STM0449	clpX	NC_003197.2	+	504086	505357	4077.12	1262.82	1033.08
gene-STM0450	lon	NC_003197.2	+	505543	507897	3973.62	1230.77	1006.86
gene-STM0451	hupB	NC_003197.2	+	508106	508378	20882.8	6468.12	5291.41
gene-STM0452	cypD	NC_003197.2	+	508669	510540	934.631	289.488	236.823
gene-STM0453	ybaV	NC_003197.2	+	510690	511064	114.621	35.5022	29.0434
gene-STM0454	ybaW	NC_003197.2	+	511168	511566	243.642	75.4642	61.7354
gene-STM0455	ybaX	NC_003197.2	-	511672	512367	345.089	106.886	87.4408
gene-STM0456	ybaE	NC_003197.2	-	512432	514132	85.1135	26.3626	21.5666
gene-STM0457	cof	NC_003197.2	+	514233	515051	67.1062	20.7851	17.0038
gene-STM0458	gene-STM0458	NC_003197.2	-	515101	516156	28.7633	8.90897	7.28821
gene-STM0459	ybaO	NC_003197.2	+	516269	516727	100.9	31.2521	25.5666
gene-STM0460	mdlA	NC_003197.2	+	516768	518540	63.1088	19.547	15.9909
gene-STM0461	mdlB	NC_003197.2	+	518533	520314	56.0298	17.3544	14.1972
gene-STM0462	glnK	NC_003197.2	+	520527	520865	3.62832	1.12382	0.919366
gene-STM0463	amtB	NC_003197.2	+	520897	522183	26.9448	8.34574	6.82745
gene-STM0464	tesB	NC_003197.2	-	522283	523143	237.837	73.6665	60.2647
gene-STM0465	ybaY	NC_003197.2	+	523358	523927	1588.38	491.975	402.472
gene-STM0466	ybaZ	NC_003197.2	-	523960	524349	268.928	83.2963	68.1427
gene-STM0467	ffs	NC_003197.2	+	524427	524542	62.069	19.2249	15.7274
gene-STM0468	ylaB	NC_003197.2	-	524580	526130	89.9536	27.8617	22.793
gene-STM0469	rpmE2	NC_003197.2	+	526355	526615	127.912	39.6187	32.4111
gene-STM0470	rpmJ2	NC_003197.2	+	526621	526761	274.128	84.9068	69.4601
gene-STM0471	ylaC	NC_003197.2	-	526817	527287	1519.2	470.548	384.944
gene-STM0472	maa	NC_003197.2	-	527404	527955	201.471	62.4025	51.05
gene-STM0473	hha	NC_003197.2	-	528134	528352	621.658	192.549	157.519
gene-STM0474	ybaJ	NC_003197.2	-	528380	528754	407.757	126.297	103.32
gene-STM0475	acrB	NC_003197.2	-	529250	532399	688.985	213.402	174.579
gene-STM0476	acrA	NC_003197.2	-	532422	533615	979.517	303.39	248.196
gene-STM0477	acrR	NC_003197.2	+	533757	534410	331.052	102.538	83.884
gene-STM0478	aefA	NC_003197.2	+	534529	537891	117.92	36.524	29.8794
gene-STM0479	gene-STM0479	NC_003197.2	-	537933	538868	192.59	59.6517	48.7996
gene-STM0480	ybaM	NC_003197.2	-	538938	539105	135.833	42.0723	34.4183
gene-STM0481	priC	NC_003197.2	-	539119	539634	131.659	40.7793	33.3605
gene-STM0482	ybaN	NC_003197.2	+	539715	540092	169.016	52.35	42.8263
gene-STM0483	apt	NC_003197.2	+	540245	540796	516.531	159.987	130.882
gene-STM0484	dnaX	NC_003197.2	+	540910	542838	364.927	113.03	92.4674
gene-STM0485	ybaB	NC_003197.2	+	542884	543213	1.35989	0.421206	0.344578
gene-STM0486	recR	NC_003197.2	+	543213	543818	920.264	285.038	233.182
gene-STM0487	htpG	NC_003197.2	+	543905	545803	5814.94	1801.09	1473.43
gene-STM0488	adk	NC_003197.2	+	546044	546688	2364.53	732.377	599.139
gene-STM0489	hemH	NC_003197.2	+	546917	547879	178.341	55.2382	45.189
gene-STM0490	aes	NC_003197.2	-	547876	548847	44.5689	13.8045	11.2931
gene-STM0491	gsk	NC_003197.2	+	549000	550304	221.335	68.555	56.0832
gene-STM0492	ybaL	NC_003197.2	-	550353	552029	85.0739	26.3503	21.5566
gene-STM0493	fsr	NC_003197.2	-	552244	553464	99.3194	30.7627	25.1662
gene-STM0494	ushA	NC_003197.2	+	553637	555289	644.295	199.56	163.255
gene-STM0495	ybaK	NC_003197.2	-	555406	555885	321.306	99.5196	81.4145
gene-STM0496	ybaP	NC_003197.2	-	556087	556881	200.835	62.2056	50.8889
gene-STM0497	gene-STM0497	NC_003197.2	-	556967	557794	24.2585	7.51368	6.14676
gene-STM0498	copA	NC_003197.2	-	557948	560449	107.527	33.3049	27.2459
gene-STM0499	cueR	NC_003197.2	+	560559	560975	295.93	91.6599	74.9847
gene-STM0500	ybbJ	NC_003197.2	-	560976	561428	214.232	66.3551	54.2835
gene-STM0501	ybbK	NC_003197.2	-	561425	562342	273.212	84.6232	69.2282
gene-STM0502	ybbL	NC_003197.2	+	562489	563166	52.7054	16.3247	13.3548
gene-STM0503	ybbM	NC_003197.2	+	563153	563932	150.738	46.6888	38.1949
gene-STM0504	ybbN	NC_003197.2	-	564018	564872	2888.49	894.666	731.904
gene-STM0505	ybbO	NC_003197.2	-	564932	565702	557.073	172.545	141.154
gene-STM0506	tesA	NC_003197.2	-	565857	566471	592.618	183.554	150.161
gene-STM0507	ybbA	NC_003197.2	+	566442	567128	104.151	32.2592	26.3904
gene-STM0508	ybbP	NC_003197.2	+	567125	569539	73.7652	22.8476	18.6911
gene-STM0509	gene-STM0509	NC_003197.2	+	569725	570858	98.6102	30.543	24.9865
gene-STM0510	sfbA	NC_003197.2	+	571115	571945	214.197	66.3443	54.2746
gene-STM0511	sfbB	NC_003197.2	+	571982	572998	134.829	41.7613	34.1639
gene-STM0512	sfbC	NC_003197.2	+	572991	573650	99.5327	30.8287	25.2202
gene-STM0513	ybbB	NC_003197.2	-	573689	574783	189.984	58.8445	48.1392
gene-STM0514	ybbS	NC_003197.2	-	574853	575779	37.0809	11.4852	9.39579
gene-STM0515	allA	NC_003197.2	+	576006	576488	77.0228	23.8566	19.5165
gene-STM0516	allR	NC_003197.2	+	576567	577385	317.75	98.418	80.5134
gene-STM0517	gcl	NC_003197.2	+	577470	579251	14	4.33628	3.5474
gene-STM0518	gip	NC_003197.2	+	579264	580040	16.0386	4.96771	4.06396
gene-STM0519	glxR	NC_003197.2	+	580141	581019	13.5563	4.19886	3.43498
gene-STM0520	gene-STM0520	NC_003197.2	+	581085	582332	3.03365	0.939627	0.768686
gene-STM0521	ybbV	NC_003197.2	+	582408	582662	1.08011	0.334548	0.273685
gene-STM0522	allP	NC_003197.2	+	582569	583882	3.18537	0.986618	0.807127
gene-STM0523	allB	NC_003197.2	+	583961	585322	14.3928	4.45795	3.64694
gene-STM0524	ybbY	NC_003197.2	+	585381	586679	8.44958	2.61713	2.141
gene-STM0525	glxK	NC_003197.2	+	586702	587850	13.5222	4.18829	3.42634
gene-STM0526	ylbA	NC_003197.2	-	587930	588715	231.14	71.592	58.5677
gene-STM0527	allC	NC_003197.2	-	588726	589961	32.9175	10.1957	8.34083
gene-STM0528	allD	NC_003197.2	-	589983	591032	25.0533	7.75988	6.34817
gene-STM0529	fdrA	NC_003197.2	+	591363	593027	6.18112	1.91451	1.56621
gene-STM0530	ylbE	NC_003197.2	+	593037	594296	7.84921	2.43117	1.98888
gene-STM0531	ylbF	NC_003197.2	+	594308	595117	5.99012	1.85535	1.51781
gene-STM0532	arcC	NC_003197.2	+	595121	596014	14.8826	4.60964	3.77103
gene-STM0533	purK	NC_003197.2	-	596055	597122	82.2156	25.465	20.8323
gene-STM0534	purE	NC_003197.2	-	597119	597628	77.3191	23.9484	19.5916
gene-STM0535	lpxH	NC_003197.2	-	597746	598468	253.454	78.5033	64.2216
gene-STM0536	ppiB	NC_003197.2	-	598471	598965	2240.36	693.918	567.677
gene-STM0537	cysS	NC_003197.2	+	599138	600523	436.499	135.199	110.603
gene-STM0538	gene-STM0538	NC_003197.2	-	600567	601391	56.4628	17.4885	14.3069
gene-STM0539	gene-STM0539	NC_003197.2	-	601388	601825	76.9298	23.8278	19.4929
gene-STM0540	ybcI	NC_003197.2	-	601818	602363	37.7545	11.6939	9.56648
gene-STM0541	ybcJ	NC_003197.2	-	602491	602703	398.587	123.456	100.996
gene-STM0542	folD	NC_003197.2	-	602705	603571	382.827	118.575	97.003
gene-STM0543	fimA	NC_003197.2	+	604118	604675	74.9767	23.2229	18.9981
gene-STM0544	fimI	NC_003197.2	+	604751	605284	23.0169	7.12911	5.83215
gene-STM0545	fimC	NC_003197.2	+	605328	606020	8.4127	2.6057	2.13166
gene-STM0546	fimD	NC_003197.2	+	606051	608663	9.6372	2.98497	2.44193
gene-STM0547	fimH	NC_003197.2	+	608678	609685	19.5794	6.0644	4.96114
gene-STM0548	fimF	NC_003197.2	+	609695	610213	22.3815	6.93232	5.67116
gene-STM0549	fimZ	NC_003197.2	-	610259	610891	2.90521	0.899845	0.736141
gene-STM0550	fimY	NC_003197.2	-	611495	612217	9.44952	2.92684	2.39438
gene-STM0551	gene-STM0551	NC_003197.2	-	612236	612547	2.00641	0.621454	0.508396
gene-STM0552	fimW	NC_003197.2	-	612709	613305	3.27638	1.01481	0.83019
gene-STM0553	argU	NC_003197.2	+	613570	613643	34.5135	10.69	8.74524
gene-STM0554	gene-STM0554	NC_003197.2	-	613596	613784	36.4974	11.3045	9.24792
gene-STM0557	gene-STM0557	NC_003197.2	-	614807	616459	9.07996	2.81238	2.30074
gene-STM0558	yfdH	NC_003197.2	-	616440	617366	1.16096	0.35959	0.294172
gene-STM0559	rfbI	NC_003197.2	-	617363	617725	17.9347	5.55498	4.54439
gene-STM0561	gene-STM0561	NC_003197.2	-	618593	618922	47.1667	14.6091	11.9514
gene-STM0562	gene-STM0562	NC_003197.2	+	619031	619210	36.2333	11.2227	9.18102
gene-STM0563	gene-STM0563	NC_003197.2	-	619261	620115	35.9544	11.1363	9.11034
gene-STM0564	gene-STM0564	NC_003197.2	+	620331	621656	13.0596	4.045	3.30912
gene-STM0565	gene-STM0565	NC_003197.2	+	621813	622049	4.09283	1.26769	1.03706
gene-STM0566	gene-STM0566	NC_003197.2	+	622062	622622	31.5223	9.76354	7.98731
gene-STM0567	gene-STM0567	NC_003197.2	-	622701	623876	299.895	92.8877	75.9891
gene-STM0568	pheP	NC_003197.2	+	624202	625596	140.825	43.6184	35.6831
gene-STM0569	ybdG	NC_003197.2	-	625638	626885	140.89	43.6386	35.6996
gene-STM0570	apeE	NC_003197.2	+	627196	629166	75.345	23.3369	19.0914
gene-STM0571	gene-STM0571	NC_003197.2	+	629333	632062	88.6223	27.4494	22.4557
gene-STM0572	gene-STM0572	NC_003197.2	-	632190	633176	12.1884	3.77518	3.08838
gene-STM0573	gene-STM0573	NC_003197.2	-	633243	634286	6.84195	2.11919	1.73366
gene-STM0574	gene-STM0574	NC_003197.2	-	634319	635173	11.1684	3.45925	2.82992
gene-STM0575	gene-STM0575	NC_003197.2	-	635176	635919	8.16801	2.52991	2.06966
gene-STM0576	gene-STM0576	NC_003197.2	-	635934	636404	3.55724	1.1018	0.901354
gene-STM0577	gene-STM0577	NC_003197.2	-	636382	636831	16.8168	5.20873	4.26113
gene-STM0578	nfnB	NC_003197.2	-	637031	637684	1732.44	536.597	438.977
gene-STM0579	ybdF	NC_003197.2	-	637781	638149	0.747628	0.231566	0.189439
gene-STM0580	gene-STM0580	NC_003197.2	-	638149	638730	275.287	85.2658	69.7538
gene-STM0581	gene-STM0581	NC_003197.2	+	639019	639360	77.8597	24.1158	19.7286
gene-STM0582	ybdJ	NC_003197.2	-	639366	639614	131.783	40.8178	33.392
gene-STM0583	ybdK	NC_003197.2	-	639681	640799	91.1787	28.2412	23.1034
gene-STM0584	entD	NC_003197.2	-	640811	641515	36.973	11.4518	9.36846
gene-STM0585	fepA	NC_003197.2	-	641561	643816	135.163	41.8647	34.2485
gene-STM0586	fes	NC_003197.2	+	644005	645219	187.637	58.1177	47.5446
gene-STM0587	ybdZ	NC_003197.2	+	645250	645468	99.8001	30.9115	25.288
gene-STM0588	entF	NC_003197.2	+	645465	649349	91.7469	28.4172	23.2474
gene-STM0589	fepE	NC_003197.2	+	649599	650735	130.978	40.5684	33.188
gene-STM0590	fepC	NC_003197.2	-	650788	651582	180.448	55.8911	45.7231
gene-STM0591	fepG	NC_003197.2	-	651579	652568	5.40174	1.67311	1.36873
gene-STM0592	fepD	NC_003197.2	-	652568	653575	164.538	50.9631	41.6917
gene-STM0593	ybdA	NC_003197.2	+	653686	654930	111.867	34.649	28.3455
gene-STM0594	fepB	NC_003197.2	-	654993	655949	138.456	42.8845	35.0827
gene-STM0595	entC	NC_003197.2	+	656258	657433	226.281	70.0872	57.3366
gene-STM0596	entE	NC_003197.2	+	657443	659053	176.502	54.6688	44.7232
gene-STM0597	entB	NC_003197.2	+	659067	659924	264.76	82.0053	67.0865
gene-STM0598	entA	NC_003197.2	+	659924	660679	179.777	55.6832	45.553
gene-STM0599	ybdB	NC_003197.2	+	660682	661095	203.577	63.0549	51.5837
gene-STM0600	cstA	NC_003197.2	+	661277	663382	2071.08	641.486	524.784
gene-STM0601	ybdD	NC_003197.2	+	663446	663643	638.768	197.848	161.855
gene-STM0602	ybdH	NC_003197.2	-	663679	664767	105.489	32.6737	26.7296
gene-STM0603	ybdL	NC_003197.2	+	664894	666054	43.6503	13.52	11.0604
gene-STM0604	ybdM	NC_003197.2	-	666055	666672	77.1845	23.9067	19.5575
gene-STM0605	ybdN	NC_003197.2	-	666645	667880	35.2305	10.9121	8.92693
gene-STM0606	ybdO	NC_003197.2	-	668046	668948	96.7553	29.9684	24.5164
gene-STM0607	dsbG	NC_003197.2	-	669265	670011	496.699	153.845	125.857
gene-STM0608	ahpC	NC_003197.2	+	670452	671015	4751.05	1471.56	1203.85
gene-STM0609	ahpF	NC_003197.2	+	671257	672822	296.404	91.8066	75.1047
gene-STM0610	gene-STM0610	NC_003197.2	+	673154	673714	1.3672	0.423469	0.34643
gene-STM0611	gene-STM0611	NC_003197.2	+	673707	675986	17.3823	5.38389	4.40442
gene-STM0612	gene-STM0612	NC_003197.2	+	675983	676540	0.07629	0.02363	0.019331
gene-STM0613	gene-STM0613	NC_003197.2	+	676540	677307	78.9942	24.4672	20.016
gene-STM0614	ybdQ	NC_003197.2	-	677375	677803	2623.14	812.478	664.668
gene-STM0615	ybdR	NC_003197.2	+	678026	679264	42.1614	13.0588	10.6831
gene-STM0616	rnk	NC_003197.2	-	679347	679757	455.808	141.179	115.495
gene-STM0617	rna	NC_003197.2	-	679992	680798	614.741	190.407	155.767
gene-STM0618	citT	NC_003197.2	-	680908	682371	28.1967	8.7335	7.14466
gene-STM0619	citG	NC_003197.2	-	682409	683305	9.4389	2.92355	2.39169
gene-STM0620	citX	NC_003197.2	-	683277	683828	7.96613	2.46739	2.01851
gene-STM0621	citF	NC_003197.2	-	683832	685361	11.6052	3.59454	2.9406
gene-STM0622	citE	NC_003197.2	-	685371	686279	26.687	8.2659	6.76212
gene-STM0623	citD	NC_003197.2	-	686276	686572	10.6661	3.30367	2.70265
gene-STM0624	citC	NC_003197.2	-	686569	687645	8.47414	2.62473	2.14723
gene-STM0625	dpiB	NC_003197.2	+	688030	689691	31.9664	9.90111	8.09985
gene-STM0626	dpiA	NC_003197.2	+	689660	690340	48.5709	15.0441	12.3072
gene-STM0627	dcuC	NC_003197.2	-	690394	691779	10.632	3.29311	2.69401
gene-STM0628	pagP	NC_003197.2	+	692158	692730	122.211	37.853	30.9666
gene-STM0629	cspE	NC_003197.2	+	692918	693127	37616.2	11651	9531.42
gene-STM0630	crcB	NC_003197.2	-	693185	693568	116.161	35.9792	29.4337
gene-STM0631	ybeM	NC_003197.2	+	693659	694447	53.3485	16.5239	13.5178
gene-STM0632	ybeC	NC_003197.2	+	694576	694779	213.696	66.189	54.1476
gene-STM0633	lipA	NC_003197.2	-	694865	695830	1053.42	326.282	266.923
gene-STM0634	ybeF	NC_003197.2	-	696036	696989	71.1415	22.035	18.0263
gene-STM0635	lipB	NC_003197.2	-	697291	697866	263.977	81.7629	66.8882
gene-STM0636	ybeD	NC_003197.2	-	698032	698295	1841.21	570.287	466.538
gene-STM0637	dacA	NC_003197.2	-	698404	699615	711.047	220.236	180.169
gene-STM0638	rlpA	NC_003197.2	-	699755	700900	442.639	137.1	112.159
gene-STM0639	mrdB	NC_003197.2	-	700911	702023	150.983	46.7646	38.257
gene-STM0640	mrdA	NC_003197.2	-	702026	703927	135.295	41.9057	34.282
gene-STM0641	ybeA	NC_003197.2	-	703958	704425	473.951	146.799	120.093
gene-STM0642	ybeB	NC_003197.2	-	704429	704746	584.641	181.084	148.14
gene-STM0643	cobC	NC_003197.2	-	705075	705683	96.2562	29.8139	24.39
gene-STM0644	cobD	NC_003197.2	+	705780	706874	74.326	23.0213	18.8332
gene-STM0645	nadD	NC_003197.2	-	706849	707490	202.226	62.6363	51.2412
gene-STM0646	holA	NC_003197.2	-	707492	708523	1.44862	0.448689	0.367061
gene-STM0647	rlpB	NC_003197.2	-	708523	709113	660.999	204.734	167.488
gene-STM0648	leuS	NC_003197.2	-	709128	711710	789.911	244.663	200.152
gene-STM0649	gene-STM0649	NC_003197.2	+	711947	712288	7.04678	2.18263	1.78556
gene-STM0650	gene-STM0650	NC_003197.2	+	712305	713477	6.43308	1.99255	1.63005
gene-STM0651	gene-STM0651	NC_003197.2	+	713527	714480	21.0985	6.53494	5.34607
gene-STM0652	gene-STM0652	NC_003197.2	+	714548	716476	97.633	30.2403	24.7388
gene-STM0653	ybeL	NC_003197.2	+	716569	717042	982.857	304.425	249.042
gene-STM0654	ybeQ	NC_003197.2	-	717081	718076	65.3705	20.2475	16.564
gene-STM0655	ybeR	NC_003197.2	+	718201	718908	7.67161	2.37616	1.94388
gene-STM0656	ybeS	NC_003197.2	+	718905	720338	11.4822	3.55644	2.90943
gene-STM0657	ybeU	NC_003197.2	+	720350	721045	22.2572	6.89382	5.63966
gene-STM0658	ybeV	NC_003197.2	+	721042	722514	22.4969	6.96808	5.70041
gene-STM0659	hscC	NC_003197.2	-	722536	724215	28.003	8.67349	7.09556
gene-STM0660	gene-STM0660	NC_003197.2	-	724291	725529	299.114	92.6459	75.7913
gene-STM0661	ybeK	NC_003197.2	-	725561	726496	465.518	144.187	117.956
gene-STM0662	gltL	NC_003197.2	-	726613	727338	3016.51	934.316	764.341
gene-STM0663	gltK	NC_003197.2	-	727338	728012	855.985	265.128	216.895
gene-STM0664	gltJ	NC_003197.2	-	728012	728752	1849.25	572.777	468.575
gene-STM0665	gltI	NC_003197.2	-	728912	729838	7710.03	2388.06	1953.61
gene-STM0666	lnt	NC_003197.2	-	730175	731713	532.247	164.855	134.864
gene-STM0667	ybeX	NC_003197.2	-	731733	732611	1530.45	474.032	387.794
gene-STM0668	ybeY	NC_003197.2	-	732769	733242	1875.84	581.013	475.313
gene-STM0669	phoL	NC_003197.2	-	733239	734324	2104.86	651.947	533.342
gene-STM0670	miaB	NC_003197.2	-	734490	735914	657.213	203.561	166.529
gene-STM0671	ubiF	NC_003197.2	+	736058	737233	237.417	73.5361	60.1581
gene-STM0672	gene-STM0672	NC_003197.2	-	737300	737875	50.0938	15.5158	12.6931
gene-STM0673	glnX	NC_003197.2	-	738014	738085	601.09	186.178	152.308
gene-STM0674	glnV	NC_003197.2	-	738132	738203	1600.72	495.798	405.6
gene-STM0675	metU	NC_003197.2	-	738253	738326	2797.28	866.414	708.792
gene-STM0676	glnW	NC_003197.2	-	738345	738416	4453.8	1379.5	1128.53
gene-STM0677	glnU	NC_003197.2	-	738455	738526	5036.28	1559.91	1276.12
gene-STM0678	leuW	NC_003197.2	-	738553	738634	5894.17	1825.63	1493.5
gene-STM0679	metT	NC_003197.2	-	738646	738719	5723.94	1772.9	1450.37
gene-STM0680	asnB	NC_003197.2	-	738942	740606	273.316	84.6554	69.2544
gene-STM0681	nagD	NC_003197.2	-	740896	741648	391.336	121.21	99.1591
gene-STM0682	nagC	NC_003197.2	-	741695	742915	700.523	216.976	177.503
gene-STM0683	nagA	NC_003197.2	-	742920	744074	1833.29	567.833	464.53
gene-STM0684	nagB	NC_003197.2	-	744134	744934	3473.63	1075.9	880.17
gene-STM0685	nagE	NC_003197.2	+	745261	747213	2936.1	909.413	743.968
gene-STM0686	glnS	NC_003197.2	+	747424	749091	1333.9	413.156	337.992
gene-STM0687	ybfM	NC_003197.2	+	749537	750943	951.674	294.766	241.141
gene-STM0688	ybfN	NC_003197.2	+	750993	751325	581.135	179.998	147.252
gene-STM0689	citA	NC_003197.2	-	751374	752678	104.646	32.4125	26.5158
gene-STM0690	citB	NC_003197.2	-	752729	753868	31.9875	9.90763	8.10519
gene-STM0691	gene-STM0691	NC_003197.2	-	753855	755258	43.0999	13.3495	10.9209
gene-STM0692	gene-STM0692	NC_003197.2	-	755356	756282	162.213	50.2428	41.1024
gene-STM0693	fur	NC_003197.2	-	756397	756849	2454.3	760.18	621.884
gene-STM0694	fldA	NC_003197.2	-	757131	757661	904.815	280.253	229.268
gene-STM0695	ybfE	NC_003197.2	-	757812	758105	279.483	86.5655	70.8171
gene-STM0696	ybfF	NC_003197.2	-	758239	759009	187.315	58.018	47.4631
gene-STM0697	seqA	NC_003197.2	+	759194	759736	1292.93	400.464	327.61
gene-STM0698	pgm	NC_003197.2	+	759761	761401	1232.57	381.771	312.317
gene-STM0699	gene-STM0699	NC_003197.2	-	761516	762001	41.6399	12.8973	10.551
gene-STM0700	potE	NC_003197.2	-	762066	763385	9.88494	3.06171	2.50471
gene-STM0701	speF	NC_003197.2	-	763382	765580	19.0331	5.89522	4.82273
gene-STM0702	kdpE	NC_003197.2	-	766342	767019	116.412	36.0568	29.4972
gene-STM0703	kdpD	NC_003197.2	-	767016	769700	37.8579	11.7259	9.59267
gene-STM0704	kdpC	NC_003197.2	-	769697	770281	30.7593	9.52722	7.79398
gene-STM0705	kdpB	NC_003197.2	-	770290	772338	9.09126	2.81588	2.3036
gene-STM0706	kdpA	NC_003197.2	-	772359	774038	7.16834	2.22028	1.81636
gene-STM0707	gene-STM0707	NC_003197.2	-	774038	774127	8.62226	2.67061	2.18476
gene-STM0708	ybfA	NC_003197.2	+	774464	774670	25.7198	7.96631	6.51704
gene-STM0709	phrB	NC_003197.2	+	774781	776202	67.0274	20.7607	16.9838
gene-STM0710	ybgH	NC_003197.2	-	776241	777722	24.4184	7.56321	6.18727
gene-STM0711	ybgI	NC_003197.2	+	778051	778794	1535.64	475.641	389.11
gene-STM0712	ybgJ	NC_003197.2	+	778810	779466	1048.86	324.87	265.768
gene-STM0713	ybgK	NC_003197.2	+	779460	780392	885.142	274.159	224.283
gene-STM0714	ybgL	NC_003197.2	+	780382	781116	489.477	151.608	124.027
gene-STM0715	gene-STM0715	NC_003197.2	+	781440	781571	22.4545	6.95495	5.68967
gene-STM0716	gene-STM0716	NC_003197.2	+	781631	782197	87.03	26.9562	22.0522
gene-STM0717	gene-STM0717	NC_003197.2	+	782657	782992	21.2321	6.57633	5.37993
gene-STM0718	gene-STM0718	NC_003197.2	+	782994	783734	12.058	3.73479	3.05534
gene-STM0719	gene-STM0719	NC_003197.2	+	784020	785171	4.39583	1.36154	1.11384
gene-STM0720	gene-STM0720	NC_003197.2	+	785168	786064	2.86511	0.887422	0.725978
gene-STM0721	gene-STM0721	NC_003197.2	+	786077	787210	1.95326	0.604993	0.49493
gene-STM0722	gene-STM0722	NC_003197.2	+	787339	788109	2.44099	0.756058	0.618512
gene-STM0723	gene-STM0723	NC_003197.2	+	788113	788823	2.86498	0.887383	0.725946
gene-STM0724	gene-STM0724	NC_003197.2	+	788917	790695	1.65711	0.513264	0.419889
gene-STM0725	gene-STM0725	NC_003197.2	+	790888	791721	1.84053	0.570075	0.466364
gene-STM0726	gene-STM0726	NC_003197.2	+	791779	793674	3.95833	1.22603	1.00299
gene-STM0727	gene-STM0727	NC_003197.2	+	793742	793879	66.5435	20.6108	16.8612
gene-STM0728	nei	NC_003197.2	+	793928	794719	142.879	44.2545	36.2035
gene-STM0729	abrB	NC_003197.2	-	794774	795820	55.766	17.2727	14.1303
gene-STM0730	gltA	NC_003197.2	-	795957	797240	8973.35	2779.35	2273.72
gene-STM0731	gene-STM0731	NC_003197.2	+	797200	797586	7866.87	2436.64	1993.36
gene-STM0732	sdhC	NC_003197.2	+	797995	798384	7218.65	2235.86	1829.11
gene-STM0733	sdhD	NC_003197.2	+	798378	798725	301.192	93.2894	76.3178
gene-STM0734	sdhA	NC_003197.2	+	798725	800491	5548.52	1718.57	1405.92
gene-STM0735	sdhB	NC_003197.2	+	800505	801224	7479.41	2316.63	1895.18
gene-STM0736	sucA	NC_003197.2	+	801748	804549	8501.13	2633.09	2154.07
gene-STM0737	sucB	NC_003197.2	+	804564	805772	10619.3	3289.18	2690.8
gene-STM0738	sucC	NC_003197.2	+	805914	807080	11981.5	3711.07	3035.93
gene-STM0739	sucD	NC_003197.2	+	807080	807949	13258.1	4106.48	3359.41
gene-STM0740	cydA	NC_003197.2	+	809532	811100	402.629	124.708	102.021
gene-STM0741	cydB	NC_003197.2	+	811116	812255	408.85	126.635	103.597
gene-STM0742	ybgT	NC_003197.2	+	812270	812383	524.351	162.41	132.863
gene-STM0743	ybgE	NC_003197.2	+	812520	812801	128.741	39.8756	32.6212
gene-STM0744	ybgC	NC_003197.2	+	813030	813434	507.005	157.037	128.468
gene-STM0745	tolQ	NC_003197.2	+	813431	814123	527.24	163.304	133.595
gene-STM0746	tolR	NC_003197.2	+	814127	814555	442.872	137.173	112.218
gene-STM0747	tolA	NC_003197.2	+	814620	815843	299.208	92.6749	75.815
gene-STM0748	tolB	NC_003197.2	+	815967	817259	2035.14	630.355	515.677
gene-STM0749	pal	NC_003197.2	+	817294	817818	6113.89	1893.68	1549.17
gene-STM0750	ybgF	NC_003197.2	+	817828	818616	1510.61	467.89	382.769
gene-STM0751	lysT	NC_003197.2	+	818778	818850	3542.63	1097.27	897.653
gene-STM0752	valT	NC_003197.2	+	818985	819057	1889.88	585.361	478.869
gene-STM0753	lysW	NC_003197.2	+	819064	819136	1491.45	461.954	377.913
gene-STM0754	lysY	NC_003197.2	+	819189	819261	880.837	272.826	223.192
gene-STM0755	lysZ	NC_003197.2	+	819399	819471	186.173	57.6641	47.1735
gene-STM0756	nadA	NC_003197.2	+	820236	821279	30.8851	9.56617	7.82584
gene-STM0757	pnuC	NC_003197.2	+	821304	822023	83.4694	25.8534	21.15
gene-STM0758	ybgR	NC_003197.2	-	822020	822958	51.8882	16.0716	13.1477
gene-STM0759	ybgS	NC_003197.2	-	823069	823455	134.238	41.5781	34.014
gene-STM0760	aroG	NC_003197.2	+	823775	824827	1027.3	318.191	260.304
gene-STM0761	gene-STM0761	NC_003197.2	-	824921	825466	36.5275	11.3138	9.25555
gene-STM0762	gene-STM0762	NC_003197.2	-	825481	826326	21.3014	6.59779	5.39748
gene-STM0763	gene-STM0763	NC_003197.2	+	826495	827346	44.669	13.8355	11.3185
gene-STM0764	gene-STM0764	NC_003197.2	-	827347	828330	9.06707	2.80838	2.29747
gene-STM0765	gene-STM0765	NC_003197.2	+	828574	829821	1.45593	0.450952	0.368912
gene-STM0766	dcoC	NC_003197.2	+	829871	830116	9.66667	2.9941	2.4494
gene-STM0768	dcoB	NC_003197.2	+	831922	833223	4.13403	1.28045	1.0475
gene-STM0769	gene-STM0769	NC_003197.2	+	833342	834040	11.6137	3.59717	2.94276
gene-STM0770	gene-STM0770	NC_003197.2	+	834420	835499	0.819667	0.253879	0.207692
gene-STM0771	gene-STM0771	NC_003197.2	+	835499	836275	40.4622	12.5325	10.2525
gene-STM0772	gpmA	NC_003197.2	-	836366	837118	3399.7	1053.01	861.438
gene-STM0773	galM	NC_003197.2	-	837342	838382	1105.52	342.418	280.124
gene-STM0774	galK	NC_003197.2	-	838376	839524	589.883	182.707	149.468
gene-STM0775	galT	NC_003197.2	-	839527	840573	443.842	137.473	112.463
gene-STM0776	galE	NC_003197.2	-	840584	841600	636.69	197.205	161.328
gene-STM0777	gene-STM0777	NC_003197.2	-	841823	842731	5.06711	1.56946	1.28393
gene-STM0778	modF	NC_003197.2	-	842902	844377	338.665	104.896	85.8129
gene-STM0779	modE	NC_003197.2	-	844445	845233	332.027	102.84	84.1309
gene-STM0780	gene-STM0780	NC_003197.2	+	845362	845511	417.813	129.411	105.868
gene-STM0781	modA	NC_003197.2	+	845678	846451	421.185	130.456	106.723
gene-STM0782	modB	NC_003197.2	+	846451	847140	265.414	82.2078	67.2522
gene-STM0783	modC	NC_003197.2	+	847143	848201	307.011	95.092	77.7924
gene-STM0784	ybhA	NC_003197.2	-	848202	849020	191.806	59.4089	48.6009
gene-STM0785	ybhE	NC_003197.2	+	849184	850179	678.265	210.082	171.863
gene-STM0786	ybhC	NC_003197.2	-	850323	851606	882.423	273.317	223.594
gene-STM0787	hutI	NC_003197.2	+	851844	853067	590.439	182.879	149.609
gene-STM0788	hutG	NC_003197.2	+	853064	854005	386.114	119.593	97.8359
gene-STM0789	hutC	NC_003197.2	+	854050	854775	341.028	105.628	86.4116
gene-STM0791	hutH	NC_003197.2	+	856658	858178	299.688	92.8236	75.9367
gene-STM0792	ybhB	NC_003197.2	-	858263	858739	370.438	114.737	93.8639
gene-STM0793	bioA	NC_003197.2	-	858797	860086	15.376	4.76247	3.89606
gene-STM0794	bioB	NC_003197.2	+	860173	861213	13.4255	4.15835	3.40184
gene-STM0795	bioF	NC_003197.2	+	861210	862367	8.14718	2.52346	2.06438
gene-STM0796	bioC	NC_003197.2	+	862351	863106	7.55741	2.34079	1.91494
gene-STM0797	bioD	NC_003197.2	+	863099	863785	14.7834	4.57893	3.74591
gene-STM0798	uvrB	NC_003197.2	+	864436	866457	363.222	112.502	92.0353
gene-STM0799	gene-STM0799	NC_003197.2	+	866766	866939	11.6667	3.61357	2.95617
gene-STM0800	slrP	NC_003197.2	+	866947	869244	112.542	34.8582	28.5166
gene-STM0801	ybhK	NC_003197.2	-	869336	870244	116.421	36.0597	29.4995
gene-STM0802	moaA	NC_003197.2	+	870641	871630	240.14	74.3798	60.8482
gene-STM0803	moaB	NC_003197.2	+	871652	872164	322.152	99.7816	81.6288
gene-STM0804	moaC	NC_003197.2	+	872167	872652	282.326	87.4462	71.5376
gene-STM0805	moaD	NC_003197.2	+	872639	872890	251.938	78.0339	63.8376
gene-STM0806	moaE	NC_003197.2	+	872892	873344	224.837	69.6397	56.9705
gene-STM0807	ybhL	NC_003197.2	+	873392	874096	569.582	176.419	144.324
gene-STM0808	ybhM	NC_003197.2	+	874243	874950	3.31828	1.02778	0.840806
gene-STM0809	gene-STM0809	NC_003197.2	+	874974	875582	3.07882	0.953616	0.78013
gene-STM0810	gene-STM0810	NC_003197.2	+	875590	876150	12.1479	3.76264	3.07812
gene-STM0811	ybhN	NC_003197.2	-	876153	877115	26.7683	8.29106	6.78271
gene-STM0812	ybhO	NC_003197.2	-	877115	878356	33.2373	10.2947	8.42188
gene-STM0813	ybhP	NC_003197.2	-	878353	879111	36.2303	11.2218	9.18025
gene-STM0814	ybhQ	NC_003197.2	+	879244	879654	953.73	295.403	241.662
gene-STM0815	ybhR	NC_003197.2	-	879616	880722	104.025	32.2202	26.3586
gene-STM0816	ybhS	NC_003197.2	-	880838	881968	86.2273	26.7076	21.8488
gene-STM0817	ybhF	NC_003197.2	-	881961	883697	173.33	53.6862	43.9193
gene-STM0818	gene-STM0818	NC_003197.2	-	883690	884685	209.66	64.9389	53.1249
gene-STM0819	ybiH	NC_003197.2	-	884685	885359	157.995	48.9365	40.0337
gene-STM0820	rhlE	NC_003197.2	+	885589	886953	88.8901	27.5323	22.5235
gene-STM0821	dinG	NC_003197.2	+	887161	889305	221.986	68.7569	56.2483
gene-STM0822	ybiB	NC_003197.2	+	889335	890309	258.223	79.9804	65.43
gene-STM0823	ybiJ	NC_003197.2	-	890465	890725	99.2567	30.7432	25.1503
gene-STM0825	ybiI	NC_003197.2	-	891010	891276	112.457	34.8318	28.495
gene-STM0826	ybiN	NC_003197.2	+	891481	892407	65.2837	20.2206	16.542
gene-STM0827	ybiO	NC_003197.2	-	892404	894626	40.6874	12.6023	10.3096
gene-STM0828	glnQ	NC_003197.2	-	894745	895467	1373.23	425.338	347.958
gene-STM0829	glnP	NC_003197.2	-	895464	896123	1088.06	337.008	275.698
gene-STM0830	glnH	NC_003197.2	-	896267	897013	3051.06	945.018	773.096
gene-STM0831	dps	NC_003197.2	-	897490	897993	1872.86	580.089	474.556
gene-STM0832	ybiF	NC_003197.2	-	898296	899183	119.159	36.9076	30.1932
gene-STM0833	ompX	NC_003197.2	+	899537	900052	8072.93	2500.46	2045.57
gene-STM0834	ybiP	NC_003197.2	-	900115	901695	39.7362	12.3077	10.0686
gene-STM0835	gene-STM0835	NC_003197.2	+	902274	902747	213.611	66.1626	54.126
gene-STM0836	ybiR	NC_003197.2	+	902744	903856	121.174	37.5317	30.7038
gene-STM0837	ybiS	NC_003197.2	-	903900	904820	473.047	146.519	119.863
gene-STM0838	ybiT	NC_003197.2	+	905039	906631	250.216	77.5005	63.4012
gene-STM0839	gene-STM0839	NC_003197.2	+	907240	907983	12.8871	3.99158	3.26541
gene-STM0840	ybiV%282%29	NC_003197.2	-	908012	908731	51.4278	15.929	13.0311
gene-STM0841	ybiU	NC_003197.2	-	908936	910201	82.6825	25.6096	20.9506
gene-STM0842	ybiV%281%29	NC_003197.2	+	910463	911272	303.368	93.9635	76.8692
gene-STM0843	pflF	NC_003197.2	-	911350	913782	16.6757	5.16504	4.22539
gene-STM0844	pflE	NC_003197.2	-	913788	914687	13.96	4.32389	3.53727
gene-STM0845	moeB	NC_003197.2	-	914965	915714	0.895336	0.277316	0.226866
gene-STM0846	moeA	NC_003197.2	-	915714	916955	209.572	64.9117	53.1027
gene-STM0847	ybiK	NC_003197.2	+	917152	918093	333.636	103.339	84.5387
gene-STM0848	yliA	NC_003197.2	+	918104	919975	204.377	63.3025	51.7862
gene-STM0849	yliB	NC_003197.2	+	920008	921546	273.424	84.6887	69.2818
gene-STM0850	yliC	NC_003197.2	+	921607	922527	131.19	40.6341	33.2417
gene-STM0851	yliD	NC_003197.2	+	922530	923441	119.886	37.1328	30.3774
gene-STM0852	yliG	NC_003197.2	-	923532	924857	181.729	56.2878	46.0477
gene-STM0853	yliH	NC_003197.2	+	925088	925471	62.3203	19.3028	15.7911
gene-STM0854	gene-STM0854	NC_003197.2	+	926184	926699	11.2392	3.48116	2.84786
gene-STM0855	gene-STM0855	NC_003197.2	+	926617	927471	11.7738	3.64675	2.98331
gene-STM0856	gene-STM0856	NC_003197.2	+	927482	928429	11.8534	3.6714	3.00348
gene-STM0857	gene-STM0857	NC_003197.2	+	928723	929886	21.0378	6.51613	5.33069
gene-STM0858	gene-STM0858	NC_003197.2	+	930335	932020	9.56762	2.96342	2.4243
gene-STM0859	gene-STM0859	NC_003197.2	-	932026	932916	18.1223	5.61311	4.59195
gene-STM0860	gene-STM0860	NC_003197.2	-	933181	933606	41.1549	12.7471	10.4281
gene-STM0861	yliI	NC_003197.2	+	933953	934633	112.059	34.7085	28.3941
gene-STM0862	yliJ	NC_003197.2	-	934630	935256	1561.45	483.634	395.649
gene-STM0863	dacC	NC_003197.2	+	935500	936702	429.869	133.145	108.923
gene-STM0864	deoR	NC_003197.2	-	936747	937505	275.022	85.1839	69.6869
gene-STM0865	ybjG	NC_003197.2	-	937577	938185	201.386	62.3762	51.0284
gene-STM0866	mdfA	NC_003197.2	+	938498	939730	53.9911	16.7229	13.6806
gene-STM0867	gene-STM0867	NC_003197.2	-	939784	940599	131.868	40.844	33.4135
gene-STM0868	gene-STM0868	NC_003197.2	-	940596	941807	87.4949	27.1002	22.17
gene-STM0869	gene-STM0869	NC_003197.2	+	941975	942595	58.0113	17.9681	14.6992
gene-STM0870	gene-STM0870	NC_003197.2	-	942712	944397	79.3446	24.5758	20.1048
gene-STM0871	ybjM	NC_003197.2	+	944668	945045	207.733	64.342	52.6366
gene-STM0872	grxA	NC_003197.2	-	945077	945340	1722.61	533.551	436.484
gene-STM0873	ybjC	NC_003197.2	+	945510	945800	234.978	72.7809	59.5403
gene-STM0874	mdaA	NC_003197.2	+	945784	946506	277.532	85.9611	70.3226
gene-STM0875	rimK	NC_003197.2	+	946564	947466	321.944	99.717	81.576
gene-STM0876	ybjN	NC_003197.2	+	947563	948039	349.111	108.132	88.4599
gene-STM0877	potF	NC_003197.2	+	948388	949500	128.439	39.7821	32.5447
gene-STM0878	potG	NC_003197.2	+	949588	950721	64.7081	20.0423	16.3961
gene-STM0879	potH	NC_003197.2	+	950731	951684	34.4643	10.6748	8.73278
gene-STM0880	potI	NC_003197.2	+	951681	952526	58.7518	18.1975	14.8869
gene-STM0881	ybjO	NC_003197.2	+	952600	953073	76.73	23.7659	19.4423
gene-STM0882	ybjF	NC_003197.2	+	953116	954246	65.6313	20.3283	16.6301
gene-STM0884	gene-STM0884	NC_003197.2	+	954529	955872	3.69494	1.14445	0.936247
gene-STM0885	gene-STM0885	NC_003197.2	+	955902	956222	6.21184	1.92402	1.57399
gene-STM0886	gene-STM0886	NC_003197.2	+	956232	957719	22.5968	6.999	5.72571
gene-STM0887	artJ	NC_003197.2	-	957938	958669	123.74	38.3267	31.3541
gene-STM0888	artM	NC_003197.2	-	958906	959574	0.938624	0.290724	0.237834
gene-STM0889	artQ	NC_003197.2	-	959574	960290	318.681	98.7066	80.7494
gene-STM0890	artI	NC_003197.2	-	960297	961028	874.342	270.814	221.546
gene-STM0891	artP	NC_003197.2	-	961046	961774	461.384	142.907	116.908
gene-STM0892	ybjP	NC_003197.2	-	962004	962519	909.105	281.581	230.354
gene-STM0893	gene-STM0893	NC_003197.2	-	962615	963940	634.075	196.395	160.666
gene-STM0894	gene-STM0894	NC_003197.2	-	963968	964210	20.8272	6.45089	5.27731
gene-STM0895	gene-STM0895	NC_003197.2	-	964576	964884	15.0939	4.67509	3.82457
gene-STM0896	gene-STM0896	NC_003197.2	-	965344	965736	15.8626	4.91319	4.01936
gene-STM0897	gene-STM0897	NC_003197.2	-	966312	966728	12.0719	3.7391	3.05886
gene-STM0898	gene-STM0898	NC_003197.2	-	967914	968609	312.937	96.9273	79.2938
gene-STM0898A	gene-STM0898A	NC_003197.2	+	968722	968976	19.651	6.08659	4.97928
gene-STM0899	gene-STM0899	NC_003197.2	+	969476	969844	27.0135	8.36703	6.84486
gene-STM0900	gene-STM0900	NC_003197.2	+	970002	971585	17.8843	5.53939	4.53164
gene-STM0901	gene-STM0901	NC_003197.2	+	971582	972550	1.30128	0.403051	0.329726
gene-STM0902	gene-STM0902	NC_003197.2	+	972550	973410	24.2352	7.50648	6.14086
gene-STM0903	gene-STM0903	NC_003197.2	+	973407	974222	62.5904	19.3864	15.8595
gene-STM0904	gene-STM0904	NC_003197.2	-	974377	974769	43.1934	13.3785	10.9446
gene-STM0905	gene-STM0905	NC_003197.2	+	975827	976225	147.566	45.7064	37.3913
gene-STM0906	gene-STM0906	NC_003197.2	+	976815	977159	12.113	3.75183	3.06928
gene-STM0907	gene-STM0907	NC_003197.2	+	977162	977776	31.2092	9.66658	7.90799
gene-STM0908	gene-STM0908	NC_003197.2	+	977773	978258	18.441	5.71181	4.67269
gene-STM0909	gene-STM0909	NC_003197.2	+	979093	979584	21.3964	6.62721	5.42156
gene-STM0910	gene-STM0910	NC_003197.2	+	979571	981679	23.9388	7.41468	6.06576
gene-STM0911	gene-STM0911	NC_003197.2	+	981879	983414	24.8082	7.68396	6.28606
gene-STM0912	gene-STM0912	NC_003197.2	+	983266	985452	36.5842	11.3314	9.26992
gene-STM0913	gene-STM0913	NC_003197.2	-	985466	986137	19.4226	6.01586	4.92142
gene-STM0914	gene-STM0914	NC_003197.2	+	986136	986720	25.1619	7.79349	6.37566
gene-STM0915	gene-STM0915	NC_003197.2	+	986717	987118	38.4262	11.9019	9.73666
gene-STM0916	gene-STM0916	NC_003197.2	+	987129	987872	44.9476	13.9218	11.3891
gene-STM0917	gene-STM0917	NC_003197.2	+	988339	988656	20.9793	6.49802	5.31587
gene-STM0918	gene-STM0918	NC_003197.2	+	988628	991789	20.2457	6.2708	5.12999
gene-STM0919	gene-STM0919	NC_003197.2	+	991789	992118	49.1185	15.2137	12.446
gene-STM0920	gene-STM0920	NC_003197.2	+	992245	992763	942.948	292.064	238.93
gene-STM0921	gene-STM0921	NC_003197.2	+	992895	993590	84.0661	26.0382	21.3012
gene-STM0922	gene-STM0922	NC_003197.2	+	993602	994336	50.6839	15.6986	12.8426
gene-STM0923	gene-STM0923	NC_003197.2	+	994234	994911	42.614	13.199	10.7978
gene-STM0924	gene-STM0924	NC_003197.2	-	994965	995489	45.1371	13.9805	11.4371
gene-STM0925	gene-STM0925	NC_003197.2	+	995583	999029	16.9569	5.25214	4.29665
gene-STM0926	gene-STM0926	NC_003197.2	+	999073	1001445	11.8665	3.67548	3.00682
gene-STM0927	gene-STM0927	NC_003197.2	+	1001445	1002020	27.3872	8.48275	6.93953
gene-STM0928	nanH	NC_003197.2	-	1002091	1003329	5584.98	1729.86	1415.16
gene-STM0929	gene-STM0929	NC_003197.2	-	1003903	1004274	86.9946	26.9452	22.0432
gene-STM0930	gene-STM0930	NC_003197.2	+	1005370	1005693	1117.53	346.138	283.167
gene-STM0931	ybjR	NC_003197.2	+	1005690	1006520	514.643	159.403	130.403
gene-STM0932	gene-STM0932	NC_003197.2	-	1006517	1007530	348.897	108.066	88.4058
gene-STM0933	ybjT	NC_003197.2	-	1007626	1009059	140.69	43.5765	35.6488
gene-STM0934	ltaA	NC_003197.2	-	1009070	1010071	218.073	67.5447	55.2566
gene-STM0935	poxB	NC_003197.2	-	1010110	1011828	98.3944	30.4761	24.9318
gene-STM0936	hcr	NC_003197.2	-	1011986	1012957	61.1389	18.9368	15.4917
gene-STM0937	hcp	NC_003197.2	-	1012966	1014618	37.9498	11.7544	9.61595
gene-STM0938	ybjE	NC_003197.2	-	1014762	1015661	124.314	38.5045	31.4996
gene-STM0939	ybjD	NC_003197.2	+	1015863	1017521	161.187	49.9251	40.8425
gene-STM0940	ybjX	NC_003197.2	-	1017518	1018486	1564.76	484.661	396.489
gene-STM0941	ybjY	NC_003197.2	+	1018614	1019732	224.511	69.5388	56.888
gene-STM0942	ybjZ	NC_003197.2	+	1019729	1021675	134.582	41.6847	34.1012
gene-STM0943	cspD	NC_003197.2	-	1021805	1022026	5736.99	1776.94	1453.67
gene-STM0944	yljA	NC_003197.2	+	1022350	1022670	1858.66	575.69	470.958
gene-STM0945	clpA	NC_003197.2	+	1022701	1024977	2798.79	866.883	709.175
gene-STM0946	tnpA_1	NC_003197.2	+	1025169	1025627	139.578	43.2321	35.3671
gene-STM0949	serW	NC_003197.2	-	1027444	1027528	46.6941	14.4628	11.8316
gene-STM0950	gene-STM0950	NC_003197.2	-	1027682	1028359	106.246	32.9082	26.9213
gene-STM0951	gene-STM0951	NC_003197.2	-	1028379	1029239	27.0918	8.39125	6.86467
gene-STM0952	gene-STM0952	NC_003197.2	+	1029348	1030259	81.5143	25.2478	20.6546
gene-STM0953	infA	NC_003197.2	-	1030350	1030568	2461.4	762.382	623.686
gene-STM0954	gene-STM0954	NC_003197.2	-	1030496	1030879	416.569	129.026	105.553
gene-STM0955	aat	NC_003197.2	-	1030880	1031584	121.8	37.7257	30.8624
gene-STM0956	cydC	NC_003197.2	-	1031629	1033350	119.537	37.0246	30.2889
gene-STM0957	cydD	NC_003197.2	-	1033351	1035117	144.359	44.7131	36.5787
gene-STM0958	trxB	NC_003197.2	-	1035231	1036199	1205.75	373.462	305.52
gene-STM0959	lrp	NC_003197.2	+	1036745	1037239	2817.44	872.657	713.899
gene-STM0960	ftsK	NC_003197.2	+	1037374	1041429	352.961	109.324	89.4354
gene-STM0961	lolA	NC_003197.2	+	1041569	1042183	1274.16	394.652	322.855
gene-STM0962	ycaJ	NC_003197.2	+	1042193	1043536	374.679	116.051	94.9385
gene-STM0963	serS	NC_003197.2	+	1043795	1045087	1552.27	480.792	393.324
gene-STM0964	dmsA	NC_003197.2	+	1045324	1047768	9.4184	2.91721	2.38649
gene-STM0965	dmsB	NC_003197.2	+	1047779	1048396	6.93204	2.14709	1.75648
gene-STM0966	dmsC	NC_003197.2	+	1048398	1049261	10.1991	3.15901	2.5843
gene-STM0968	ycaD	NC_003197.2	+	1049611	1050759	22.7293	7.04006	5.7593
gene-STM0969	ycaM	NC_003197.2	+	1050977	1052398	90.0169	27.8813	22.809
gene-STM0970	pflA	NC_003197.2	-	1052691	1053515	417.899	129.438	105.89
gene-STM0971	gene-STM0971	NC_003197.2	-	1053607	1053933	75.0275	23.2386	19.0109
gene-STM0972	gene-STM0972	NC_003197.2	+	1054064	1055023	37.3031	11.5541	9.45209
gene-STM0973	pflB	NC_003197.2	-	1055099	1057381	869.269	269.243	220.261
gene-STM0974	focA	NC_003197.2	-	1057441	1058298	217.147	67.2579	55.022
gene-STM0975	ycaO	NC_003197.2	-	1058703	1060463	225.549	69.8602	57.1509
gene-STM0976	ycaP	NC_003197.2	+	1060600	1061292	107.592	33.3248	27.2622
gene-STM0977	serC	NC_003197.2	+	1061478	1062566	1295.2	401.167	328.185
gene-STM0978	aroA	NC_003197.2	+	1062637	1063920	622.655	192.858	157.772
gene-STM0979	ycaL	NC_003197.2	+	1064063	1064824	71.0486	22.0062	18.0027
gene-STM0980	cmk	NC_003197.2	+	1064997	1065680	768.648	238.077	194.765
gene-STM0981	rpsA	NC_003197.2	+	1065794	1067467	8895.17	2755.14	2253.91
gene-STM0982	himD	NC_003197.2	+	1067623	1067907	2315.93	717.322	586.824
gene-STM0983	ycaI	NC_003197.2	+	1068137	1070401	25.2137	7.80955	6.3888
gene-STM0984	msbA	NC_003197.2	+	1070438	1072186	439.71	136.193	111.416
gene-STM0985	lpxK	NC_003197.2	+	1072183	1073160	282.631	87.5406	71.6148
gene-STM0986	ycaQ	NC_003197.2	+	1073204	1074436	86.9092	26.9188	22.0216
gene-STM0987	ycaR	NC_003197.2	+	1074488	1074670	975.565	302.166	247.195
gene-STM0988	kdsB	NC_003197.2	+	1074667	1075413	518.289	160.532	131.327
gene-STM0989	gene-STM0989	NC_003197.2	+	1075624	1076517	40.5671	12.565	10.2791
gene-STM0990	ycbC	NC_003197.2	-	1076497	1077273	50.8906	15.7626	12.895
gene-STM0991	smtA	NC_003197.2	+	1077409	1078212	534.449	165.537	135.422
gene-STM0992	mukF	NC_003197.2	+	1078205	1079527	412.669	127.818	104.565
gene-STM0993	mukE	NC_003197.2	+	1079508	1080212	43.1812	13.3747	10.9415
gene-STM0994	mukB	NC_003197.2	+	1080212	1084678	574.845	178.049	145.658
gene-STM0995	ycbB	NC_003197.2	+	1085023	1086864	474.507	146.971	120.233
gene-STM0996	ycbK	NC_003197.2	+	1087124	1087672	1460.2	452.276	369.995
gene-STM0997	ycbL	NC_003197.2	+	1087700	1088347	1268.18	392.8	321.34
gene-STM0998	aspC	NC_003197.2	-	1088409	1089599	3055.97	946.54	774.341
gene-STM0999	ompF	NC_003197.2	-	1089784	1090875	19712.1	6105.51	4994.76
gene-STM1000	asnS	NC_003197.2	-	1091482	1092882	2863.08	886.794	725.465
gene-STM1001	gene-STM1001	NC_003197.2	-	1093083	1093544	128.963	39.9444	32.6775
gene-STM1002	gene-STM1002	NC_003197.2	+	1093861	1095075	8.68807	2.69099	2.20144
gene-STM1003	gene-STM1003	NC_003197.2	+	1095320	1096756	2.6785	0.829623	0.678694
gene-STM1004	pncB	NC_003197.2	-	1096834	1098036	261.216	80.9077	66.1885
gene-STM1005	gene-STM1005	NC_003197.2	-	1098231	1099523	293.712	90.9726	74.4224
gene-STM1006	gene-STM1006	NC_003197.2	-	1099568	1099816	26.8896	8.32863	6.81344
gene-STM1007	gene-STM1007	NC_003197.2	-	1099857	1100096	28.3396	8.77775	7.18086
gene-STM1008	gene-STM1008	NC_003197.2	-	1100139	1101296	18.6545	5.77793	4.72678
gene-STM1009	gene-STM1009	NC_003197.2	-	1101259	1104144	18.1371	5.61768	4.59569
gene-STM1010	gene-STM1010	NC_003197.2	-	1104271	1104570	29.4133	9.11032	7.45293
gene-STM1011	gene-STM1011	NC_003197.2	-	1104743	1105003	18.1513	5.6221	4.5993
gene-STM1012	gene-STM1012	NC_003197.2	-	1105053	1105463	232.609	72.0472	58.94
gene-STM1013	gene-STM1013	NC_003197.2	+	1105788	1106162	16.144	5.00035	4.09067
gene-STM1014	gene-STM1014	NC_003197.2	+	1106247	1107230	21.4121	6.63206	5.42553
gene-STM1015	gene-STM1015	NC_003197.2	+	1107233	1107982	15.5493	4.81616	3.93999
gene-STM1016	gene-STM1016	NC_003197.2	+	1107993	1108340	18.5052	5.73171	4.68897
gene-STM1017	gene-STM1017	NC_003197.2	+	1108337	1108648	38.2297	11.8411	9.68688
gene-STM1018	gene-STM1018	NC_003197.2	+	1108726	1109016	407.393	126.184	103.228
gene-STM1019	gene-STM1019	NC_003197.2	+	1109308	1109541	507.085	157.062	128.488
gene-STM1020	gene-STM1020	NC_003197.2	+	1109957	1110559	32.5763	10.09	8.25438
gene-STM1021	gene-STM1021	NC_003197.2	+	1110768	1111379	18.1618	5.62533	4.60194
gene-STM1022	gene-STM1022	NC_003197.2	+	1111512	1112309	16.1504	5.00233	4.09228
gene-STM1023	gene-STM1023	NC_003197.2	+	1112376	1112693	298.33	92.4032	75.5927
gene-STM1024	gene-STM1024	NC_003197.2	+	1112867	1112992	32.6111	10.1008	8.2632
gene-STM1025	gene-STM1025	NC_003197.2	-	1113128	1113577	70.8222	21.9361	17.9454
gene-STM1026	gene-STM1026	NC_003197.2	-	1113938	1114450	42.9133	13.2917	10.8736
gene-STM1027	gene-STM1027	NC_003197.2	+	1114981	1115229	10.9378	3.38783	2.7715
gene-STM1028	gene-STM1028	NC_003197.2	+	1115213	1115665	22.0231	6.82132	5.58035
gene-STM1029	gene-STM1029	NC_003197.2	+	1115683	1116162	21.7	6.72124	5.49848
gene-STM1030	gene-STM1030	NC_003197.2	+	1116370	1116903	23.2229	7.19294	5.88437
gene-STM1031	gene-STM1031	NC_003197.2	+	1116860	1118998	31.2178	9.66924	7.91017
gene-STM1032	gene-STM1032	NC_003197.2	+	1119432	1120745	35.716	11.0625	9.04993
gene-STM1033	gene-STM1033	NC_003197.2	+	1120669	1122750	44.3575	13.739	11.2396
gene-STM1034	gene-STM1034	NC_003197.2	+	1122841	1123164	29.699	9.1988	7.52531
gene-STM1035	gene-STM1035	NC_003197.2	+	1123157	1123456	32.9887	10.2177	8.35887
gene-STM1036	gene-STM1036	NC_003197.2	+	1123437	1124003	24.2025	7.49636	6.13259
gene-STM1037	gene-STM1037	NC_003197.2	+	1124000	1124401	32.8535	10.1759	8.32461
gene-STM1038	gene-STM1038	NC_003197.2	+	1124413	1125162	33.2453	10.2972	8.4239
gene-STM1039	gene-STM1039	NC_003197.2	+	1125208	1125606	31.9373	9.8921	8.09248
gene-STM1040	gene-STM1040	NC_003197.2	+	1125603	1125932	29.7364	9.21038	7.53478
gene-STM1041	gene-STM1041	NC_003197.2	+	1126012	1128999	37.0942	11.4894	9.39916
gene-STM1042	gene-STM1042	NC_003197.2	+	1128996	1129328	22.9489	7.10808	5.81494
gene-STM1043	gene-STM1043	NC_003197.2	+	1129427	1129924	62.0281	19.2122	15.7171
gene-STM1044	sodC	NC_003197.2	-	1130041	1130574	574.249	177.865	145.507
gene-STM1045	gene-STM1045	NC_003197.2	+	1130664	1131359	133.264	41.2766	33.7673
gene-STM1046	gene-STM1046	NC_003197.2	+	1131369	1132106	93.5884	28.9876	23.714
gene-STM1047	gene-STM1047	NC_003197.2	+	1132004	1132708	105.614	32.7122	26.7611
gene-STM1048	gene-STM1048	NC_003197.2	+	1132780	1135227	27.5568	8.53529	6.98251
gene-STM1049	gene-STM1049	NC_003197.2	+	1136464	1138902	16.1192	4.99268	4.08439
gene-STM1050	gene-STM1050	NC_003197.2	+	1138902	1139483	22.1667	6.86579	5.61673
gene-STM1051	sseI	NC_003197.2	+	1139959	1140927	32.1063	9.94443	8.13529
gene-STM1053	gene-STM1053	NC_003197.2	-	1141575	1142201	19.807	6.13492	5.01882
gene-STM1054	gene-STM1054	NC_003197.2	-	1142270	1142569	35.4779	10.9887	8.9896
gene-STM1055	gene-STM1055	NC_003197.2	-	1142554	1143240	57.6705	17.8625	14.6129
gene-STM1056	gene-STM1056	NC_003197.2	-	1143511	1143702	13.1406	4.07011	3.32965
gene-STM1057	pepN	NC_003197.2	+	1144129	1146741	1031.7	319.554	261.419
gene-STM1058	pyrD	NC_003197.2	+	1146949	1147959	105.446	32.6603	26.7186
gene-STM1059	ycbW	NC_003197.2	+	1148125	1148667	260.702	80.7483	66.0582
gene-STM1060	gene-STM1060	NC_003197.2	-	1148664	1149773	119.098	36.8888	30.1778
gene-STM1061	ycbY	NC_003197.2	+	1149872	1151980	293.226	90.8223	74.2994
gene-STM1062	uup	NC_003197.2	+	1151993	1153900	304.628	94.3539	77.1886
gene-STM1063	pqiA	NC_003197.2	+	1153915	1155168	156.776	48.5589	39.7248
gene-STM1064	pqiB	NC_003197.2	+	1155173	1156813	235.938	73.0783	59.7835
gene-STM1065	ymbA	NC_003197.2	+	1156810	1157373	194.016	60.0934	49.1609
gene-STM1066	rmf	NC_003197.2	+	1157629	1157796	439.857	136.239	111.454
gene-STM1067	fabA	NC_003197.2	-	1157896	1158414	1658.39	513.659	420.212
gene-STM1068	lonH	NC_003197.2	-	1158483	1160243	465.578	144.206	117.971
gene-STM1069	ycbG	NC_003197.2	+	1160429	1160881	483.475	149.749	122.506
gene-STM1070	ompA	NC_003197.2	-	1160953	1162005	39036.7	12091	9891.35
gene-STM1071	sulA	NC_003197.2	-	1162362	1162871	804.906	249.307	203.952
gene-STM1072	yccR	NC_003197.2	+	1163088	1163693	47.6403	14.7558	12.0714
gene-STM1073	yccS	NC_003197.2	-	1163680	1165833	59.5051	18.4308	15.0778
gene-STM1074	yccF	NC_003197.2	-	1165852	1166298	99.9418	30.9554	25.3239
gene-STM1075	helD	NC_003197.2	+	1166422	1168476	178.491	55.2847	45.227
gene-STM1076	mgsA	NC_003197.2	-	1168512	1168970	1311.22	406.13	332.245
gene-STM1077	yccT	NC_003197.2	-	1169065	1169727	27.2413	8.43758	6.90257
gene-STM1078	gene-STM1078	NC_003197.2	+	1169898	1170314	393.511	121.884	99.7102
gene-STM1079	yccV	NC_003197.2	-	1170359	1170676	769.242	238.261	194.915
gene-STM1080	yccW	NC_003197.2	-	1170734	1171945	147.321	45.6304	37.3291
gene-STM1081	gene-STM1081	NC_003197.2	+	1172160	1172708	51.3716	15.9116	13.0168
gene-STM1082	gene-STM1082	NC_003197.2	+	1172734	1173513	72.5346	22.4665	18.3793
gene-STM1083	yccX	NC_003197.2	+	1173562	1173843	96.1773	29.7894	24.37
gene-STM1084	yccK	NC_003197.2	-	1173840	1174169	464.036	143.728	117.58
gene-STM1085	yccA	NC_003197.2	-	1174256	1174915	1166.35	361.258	295.536
gene-STM1086	serT	NC_003197.2	+	1175309	1175393	221.8	68.6991	56.201
gene-STM1087	pipA	NC_003197.2	-	1175536	1176216	146.511	45.3795	37.1239
gene-STM1088	pipB	NC_003197.2	-	1176438	1177313	9.27968	2.87424	2.35134
gene-STM1089	gene-STM1089	NC_003197.2	+	1177531	1177851	2.54829	0.789292	0.645701
gene-STM1090	pipC	NC_003197.2	-	1177861	1178202	167.301	51.8189	42.3918
gene-STM1091	sopB	NC_003197.2	-	1178219	1179904	104.856	32.4777	26.5692
gene-STM1092	orfX	NC_003197.2	+	1180236	1180406	68.386	21.1815	17.3281
gene-STM1093	gene-STM1093	NC_003197.2	-	1180407	1180517	45.0991	13.9687	11.4275
gene-STM1094	pipD	NC_003197.2	-	1180626	1182095	79.8762	24.7404	20.2395
gene-STM1095	copS	NC_003197.2	-	1182268	1183632	56.7279	17.5706	14.3741
gene-STM1096	copR	NC_003197.2	-	1183625	1184371	108.825	33.7069	27.5748
gene-STM1097	gene-STM1097	NC_003197.2	+	1184441	1184851	171.056	52.9819	43.3432
gene-STM1098	hpaC	NC_003197.2	-	1185184	1185696	62.3353	19.3074	15.7949
gene-STM1099	hpaB	NC_003197.2	-	1185714	1187276	73.5042	22.7668	18.6249
gene-STM1100	hpaR	NC_003197.2	-	1187494	1187934	141.179	43.7281	35.7728
gene-STM1101	hpaG	NC_003197.2	+	1188209	1189498	268.534	83.1744	68.0429
gene-STM1102	hpaE	NC_003197.2	+	1189495	1190961	241.079	74.6704	61.086
gene-STM1103	hpaD	NC_003197.2	+	1190963	1191814	315.442	97.7034	79.9287
gene-STM1104	hpaF	NC_003197.2	+	1191824	1192204	212.005	65.6653	53.7192
gene-STM1105	hpaH	NC_003197.2	+	1192347	1193150	136.775	42.3639	34.6568
gene-STM1106	hpaI	NC_003197.2	+	1193161	1193952	96.101	29.7658	24.3507
gene-STM1107	hpaX	NC_003197.2	+	1194024	1195400	105.638	32.7198	26.7673
gene-STM1108	hpaA	NC_003197.2	+	1195410	1196306	72.6522	22.5029	18.4091
gene-STM1109	gene-STM1109	NC_003197.2	+	1196320	1197258	156.021	48.3252	39.5336
gene-STM1110	gene-STM1110	NC_003197.2	-	1197666	1198028	13.3664	4.14003	3.38686
gene-STM1111	yccD	NC_003197.2	-	1198682	1198987	0.749559	0.232164	0.189928
gene-STM1112	cbpA	NC_003197.2	-	1198987	1199907	376.081	116.485	95.2937
gene-STM1113	scsA	NC_003197.2	+	1200142	1200504	191.165	59.2105	48.4386
gene-STM1114	scsB	NC_003197.2	+	1200553	1202439	12.1034	3.74884	3.06683
gene-STM1115	scsC	NC_003197.2	+	1202436	1203059	13.8539	4.29103	3.51039
gene-STM1116	scsD	NC_003197.2	+	1203049	1203555	18.6194	5.76708	4.71791
gene-STM1117	agp	NC_003197.2	+	1203688	1204929	1420.96	440.121	360.052
gene-STM1118	yccJ	NC_003197.2	-	1204963	1205190	1336.43	413.937	338.632
gene-STM1119	wraB	NC_003197.2	-	1205211	1205807	776.871	240.624	196.848
gene-STM1121	ymdF	NC_003197.2	+	1206192	1206359	506.19	156.785	128.262
gene-STM1122	ycdC	NC_003197.2	+	1206496	1207134	263.773	81.6996	66.8364
gene-STM1123	gene-STM1123	NC_003197.2	-	1207131	1207526	1243.74	385.231	315.148
gene-STM1124	putA	NC_003197.2	-	1207585	1211547	3881.42	1202.21	983.497
gene-STM1125	putP	NC_003197.2	+	1211969	1213477	3142.83	973.444	796.35
gene-STM1126	phoH	NC_003197.2	+	1214304	1215158	545.375	168.922	138.191
gene-STM1127	gene-STM1127	NC_003197.2	-	1215264	1216145	233.553	72.3395	59.1792
gene-STM1128	gene-STM1128	NC_003197.2	-	1216430	1217926	2306.28	714.336	584.38
gene-STM1129	gene-STM1129	NC_003197.2	-	1218263	1218943	7433.11	2302.29	1883.45
gene-STM1130	gene-STM1130	NC_003197.2	+	1219449	1220609	4983.65	1543.61	1262.79
gene-STM1131	gene-STM1131	NC_003197.2	+	1220655	1221347	4467.19	1383.64	1131.93
gene-STM1132	gene-STM1132	NC_003197.2	+	1221630	1222910	1769.52	548.082	448.373
gene-STM1133	gene-STM1133	NC_003197.2	+	1222921	1224027	2949.79	913.651	747.435
gene-STM1134	serX	NC_003197.2	-	1224732	1224816	60.7412	18.8136	15.391
gene-STM1135	ycdW	NC_003197.2	+	1225055	1225993	329.681	102.113	83.5365
gene-STM1136	ycdX	NC_003197.2	+	1226077	1226814	333.615	103.332	84.5334
gene-STM1137	ycdY	NC_003197.2	+	1226838	1227392	279.755	86.6498	70.886
gene-STM1138	ycdZ	NC_003197.2	+	1227445	1227975	192.987	59.7747	48.9002
gene-STM1139	csgG	NC_003197.2	-	1228014	1228847	15.2674	4.72884	3.86854
gene-STM1140	csgF	NC_003197.2	-	1228874	1229290	2.92326	0.905435	0.740714
gene-STM1141	csgE	NC_003197.2	-	1229317	1229712	9.11616	2.82359	2.30991
gene-STM1142	csgD	NC_003197.2	-	1229717	1230367	4.50077	1.39404	1.14043
gene-STM1143	csgB	NC_003197.2	+	1231122	1231577	2.37061	0.734261	0.600681
gene-STM1144	csgA	NC_003197.2	+	1231619	1232074	29.0204	8.98863	7.35337
gene-STM1145	csgC	NC_003197.2	+	1232136	1232462	38.7554	12.0039	9.82007
gene-STM1146	ymdA	NC_003197.2	+	1232593	1232913	236.128	73.1369	59.8315
gene-STM1147	gene-STM1147	NC_003197.2	+	1233002	1233541	266.409	82.5161	67.5043
gene-STM1148	ymdC	NC_003197.2	+	1233480	1234964	115.85	35.8827	29.3548
gene-STM1149	mdoC	NC_003197.2	-	1234981	1236135	93.742	29.0351	23.7529
gene-STM1150	mdoG	NC_003197.2	+	1236407	1237942	847.147	262.391	214.655
gene-STM1151	mdoH	NC_003197.2	+	1237935	1240478	418.214	129.535	105.969
gene-STM1152	yceK	NC_003197.2	+	1240552	1240779	506.882	156.999	128.437
gene-STM1153	msyB	NC_003197.2	-	1240780	1241154	587.072	181.836	148.756
gene-STM1154	yceE	NC_003197.2	-	1241236	1242450	34.8815	10.804	8.83848
gene-STM1155	htrB	NC_003197.2	-	1242605	1243525	248.697	77.0301	63.0164
gene-STM1156	yceA	NC_003197.2	+	1243745	1244797	164.755	51.0303	41.7466
gene-STM1157	yceI	NC_003197.2	-	1244849	1245424	371.446	115.05	94.1191
gene-STM1158	gene-STM1158	NC_003197.2	-	1245421	1245993	112.493	34.8429	28.5041
gene-STM1159	yceO	NC_003197.2	-	1246256	1246369	25.8684	8.01234	6.5547
gene-STM1160	solA	NC_003197.2	-	1246410	1247528	325.317	100.762	82.4309
gene-STM1161	yceP	NC_003197.2	-	1247641	1247895	904.91	280.282	229.292
gene-STM1162	dinI	NC_003197.2	-	1248185	1248430	752.098	232.951	190.571
gene-STM1163	pyrC	NC_003197.2	-	1248504	1249550	293.012	90.7561	74.2453
gene-STM1164	yceB	NC_003197.2	-	1249655	1250215	470.984	145.88	119.341
gene-STM1165	grxB	NC_003197.2	-	1250340	1250987	717.302	222.173	181.754
gene-STM1166	yceL	NC_003197.2	-	1251051	1252259	51.067	15.8172	12.9397
gene-STM1167	rimJ	NC_003197.2	+	1252496	1253080	427.752	132.49	108.386
gene-STM1168	yceH	NC_003197.2	+	1253116	1253763	311.065	96.3475	78.8195
gene-STM1169	mviM	NC_003197.2	+	1253765	1254688	212	65.6637	53.7179
gene-STM1170	mviN	NC_003197.2	+	1254953	1256527	126.276	39.1121	31.9966
gene-STM1171	flgN	NC_003197.2	-	1256609	1257031	2056.09	636.842	520.985
gene-STM1172	flgM	NC_003197.2	-	1257036	1257329	3228.85	1000.09	818.147
gene-STM1173	flgA	NC_003197.2	-	1257421	1258080	854.632	264.709	216.552
gene-STM1174	flgB	NC_003197.2	+	1258237	1258653	3766.59	1166.64	954.403
gene-STM1175	flgC	NC_003197.2	+	1258657	1259061	2963.93	918.031	751.018
gene-STM1176	flgD	NC_003197.2	+	1259073	1259771	3853.09	1193.43	976.319
gene-STM1177	flgE	NC_003197.2	+	1259798	1261009	3804.7	1178.45	964.058
gene-STM1178	flgF	NC_003197.2	+	1261030	1261785	2784.94	862.593	705.666
gene-STM1179	flgG	NC_003197.2	+	1261799	1262581	2424.62	750.989	614.365
gene-STM1180	flgH	NC_003197.2	+	1262636	1263334	1098.65	340.29	278.383
gene-STM1181	flgI	NC_003197.2	+	1263346	1264443	865.365	268.034	219.272
gene-STM1182	flgJ	NC_003197.2	+	1264443	1265393	665.035	205.984	168.511
gene-STM1183	flgK	NC_003197.2	+	1265458	1267119	2057.05	637.14	521.228
gene-STM1184	flgL	NC_003197.2	+	1267134	1268087	2730.43	845.707	691.852
gene-STM1185	rne	NC_003197.2	-	1268344	1271547	1320.13	408.889	334.502
gene-STM1187	rluC	NC_003197.2	+	1272121	1273080	203.538	63.0426	51.5736
gene-STM1188	gene-STM1188	NC_003197.2	+	1273236	1273979	152.062	47.0988	38.5304
gene-STM1189	yceF	NC_003197.2	-	1274481	1275065	336.161	104.121	85.1784
gene-STM1190	yceD	NC_003197.2	+	1275263	1275784	8230.79	2549.36	2085.57
gene-STM1191	rpmF	NC_003197.2	+	1275836	1276009	11084.8	3433.35	2808.74
gene-STM1192	plsX	NC_003197.2	+	1276143	1277222	793.252	245.697	200.999
gene-STM1193	fabH	NC_003197.2	+	1277302	1278255	1019.55	315.789	258.339
gene-STM1194	fabD	NC_003197.2	+	1278271	1279200	1444.6	447.444	366.043
gene-STM1195	fabG	NC_003197.2	+	1279213	1279947	4820.27	1493	1221.39
gene-STM1196	acpP	NC_003197.2	+	1280103	1280339	22505.2	6970.65	5702.52
gene-STM1197	fabF	NC_003197.2	+	1280425	1281666	2034.07	630.021	515.404
gene-STM1198	pabC	NC_003197.2	+	1281790	1282599	157.27	48.7121	39.8501
gene-STM1199	yceG	NC_003197.2	+	1282602	1283624	186.442	57.7475	47.2418
gene-STM1200	tmk	NC_003197.2	+	1283614	1284255	290.346	89.9303	73.5698
gene-STM1201	holB	NC_003197.2	+	1284252	1285256	139.68	43.2637	35.393
gene-STM1202	ycfH	NC_003197.2	+	1285267	1286064	201.066	62.2772	50.9474
gene-STM1203	ptsG	NC_003197.2	+	1286359	1287792	609.84	188.888	154.525
gene-STM1204	fhuE	NC_003197.2	-	1287877	1290051	31.6832	9.81339	8.02809
gene-STM1205	ycfF	NC_003197.2	+	1290393	1290752	952.014	294.872	241.227
gene-STM1206	ycfL	NC_003197.2	+	1290755	1291129	510.005	157.966	129.228
gene-STM1207	ycfM	NC_003197.2	+	1291143	1291781	536.042	166.031	135.826
gene-STM1208	ycfN	NC_003197.2	+	1291762	1292586	289.38	89.6309	73.3248
gene-STM1209	nagZ	NC_003197.2	+	1292597	1293622	386.603	119.744	97.9599
gene-STM1210	ycfP	NC_003197.2	+	1293647	1294189	906.582	280.8	229.715
gene-STM1211	ndh	NC_003197.2	+	1294444	1295748	59.5847	18.4554	15.0979
gene-STM1212	ycfJ	NC_003197.2	+	1295927	1296466	141.4	43.7965	35.8288
gene-STM1213	ycfQ	NC_003197.2	-	1296541	1297176	244.44	75.7116	61.9378
gene-STM1214	ycfR	NC_003197.2	+	1297418	1297675	100.558	31.1463	25.48
gene-STM1215	ycfS	NC_003197.2	-	1297772	1298737	196.403	60.8327	49.7657
gene-STM1216	mfd	NC_003197.2	-	1298885	1302331	200.479	62.0952	50.7985
gene-STM1217	ycfU	NC_003197.2	+	1302558	1303868	292.037	90.4541	73.9982
gene-STM1218	ycfV	NC_003197.2	+	1303861	1304562	24.6785	7.64378	6.25319
gene-STM1219	ycfW	NC_003197.2	+	1304562	1305806	321.591	99.6077	81.4866
gene-STM1220	ycfX	NC_003197.2	+	1305835	1306746	536.386	166.137	135.913
gene-STM1221	cobB	NC_003197.2	+	1306765	1307586	544.718	168.718	138.024
gene-STM1222	potD	NC_003197.2	-	1307668	1308714	682.192	211.298	172.858
gene-STM1223	potC	NC_003197.2	-	1308739	1309518	173.923	53.87	44.0697
gene-STM1224	sifA	NC_003197.2	-	1309834	1310844	19.5559	6.05713	4.95519
gene-STM1225	potB	NC_003197.2	-	1311173	1312036	65.7907	20.3776	16.6704
gene-STM1226	potA	NC_003197.2	-	1312020	1313156	113.165	35.0512	28.6745
gene-STM1227	pepT	NC_003197.2	+	1313407	1314636	181.415	56.1904	45.9679
gene-STM1228	gene-STM1228	NC_003197.2	+	1314640	1315974	46.3431	14.354	11.7427
gene-STM1229	ycfD	NC_003197.2	-	1316014	1317135	506.814	156.978	128.42
gene-STM1230	phoQ	NC_003197.2	-	1317216	1318679	0.484926	0.150198	0.122874
gene-STM1231	phoP	NC_003197.2	-	1318679	1319353	1291.09	399.897	327.145
gene-STM1232	purB	NC_003197.2	-	1319477	1320847	274.598	85.0525	69.5793
gene-STM1233	ycfC	NC_003197.2	-	1320851	1321498	204.775	63.4258	51.8871
gene-STM1234	trmU	NC_003197.2	-	1321579	1322730	501.315	155.275	127.026
gene-STM1235	ymfB	NC_003197.2	-	1322739	1323200	113.474	35.1468	28.7527
gene-STM1236	gene-STM1236	NC_003197.2	-	1323212	1323541	79.033	24.4792	20.0259
gene-STM1237	ymfC	NC_003197.2	-	1323538	1324203	95.8921	29.7011	24.2977
gene-STM1238	icdA	NC_003197.2	+	1324375	1325625	11397.6	3530.23	2887.99
gene-STM1239	gene-STM1239	NC_003197.2	+	1326073	1327197	78.2044	24.2226	19.8159
gene-STM1240	envF	NC_003197.2	-	1328179	1328967	9.01014	2.79075	2.28304
gene-STM1241	msgA	NC_003197.2	-	1329456	1329695	1019.27	315.702	258.268
gene-STM1242	envE	NC_003197.2	-	1329886	1330407	48.2356	14.9402	12.2222
gene-STM1243	gene-STM1243	NC_003197.2	-	1330822	1331034	53.3568	16.5264	13.5199
gene-STM1244	pagD	NC_003197.2	-	1331166	1331429	8.7197	2.70079	2.20945
gene-STM1246	pagC	NC_003197.2	+	1332241	1332798	142.729	44.2082	36.1656
gene-STM1247	gene-STM1247	NC_003197.2	+	1333199	1333272	33.8243	10.4766	8.57061
gene-STM1249	gene-STM1249	NC_003197.2	-	1334035	1334379	501.377	155.294	127.042
gene-STM1250	gene-STM1250	NC_003197.2	+	1335082	1335354	57.2857	17.7434	14.5154
gene-STM1251	gene-STM1251	NC_003197.2	+	1335506	1335973	643.419	199.289	163.033
gene-STM1252	gene-STM1252	NC_003197.2	+	1336312	1337355	34.1389	10.574	8.65032
gene-STM1253	gene-STM1253	NC_003197.2	-	1337438	1337968	83.8249	25.9635	21.2401
gene-STM1254	gene-STM1254	NC_003197.2	-	1338117	1338431	243.911	75.5477	61.8037
gene-STM1255	gene-STM1255	NC_003197.2	+	1339113	1340747	68.7536	21.2954	17.4212
gene-STM1256	gene-STM1256	NC_003197.2	+	1340747	1341721	37.9105	11.7422	9.606
gene-STM1257	gene-STM1257	NC_003197.2	+	1341711	1342523	23.365	7.23695	5.92037
gene-STM1258	gene-STM1258	NC_003197.2	+	1342517	1343314	42.7566	13.2432	10.8339
gene-STM1259	gene-STM1259	NC_003197.2	+	1343308	1343898	32.5258	10.0744	8.24158
gene-STM1260	gene-STM1260	NC_003197.2	-	1343980	1345113	68.291	21.1521	17.304
gene-STM1261	gene-STM1261	NC_003197.2	+	1345307	1345633	187.407	58.0463	47.4863
gene-STM1262	gene-STM1262	NC_003197.2	+	1345637	1345710	78.4865	24.31	19.8874
gene-STM1263	gene-STM1263	NC_003197.2	+	1345830	1346477	208.469	64.5701	52.8232
gene-STM1264	aadA	NC_003197.2	+	1346586	1347374	69.8213	21.6261	17.6917
gene-STM1265	gene-STM1265	NC_003197.2	+	1347519	1348112	30.4175	9.42135	7.70737
gene-STM1266	gene-STM1266	NC_003197.2	+	1348181	1349029	535.307	165.803	135.639
gene-STM1267	gene-STM1267	NC_003197.2	-	1349284	1349532	455.723	141.153	115.474
gene-STM1268	gene-STM1268	NC_003197.2	-	1349611	1349760	9.38	2.90531	2.37676
gene-STM1269	gene-STM1269	NC_003197.2	+	1349843	1350388	172.557	53.4468	43.7235
gene-STM1270	yeaS	NC_003197.2	+	1350585	1351223	526.268	163.003	133.349
gene-STM1271	yeaR	NC_003197.2	+	1351396	1351758	34.4105	10.6581	8.71913
gene-STM1272	yoaG	NC_003197.2	+	1351761	1351943	38.9836	12.0746	9.87791
gene-STM1273	gene-STM1273	NC_003197.2	+	1352173	1352814	28.1854	8.72998	7.14178
gene-STM1274	yeaQ	NC_003197.2	+	1353129	1353377	1333.63	413.073	337.924
gene-STM1275	yaoF	NC_003197.2	+	1353810	1354061	160.897	49.8353	40.769
gene-STM1276	gene-STM1276	NC_003197.2	+	1354130	1354441	445.096	137.862	112.781
gene-STM1277	yeaO	NC_003197.2	-	1354427	1354774	207.494	64.2681	52.5762
gene-STM1278	yeaN	NC_003197.2	-	1354893	1356077	36.0835	11.1763	9.14307
gene-STM1279	yeaM	NC_003197.2	+	1356178	1356972	53.8453	16.6777	13.6436
gene-STM1280	yeaL	NC_003197.2	-	1356952	1357398	127.906	39.6169	32.4096
gene-STM1281	gene-STM1281	NC_003197.2	+	1357604	1357711	52.2753	16.1915	13.2458
gene-STM1282	yeaK	NC_003197.2	-	1357708	1358226	86.2582	26.7171	21.8566
gene-STM1283	yeaJ	NC_003197.2	-	1358276	1359769	34.5576	10.7037	8.75641
gene-STM1284	yeaH	NC_003197.2	-	1360410	1361696	293.627	90.9464	74.401
gene-STM1285	yeaG	NC_003197.2	-	1361819	1363753	469.08	145.29	118.858
gene-STM1286	mipA	NC_003197.2	+	1364180	1364926	2487.88	770.584	630.395
gene-STM1287	gene-STM1287	NC_003197.2	+	1365216	1366412	13.0961	4.05631	3.31836
gene-STM1288	gene-STM1288	NC_003197.2	+	1366509	1367366	248.573	76.9918	62.9851
gene-STM1289	yeaD	NC_003197.2	-	1367465	1368349	613.406	189.993	155.428
gene-STM1290	gapA	NC_003197.2	-	1368684	1369679	22999.1	7123.61	5827.65
gene-STM1291	yeaA	NC_003197.2	+	1369991	1370434	2533.79	784.802	642.027
gene-STM1292	yeaC	NC_003197.2	+	1370476	1370754	2348.17	727.31	594.994
gene-STM1293	pncA	NC_003197.2	-	1371106	1371762	274.909	85.1487	69.658
gene-STM1294	ansA	NC_003197.2	-	1371789	1372805	315.933	97.8554	80.0531
gene-STM1295	sppA	NC_003197.2	-	1372901	1374757	289.254	89.5918	73.2928
gene-STM1296	ydjA	NC_003197.2	+	1374931	1375482	591.221	183.122	149.807
gene-STM1297	selD	NC_003197.2	+	1375600	1376643	700.39	216.935	177.469
gene-STM1298	topB	NC_003197.2	+	1376648	1378597	369.63	114.487	93.659
gene-STM1299	gdhA	NC_003197.2	-	1378627	1379970	704.409	218.18	178.487
gene-STM1300	gene-STM1300	NC_003197.2	+	1380209	1380484	857.486	265.593	217.275
gene-STM1301	gene-STM1301	NC_003197.2	-	1380444	1380860	386.727	119.783	97.9912
gene-STM1302	xthA	NC_003197.2	-	1380933	1381739	550.249	170.431	139.425
gene-STM1303	astC	NC_003197.2	+	1382185	1383411	2006.35	621.436	508.382
gene-STM1304	astA	NC_003197.2	+	1383402	1384436	1966.93	609.225	498.392
gene-STM1305	astD	NC_003197.2	+	1384433	1385911	1373.11	425.3	347.927
gene-STM1306	astB	NC_003197.2	+	1385908	1387251	1022.54	316.716	259.098
gene-STM1307	astE	NC_003197.2	+	1387244	1388212	509.939	157.946	129.211
gene-STM1308	spy	NC_003197.2	+	1388548	1389033	191.786	59.4027	48.5959
gene-STM1309	gene-STM1309	NC_003197.2	-	1389108	1390016	107.164	33.1924	27.1538
gene-STM1310	nadE	NC_003197.2	-	1390110	1390937	927.459	287.266	235.005
gene-STM1311	osmE	NC_003197.2	+	1391156	1391497	3252.24	1007.33	824.072
gene-STM1312	celA	NC_003197.2	+	1391798	1392118	1268.27	392.826	321.361
gene-STM1313	celB	NC_003197.2	+	1392201	1393559	116.898	36.2073	29.6203
gene-STM1314	celC	NC_003197.2	+	1393610	1393957	288.457	89.3451	73.091
gene-STM1315	celD	NC_003197.2	+	1393968	1394810	179.719	55.6651	45.5383
gene-STM1316	celF	NC_003197.2	+	1394935	1396290	126.771	39.2652	32.1219
gene-STM1317	celG	NC_003197.2	+	1396303	1397061	116.368	36.0431	29.4859
gene-STM1318	katE	NC_003197.2	-	1397105	1399357	404.243	125.208	102.43
gene-STM1319	cedA	NC_003197.2	+	1399722	1399964	157.049	48.6436	39.7941
gene-STM1320	ydjN	NC_003197.2	-	1400066	1401457	61.3994	19.0175	15.5578
gene-STM1321	ydjM	NC_003197.2	-	1401594	1402193	32.4017	10.0359	8.21013
gene-STM1322	yniC	NC_003197.2	-	1402331	1402999	209.135	64.7762	52.9918
gene-STM1323	yniB	NC_003197.2	+	1403148	1403684	246.153	76.242	62.3717
gene-STM1324	gene-STM1324	NC_003197.2	-	1403727	1404587	268.799	83.2563	68.1099
gene-STM1325	ydiZ	NC_003197.2	-	1404694	1404984	259.612	80.4107	65.782
gene-STM1326	pfkB	NC_003197.2	-	1405081	1406013	651.703	201.855	165.133
gene-STM1327	ydiY	NC_003197.2	+	1406302	1407060	92.8524	28.7596	23.5275
gene-STM1328	gene-STM1328	NC_003197.2	-	1407109	1408068	8.40521	2.60338	2.12976
gene-STM1329	gene-STM1329	NC_003197.2	+	1408211	1408525	3.5947	1.1134	0.910846
gene-STM1330	gene-STM1330	NC_003197.2	+	1408522	1409376	23.0815	7.14913	5.84853
gene-STM1331	gene-STM1331	NC_003197.2	+	1409549	1409755	1.90338	0.589543	0.482291
gene-STM1332	rfc	NC_003197.2	-	1410078	1411301	86.5907	26.8201	21.9409
gene-STM1333	thrS	NC_003197.2	+	1412193	1414121	1767.09	547.33	447.757
gene-STM1334	infC	NC_003197.2	+	1414233	1414667	13425.9	4158.47	3401.94
gene-STM1335	rpmI	NC_003197.2	+	1414763	1414960	10353.3	3206.79	2623.39
gene-STM1336	rplT	NC_003197.2	+	1415011	1415367	8722.02	2701.51	2210.04
gene-STM1337	pheS	NC_003197.2	+	1415669	1416652	727.351	225.286	184.301
gene-STM1338	pheT	NC_003197.2	+	1416668	1419055	1020.21	315.995	258.508
gene-STM1339	himA	NC_003197.2	+	1419060	1419359	4790.77	1483.87	1213.91
gene-STM1340	btuC	NC_003197.2	+	1419562	1420542	121.581	37.6578	30.8069
gene-STM1341	btuE	NC_003197.2	+	1420634	1421185	419.113	129.814	106.197
gene-STM1342	btuD	NC_003197.2	+	1421185	1421934	228.35	70.7279	57.8608
gene-STM1343	nlpC	NC_003197.2	+	1422011	1422475	118.867	36.8171	30.1192
gene-STM1344	ydiV	NC_003197.2	+	1422789	1423502	33.6204	10.4134	8.51895
gene-STM1345	ydiU	NC_003197.2	+	1423564	1425006	599.958	185.828	152.021
gene-STM1346	ydiE	NC_003197.2	-	1425041	1425232	437.875	135.625	110.951
gene-STM1347	aroH	NC_003197.2	-	1425389	1426435	364.933	113.032	92.469
gene-STM1348	ydiA	NC_003197.2	-	1426591	1427424	379.267	117.472	96.1011
gene-STM1349	pps	NC_003197.2	+	1427761	1430139	3242.23	1004.23	821.537
gene-STM1350	ydiD	NC_003197.2	-	1430181	1431821	55.9458	17.3283	14.1759
gene-STM1351	ydiT	NC_003197.2	-	1431911	1432204	8.44898	2.61694	2.14085
gene-STM1352	ydiS	NC_003197.2	-	1432201	1433487	13.2207	4.0949	3.34993
gene-STM1353	ydiR	NC_003197.2	-	1433544	1434479	31.1934	9.66167	7.90397
gene-STM1354	ydiQ	NC_003197.2	-	1434501	1435265	26.8039	8.3021	6.79174
gene-STM1355	ydiP	NC_003197.2	+	1435728	1436618	12.3187	3.81554	3.1214
gene-STM1356	ydiO	NC_003197.2	-	1436694	1437845	29.9132	9.26515	7.57959
gene-STM1357	ydiF	NC_003197.2	-	1437859	1439412	7.17825	2.22335	1.81887
gene-STM1358	aroD	NC_003197.2	-	1439608	1440366	293.136	90.7943	74.2765
gene-STM1359	ydiB	NC_003197.2	-	1440411	1441277	24.391	7.55474	6.18034
gene-STM1360	ydiN	NC_003197.2	-	1441344	1442579	0.600324	0.185941	0.152114
gene-STM1361	ydiM	NC_003197.2	-	1442943	1444154	4.88056	1.51168	1.23667
gene-STM1362	ydiL	NC_003197.2	-	1444295	1444654	10.1694	3.14983	2.5768
gene-STM1363	rprA	NC_003197.2	-	1444822	1444928	11.9065	3.68787	3.01695
gene-STM1364	ydiK	NC_003197.2	-	1445112	1446230	158.798	49.1852	40.2372
gene-STM1365	ydiJ	NC_003197.2	+	1446495	1449551	345.868	107.127	87.6382
gene-STM1366	gene-STM1366	NC_003197.2	+	1449548	1449958	358.94	111.176	90.9504
gene-STM1367	ydiH	NC_003197.2	+	1450018	1450245	474.785	147.057	120.304
gene-STM1368	gene-STM1368	NC_003197.2	-	1450533	1451879	28.4878	8.82364	7.2184
gene-STM1369	sufA	NC_003197.2	+	1452306	1452674	212.572	65.8408	53.8627
gene-STM1370	sufB	NC_003197.2	+	1452683	1454170	184.14	57.0345	46.6585
gene-STM1371	sufC	NC_003197.2	+	1454187	1454933	174.93	54.1817	44.3247
gene-STM1372	sufD	NC_003197.2	+	1454908	1456179	169.61	52.5342	42.9769
gene-STM1373	sufS	NC_003197.2	+	1456176	1457396	142.061	44.0011	35.9962
gene-STM1374	ynhA	NC_003197.2	+	1457409	1457825	122.592	37.9711	31.0632
gene-STM1375	ynhG	NC_003197.2	+	1457980	1458981	244.261	75.6562	61.8925
gene-STM1376	lppB	NC_003197.2	-	1459048	1459287	129.962	40.2539	32.9307
gene-STM1377	lpp	NC_003197.2	-	1459370	1459606	77525.7	24012.4	19643.9
gene-STM1378	pykF	NC_003197.2	-	1459917	1461329	1031.35	319.443	261.329
gene-STM1379	orf48	NC_003197.2	-	1461731	1463074	31.9293	9.88961	8.09044
gene-STM1380	orf32	NC_003197.2	-	1463096	1463989	37.2595	11.5406	9.44104
gene-STM1381	orf245	NC_003197.2	-	1464048	1464785	8.99052	2.78467	2.27807
gene-STM1382	orf408	NC_003197.2	-	1464797	1466023	6.44499	1.99623	1.63307
gene-STM1383	ttrA	NC_003197.2	-	1466346	1469408	10.4203	3.22753	2.64036
gene-STM1384	ttrC	NC_003197.2	-	1469401	1470423	3.95659	1.22549	1.00255
gene-STM1385	ttrB	NC_003197.2	-	1470424	1471176	7.87915	2.44044	1.99647
gene-STM1386	ttrS	NC_003197.2	+	1471340	1473118	309.53	95.872	78.4305
gene-STM1387	ttrR	NC_003197.2	+	1473093	1473713	227.804	70.5589	57.7225
gene-STM1388	orf70	NC_003197.2	+	1473811	1474023	324.056	100.371	82.1114
gene-STM1389	orf319	NC_003197.2	-	1474119	1475078	472.447	146.333	119.711
gene-STM1390	orf242	NC_003197.2	-	1475251	1475979	86.2305	26.7085	21.8496
gene-STM1391	ssrB	NC_003197.2	-	1476158	1476796	19.7543	6.11859	5.00547
gene-STM1392	ssrA	NC_003197.2	-	1476827	1479589	17.8371	5.52478	4.51968
gene-STM1393	ssaB	NC_003197.2	+	1479990	1480391	3.75124	1.16189	0.950513
gene-STM1394	ssaC	NC_003197.2	+	1480393	1481886	7.083	2.19385	1.79473
gene-STM1395	ssaD	NC_003197.2	+	1481867	1483078	11.7484	3.63887	2.97687
gene-STM1396	ssaE	NC_003197.2	+	1483086	1483328	24.1193	7.47059	6.11151
gene-STM1397	sseA	NC_003197.2	+	1483592	1483918	37.5596	11.6335	9.51709
gene-STM1398	sseB	NC_003197.2	+	1483925	1484515	54.7907	16.9706	13.8832
gene-STM1399	sscA	NC_003197.2	+	1484512	1484985	43.2525	13.3968	10.9596
gene-STM1400	sseC	NC_003197.2	+	1484988	1486442	50.4976	15.6408	12.7954
gene-STM1401	sseD	NC_003197.2	+	1486458	1487045	30.3214	9.39159	7.68303
gene-STM1402	sseE	NC_003197.2	+	1487048	1487464	33.8921	10.4975	8.58778
gene-STM1403	sscB	NC_003197.2	+	1487516	1487950	26.2782	8.13925	6.65852
gene-STM1404	sseF	NC_003197.2	+	1487966	1488748	12.9259	4.00361	3.27525
gene-STM1405	sseG	NC_003197.2	+	1488745	1489434	5.46812	1.69366	1.38555
gene-STM1406	ssaG	NC_003197.2	+	1489528	1489743	9.61111	2.97689	2.43532
gene-STM1407	ssaH	NC_003197.2	+	1489784	1490011	13.8333	4.28466	3.50517
gene-STM1408	ssaI	NC_003197.2	+	1490023	1490271	12.8474	3.97928	3.25535
gene-STM1409	ssaJ	NC_003197.2	+	1490268	1491017	11.4933	3.55988	2.91225
gene-STM1410	gene-STM1410	NC_003197.2	+	1491035	1491583	16.0873	4.98279	4.0763
gene-STM1411	ssaK	NC_003197.2	+	1491580	1492254	9.02979	2.79684	2.28802
gene-STM1412	ssaL	NC_003197.2	+	1492220	1493236	17.9154	5.54902	4.53951
gene-STM1413	ssaM	NC_003197.2	+	1493294	1493662	13.085	4.05288	3.31556
gene-STM1414	ssaV	NC_003197.2	+	1493647	1495692	10.2252	3.16709	2.59092
gene-STM1415	ssaN	NC_003197.2	+	1495682	1496983	33.0637	10.241	8.37788
gene-STM1416	ssaO	NC_003197.2	+	1496986	1497363	24.3832	7.55231	6.17836
gene-STM1417	ssaP	NC_003197.2	+	1497344	1497718	21.4268	6.63662	5.42926
gene-STM1418	ssaQ	NC_003197.2	+	1497699	1498667	37.0662	11.4807	9.39205
gene-STM1419	ssaR	NC_003197.2	+	1498735	1499382	16.3265	5.05688	4.1369
gene-STM1420	ssaS	NC_003197.2	+	1499379	1499645	11.5559	3.57927	2.92812
gene-STM1421	ssaT	NC_003197.2	+	1499646	1500425	5.49487	1.70195	1.39232
gene-STM1422	ssaU	NC_003197.2	+	1500422	1501480	7.4712	2.31409	1.8931
gene-STM1423	valW	NC_003197.2	-	1501631	1501704	155.5	48.1637	39.4015
gene-STM1424	valV	NC_003197.2	-	1501718	1501791	145.149	44.9575	36.7787
gene-STM1425	ydhE	NC_003197.2	-	1501953	1503326	93.1849	28.8626	23.6118
gene-STM1426	ribE	NC_003197.2	+	1503543	1504184	842.964	261.095	213.595
gene-STM1427	cfa	NC_003197.2	-	1504226	1505374	244.925	75.8618	62.0606
gene-STM1428	ydhC	NC_003197.2	-	1505664	1506869	38.8325	12.0278	9.83962
gene-STM1429	ydhB	NC_003197.2	+	1506982	1507914	44.746	13.8594	11.338
gene-STM1430	purR	NC_003197.2	-	1507911	1508936	302.469	93.685	76.6414
gene-STM1431	sodB	NC_003197.2	-	1509404	1509985	908.115	281.275	230.104
gene-STM1432	ydhO	NC_003197.2	-	1510112	1510966	471.145	145.93	119.382
gene-STM1433	ydhD	NC_003197.2	+	1511268	1511615	3344.71	1035.97	847.502
gene-STM1434	rnt	NC_003197.2	-	1511693	1512340	241.529	74.81	61.2002
gene-STM1435	gloA	NC_003197.2	-	1512441	1512848	664.62	205.856	168.405
gene-STM1436	nemA	NC_003197.2	-	1512917	1514014	251.659	77.9476	63.767
gene-STM1437	ydhM	NC_003197.2	-	1514073	1514672	88.6225	27.4495	22.4557
gene-STM1438	ydhL	NC_003197.2	+	1514775	1515014	46.8708	14.5175	11.8764
gene-STM1439	ydhF	NC_003197.2	+	1515065	1515961	254.935	78.9623	64.5971
gene-STM1440	sodC	NC_003197.2	+	1516041	1516562	343.983	106.543	87.1604
gene-STM1441	gene-STM1441	NC_003197.2	-	1516538	1518577	44.8586	13.8943	11.3666
gene-STM1442	ydhJ	NC_003197.2	-	1518577	1519473	87.1654	26.9981	22.0865
gene-STM1443	ydhI	NC_003197.2	-	1519440	1519676	107.897	33.4195	27.3397
gene-STM1444	slyA	NC_003197.2	+	1519871	1520311	1141.09	353.436	289.137
gene-STM1445	slyB	NC_003197.2	-	1520359	1520826	4750.19	1471.3	1203.63
gene-STM1446	ydhH	NC_003197.2	+	1521098	1522219	151.506	46.9267	38.3896
gene-STM1447	ydhA	NC_003197.2	+	1522307	1522636	146.706	45.4399	37.1733
gene-STM1448	pdxH	NC_003197.2	+	1522695	1523351	477.12	147.781	120.896
gene-STM1449	tyrS	NC_003197.2	+	1523478	1524752	1466.4	454.195	371.566
gene-STM1450	pdxY	NC_003197.2	+	1524812	1525672	808.328	250.367	204.819
gene-STM1451	gst	NC_003197.2	-	1525731	1526336	687.358	212.899	174.167
gene-STM1452	ydgR	NC_003197.2	-	1526441	1527946	1404.65	435.068	355.918
gene-STM1453	nth	NC_003197.2	-	1528548	1529183	0.898871	0.278411	0.227761
gene-STM1454	ydgQ	NC_003197.2	-	1529183	1529875	170.939	52.9457	43.3135
gene-STM1455	ydgP	NC_003197.2	-	1529878	1530498	169.76	52.5806	43.0148
gene-STM1456	ydgO	NC_003197.2	-	1530502	1531560	110.022	34.0775	27.878
gene-STM1457	gene-STM1457	NC_003197.2	-	1531561	1533768	164.878	51.0685	41.7779
gene-STM1458	ydgM	NC_003197.2	-	1533761	1534339	13.8127	4.27827	3.49995
gene-STM1459	gene-STM1459	NC_003197.2	-	1534339	1534920	285.81	88.5252	72.4203
gene-STM1460	ydgK	NC_003197.2	-	1534997	1535437	288.968	89.5034	73.2205
gene-STM1461	ydgT	NC_003197.2	-	1535526	1535741	419.968	130.078	106.414
gene-STM1462	ydgJ	NC_003197.2	+	1536297	1537412	475.366	147.237	120.451
gene-STM1463	add	NC_003197.2	-	1537487	1538488	699.146	216.55	177.154
gene-STM1466	ydgA	NC_003197.2	-	1539192	1540700	743.148	230.179	188.303
gene-STM1467	manA	NC_003197.2	-	1540803	1541978	314.484	97.4065	79.6858
gene-STM1468	fumA	NC_003197.2	+	1542178	1543824	5893.98	1825.57	1493.45
gene-STM1469	fumC	NC_003197.2	+	1543992	1545395	1338.48	414.575	339.153
gene-STM1470	tus	NC_003197.2	-	1545392	1546321	214.551	66.4537	54.3641
gene-STM1471	rstB	NC_003197.2	-	1546397	1547698	71.619	22.1829	18.1473
gene-STM1472	gene-STM1472	NC_003197.2	-	1547809	1549515	9.70885	3.00717	2.46009
gene-STM1473	ompN	NC_003197.2	-	1549668	1550801	16.4691	5.10106	4.17305
gene-STM1475	rstA	NC_003197.2	-	1551281	1552012	519.112	160.787	131.536
gene-STM1476	ydgC	NC_003197.2	+	1552139	1552474	92.6429	28.6947	23.4744
gene-STM1477	ydgI	NC_003197.2	-	1552536	1553918	20.4266	6.32683	5.17582
gene-STM1478	ydgH	NC_003197.2	-	1554217	1555161	1310.45	405.89	332.049
gene-STM1479	pntA	NC_003197.2	+	1555688	1557217	430.733	133.413	109.142
gene-STM1480	pntB	NC_003197.2	+	1557228	1558616	352.397	109.149	89.2924
gene-STM1481	gene-STM1481	NC_003197.2	-	1558791	1559825	43.1971	13.3796	10.9455
gene-STM1482	ydgF	NC_003197.2	+	1560243	1560605	245.637	76.0823	62.241
gene-STM1483	ydgE	NC_003197.2	+	1560592	1560921	173.048	53.5988	43.8479
gene-STM1484	gene-STM1484	NC_003197.2	-	1560961	1561782	130.909	40.547	33.1705
gene-STM1485	gene-STM1485	NC_003197.2	-	1562051	1562335	382.684	118.531	96.9669
gene-STM1486	ynfM	NC_003197.2	-	1562694	1563947	56.13	17.3854	14.2226
gene-STM1487	ynfL	NC_003197.2	+	1564067	1564966	62.81	19.4544	15.9152
gene-STM1488	mlc	NC_003197.2	+	1565094	1566314	460.498	142.632	116.684
gene-STM1489	ynfK	NC_003197.2	+	1566440	1567135	139.557	43.2258	35.3619
gene-STM1490	gene-STM1490	NC_003197.2	-	1567091	1568380	28.7512	8.90523	7.28515
gene-STM1491	gene-STM1491	NC_003197.2	-	1568516	1569664	108.623	33.6444	27.5237
gene-STM1492	gene-STM1492	NC_003197.2	-	1569664	1570311	56.8258	17.6009	14.3989
gene-STM1493	gene-STM1493	NC_003197.2	-	1570321	1571223	36.7807	11.3923	9.31973
gene-STM1494	gene-STM1494	NC_003197.2	-	1571252	1571962	26.1181	8.08969	6.61798
gene-STM1495	ynfI	NC_003197.2	-	1572267	1572881	182.893	56.6482	46.3425
gene-STM1496	gene-STM1496	NC_003197.2	-	1572924	1573781	45.4755	14.0853	11.5229
gene-STM1497	gene-STM1497	NC_003197.2	-	1573783	1574400	12.8576	3.98244	3.25794
gene-STM1498	gene-STM1498	NC_003197.2	-	1574411	1576846	11.6043	3.59424	2.94036
gene-STM1499	gene-STM1499	NC_003197.2	-	1576945	1579386	15.5512	4.81674	3.94046
gene-STM1500	ynfD	NC_003197.2	-	1579540	1579848	474.181	146.87	120.151
gene-STM1501	ynfC	NC_003197.2	+	1579943	1580662	210.483	65.194	53.3336
gene-STM1502	speG	NC_003197.2	-	1580703	1581263	660.849	204.688	167.45
gene-STM1503	ynfB	NC_003197.2	-	1581299	1581640	1109.49	343.647	281.129
gene-STM1504	ynfA	NC_003197.2	+	1581793	1582119	40.7187	12.612	10.3175
gene-STM1505	rspA	NC_003197.2	+	1582241	1583455	41.6963	12.9148	10.5653
gene-STM1506	rspB	NC_003197.2	+	1583466	1584485	40.9059	12.67	10.365
gene-STM1507	ydfJ	NC_003197.2	+	1584539	1585516	25.8834	8.01699	6.5585
gene-STM1508	ydfI	NC_003197.2	+	1586062	1587528	56.0245	17.3527	14.1958
gene-STM1509	ydfZ	NC_003197.2	-	1587595	1587798	31.8039	9.85077	8.05867
gene-STM1510	ydfH	NC_003197.2	-	1587979	1588665	309.393	95.8297	78.3959
gene-STM1511	ydfG	NC_003197.2	-	1588795	1589541	1735.24	537.465	439.687
gene-STM1512	dcp	NC_003197.2	+	1589680	1591722	170.258	52.7348	43.141
gene-STM1513	gene-STM1513	NC_003197.2	+	1592067	1592249	138.776	42.9837	35.1639
gene-STM1514	ydeJ	NC_003197.2	-	1592369	1592896	33.142	10.2652	8.39773
gene-STM1515	ydeI	NC_003197.2	+	1593323	1593715	114.206	35.3736	28.9382
gene-STM1516	ydeE	NC_003197.2	-	1594407	1595594	57.2475	17.7315	14.5057
gene-STM1517	ydeD	NC_003197.2	+	1595822	1596724	134.946	41.7974	34.1934
gene-STM1518	marB	NC_003197.2	-	1596843	1597058	142.806	44.2318	36.1849
gene-STM1519	marA	NC_003197.2	-	1597087	1597521	85.4216	26.458	21.6446
gene-STM1520	marR	NC_003197.2	-	1597490	1597924	61.8221	19.1484	15.6649
gene-STM1521	marC	NC_003197.2	+	1598183	1598848	170.521	52.8162	43.2077
gene-STM1522	ydeA	NC_003197.2	-	1598895	1600085	30.152	9.33911	7.64009
gene-STM1523	yneJ	NC_003197.2	-	1600201	1601073	30.2486	9.36903	7.66457
gene-STM1524	yneI	NC_003197.2	+	1601176	1602564	40.347	12.4969	10.2234
gene-STM1525	yneH	NC_003197.2	+	1602637	1603563	61.0018	18.8944	15.457
gene-STM1526	yneG	NC_003197.2	+	1603563	1603922	73.7004	22.8276	18.6746
gene-STM1527	gene-STM1527	NC_003197.2	+	1604146	1605093	45.3038	14.0321	11.4794
gene-STM1528	gene-STM1528	NC_003197.2	-	1605149	1605691	26.2821	8.14046	6.65951
gene-STM1529	gene-STM1529	NC_003197.2	+	1605540	1605866	4.81243	1.49058	1.2194
gene-STM1530	gene-STM1530	NC_003197.2	+	1606408	1607526	19.6944	6.10003	4.99028
gene-STM1531	gene-STM1531	NC_003197.2	-	1607667	1608008	20.155	6.24269	5.10699
gene-STM1532	gene-STM1532	NC_003197.2	-	1608021	1608908	33.027	10.2296	8.36857
gene-STM1533	gene-STM1533	NC_003197.2	-	1608896	1609957	56.3485	17.4531	14.2779
gene-STM1534	gene-STM1534	NC_003197.2	-	1609975	1610385	83.1507	25.7546	21.0692
gene-STM1535	gene-STM1535	NC_003197.2	-	1610382	1610681	4.26501	1.32102	1.08069
gene-STM1536	gene-STM1536	NC_003197.2	-	1610681	1611289	53.559	16.5891	13.5711
gene-STM1537	gene-STM1537	NC_003197.2	-	1611295	1612038	54.237	16.7991	13.7429
gene-STM1538	gene-STM1538	NC_003197.2	-	1611989	1613791	29.9117	9.26467	7.5792
gene-STM1539	gene-STM1539	NC_003197.2	-	1613794	1614897	28.6694	8.8799	7.26442
gene-STM1540	gene-STM1540	NC_003197.2	+	1615326	1616417	27.065	8.38297	6.8579
gene-STM1541	gene-STM1541	NC_003197.2	+	1616463	1617254	224.88	69.6531	56.9815
gene-STM1542	gene-STM1542	NC_003197.2	-	1617313	1618338	168.629	52.2303	42.7283
gene-STM1543	gene-STM1543	NC_003197.2	-	1618313	1619599	73.1931	22.6704	18.5461
gene-STM1544	pqaA	NC_003197.2	-	1619776	1621332	10.1856	3.15484	2.58089
gene-STM1545	gene-STM1545	NC_003197.2	-	1621402	1622643	10.8263	3.35329	2.74324
gene-STM1546	gene-STM1546	NC_003197.2	-	1622633	1624141	38.3888	11.8903	9.72719
gene-STM1547	gene-STM1547	NC_003197.2	+	1624186	1624674	82.5624	25.5724	20.9202
gene-STM1548	gene-STM1548	NC_003197.2	+	1624906	1625946	25.1662	7.79484	6.37676
gene-STM1549	gene-STM1549	NC_003197.2	-	1625998	1626387	640.631	198.425	162.327
gene-STM1550	gene-STM1550	NC_003197.2	-	1626558	1626842	110.576	34.2492	28.0184
gene-STM1551	gene-STM1551	NC_003197.2	-	1626832	1627080	146.473	45.3678	37.1143
gene-STM1552	gene-STM1552	NC_003197.2	+	1627912	1628820	11.7492	3.63912	2.97708
gene-STM1554	gene-STM1554	NC_003197.2	-	1630398	1631864	162.436	50.3119	41.1589
gene-STM1555	gene-STM1555	NC_003197.2	+	1632123	1633130	63.5179	19.6737	16.0945
gene-STM1556	gene-STM1556	NC_003197.2	+	1633274	1634725	34.593	10.7146	8.76538
gene-STM1557	gene-STM1557	NC_003197.2	+	1634738	1635940	45.5761	14.1165	11.5483
gene-STM1558	gene-STM1558	NC_003197.2	-	1636053	1638128	127.094	39.3654	32.2038
gene-STM1559	gene-STM1559	NC_003197.2	-	1638185	1640713	62.0069	19.2057	15.7117
gene-STM1560	gene-STM1560	NC_003197.2	-	1640710	1642494	90.1129	27.9111	22.8334
gene-STM1561	gene-STM1561	NC_003197.2	-	1642623	1643408	83.4873	25.8589	21.1545
gene-STM1562	gene-STM1562	NC_003197.2	-	1643551	1643880	67.9242	21.0385	17.2111
gene-STM1563	osmC	NC_003197.2	-	1644230	1644661	472.549	146.365	119.737
gene-STM1564	yddX	NC_003197.2	+	1645174	1645389	96.2917	29.8249	24.399
gene-STM1565	rpsV	NC_003197.2	+	1645484	1645627	1126.05	348.776	285.325
gene-STM1566	sfcA	NC_003197.2	+	1645804	1647501	764.801	236.885	193.79
gene-STM1567	adhP	NC_003197.2	+	1647787	1648797	1148.96	355.873	291.131
gene-STM1568	fdnI	NC_003197.2	-	1648888	1649544	33.5005	10.3763	8.48856
gene-STM1569	fdnH	NC_003197.2	-	1649537	1650421	27.4013	8.48714	6.94311
gene-STM1570	fdnG	NC_003197.2	-	1650435	1653482	26.9213	8.33844	6.82147
gene-STM1571	yddG	NC_003197.2	+	1653817	1654641	19.2533	5.96342	4.87853
gene-STM1572	nmpC	NC_003197.2	+	1655166	1656254	11941.3	3698.62	3025.75
gene-STM1573	gene-STM1573	NC_003197.2	+	1656398	1656778	70.5144	21.8408	17.8674
gene-STM1574	smvA	NC_003197.2	-	1656803	1658290	43.8461	13.5807	11.11
gene-STM1575	gene-STM1575	NC_003197.2	+	1658408	1658986	98.0138	30.3583	24.8353
gene-STM1576	narU	NC_003197.2	+	1659201	1660589	23.5198	7.28489	5.95959
gene-STM1577	narZ	NC_003197.2	+	1660681	1664421	39.7168	12.3017	10.0637
gene-STM1578	narY	NC_003197.2	+	1664418	1665962	50.9264	15.7737	12.904
gene-STM1579	narW	NC_003197.2	+	1665962	1666657	42.0932	13.0377	10.6658
gene-STM1580	narV	NC_003197.2	+	1666654	1667334	33.5301	10.3854	8.49605
gene-STM1581	yddE	NC_003197.2	+	1667440	1668333	278.821	86.3605	70.6494
gene-STM1582	nhoA	NC_003197.2	-	1668369	1669214	165.039	51.1183	41.8186
gene-STM1583	gene-STM1583	NC_003197.2	-	1669498	1670130	129.581	40.1358	32.8341
gene-STM1584	ansP	NC_003197.2	+	1670643	1672136	65.0341	20.1433	16.4787
gene-STM1585	gene-STM1585	NC_003197.2	-	1672213	1672434	54.7973	16.9726	13.8849
gene-STM1586	gene-STM1586	NC_003197.2	-	1672579	1673640	1011.68	313.354	256.347
gene-STM1587	yncD	NC_003197.2	+	1673904	1676024	90.3838	27.995	22.902
gene-STM1588	yncC	NC_003197.2	-	1676091	1676756	42.9835	13.3135	10.8914
gene-STM1589	yncB	NC_003197.2	-	1677090	1678160	386.576	119.736	97.953
gene-STM1590	yncA	NC_003197.2	+	1678339	1678854	271.352	84.0471	68.7569
gene-STM1591	ydcZ	NC_003197.2	+	1678854	1679303	130.772	40.5046	33.1358
gene-STM1592	ydcY	NC_003197.2	-	1679308	1679541	153.791	47.6343	38.9684
gene-STM1593	srfA	NC_003197.2	+	1679765	1681084	630.729	195.358	159.818
gene-STM1594	srfB	NC_003197.2	+	1681089	1684070	542.196	167.937	137.385
gene-STM1595	srfC	NC_003197.2	+	1684067	1686211	411.147	127.346	104.179
gene-STM1596	ydcX	NC_003197.2	-	1686256	1686519	420.937	130.379	106.66
gene-STM1597	ydcW	NC_003197.2	-	1686828	1688273	225.946	69.9833	57.2516
gene-STM1598	ydcR	NC_003197.2	-	1688388	1689812	114.92	35.5947	29.1191
gene-STM1599	pdgL	NC_003197.2	-	1689948	1690718	101.586	31.4648	25.7405
gene-STM1600	gene-STM1600	NC_003197.2	-	1690977	1691207	25.7576	7.97801	6.52661
gene-STM1601	ugtL	NC_003197.2	-	1691240	1691638	15.5464	4.81525	3.93923
gene-STM1602	sifB	NC_003197.2	+	1692175	1693125	12.8991	3.99528	3.26844
gene-STM1603	yncJ	NC_003197.2	+	1693399	1693629	43.7143	13.5398	11.0766
gene-STM1604	ydcP	NC_003197.2	-	1693630	1695594	93.0066	28.8074	23.5666
gene-STM1605	ydcN	NC_003197.2	-	1695673	1696209	124.834	38.6655	31.6313
gene-STM1606	gene-STM1606	NC_003197.2	+	1696300	1697478	55.6539	17.2379	14.1019
gene-STM1607	gene-STM1607	NC_003197.2	-	1697532	1698200	832.208	257.763	210.87
gene-STM1608	tehB	NC_003197.2	-	1698356	1698952	345.91	107.14	87.6488
gene-STM1609	tehA	NC_003197.2	-	1698939	1699952	84.2451	26.0936	21.3465
gene-STM1610	ydcK	NC_003197.2	+	1700059	1701039	45.6881	14.1512	11.5767
gene-STM1611	rimL	NC_003197.2	-	1701036	1701575	189.291	58.6299	47.9636
gene-STM1612	gene-STM1612	NC_003197.2	+	1701792	1702910	26.2698	8.13665	6.65639
gene-STM1613	gene-STM1613	NC_003197.2	+	1702907	1703188	18.7026	5.79285	4.73898
gene-STM1614	gene-STM1614	NC_003197.2	+	1703199	1704512	16.0708	4.97767	4.07211
gene-STM1615	gene-STM1615	NC_003197.2	+	1704526	1705332	36.9876	11.4563	9.37215
gene-STM1616	gene-STM1616	NC_003197.2	+	1705464	1705901	26.6484	8.25393	6.75234
gene-STM1617	gene-STM1617	NC_003197.2	+	1705913	1706545	15.8784	4.91807	4.02335
gene-STM1618	gene-STM1618	NC_003197.2	+	1706561	1707352	37.4993	11.6148	9.50181
gene-STM1619	gene-STM1619	NC_003197.2	+	1707352	1707789	47.6328	14.7535	12.0695
gene-STM1620	gene-STM1620	NC_003197.2	-	1707836	1709038	7.06567	2.18848	1.79034
gene-STM1621	gene-STM1621	NC_003197.2	-	1709050	1709625	10.9358	3.38718	2.77097
gene-STM1622	ydcG	NC_003197.2	-	1709821	1711476	402.973	124.815	102.108
gene-STM1623	gene-STM1623	NC_003197.2	-	1711696	1713204	162.76	50.4124	41.2411
gene-STM1624	gene-STM1624	NC_003197.2	-	1713253	1714596	303.033	93.8597	76.7843
gene-STM1625	ydcI	NC_003197.2	+	1714889	1715812	1664.25	515.476	421.698
gene-STM1626	trg	NC_003197.2	-	1715873	1717498	993.395	307.689	251.712
gene-STM1627	gene-STM1627	NC_003197.2	-	1717667	1718785	358.817	111.138	90.9192
gene-STM1628	gene-STM1628	NC_003197.2	-	1718817	1719092	166.522	51.5775	42.1943
gene-STM1629	gene-STM1629	NC_003197.2	+	1719615	1720016	7.84328	2.42934	1.98738
gene-STM1630	gene-STM1630	NC_003197.2	-	1720145	1720861	1.40028	0.433715	0.354811
gene-STM1631	sseJ	NC_003197.2	+	1721287	1722513	3.81255	1.18088	0.966047
gene-STM1632	gene-STM1632	NC_003197.2	-	1722634	1722978	26.0203	8.05938	6.59318
gene-STM1633	gene-STM1633	NC_003197.2	+	1723885	1724646	46.3438	14.3543	11.7429
gene-STM1634	gene-STM1634	NC_003197.2	+	1724653	1725300	14.3565	4.4467	3.63773
gene-STM1635	gene-STM1635	NC_003197.2	+	1725325	1726056	11.1995	3.46886	2.83779
gene-STM1636	gene-STM1636	NC_003197.2	+	1726053	1726733	5.44493	1.68648	1.37967
gene-STM1637	gene-STM1637	NC_003197.2	+	1726870	1728420	3.34727	1.03676	0.848151
gene-STM1638	gene-STM1638	NC_003197.2	+	1729109	1729546	663.628	205.548	168.154
gene-STM1639	cybB	NC_003197.2	-	1729817	1730347	258.488	80.0626	65.4972
gene-STM1640	ydcF	NC_003197.2	-	1730464	1731264	104.723	32.4363	26.5353
gene-STM1641	hrpA	NC_003197.2	-	1731328	1735230	137.788	42.6777	34.9136
gene-STM1642	acpD	NC_003197.2	+	1735431	1736036	102.721	31.8163	26.0281
gene-STM1643	gene-STM1643	NC_003197.2	-	1736033	1736482	71.5489	22.1612	18.1295
gene-STM1644	ydbL	NC_003197.2	-	1736625	1736948	98.9043	30.6341	25.061
gene-STM1645	ynbE	NC_003197.2	-	1736956	1737147	0.920341	0.285061	0.233202
gene-STM1646	ydbH	NC_003197.2	-	1737147	1739783	100.022	30.9802	25.3442
gene-STM1647	ldhA	NC_003197.2	+	1740023	1741012	802.487	248.558	203.339
gene-STM1648	hslJ	NC_003197.2	+	1741123	1741533	412.268	127.694	104.463
gene-STM1649	gene-STM1649	NC_003197.2	-	1741577	1741843	735.131	227.695	186.272
gene-STM1650	gene-STM1650	NC_003197.2	+	1741759	1742058	22.26	6.89469	5.64037
gene-STM1651	nifJ	NC_003197.2	+	1742119	1745643	98.1359	30.3961	24.8663
gene-STM1652	ynaF	NC_003197.2	+	1746125	1746559	1854.08	574.271	469.797
gene-STM1653	gene-STM1653	NC_003197.2	-	1746609	1746947	126.357	39.1371	32.0171
gene-STM1654	ydaO	NC_003197.2	+	1747303	1748238	173.969	53.8842	44.0813
gene-STM1655	dbpA	NC_003197.2	-	1748282	1749655	89.6696	27.7738	22.721
gene-STM1656	gene-STM1656	NC_003197.2	-	1750142	1751125	134.889	41.7798	34.179
gene-STM1657	gene-STM1657	NC_003197.2	-	1751271	1752425	146.12	45.2585	37.0249
gene-STM1658	ydaL	NC_003197.2	-	1752836	1753399	268.369	83.1231	68.0009
gene-STM1659	ogt	NC_003197.2	+	1753657	1754172	344.004	106.55	87.1658
gene-STM1660	fnr	NC_003197.2	+	1754326	1755120	1879.62	582.184	476.27
gene-STM1661	ydaA	NC_003197.2	+	1755271	1756218	1054.76	326.697	267.262
gene-STM1662	ynaJ	NC_003197.2	-	1756273	1756527	974.314	301.779	246.878
gene-STM1663	ynaI	NC_003197.2	+	1756766	1757797	28.532	8.83734	7.22961
gene-STM1664	gene-STM1664	NC_003197.2	-	1757883	1758485	78	24.1593	19.7641
gene-STM1665	gene-STM1665	NC_003197.2	+	1758529	1759215	45.0393	13.9502	11.4123
gene-STM1667	gene-STM1667	NC_003197.2	-	1759687	1760244	6.75806	2.09321	1.7124
gene-STM1668	gene-STM1668	NC_003197.2	-	1760343	1761173	1.23586	0.382788	0.31315
gene-STM1669	gene-STM1669	NC_003197.2	-	1761194	1763176	4.40786	1.36527	1.11689
gene-STM1670	gene-STM1670	NC_003197.2	-	1763251	1764096	1.89007	0.58542	0.478918
gene-STM1671	gene-STM1671	NC_003197.2	+	1764390	1765247	0.693473	0.214793	0.175716
gene-STM1672	gene-STM1672	NC_003197.2	+	1765638	1766747	77.4847	23.9997	19.6335
gene-STM1673	gene-STM1673	NC_003197.2	-	1766961	1767215	109.906	34.0416	27.8486
gene-STM1674	gene-STM1674	NC_003197.2	-	1767326	1767916	50.2047	15.5501	12.7212
gene-STM1675	gene-STM1675	NC_003197.2	+	1767994	1768707	156.043	48.332	39.5392
gene-STM1676	gene-STM1676	NC_003197.2	-	1768798	1769667	99.4414	30.8004	25.1971
gene-STM1677	gene-STM1677	NC_003197.2	-	1769941	1770846	44.053	13.6447	11.1624
gene-STM1678	gene-STM1678	NC_003197.2	+	1770965	1771894	89.3731	27.6819	22.6459
gene-STM1679	mppA	NC_003197.2	-	1771991	1773604	349.286	108.186	88.5041
gene-STM1680	ycjI	NC_003197.2	+	1773794	1774522	189.778	58.7807	48.0871
gene-STM1681	ycjG	NC_003197.2	-	1774497	1775462	118.441	36.6853	30.0113
gene-STM1682	tpx	NC_003197.2	+	1775578	1776084	4311.5	1335.42	1092.47
gene-STM1683	tyrR	NC_003197.2	-	1776174	1777715	256.15	79.3386	64.905
gene-STM1684	ycjF	NC_003197.2	-	1777863	1778924	217.789	67.4568	55.1847
gene-STM1685	ycjX	NC_003197.2	-	1778921	1780324	212.646	65.8638	53.8816
gene-STM1686	pspE	NC_003197.2	-	1780467	1780781	327.663	101.489	83.0254
gene-STM1687	pspD	NC_003197.2	-	1780857	1781075	77.1004	23.8807	19.5362
gene-STM1688	pspC	NC_003197.2	-	1781098	1781457	97.0576	30.0621	24.593
gene-STM1689	pspB	NC_003197.2	-	1781457	1781681	72.935	22.5905	18.4807
gene-STM1690	pspA	NC_003197.2	-	1781741	1782409	241.812	74.8974	61.2717
gene-STM1691	pspF	NC_003197.2	+	1782580	1783560	85.3547	26.4373	21.6277
gene-STM1692	sapA	NC_003197.2	+	1783672	1785321	136.517	42.2839	34.5914
gene-STM1693	sapB	NC_003197.2	+	1785318	1786283	78.8479	24.4219	19.979
gene-STM1694	sapC	NC_003197.2	+	1786270	1787160	9.68742	3.00053	2.45466
gene-STM1695	sapD	NC_003197.2	+	1787160	1788152	160.688	49.7707	40.7161
gene-STM1696	sapF	NC_003197.2	+	1788154	1788960	149.487	46.3013	37.8779
gene-STM1697	gene-STM1697	NC_003197.2	-	1789089	1789685	250.754	77.6671	63.5375
gene-STM1698	gene-STM1698	NC_003197.2	-	1790151	1791524	10.4272	3.22967	2.64211
gene-STM1698A	gene-STM1698A	NC_003197.2	+	1791559	1791738	17.7011	5.48265	4.48522
gene-STM1699	ycjE	NC_003197.2	+	1791713	1792012	0.16786	0.051992	0.042533
gene-STM1700	fabI	NC_003197.2	+	1792130	1792918	2335.26	723.312	591.723
gene-STM1701	yciW	NC_003197.2	+	1793118	1794098	15.9725	4.94723	4.0472
gene-STM1702	rnb	NC_003197.2	+	1794340	1796274	617.429	191.239	156.448
gene-STM1703	yciR	NC_003197.2	+	1796536	1798518	85.9107	26.6095	21.7686
gene-STM1704	yciT	NC_003197.2	+	1798906	1799658	360.904	111.785	91.4482
gene-STM1705	osmB	NC_003197.2	+	1799917	1800135	345.041	106.871	87.4286
gene-STM1706	yciH	NC_003197.2	-	1800255	1800581	0.958819	0.296979	0.242951
gene-STM1707	pyrF	NC_003197.2	-	1800581	1801318	108.992	33.7587	27.6171
gene-STM1708	yciM	NC_003197.2	-	1801509	1802678	314.272	97.3408	79.6321
gene-STM1709	yciS	NC_003197.2	-	1802685	1802993	481.33	149.085	121.962
gene-STM1710	pgpB	NC_003197.2	-	1803143	1803907	178.762	55.3688	45.2958
gene-STM1711	ribA	NC_003197.2	+	1804103	1804693	426.262	132.028	108.009
gene-STM1712	acnA	NC_003197.2	-	1804749	1807424	709.507	219.759	179.779
gene-STM1713	cysB	NC_003197.2	-	1808401	1809375	361.841	112.075	91.6855
gene-STM1714	topA	NC_003197.2	-	1809786	1812383	990.784	306.88	251.051
gene-STM1715	yciN	NC_003197.2	+	1812786	1813037	313.845	97.2087	79.524
gene-STM1716	sohB	NC_003197.2	-	1813079	1814125	221.086	68.478	56.0201
gene-STM1717	yciK	NC_003197.2	+	1814363	1815124	483.111	149.636	122.414
gene-STM1718	btuR	NC_003197.2	+	1815121	1815711	455.192	140.989	115.339
gene-STM1719	yciL	NC_003197.2	-	1815798	1816673	329.262	101.984	83.4303
gene-STM1720	yciO	NC_003197.2	-	1816774	1817394	463.905	143.687	117.547
gene-STM1721	trpH	NC_003197.2	-	1817402	1818283	279.082	86.4412	70.7154
gene-STM1722	trpL	NC_003197.2	+	1818405	1818449	8.97778	2.78073	2.27484
gene-STM1723	trpE	NC_003197.2	+	1818544	1820106	0.663645	0.205554	0.168158
gene-STM1724	trpD	NC_003197.2	+	1820106	1821701	30.4838	9.44188	7.72417
gene-STM1725	trpC	NC_003197.2	+	1821705	1823063	110.472	34.2171	27.9922
gene-STM1726	trpB	NC_003197.2	+	1823073	1824266	150.958	46.7569	38.2507
gene-STM1727	trpA	NC_003197.2	+	1824266	1825072	192.608	59.6573	48.8042
gene-STM1728	yciG	NC_003197.2	+	1825552	1825734	23.6667	7.33038	5.9968
gene-STM1729	yciF	NC_003197.2	+	1825824	1826327	10.1746	3.15143	2.5781
gene-STM1730	yciE	NC_003197.2	+	1826401	1826907	14.7633	4.57271	3.74082
gene-STM1731	gene-STM1731	NC_003197.2	+	1826927	1827805	33.3709	10.3361	8.45572
gene-STM1732	ompW	NC_003197.2	-	1827887	1828525	171.177	53.0194	43.3738
gene-STM1733	gene-STM1733	NC_003197.2	+	1828863	1829267	111.18	34.4364	28.1715
gene-STM1734	yciC	NC_003197.2	+	1829293	1830036	355.454	110.096	90.0672
gene-STM1735	yciB	NC_003197.2	+	1830093	1830632	309.017	95.7131	78.3005
gene-STM1736	yciA	NC_003197.2	+	1830793	1831194	188.706	58.4489	47.8156
gene-STM1737	tonB	NC_003197.2	-	1831254	1831982	325.129	100.704	82.3831
gene-STM1738	yciI	NC_003197.2	+	1832206	1832502	684.943	212.15	173.555
gene-STM1739	cls	NC_003197.2	+	1832862	1834322	103.927	32.1897	26.3336
gene-STM1740	yciU	NC_003197.2	+	1834356	1834685	442.552	137.073	112.136
gene-STM1741	gene-STM1741	NC_003197.2	-	1834733	1835569	216.455	67.0436	54.8467
gene-STM1742	oppF	NC_003197.2	-	1835617	1836621	1630.08	504.891	413.038
gene-STM1743	oppD	NC_003197.2	-	1836618	1837625	1682.7	521.19	426.373
gene-STM1744	oppC	NC_003197.2	-	1837637	1838545	1510.93	467.986	382.847
gene-STM1745	oppB	NC_003197.2	-	1838560	1839480	1364.87	422.749	345.84
gene-STM1746	oppA	NC_003197.2	-	1839602	1841350	6236.52	1931.66	1580.25
gene-STM1747	gene-STM1747	NC_003197.2	+	1841301	1841615	499.811	154.809	126.645
gene-STM1748	ychE	NC_003197.2	-	1841998	1842645	50.9892	15.7931	12.92
gene-STM1749	adhE	NC_003197.2	+	1843122	1845800	491.543	152.248	124.55
gene-STM1750	tdk	NC_003197.2	-	1845997	1846614	180.728	55.9777	45.794
gene-STM1751	hns	NC_003197.2	+	1847277	1847690	23104	7156.1	5854.23
gene-STM1752	galU	NC_003197.2	-	1847822	1848730	1408.35	436.214	356.856
gene-STM1753	hnr	NC_003197.2	-	1848933	1849946	419.685	129.991	106.342
gene-STM1754	ychK	NC_003197.2	-	1850037	1850942	653.953	202.552	165.702
gene-STM1755	ychJ	NC_003197.2	+	1851053	1851511	498.786	154.491	126.386
gene-STM1756	purU	NC_003197.2	+	1851562	1852404	630.628	195.327	159.792
gene-STM1757	tyrT	NC_003197.2	+	1852564	1852645	891.043	275.987	225.778
gene-STM1758	rtT	NC_003197.2	+	1852677	1852819	1059.65	328.21	268.501
gene-STM1759	tyrV	NC_003197.2	+	1852853	1852934	661.201	204.797	167.539
gene-STM1760	gene-STM1760	NC_003197.2	-	1853720	1855249	46.6974	14.4638	11.8325
gene-STM1761	narI	NC_003197.2	-	1855491	1856168	14.6398	4.53445	3.70952
gene-STM1762	narJ	NC_003197.2	-	1856168	1856878	5.92099	1.83394	1.5003
gene-STM1763	narH	NC_003197.2	-	1856875	1858410	6.32108	1.95786	1.60167
gene-STM1764	narG	NC_003197.2	-	1858407	1862150	10.4062	3.22317	2.6368
gene-STM1765	narK	NC_003197.2	-	1862538	1863935	4.82547	1.49461	1.22271
gene-STM1766	narX	NC_003197.2	+	1864276	1866072	96.4169	29.8636	24.4307
gene-STM1767	narL	NC_003197.2	+	1866065	1866715	168.43	52.1685	42.6778
gene-STM1768	ychP	NC_003197.2	-	1866716	1868140	88.9011	27.5357	22.5263
gene-STM1769	ychN	NC_003197.2	+	1868317	1868670	431.071	133.517	109.227
gene-STM1770	chaB	NC_003197.2	-	1868750	1868980	349.307	108.193	88.5096
gene-STM1771	chaA	NC_003197.2	+	1869247	1870347	145.912	45.194	36.972
gene-STM1772	kdsA	NC_003197.2	-	1870401	1871255	820.188	254.041	207.824
gene-STM1773	ychA	NC_003197.2	-	1871293	1872102	267.744	82.9297	67.8427
gene-STM1774	sirC	NC_003197.2	-	1872106	1872495	92.7343	28.723	23.4976
gene-STM1775	hemK	NC_003197.2	-	1872492	1873325	3.93736	1.21954	0.997672
gene-STM1776	prfA	NC_003197.2	-	1873325	1874407	184.744	57.2215	46.8115
gene-STM1777	hemA	NC_003197.2	-	1874448	1875704	285.263	88.3559	72.2818
gene-STM1778	lolB	NC_003197.2	+	1876018	1876641	291.96	90.4302	73.9787
gene-STM1779	ipk	NC_003197.2	+	1876638	1877489	879.361	272.369	222.818
gene-STM1780	prsA	NC_003197.2	+	1877755	1878702	3848.09	1191.89	975.052
gene-STM1781	ychM	NC_003197.2	+	1878851	1880512	114.539	35.4767	29.0226
gene-STM1782	ychH	NC_003197.2	-	1880557	1880835	275.323	85.2769	69.7629
gene-STM1783	pth	NC_003197.2	+	1881087	1881695	276.09	85.5147	69.9574
gene-STM1784	ychF	NC_003197.2	+	1881812	1882903	847.735	262.573	214.804
gene-STM1785	gene-STM1785	NC_003197.2	-	1883062	1884327	75.6414	23.4287	19.1665
gene-STM1786	gene-STM1786	NC_003197.2	+	1884822	1885940	8.62109	2.67025	2.18446
gene-STM1787	gene-STM1787	NC_003197.2	+	1885937	1887730	6.02564	1.86635	1.52681
gene-STM1788	gene-STM1788	NC_003197.2	+	1887749	1888480	14.571	4.51315	3.6921
gene-STM1789	gene-STM1789	NC_003197.2	+	1888477	1889073	6.12163	1.89608	1.55114
gene-STM1790	gene-STM1790	NC_003197.2	+	1889063	1889467	6.08776	1.88559	1.54255
gene-STM1791	gene-STM1791	NC_003197.2	+	1889464	1890312	7.31312	2.26513	1.85304
gene-STM1792	gene-STM1792	NC_003197.2	+	1890387	1891931	5.47508	1.69582	1.38731
gene-STM1793	gene-STM1793	NC_003197.2	+	1891943	1893079	11.9402	3.69829	3.02548
gene-STM1794	gene-STM1794	NC_003197.2	+	1893092	1893181	37.2778	11.5462	9.44567
gene-STM1795	gene-STM1795	NC_003197.2	+	1893525	1894850	13946	4319.55	3533.72
gene-STM1796	treA	NC_003197.2	+	1895064	1896776	482.916	149.576	122.364
gene-STM1797	ymgE	NC_003197.2	-	1896839	1897093	188.212	58.2957	47.6902
gene-STM1798	ycgR	NC_003197.2	+	1897262	1897996	367.261	113.753	93.0589
gene-STM1799	emtA	NC_003197.2	-	1898010	1898621	214.24	66.3576	54.2855
gene-STM1800	ycgQ	NC_003197.2	+	1898792	1899706	142.008	43.9847	35.9828
gene-STM1801	ycgO	NC_003197.2	+	1899803	1901536	216.822	67.1572	54.9396
gene-STM1802	dadX	NC_003197.2	-	1901599	1902669	2358.42	730.483	597.59
gene-STM1803	dadA	NC_003197.2	-	1902683	1903981	3443.07	1066.44	872.427
gene-STM1804	ycgB	NC_003197.2	+	1904304	1905836	227.021	70.3162	57.5239
gene-STM1805	fadR	NC_003197.2	-	1905883	1906602	787.879	244.033	199.638
gene-STM1806	nhaB	NC_003197.2	+	1906822	1908366	174.119	53.9307	44.1194
gene-STM1807	dsbB	NC_003197.2	+	1908508	1909038	706.431	218.806	179
gene-STM1808	gene-STM1808	NC_003197.2	+	1909147	1909488	110.251	34.1487	27.9362
gene-STM1809	gene-STM1809	NC_003197.2	-	1909560	1909733	1038.03	321.515	263.023
gene-STM1810	gene-STM1810	NC_003197.2	-	1909925	1910062	171.783	53.207	43.5273
gene-STM1811	ycgN	NC_003197.2	-	1910414	1910875	287.037	88.9052	72.7311
gene-STM1812	ycgM	NC_003197.2	-	1910953	1911612	510.164	158.015	129.268
gene-STM1813	ycgL	NC_003197.2	-	1911662	1911994	631.066	195.463	159.903
gene-STM1814	minC	NC_003197.2	+	1912081	1912788	1678.48	519.885	425.305
gene-STM1815	minD	NC_003197.2	+	1912812	1913624	3636.12	1126.23	921.342
gene-STM1816	minE	NC_003197.2	+	1913628	1913894	2786.68	863.132	706.106
gene-STM1817	rnd	NC_003197.2	-	1914016	1915143	221.804	68.7004	56.2021
gene-STM1818	fadD	NC_003197.2	-	1915216	1916901	591.384	183.172	149.848
gene-STM1819	slp	NC_003197.2	-	1917106	1917687	213.675	66.1826	54.1423
gene-STM1820	yeaZ	NC_003197.2	-	1917759	1918454	418.203	129.532	105.967
gene-STM1821	yoaA	NC_003197.2	-	1918512	1920422	223.508	69.228	56.6337
gene-STM1822	yoaB	NC_003197.2	+	1920553	1920897	1017.59	315.184	257.844
gene-STM1823	yoaH	NC_003197.2	-	1920903	1921082	492.167	152.441	124.708
gene-STM1824	pabB	NC_003197.2	+	1921163	1922527	284.611	88.1538	72.1165
gene-STM1825	yeaB	NC_003197.2	+	1922531	1923109	185.292	57.3913	46.9504
gene-STM1826	sdaA	NC_003197.2	+	1923373	1924737	1448.04	448.509	366.914
gene-STM1827	gene-STM1827	NC_003197.2	+	1924773	1926476	26.8938	8.32993	6.81451
gene-STM1828	yoaE	NC_003197.2	-	1926498	1928057	90.7579	28.1109	22.9968
gene-STM1829	gene-STM1829	NC_003197.2	-	1928045	1928380	114.454	35.4504	29.0011
gene-STM1830	manX	NC_003197.2	+	1928530	1929498	3289.63	1018.91	833.546
gene-STM1831	manY	NC_003197.2	+	1929551	1930351	2842.44	880.401	720.234
gene-STM1832	manZ	NC_003197.2	+	1930355	1931215	2865.58	887.569	726.098
gene-STM1833	gene-STM1833	NC_003197.2	+	1931273	1931743	109.045	33.7749	27.6304
gene-STM1834	yebN	NC_003197.2	+	1932087	1932707	60.5813	18.7641	15.3505
gene-STM1835	rrmA	NC_003197.2	-	1932704	1933513	106.651	33.0334	27.0238
gene-STM1836	gene-STM1836	NC_003197.2	-	1933579	1935324	44.9387	13.9191	11.3868
gene-STM1837	cspC	NC_003197.2	-	1935544	1935753	25416.9	7872.49	6440.29
gene-STM1838	yobF	NC_003197.2	-	1935766	1935909	20802	6443.09	5270.93
gene-STM1839	gene-STM1839	NC_003197.2	-	1936558	1936845	733.16	227.085	185.772
gene-STM1840	yobG	NC_003197.2	-	1936916	1937059	497.312	154.035	126.012
gene-STM1841	gene-STM1841	NC_003197.2	+	1937217	1937456	125.883	38.9904	31.8971
gene-STM1842	kdgR	NC_003197.2	-	1937668	1938459	715.884	221.734	181.395
gene-STM1843	gene-STM1843	NC_003197.2	+	1938635	1940008	82.5422	25.5662	20.9151
gene-STM1844	htpX	NC_003197.2	-	1940056	1940937	820.675	254.191	207.948
gene-STM1845	prc	NC_003197.2	-	1941131	1943179	881.335	272.98	223.318
gene-STM1846	proQ	NC_003197.2	-	1943199	1943885	1947.99	603.359	493.593
gene-STM1847	yebR	NC_003197.2	-	1943983	1944567	1161.97	359.903	294.428
gene-STM1848	yebS	NC_003197.2	+	1944609	1945892	73.8879	22.8856	18.7222
gene-STM1849	gene-STM1849	NC_003197.2	+	1945855	1948494	154.013	47.7031	39.0247
gene-STM1850	yebU	NC_003197.2	+	1948572	1950011	86.2389	26.7112	21.8517
gene-STM1851	gene-STM1851	NC_003197.2	+	1950126	1950365	595.142	184.336	150.801
gene-STM1852	yebW	NC_003197.2	+	1950476	1950667	74.9583	23.2172	18.9934
gene-STM1853	prpA	NC_003197.2	-	1950686	1951336	36.4885	11.3017	9.24567
gene-STM1854	gene-STM1854	NC_003197.2	-	1951560	1951724	27.2061	8.42666	6.89364
gene-STM1855	sopE2	NC_003197.2	-	1952009	1952731	29.3375	9.08683	7.43371
gene-STM1856	gene-STM1856	NC_003197.2	+	1953415	1953810	8.52525	2.64057	2.16018
gene-STM1857	gene-STM1857	NC_003197.2	-	1955004	1955423	800.805	248.037	202.913
gene-STM1858	gene-STM1858	NC_003197.2	+	1955793	1956062	26.0704	8.07489	6.60587
gene-STM1859	gene-STM1859	NC_003197.2	+	1956228	1956368	248.199	76.8757	62.8901
gene-STM1860	gene-STM1860	NC_003197.2	-	1956851	1957708	8.53147	2.64249	2.16175
gene-STM1861	gene-STM1861	NC_003197.2	+	1957832	1958200	2.8103	0.870446	0.71209
gene-STM1862	pagO	NC_003197.2	+	1959504	1960418	14.1126	4.37115	3.57593
gene-STM1863	gene-STM1863	NC_003197.2	+	1960551	1960709	14.6918	4.55056	3.7227
gene-STM1864	gene-STM1864	NC_003197.2	+	1960719	1961333	15.9057	4.92654	4.03028
gene-STM1865	gene-STM1865	NC_003197.2	-	1961660	1961785	2.0873	0.646509	0.528893
gene-STM1867	pagK	NC_003197.2	+	1963176	1963376	48.5199	15.0283	12.2943
gene-STM1868	mig-3	NC_003197.2	-	1963473	1964354	7.50283	2.32389	1.90111
gene-STM1868A	gene-STM1868A	NC_003197.2	+	1965080	1965247	72.375	22.417	18.3388
gene-STM1869	gene-STM1869	NC_003197.2	-	1965504	1966037	1.89139	0.585828	0.479251
gene-STM1869A	gene-STM1869A	NC_003197.2	-	1966091	1966378	3.97917	1.23249	1.00827
gene-STM1870	gene-STM1870	NC_003197.2	+	1966511	1967005	3.48687	1.08	0.883524
gene-STM1871	gene-STM1871	NC_003197.2	+	1967023	1967919	18.301	5.66845	4.63722
gene-STM1872	gene-STM1872	NC_003197.2	-	1968116	1968235	2045.99	633.714	518.426
gene-STM1873	gene-STM1873	NC_003197.2	-	1968293	1968646	788.534	244.236	199.804
gene-STM1874	gene-STM1874	NC_003197.2	-	1968663	1969538	736.635	228.161	186.653
gene-STM1875	yobA	NC_003197.2	-	1969539	1969913	1342.91	415.945	340.274
gene-STM1876	holE	NC_003197.2	+	1970051	1970281	163	50.4867	41.3019
gene-STM1877	gene-STM1877	NC_003197.2	+	1970389	1971045	149.901	46.4295	37.9828
gene-STM1878	exoX	NC_003197.2	+	1971069	1971767	367.821	113.927	93.2008
gene-STM1879	ptrB	NC_003197.2	-	1971802	1973853	141.432	43.8063	35.8368
gene-STM1880	yebE	NC_003197.2	-	1974066	1974725	332.021	102.838	84.1296
gene-STM1881	yebF	NC_003197.2	-	1974819	1975172	938.749	290.763	237.866
gene-STM1882	yebG	NC_003197.2	-	1975240	1975530	570.821	176.803	144.638
gene-STM1883	purT	NC_003197.2	+	1975661	1976839	27.4953	8.51625	6.96694
gene-STM1884	eda	NC_003197.2	-	1976939	1977580	519.474	160.899	131.627
gene-STM1885	edd	NC_003197.2	-	1977618	1979429	111.413	34.5084	28.2305
gene-STM1886	zwf	NC_003197.2	-	1979664	1981139	947.085	293.345	239.978
gene-STM1887	yebK	NC_003197.2	+	1981481	1982350	433.792	134.36	109.917
gene-STM1888	pykA	NC_003197.2	+	1982474	1983916	1754	543.276	444.44
gene-STM1889	msbB	NC_003197.2	-	1983989	1984960	248.672	77.0222	63.01
gene-STM1890	yebA	NC_003197.2	-	1985077	1986396	808.321	250.365	204.817
gene-STM1891	znuA	NC_003197.2	-	1986412	1987413	1102.87	341.596	279.451
gene-STM1892	znuC	NC_003197.2	+	1987384	1988190	95.9046	29.705	24.3009
gene-STM1893	znuB	NC_003197.2	+	1988187	1988972	91.2239	28.2552	23.1149
gene-STM1894	ruvB	NC_003197.2	-	1989051	1990061	231.84	71.8088	58.745
gene-STM1895	ruvA	NC_003197.2	-	1990070	1990681	247.222	76.5733	62.6427
gene-STM1896	gene-STM1896	NC_003197.2	+	1991101	1991997	8.98439	2.78278	2.27652
gene-STM1897	yebB	NC_003197.2	+	1992624	1993223	37.5733	11.6378	9.52056
gene-STM1898	ruvC	NC_003197.2	-	1993225	1993746	590.241	182.818	149.559
gene-STM1899	yebC	NC_003197.2	-	1993783	1994523	1004.33	311.075	254.483
gene-STM1900	ntpA	NC_003197.2	-	1994553	1995005	642.252	198.927	162.738
gene-STM1901	aspS	NC_003197.2	-	1995108	1996880	769.422	238.317	194.961
gene-STM1902	yecD	NC_003197.2	+	1997205	1997771	195.036	60.4094	49.4194
gene-STM1903	yecE	NC_003197.2	+	1997768	1998586	101.318	31.3817	25.6726
gene-STM1904	yecN	NC_003197.2	+	1998639	1999034	315.475	97.7134	79.9369
gene-STM1905	yecO	NC_003197.2	+	1999075	1999818	290.897	90.1009	73.7093
gene-STM1906	yecP	NC_003197.2	+	1999815	2000786	201.818	62.5102	51.138
[truncated: 2,677 more rows]

## Sheet: MS1868_wt Triplicate 2
# Description of Variables from the StringTie Manual
# Gene ID: The gene identifier comes from the reference annotation provided with the -G option.
# Gene Name: This field contains the gene name in the reference annotation provided with the -G option.
# Reference: Name of the reference sequence that was used in the alignment of the reads.
# Strand: '+' denotes that the gene is on the forward strand, '-' for the reverse strand.
# Start: Start position of the gene (1-based index).
# End: End position of the gene (1-based index).
# Coverage: Per-base coverage of the gene.
# FPKM: normalized expression level in FPKM units (see manual for additional details).
# TPM: normalized expression level in RPM units (see manual for additional details).
Gene ID	Gene Name	Reference	Strand	Start	End	Coverage	FPKM	TPM
gene-PSLT001	gene-PSLT001	NC_003277.2	+	94	378	238.06	84.3207	74.7519
gene-PSLT002	gene-PSLT002	NC_003277.2	+	712	1155	47.9369	16.9793	15.0524
gene-PSLT003	repC	NC_003277.2	+	1334	1600	1103.9	391.001	346.63
gene-PSLT004	repA3	NC_003277.2	+	1723	1845	316.935	112.258	99.5191
gene-PSLT005	tap	NC_003277.2	+	1850	1927	531.212	188.155	166.803
gene-PSLT006	repA	NC_003277.2	+	1908	2789	293.853	104.083	92.2713
gene-PSLT007	gene-PSLT007	NC_003277.2	+	3730	3870	33.6028	11.9021	10.5515
gene-PSLT008	srgC	NC_003277.2	-	3967	4725	54.2279	19.2075	17.0278
gene-PSLT009	rcK	NC_003277.2	-	4992	5549	69.9534	24.7775	21.9657
gene-PSLT010	srgB	NC_003277.2	-	5639	6538	33.5856	11.896	10.546
gene-PSLT011	srgA	NC_003277.2	-	6671	7324	24.1911	8.5685	7.59613
gene-PSLT012	orf7	NC_003277.2	-	7569	7919	26.7501	9.4749	8.39968
gene-PSLT013	pefI	NC_003277.2	-	7904	8116	39.5432	14.0062	12.4168
gene-PSLT014	orf6	NC_003277.2	-	8548	9423	409.716	145.121	128.653
gene-PSLT015	orf5	NC_003277.2	-	9676	10233	38.1147	13.5002	11.9682
gene-PSLT016	pefD	NC_003277.2	-	10248	10940	19.5332	6.91865	6.13352
gene-PSLT017	pefC	NC_003277.2	-	10933	13341	13.3128	4.71539	4.18028
gene-PSLT018	pefA	NC_003277.2	-	13569	14087	22.4046	7.93572	7.03516
gene-PSLT019	pefB	NC_003277.2	-	14362	14664	1.35974	0.481618	0.426964
gene-PSLT020	gene-PSLT020	NC_003277.2	+	15561	15764	11.3284	4.01253	3.55718
gene-PSLT023	repA2	NC_003277.2	-	16636	17625	455.599	161.373	143.06
gene-PSLT024	gene-PSLT024	NC_003277.2	+	17369	17677	501.362	177.582	157.43
gene-PSLT025	gene-PSLT025	NC_003277.2	-	18119	18415	54.7374	19.388	17.1878
gene-PSLT026	gene-PSLT026	NC_003277.2	-	18899	19420	87.7261	31.0726	27.5464
gene-PSLT027	ccdA	NC_003277.2	+	20096	20314	724.361	256.569	227.453
gene-PSLT028	ccdB	NC_003277.2	+	20316	20621	715.771	253.526	224.756
gene-PSLT029	gene-PSLT029	NC_003277.2	+	20623	20913	497.523	176.223	156.225
gene-PSLT030	gene-PSLT030	NC_003277.2	+	20910	21431	405.115	143.492	127.208
gene-PSLT031	rsdB	NC_003277.2	+	21466	22248	296.308	104.952	93.0421
gene-PSLT032	gene-PSLT032	NC_003277.2	+	22257	22808	181.004	64.1115	56.836
gene-PSLT033	gene-PSLT033	NC_003277.2	+	23477	23962	47.0329	16.6591	14.7686
gene-PSLT034	gene-PSLT034	NC_003277.2	+	24682	25242	213.383	75.5803	67.0034
gene-PSLT035	spvD	NC_003277.2	-	25309	25659	1426.14	505.139	447.815
gene-PSLT036	gene-PSLT036	NC_003277.2	+	25877	26140	51.0871	18.0951	16.0416
gene-PSLT037	spvD	NC_003277.2	-	26267	26917	1.13518	0.40208	0.356451
gene-PSLT038	spvC	NC_003277.2	-	27178	27903	2.93113	1.03821	0.920389
gene-PSLT039	spvB	NC_003277.2	-	28185	29960	9.93074	3.51747	3.1183
gene-PSLT040	spvA	NC_003277.2	-	30142	30909	24.2812	8.60042	7.62443
gene-PSLT041	spvR	NC_003277.2	-	31421	32314	3.17002	1.12282	0.995402
gene-PSLT042	gene-PSLT042	NC_003277.2	+	32923	33960	28.1503	9.97083	8.83933
gene-PSLT043	gene-PSLT043	NC_003277.2	-	34149	35174	227.335	80.5219	71.3842
gene-PSLT044	rlgA	NC_003277.2	-	35107	36771	314.9	111.538	98.8802
gene-PSLT045	gene-PSLT045	NC_003277.2	-	36755	37315	462.559	163.838	145.246
gene-PSLT046	gene-PSLT046	NC_003277.2	-	37522	38262	815.777	288.948	256.158
gene-PSLT047	gene-PSLT047	NC_003277.2	-	38917	39405	132.826	47.047	41.7081
gene-PSLT048	tlpA	NC_003277.2	+	39664	40779	156.786	55.5335	49.2315
gene-PSLT049	gene-PSLT049	NC_003277.2	+	40865	41281	94.4892	33.4681	29.6701
gene-PSLT050	gene-PSLT050	NC_003277.2	-	40975	41301	58.5924	20.7534	18.3983
gene-PSLT051	samB	NC_003277.2	-	42455	43396	689.757	244.312	216.587
gene-PSLT052	parA	NC_003277.2	+	43811	45016	414.024	146.647	130.006
gene-PSLT053	parB	NC_003277.2	+	45013	45990	778.101	275.603	244.327
gene-PSLT054	samB	NC_003277.2	-	46072	47346	333.436	118.103	104.701
gene-PSLT055	samA	NC_003277.2	-	47346	47768	429.03	151.962	134.717
gene-PSLT056	gene-PSLT056	NC_003277.2	+	48279	48749	4.08411	1.44659	1.28243
gene-PSLT057	gene-PSLT057	NC_003277.2	+	48742	49098	0.556022	0.196943	0.174594
gene-PSLT059	gene-PSLT059	NC_003277.2	+	49480	50160	11.3471	4.01916	3.56306
gene-PSLT060	gene-PSLT060	NC_003277.2	+	50160	50381	7.3424	2.60068	2.30555
gene-PSLT061	gene-PSLT061	NC_003277.2	+	50922	51686	18.3974	6.51635	5.77687
gene-PSLT062	gene-PSLT062	NC_003277.2	+	52182	52616	7.18391	2.54454	2.25578
gene-PSLT063	gene-PSLT063	NC_003277.2	+	52683	53117	18.3195	6.48878	5.75242
gene-PSLT064	gene-PSLT064	NC_003277.2	+	53353	53676	47.4074	16.7917	14.8862
gene-PSLT066	ssbB	NC_003277.2	+	54395	54913	6.83815	2.42207	2.14721
gene-PSLT067	gene-PSLT067	NC_003277.2	+	54968	55210	32.7202	11.5895	10.2743
gene-PSLT068	gene-PSLT068	NC_003277.2	+	55279	57276	5.16867	1.83074	1.62299
gene-PSLT069	psiB	NC_003277.2	+	57316	57750	17.423	6.17122	5.4709
gene-PSLT070	psiA	NC_003277.2	+	57747	58484	20.378	7.2179	6.39881
gene-PSLT072	finP	NC_003277.2	-	60123	60593	30.7962	10.908	9.67015
gene-PSLT073	traM	NC_003277.2	+	61008	61388	26.2493	9.29751	8.24242
gene-PSLT074	finP	NC_003277.2	-	61455	61622	2.69643	0.955075	0.846692
gene-PSLT075	traJ	NC_003277.2	+	61581	62267	1.51965	0.53826	0.477178
gene-PSLT076	traY	NC_003277.2	+	62268	62588	21.7445	7.70192	6.82789
gene-PSLT077	traA	NC_003277.2	+	62630	62992	15.3774	5.44668	4.82858
gene-PSLT078	traL	NC_003277.2	+	63007	63318	7.94551	2.8143	2.49493
gene-PSLT079	traE	NC_003277.2	+	63340	63906	7.55217	2.67498	2.37142
gene-PSLT080	traK	NC_003277.2	+	63893	64633	1.82955	0.648026	0.574487
gene-PSLT081	traB	NC_003277.2	+	64633	66054	7.94022	2.81243	2.49327
gene-PSLT082	traP	NC_003277.2	+	66044	66640	5.73794	2.03238	1.80174
gene-PSLT083	trbD	NC_003277.2	+	66618	66863	5.34754	1.8941	1.67915
gene-PSLT084	traV	NC_003277.2	+	66860	67375	12.6279	4.4728	3.96522
gene-PSLT085	traR	NC_003277.2	+	67510	67731	3.92793	1.39127	1.23339
gene-PSLT087	gene-PSLT087	NC_003277.2	+	67724	68191	6.00214	2.12596	1.8847
gene-PSLT088	traC	NC_003277.2	+	68587	71235	9.1979	3.25789	2.88818
gene-PSLT089	trbI	NC_003277.2	+	71210	71596	7.67048	2.71688	2.40857
gene-PSLT091	traW	NC_003277.2	+	71593	72225	12.4858	4.42248	3.92061
gene-PSLT092	traU	NC_003277.2	+	72222	73214	8.05313	2.85242	2.52872
gene-PSLT093	gene-PSLT093	NC_003277.2	+	73233	73541	18.0748	6.4021	5.67558
gene-PSLT094	trbC	NC_003277.2	+	73526	74164	22.0108	7.79621	6.91149
gene-PSLT095	traN	NC_003277.2	+	74617	76443	42.9568	15.2153	13.4886
gene-PSLT096	trbE	NC_003277.2	+	76454	76669	30.9537	10.9638	9.71961
gene-PSLT097	traF	NC_003277.2	+	76681	77430	21.892	7.75414	6.87419
gene-PSLT098	traQ	NC_003277.2	+	77644	77937	18.003	6.37665	5.65302
gene-PSLT099	trbB	NC_003277.2	+	77924	78472	27.8578	9.86722	8.74747
gene-PSLT100	traH	NC_003277.2	+	78462	79844	24.8761	8.81111	7.81122
gene-PSLT101	traG	NC_003277.2	+	79841	82663	99.3052	35.1739	31.1823
gene-PSLT102	traS	NC_003277.2	+	82679	83173	653.279	231.391	205.133
gene-PSLT103	traT	NC_003277.2	+	83209	83940	1712.48	606.56	537.727
gene-PSLT104	traD	NC_003277.2	+	84317	86560	16.1725	5.7283	5.07825
gene-PSLT105	trbH	NC_003277.2	+	86560	87279	208.23	73.7551	65.3853
gene-PSLT106	gene-PSLT106	NC_003277.2	-	86569	86967	0	0	0
gene-PSLT107	gene-PSLT107	NC_003277.2	-	86967	87197	0	0	0
gene-PSLT108	traI	NC_003277.2	+	87276	92534	80.5497	28.5307	25.293
gene-PSLT110	traX	NC_003277.2	+	92554	93294	68.8516	24.3872	21.6197
gene-PSLT111	finO	NC_003277.2	+	93349	93912	208.415	73.8205	65.4433
gene-STM0001	thrL	NC_003197.2	+	190	255	839.061	297.195	263.469
gene-STM0002	thrA	NC_003197.2	+	337	2799	143.727	50.9081	45.131
gene-STM0003	thrB	NC_003197.2	+	2801	3730	268.009	94.9286	84.156
gene-STM0004	thrC	NC_003197.2	+	3734	5020	281.692	99.7754	88.4528
gene-STM0005	yaaA	NC_003197.2	-	5114	5887	197.534	69.9664	62.0265
gene-STM0006	yaaJ	NC_003197.2	-	5966	7396	60.5786	21.4569	19.022
gene-STM0007	talB	NC_003197.2	+	7665	8618	6823.53	2416.9	2142.62
gene-STM0008	mog	NC_003197.2	+	8729	9319	320.756	113.612	100.719
gene-STM0009	yaaH	NC_003197.2	-	9376	9942	134.85	47.7639	42.3436
gene-STM0010	htgA	NC_003197.2	-	10092	10805	21.1667	7.49723	6.64644
gene-STM0011	yaaI	NC_003197.2	-	10841	11245	16.3062	5.77564	5.12022
gene-STM0012	dnaK	NC_003197.2	+	11593	13509	6882.47	2437.77	2161.13
gene-STM0013	dnaJ	NC_003197.2	+	13595	14734	1711.5	606.215	537.421
gene-STM0014	gene-STM0014	NC_003197.2	+	15014	15961	20.7384	7.34554	6.51196
gene-STM0015	gene-STM0015	NC_003197.2	+	16088	16432	1.4029	0.496907	0.440517
gene-STM0016	gene-STM0016	NC_003197.2	-	16493	17026	6.7603	2.3945	2.12277
gene-STM0017	gene-STM0017	NC_003197.2	-	17043	17486	4.13063	1.46307	1.29704
gene-STM0018	gene-STM0018	NC_003197.2	+	17867	19966	15.0443	5.32869	4.72398
gene-STM0019	gene-STM0019	NC_003197.2	+	20058	23054	15.0214	5.32056	4.71678
gene-STM0020	gene-STM0020	NC_003197.2	+	23335	24039	10.6099	3.75804	3.33157
gene-STM0021	bcfA	NC_003197.2	+	24469	25011	14.9669	5.30126	4.69966
gene-STM0022	bcfB	NC_003197.2	+	25112	25798	13.2416	4.69018	4.15794
gene-STM0023	bcfC	NC_003197.2	+	25803	28424	9.51068	3.36868	2.9864
gene-STM0024	bcfD	NC_003197.2	+	28425	29432	22.7034	8.04153	7.12897
gene-STM0025	bcfE	NC_003197.2	+	29433	29978	12.4396	4.40609	3.90608
gene-STM0026	bcfF	NC_003197.2	+	29994	30512	28.0486	9.93482	8.8074
gene-STM0027	bcfG	NC_003197.2	+	30478	31209	17.1377	6.07016	5.38131
gene-STM0028	bcfH	NC_003197.2	+	31274	32119	17.6265	6.2433	5.5348
gene-STM0029	gene-STM0029	NC_003197.2	-	32545	32994	1.43556	0.508474	0.450772
gene-STM0030	gene-STM0030	NC_003197.2	+	33364	34368	2.86766	1.01573	0.90046
gene-STM0031	gene-STM0031	NC_003197.2	-	34376	34816	6.78911	2.4047	2.13182
gene-STM0032	gene-STM0032	NC_003197.2	+	35339	37057	6.34904	2.24883	1.99363
gene-STM0033	gene-STM0033	NC_003197.2	-	37103	38674	11.7729	4.16996	3.69675
gene-STM0034	gene-STM0034	NC_003197.2	-	38773	39534	3.02887	1.07283	0.95108
gene-STM0035	gene-STM0035	NC_003197.2	+	40131	41624	23.0957	8.1805	7.25217
gene-STM0036	gene-STM0036	NC_003197.2	+	41723	42913	22.4475	7.95091	7.04863
gene-STM0037	gene-STM0037	NC_003197.2	+	42932	44185	6.52073	2.30964	2.04754
gene-STM0038	gene-STM0038	NC_003197.2	+	44312	46027	18.1265	6.42039	5.6918
gene-STM0039	nhaA	NC_003197.2	+	46190	47356	268.181	94.9896	84.2101
gene-STM0040	nhaR	NC_003197.2	+	47418	48317	212.289	75.1927	66.6597
gene-STM0041	gene-STM0041	NC_003197.2	-	48372	50411	28.8176	10.2072	9.04888
gene-STM0042	gene-STM0042	NC_003197.2	-	50451	51824	6.71834	2.37964	2.10959
gene-STM0043	rpsT	NC_003197.2	-	52280	52543	2348.5	831.839	737.44
gene-STM0044	yaaY	NC_003197.2	+	52649	52864	57.287	20.2911	17.9884
gene-STM0045	ribF	NC_003197.2	+	52872	53810	800.188	283.427	251.263
gene-STM0046	ileS	NC_003197.2	+	53855	56689	988.013	349.954	310.241
gene-STM0047	lspA	NC_003197.2	+	56689	57189	1024.87	363.008	321.813
gene-STM0048	slpA	NC_003197.2	+	57344	57793	827.076	292.95	259.706
gene-STM0049	lytB	NC_003197.2	+	57796	58746	480.746	170.28	150.956
gene-STM0050	gene-STM0050	NC_003197.2	+	58946	60148	86.5511	30.6564	27.1775
gene-STM0051	rihC	NC_003197.2	+	60164	61084	197.317	69.8897	61.9585
gene-STM0052	gene-STM0052	NC_003197.2	-	61106	61792	56.7482	20.1002	17.8192
gene-STM0053	gene-STM0053	NC_003197.2	-	61794	63413	22.1358	7.8405	6.95075
gene-STM0054	gene-STM0054	NC_003197.2	-	63548	64849	5.86674	2.078	1.84219
gene-STM0055	gene-STM0055	NC_003197.2	-	64862	66637	5.25845	1.86254	1.65118
gene-STM0056	gene-STM0056	NC_003197.2	-	66654	66893	3.42083	1.21166	1.07416
gene-STM0057	gene-STM0057	NC_003197.2	-	67052	68392	6.36614	2.25489	1.999
gene-STM0058	citC2	NC_003197.2	+	68637	69680	15.1552	5.36796	4.7588
gene-STM0059	citD2	NC_003197.2	+	69710	70003	15.0661	5.33642	4.73083
gene-STM0060	citE2	NC_003197.2	+	70000	70869	15.1466	5.36493	4.75611
gene-STM0061	citF2	NC_003197.2	+	70880	72400	23.231	8.22842	7.29465
gene-STM0062	citX2	NC_003197.2	+	72400	72951	19.1453	6.78126	6.01171
gene-STM0063	citG2	NC_003197.2	+	72929	73837	13.3815	4.73974	4.20186
gene-STM0064	dapB	NC_003197.2	+	74017	74838	237.481	84.1156	74.57
gene-STM0065	gene-STM0065	NC_003197.2	+	75088	75435	4.66954	1.65395	1.46626
gene-STM0066	carA	NC_003197.2	+	75880	77028	52.3029	18.5257	16.4234
gene-STM0067	carB	NC_003197.2	+	77047	80274	47.8017	16.9314	15.01
gene-STM0068	caiF	NC_003197.2	+	80548	80943	24.346	8.62334	7.64475
gene-STM0069	caiE	NC_003197.2	-	81020	81616	15.6616	5.54735	4.91783
gene-STM0070	caiD	NC_003197.2	-	81725	82510	12.4771	4.41939	3.91787
gene-STM0071	caiC	NC_003197.2	-	82564	84117	17.0695	6.04602	5.35991
gene-STM0072	caiB	NC_003197.2	-	84180	85397	34.0591	12.0637	10.6947
gene-STM0073	caiA	NC_003197.2	-	85509	86651	18.8644	6.68177	5.92351
gene-STM0074	caiT	NC_003197.2	-	86686	88203	2.99079	1.05934	0.939124
gene-STM0075	fixA	NC_003197.2	+	88684	89454	4.67185	1.65477	1.46698
gene-STM0076	fixB	NC_003197.2	+	89470	90411	4.86943	1.72475	1.52902
gene-STM0077	fixC	NC_003197.2	+	90461	91747	5.02331	1.77926	1.57734
gene-STM0078	fixX	NC_003197.2	+	91744	92031	11.9792	4.24302	3.76152
gene-STM0079	yaaU	NC_003197.2	+	92178	93518	23.7047	8.3962	7.44339
gene-STM0080	gene-STM0080	NC_003197.2	+	93607	93837	111.091	39.3484	34.8831
gene-STM0081	gene-STM0081	NC_003197.2	+	94131	94547	60.0288	21.2622	18.8493
gene-STM0082	gene-STM0082	NC_003197.2	-	94771	95061	104.045	36.8526	32.6705
gene-STM0083	gene-STM0083	NC_003197.2	+	95271	95465	31.3264	11.0958	9.83665
gene-STM0084	gene-STM0084	NC_003197.2	+	95959	97848	11.9751	4.24159	3.76025
gene-STM0085	yabF	NC_003197.2	+	98255	98785	47.2646	16.7411	14.8413
gene-STM0086	kefC	NC_003197.2	+	98778	100640	39.4152	13.9609	12.3766
gene-STM0087	folA	NC_003197.2	+	100839	101318	247.817	87.7766	77.8156
gene-STM0088	apaH	NC_003197.2	-	101424	102272	417.448	147.86	131.081
gene-STM0089	apaG	NC_003197.2	-	102283	102660	638.918	226.305	200.623
gene-STM0090	ksgA	NC_003197.2	-	102663	103484	960.91	340.354	301.73
gene-STM0091	pdxA	NC_003197.2	-	103481	104470	24.54	8.69207	7.70568
gene-STM0092	surA	NC_003197.2	-	104470	105756	1096.32	388.318	344.251
gene-STM0093	imp	NC_003197.2	-	105810	108170	983.353	348.303	308.778
gene-STM0094	djlA	NC_003197.2	+	108424	109236	329.642	116.759	103.509
gene-STM0095	rluA	NC_003197.2	-	109331	109990	113.476	40.1931	35.6319
gene-STM0096	hepA	NC_003197.2	-	110002	112908	66.0196	23.3841	20.7305
gene-STM0097	polB	NC_003197.2	-	113082	115433	69.4094	24.5848	21.7949
gene-STM0098	gene-STM0098	NC_003197.2	-	115477	116097	13.066	4.62798	4.1028
gene-STM0099	gene-STM0099	NC_003197.2	+	116299	116601	2.0099	0.711907	0.631119
gene-STM0100	gene-STM0100	NC_003197.2	+	116816	117235	8.22381	2.91287	2.58232
gene-STM0101	araD	NC_003197.2	-	117241	117936	10.4109	3.68755	3.26908
gene-STM0102	araA	NC_003197.2	-	118077	119579	10.3972	3.68269	3.26477
gene-STM0103	araB	NC_003197.2	-	119590	121299	10.4409	3.69818	3.27851
gene-STM0104	araC	NC_003197.2	+	121640	122485	146.966	52.0552	46.1479
gene-STM0105	yabI	NC_003197.2	+	122604	123371	97.0638	34.38	30.4785
gene-STM0106	yabJ	NC_003197.2	-	123410	124117	51.1078	18.1024	16.0481
gene-STM0107	yabK	NC_003197.2	-	124101	125711	35.9617	12.7376	11.2921
gene-STM0108	tbpA	NC_003197.2	-	125687	126670	107.884	38.2124	33.876
gene-STM0109	yabN	NC_003197.2	-	126848	128506	45.862	16.2443	14.4009
gene-STM0110	leuD	NC_003197.2	-	129057	129662	23.1106	8.18576	7.25683
gene-STM0111	leuC	NC_003197.2	-	129673	131073	22.6424	8.01994	7.10982
gene-STM0112	leuB	NC_003197.2	-	131076	132167	0.747535	0.264777	0.23473
gene-STM0113	leuA	NC_003197.2	-	132167	133738	19.154	6.78436	6.01446
gene-STM0114	leuL	NC_003197.2	-	133826	133912	13.2299	4.68602	4.15425
gene-STM0115	leuO	NC_003197.2	+	134569	135513	16.6921	5.91233	5.24139
gene-STM0116	ilvI	NC_003197.2	+	135898	137559	22.7491	8.05773	7.14333
gene-STM0117	ilvH	NC_003197.2	+	137562	138053	67.4533	23.8919	21.1806
gene-STM0118	fruR	NC_003197.2	+	138337	139341	805.967	285.474	253.078
gene-STM0119	yabB	NC_003197.2	+	139947	140405	1885.8	667.952	592.152
gene-STM0120	yabC	NC_003197.2	+	140407	141348	1037.97	367.65	325.928
gene-STM0121	ftsL	NC_003197.2	+	141345	141710	700.163	247.998	219.855
gene-STM0122	ftsI	NC_003197.2	+	141726	143492	369.424	130.85	116.001
gene-STM0123	murE	NC_003197.2	+	143479	144966	736.44	260.847	231.246
gene-STM0124	murF	NC_003197.2	+	144963	146321	576.785	204.297	181.113
gene-STM0125	mraY	NC_003197.2	+	146315	147397	522.874	185.202	164.185
gene-STM0126	murD	NC_003197.2	+	147400	148716	516.638	182.993	162.227
gene-STM0127	ftsW	NC_003197.2	+	148716	149960	370.131	131.1	116.223
gene-STM0128	murG	NC_003197.2	+	149957	151024	494.75	175.24	155.354
gene-STM0129	murC	NC_003197.2	+	151143	152618	605.227	214.371	190.044
gene-STM0130	ddlB	NC_003197.2	+	152611	153531	638.361	226.107	200.448
gene-STM0131	ftsQ	NC_003197.2	+	153533	154363	520.63	184.407	163.48
gene-STM0132	ftsA	NC_003197.2	+	154360	155622	974.987	345.34	306.151
gene-STM0133	ftsZ	NC_003197.2	+	155683	156834	1772.19	627.71	556.476
gene-STM0134	lpxC	NC_003197.2	+	156935	157852	2729.61	966.828	857.111
gene-STM0135	yacA	NC_003197.2	+	158199	158627	781.914	276.954	245.525
gene-STM0136	secA	NC_003197.2	+	158689	161394	1065.99	377.574	334.726
gene-STM0137	mutT	NC_003197.2	+	161546	161941	213.399	75.5859	67.0083
gene-STM0138	yacG	NC_003197.2	-	162263	162454	299.755	106.173	94.1246
gene-STM0139	yacF	NC_003197.2	-	162464	163207	226.352	80.1739	71.0757
gene-STM0140	yacE	NC_003197.2	-	163207	163827	202.481	71.7187	63.58
gene-STM0141	guaC	NC_003197.2	+	164053	165096	762.259	269.992	239.353
gene-STM0142	hofC	NC_003197.2	-	165127	166329	12.2814	4.35006	3.85641
gene-STM0143	hofB	NC_003197.2	-	166319	167704	8.66631	3.06961	2.72126
gene-STM0144	ppdD	NC_003197.2	-	167714	168151	12.3356	4.36927	3.87344
gene-STM0145	nadC	NC_003197.2	-	168373	169266	348.925	123.589	109.564
gene-STM0146	ampD	NC_003197.2	+	169354	169917	355.068	125.765	111.493
gene-STM0147	ampE	NC_003197.2	+	169914	170768	171.736	60.8289	53.926
gene-STM0148	gene-STM0148	NC_003197.2	-	170860	171810	43.7142	15.4836	13.7265
gene-STM0149	gene-STM0149	NC_003197.2	-	171810	173216	12.4315	4.40323	3.90355
gene-STM0150	aroP	NC_003197.2	-	173380	174753	88.8974	31.4874	27.9142
gene-STM0151	pdhR	NC_003197.2	+	175316	176080	119.801	42.4336	37.6182
gene-STM0152	aceE	NC_003197.2	+	176240	178903	462.803	163.925	145.322
gene-STM0153	aceF	NC_003197.2	+	178918	180807	394.058	139.575	123.736
gene-STM0154	lpdA	NC_003197.2	+	181007	182431	6391.24	2263.78	2006.88
gene-STM0155	gene-STM0155	NC_003197.2	+	182720	183004	16.3509	5.79148	5.13425
gene-STM0156	gene-STM0156	NC_003197.2	-	183042	183833	48.2917	17.1049	15.1638
gene-STM0157	yacH	NC_003197.2	-	183846	185468	44.8866	15.8988	14.0946
gene-STM0158	acnB	NC_003197.2	+	185857	188454	7851.26	2780.92	2465.33
gene-STM0159	gene-STM0159	NC_003197.2	-	188515	189357	133.394	47.2481	41.8863
gene-STM0160	yacL	NC_003197.2	+	189603	189965	960.518	340.215	301.607
gene-STM0161	kdgT	NC_003197.2	+	190200	191153	539.182	190.978	169.306
gene-STM0162	gene-STM0162	NC_003197.2	+	191150	192421	1233.41	436.874	387.297
gene-STM0163	gene-STM0163	NC_003197.2	+	192411	193394	5133.82	1818.4	1612.04
gene-STM0164	gene-STM0164	NC_003197.2	+	193404	194171	1801.99	638.264	565.833
gene-STM0165	speD	NC_003197.2	-	194201	194995	206.191	73.0329	64.745
gene-STM0166	speE	NC_003197.2	-	195016	195876	152.676	54.0778	47.941
gene-STM0167	yacC	NC_003197.2	-	195983	196330	314.94	111.552	98.8926
gene-STM0168	cueO	NC_003197.2	+	196532	198142	149.588	52.9842	46.9715
gene-STM0169	gcd	NC_003197.2	-	198220	200610	173.767	61.5481	54.5636
gene-STM0170	hpt	NC_003197.2	+	200816	201352	464.32	164.462	145.799
gene-STM0171	yadF	NC_003197.2	-	201410	202072	1700.4	602.28	533.932
gene-STM0172	yadG	NC_003197.2	+	202181	203107	168.274	59.6027	52.8389
gene-STM0173	yadH	NC_003197.2	+	203104	203874	102.537	36.3185	32.197
gene-STM0174	stiH	NC_003197.2	-	203991	205070	36.1463	12.803	11.3501
gene-STM0175	stiC	NC_003197.2	-	205079	207625	6.79348	2.40625	2.13319
gene-STM0176	stiB	NC_003197.2	-	207652	208335	5.09211	1.80362	1.59895
gene-STM0177	stiA	NC_003197.2	-	208383	208922	12.4778	4.41963	3.91808
gene-STM0178	yadI	NC_003197.2	+	209293	209733	10.1746	3.60384	3.19488
gene-STM0179	yadE	NC_003197.2	+	209795	211024	75.8301	26.859	23.811
gene-STM0180	panD	NC_003197.2	-	211031	211411	1055.57	373.883	331.454
gene-STM0181	panC	NC_003197.2	-	211506	212360	189.545	67.1368	59.5181
gene-STM0182	panB	NC_003197.2	-	212486	213277	164.452	58.2489	51.6387
gene-STM0183	folK	NC_003197.2	-	213398	213877	172.836	61.2186	54.2714
gene-STM0184	pcnB	NC_003197.2	-	213874	215292	417.266	147.796	131.024
gene-STM0185	yadB	NC_003197.2	-	215433	216374	176.334	62.4576	55.3699
gene-STM0186	dksA	NC_003197.2	-	216398	216853	7536.03	2669.26	2366.35
gene-STM0187	sfsA	NC_003197.2	-	217030	217734	410.19	145.289	128.802
gene-STM0188	ligT	NC_003197.2	-	217751	218281	161.991	57.3771	50.8658
gene-STM0189	hrpB	NC_003197.2	+	218309	220783	113.684	40.2667	35.6972
gene-STM0190	mrcB	NC_003197.2	+	220924	223446	308.304	109.201	96.809
gene-STM0191	fhuA	NC_003197.2	+	223739	225928	449.948	159.372	141.286
gene-STM0192	fhuC	NC_003197.2	+	225977	226774	104.146	36.8886	32.7024
gene-STM0193	fhuD	NC_003197.2	+	226774	227664	67.4194	23.88	21.17
gene-STM0194	fhuB	NC_003197.2	+	227661	229718	29.1663	10.3307	9.15837
gene-STM0195	stfA	NC_003197.2	+	230658	231218	11.5775	4.10076	3.6354
gene-STM0196	stfC	NC_003197.2	+	231304	233961	6.91685	2.44995	2.17193
gene-STM0197	stfD	NC_003197.2	+	233979	234731	3.58373	1.26936	1.12531
gene-STM0198	stfE	NC_003197.2	+	234750	235262	5.27875	1.86973	1.65755
gene-STM0199	stfF	NC_003197.2	+	235259	235735	8.05581	2.85337	2.52956
gene-STM0200	stfG	NC_003197.2	+	235735	236265	3.05976	1.08377	0.960778
gene-STM0201	gene-STM0201	NC_003197.2	+	236265	237104	25.2363	8.93869	7.92431
gene-STM0202	hemL	NC_003197.2	-	237212	238492	308.012	109.098	96.7174
gene-STM0203	yadQ	NC_003197.2	+	238662	240083	94.462	33.4584	29.6615
gene-STM0204	yadR	NC_003197.2	+	240120	240509	791.938	280.505	248.673
gene-STM0205	yadS	NC_003197.2	-	240610	241233	206.902	73.2848	64.9683
gene-STM0206	btuF	NC_003197.2	-	241270	242070	171.09	60.5999	53.723
gene-STM0207	pfs	NC_003197.2	-	242063	242761	519.332	183.947	163.073
gene-STM0208	dgt	NC_003197.2	+	242846	244363	178.029	63.0579	55.902
gene-STM0209	htrA	NC_003197.2	+	244493	245920	531.924	188.408	167.027
gene-STM0210	cdaR	NC_003197.2	+	246073	247230	1335.57	473.059	419.375
gene-STM0211	yaeH	NC_003197.2	-	247319	247705	3483.49	1233.85	1093.83
gene-STM0212	gene-STM0212	NC_003197.2	+	247952	249253	133.215	47.1848	41.8302
gene-STM0213	dapD	NC_003197.2	-	249290	250114	1618.55	573.289	508.232
gene-STM0214	glnD	NC_003197.2	-	250144	252816	138.397	49.0201	43.4572
gene-STM0215	map	NC_003197.2	-	253053	253847	772.877	273.753	242.687
gene-STM0216	rpsB	NC_003197.2	+	254298	255023	3669.03	1299.57	1152.09
gene-STM0217	tsf	NC_003197.2	+	255281	256132	1734.9	614.503	544.768
gene-STM0218	pyrH	NC_003197.2	+	256277	257002	595.676	210.988	187.045
gene-STM0219	frr	NC_003197.2	+	257149	257706	1691.16	599.009	531.033
gene-STM0220	dxr	NC_003197.2	+	257847	259043	145.398	51.5001	45.6558
gene-STM0221	uppS	NC_003197.2	+	259356	260114	691.874	245.062	217.252
gene-STM0222	cdsA	NC_003197.2	+	260127	260984	437.136	154.834	137.263
gene-STM0223	yaeL	NC_003197.2	+	260996	262348	832.75	294.96	261.488
gene-STM0224	yaeT	NC_003197.2	+	262380	264794	1585.16	561.464	497.748
gene-STM0225	hlpA	NC_003197.2	+	264917	265402	3935.03	1393.79	1235.62
gene-STM0226	lpxD	NC_003197.2	+	265406	266431	1126.9	399.148	353.852
gene-STM0227	fabZ	NC_003197.2	+	266537	266992	1288.66	456.444	404.646
gene-STM0228	lpxA	NC_003197.2	+	266996	267784	1148.4	406.763	360.603
gene-STM0229	lpxB	NC_003197.2	+	267784	268932	380.526	134.782	119.487
gene-STM0230	rnhB	NC_003197.2	+	268929	269525	315.965	111.915	99.2144
gene-STM0231	dnaE	NC_003197.2	+	269549	273031	344.01	121.848	108.021
gene-STM0232	accA	NC_003197.2	+	273044	274003	1277.67	452.551	401.195
gene-STM0233	gene-STM0233	NC_003197.2	+	274184	275947	51.6321	18.2881	16.2127
gene-STM0234	ldcC	NC_003197.2	+	276023	278164	193.306	68.4689	60.699
gene-STM0235	yaeR	NC_003197.2	+	278220	278609	261.682	92.6878	82.1694
gene-STM0236	mesJ	NC_003197.2	+	278672	279964	146.732	51.9726	46.0747
gene-STM0237	rof	NC_003197.2	-	280048	280308	598.854	212.114	188.043
gene-STM0238	yaeP	NC_003197.2	-	280295	280513	814.786	288.597	255.847
gene-STM0239	yaeQ	NC_003197.2	+	280693	281238	111.245	39.4031	34.9316
gene-STM0240	yaeJ	NC_003197.2	+	281235	281657	177.709	62.9447	55.8016
gene-STM0242	proS	NC_003197.2	-	282468	284186	690.604	244.612	216.853
gene-STM0243	yaeB	NC_003197.2	-	284297	285004	396.716	140.517	124.571
gene-STM0244	rcsF	NC_003197.2	-	285001	285405	1009.46	357.55	316.975
gene-STM0245	yaeC	NC_003197.2	-	285524	286339	778.244	275.654	244.372
gene-STM0246	yaeE	NC_003197.2	-	286378	287031	89.6134	31.7411	28.139
gene-STM0247	abc	NC_003197.2	-	287024	288055	64.871	22.9773	20.3698
gene-STM0248	yaeD	NC_003197.2	+	288245	288811	351.413	124.47	110.345
gene-STM0249	rrsH	NC_003197.2	+	289190	290733	7054.14	2498.58	2215.03
gene-STM0250	ileV	NC_003197.2	+	290801	290874	774.878	274.462	243.316
gene-STM0251	alaV	NC_003197.2	+	290987	291059	362.407	128.365	113.798
gene-STM0252	rrlH	NC_003197.2	+	291245	294337	9344.13	3309.69	2934.1
gene-STM0253	rrfH	NC_003197.2	+	294520	294641	10.6325	3.76604	3.33866
gene-STM0254	aspU	NC_003197.2	+	294839	294912	4	1.4168	1.25602
gene-STM0255	yafB	NC_003197.2	+	295070	295873	58.3657	20.6731	18.3271
gene-STM0256	yafC	NC_003197.2	-	295894	296808	51.8667	18.3712	16.2864
gene-STM0257	gene-STM0257	NC_003197.2	+	296913	298088	14.1403	5.00849	4.44013
gene-STM0258	yafD	NC_003197.2	+	298241	299020	287.551	101.851	90.2925
gene-STM0259	yafE	NC_003197.2	+	299098	299868	142.025	50.3051	44.5964
gene-STM0260	dniR	NC_003197.2	-	299924	301291	832.23	294.776	261.324
gene-STM0261	gloB	NC_003197.2	-	301363	302118	96.7262	34.2604	30.3725
gene-STM0262	yafS	NC_003197.2	+	302153	302875	149.423	52.9257	46.9196
gene-STM0263	rnhA	NC_003197.2	-	302872	303339	241.534	85.5514	75.8429
gene-STM0264	dnaQ	NC_003197.2	+	303403	304134	213.352	75.5694	66.9937
gene-STM0265	aspV	NC_003197.2	+	304278	304351	178.378	63.1816	56.0117
gene-STM0266	gene-STM0266	NC_003197.2	-	304666	305721	36.6686	12.988	11.5141
gene-STM0267	gene-STM0267	NC_003197.2	-	305732	306727	17.4	6.16309	5.4637
gene-STM0268	gene-STM0268	NC_003197.2	-	306724	308607	21.7535	7.70508	6.8307
gene-STM0269	gene-STM0269	NC_003197.2	-	308623	309117	24.3152	8.61242	7.63508
gene-STM0270	gene-STM0270	NC_003197.2	-	309114	309938	24.0481	8.51784	7.55123
gene-STM0271	gene-STM0271	NC_003197.2	-	309925	310827	6.47874	2.29477	2.03436
gene-STM0272	gene-STM0272	NC_003197.2	+	311195	313834	12.2735	4.34727	3.85393
gene-STM0273	gene-STM0273	NC_003197.2	+	313934	314476	15.6188	5.53217	4.90437
gene-STM0274	gene-STM0274	NC_003197.2	+	314500	316008	14.1657	5.01748	4.44809
gene-STM0274A	gene-STM0274A	NC_003197.2	+	316071	316181	6.36937	2.25603	2.00001
gene-STM0275	gene-STM0275	NC_003197.2	+	316308	316640	7.9039	2.79956	2.48186
gene-STM0276	gene-STM0276	NC_003197.2	+	316894	317379	6.41358	2.27169	2.0139
gene-STM0277	gene-STM0277	NC_003197.2	+	317684	318169	0	0	0
gene-STM0278	gene-STM0278	NC_003197.2	+	318154	318537	4.02604	1.42602	1.2642
gene-STM0279	gene-STM0279	NC_003197.2	+	318680	319165	3.31081	1.17269	1.03961
gene-STM0280	gene-STM0280	NC_003197.2	+	319232	319768	5.50279	1.94909	1.7279
gene-STM0281	gene-STM0281	NC_003197.2	+	319772	321115	4.20089	1.48796	1.3191
gene-STM0282	gene-STM0282	NC_003197.2	+	321112	322416	14.5195	5.14282	4.55921
gene-STM0283	gene-STM0283	NC_003197.2	+	322421	323194	2.88719	1.02264	0.906592
gene-STM0284	gene-STM0284	NC_003197.2	+	323397	323828	2.95833	1.04784	0.928931
gene-STM0285	gene-STM0285	NC_003197.2	+	323862	327731	12.8685	4.55803	4.04078
gene-STM0286	gene-STM0286	NC_003197.2	+	327731	328519	14.2285	5.03975	4.46783
gene-STM0287	gene-STM0287	NC_003197.2	+	328516	328932	22.239	7.87707	6.98317
gene-STM0288	gene-STM0288	NC_003197.2	+	328956	329477	18.8736	6.68501	5.92639
gene-STM0289	gene-STM0289	NC_003197.2	+	329874	332063	10.084	3.57176	3.16643
gene-STM0290	gene-STM0290	NC_003197.2	+	332087	332533	23.1409	8.19652	7.26637
gene-STM0291	gene-STM0291	NC_003197.2	+	332552	336646	25.1797	8.91866	7.90656
gene-STM0292	gene-STM0292	NC_003197.2	+	337096	337836	87.8957	31.1326	27.5997
gene-STM0293	gene-STM0293	NC_003197.2	+	337830	338276	29.5555	10.4686	9.28058
gene-STM0294	gene-STM0294	NC_003197.2	+	338839	339276	4.02055	1.42408	1.26247
gene-STM0295	gene-STM0295	NC_003197.2	+	340045	340353	3.34951	1.1864	1.05176
gene-STM0296	gene-STM0296	NC_003197.2	-	340455	340703	2.7992	0.991475	0.878961
gene-STM0299	safA	NC_003197.2	+	342210	342722	11.2866	3.9977	3.54403
gene-STM0300	safB	NC_003197.2	+	342830	343543	18.0518	6.39395	5.66836
gene-STM0301	safC	NC_003197.2	+	343567	346077	38.9956	13.8122	12.2448
gene-STM0302	safD	NC_003197.2	+	346099	346569	34.4968	12.2188	10.8322
gene-STM0303	ybeJ	NC_003197.2	+	346975	347796	12.5572	4.44775	3.94301
gene-STM0304	sinR	NC_003197.2	+	348611	349558	16.5844	5.87419	5.20758
gene-STM0305	gene-STM0305	NC_003197.2	+	349675	349890	24.2778	8.59919	7.62334
gene-STM0306	gene-STM0306	NC_003197.2	-	349894	350613	126.085	44.6592	39.5912
gene-STM0307	gene-STM0307	NC_003197.2	-	350944	351351	317.436	112.436	99.6765
gene-STM0308	yafV	NC_003197.2	-	351722	352489	294.052	104.153	92.3338
gene-STM0309	yafH	NC_003197.2	-	352598	355042	429.526	152.138	134.873
gene-STM0310	ghmA	NC_003197.2	+	355282	355860	953.271	337.649	299.332
gene-STM0311	yafJ	NC_003197.2	+	356073	356840	366.867	129.944	115.198
gene-STM0312	yafK	NC_003197.2	-	356811	357551	274.366	97.1803	86.1522
gene-STM0313	dinP	NC_003197.2	+	357801	358856	167.458	59.3137	52.5827
gene-STM0315	prfH	NC_003197.2	+	360204	360818	31.2569	11.0712	9.81482
gene-STM0316	pepD	NC_003197.2	-	360974	362431	1343.05	475.707	421.723
gene-STM0317	gpt	NC_003197.2	+	362680	363138	676.521	239.624	212.431
gene-STM0318	yafA	NC_003197.2	+	363227	364471	232.534	82.3636	73.0168
gene-STM0319	crl	NC_003197.2	+	364529	364930	1975.85	699.846	620.427
gene-STM0320	phoE	NC_003197.2	-	364981	366033	29.7474	10.5365	9.34082
gene-STM0321	proB	NC_003197.2	+	366316	367419	703.334	249.121	220.85
gene-STM0322	proA	NC_003197.2	+	367431	368681	498.768	176.664	156.616
gene-STM0323	thrW	NC_003197.2	+	368807	368879	229.589	81.3204	72.0921
gene-STM0324	gene-STM0324	NC_003197.2	+	369159	369380	22.9194	8.11806	7.19681
gene-STM0325	gene-STM0325	NC_003197.2	-	369198	369998	8.14217	2.88396	2.55668
gene-STM0327	gene-STM0327	NC_003197.2	+	370740	371063	4909.77	1739.04	1541.69
gene-STM0328	gene-STM0328	NC_003197.2	+	371404	372642	6.74415	2.38878	2.11769
gene-STM0329	gene-STM0329	NC_003197.2	+	372774	374195	10.6751	3.78112	3.35203
gene-STM0330	gene-STM0330	NC_003197.2	+	374197	374823	21.7161	7.69184	6.81896
gene-STM0331	gene-STM0331	NC_003197.2	+	374838	375716	0.424354	0.150306	0.133249
gene-STM0332	gene-STM0332	NC_003197.2	+	375716	376630	31.7073	11.2307	9.95624
gene-STM0333	gene-STM0333	NC_003197.2	+	376664	377629	43.4524	15.3908	13.6443
gene-STM0334	gene-STM0334	NC_003197.2	-	377574	377846	9.20879	3.26175	2.89161
gene-STM0335	gene-STM0335	NC_003197.2	+	378537	378935	8.42606	2.98451	2.64582
gene-STM0336	stbE	NC_003197.2	-	378982	379740	15.9451	5.64776	5.00684
gene-STM0337	stbD	NC_003197.2	-	379706	381031	11.3904	4.03447	3.57664
gene-STM0338	stbC	NC_003197.2	-	381036	383597	17.4044	6.16463	5.46506
gene-STM0339	stbB	NC_003197.2	-	383581	384342	1.6063	0.568951	0.504386
gene-STM0340	stbA	NC_003197.2	-	384404	384940	1.30131	0.460924	0.408617
gene-STM0341	gene-STM0341	NC_003197.2	+	385574	386338	22.5012	7.96993	7.06549
gene-STM0342	gene-STM0342	NC_003197.2	+	386311	386610	0.922395	0.326712	0.289636
gene-STM0343	gene-STM0343	NC_003197.2	+	387110	388684	17.426	6.1723	5.47186
gene-STM0344	gene-STM0344	NC_003197.2	+	388784	389527	85.9067	30.4281	26.9751
gene-STM0345	gene-STM0345	NC_003197.2	+	389500	389988	34.7718	12.3162	10.9185
gene-STM0346	gene-STM0346	NC_003197.2	+	390389	390913	3.25714	1.15368	1.02276
gene-STM0347	gene-STM0347	NC_003197.2	+	391057	391698	3.57788	1.26729	1.12347
gene-STM0348	gene-STM0348	NC_003197.2	+	391709	391933	1.68444	0.59663	0.528924
gene-STM0349	gene-STM0349	NC_003197.2	+	391991	392350	23.1944	8.21547	7.28317
gene-STM0350	gene-STM0350	NC_003197.2	-	392420	393931	5.50678	1.9505	1.72916
gene-STM0351	gene-STM0351	NC_003197.2	-	393894	397061	8.07735	2.861	2.53633
gene-STM0352	gene-STM0352	NC_003197.2	-	397058	398284	3.39666	1.2031	1.06657
gene-STM0353	gene-STM0353	NC_003197.2	+	398561	400849	17.3006	6.12786	5.43246
gene-STM0354	gene-STM0354	NC_003197.2	+	400861	401325	76.9118	27.2422	24.1507
gene-STM0355	gene-STM0355	NC_003197.2	+	401403	401597	171.323	60.6826	53.7963
gene-STM0356	gene-STM0356	NC_003197.2	+	401890	403143	189.941	67.2771	59.6424
gene-STM0357	mod	NC_003197.2	+	403332	405290	259.742	92.0007	81.5603
gene-STM0358	res	NC_003197.2	+	405300	408272	204.781	72.5334	64.3022
gene-STM0359	gene-STM0359	NC_003197.2	+	408549	408650	148.108	52.4598	46.5066
gene-STM0360	gene-STM0360	NC_003197.2	+	408767	410170	39.4056	13.9575	12.3735
gene-STM0361	gene-STM0361	NC_003197.2	+	410167	411177	47.3114	16.7577	14.856
gene-STM0362	gene-STM0362	NC_003197.2	+	411177	411308	42.2251	14.9561	13.2589
gene-STM0363	gene-STM0363	NC_003197.2	+	411514	412518	91.1562	32.2875	28.6235
gene-STM0364	foxA	NC_003197.2	+	412664	414772	21.926	7.7662	6.88488
gene-STM0365	yahN	NC_003197.2	-	414813	415445	120.961	42.8442	37.9822
gene-STM0366	yahO	NC_003197.2	+	415677	415952	985.025	348.896	309.303
gene-STM0367	prpR	NC_003197.2	-	416088	417713	169.711	60.1116	53.2901
gene-STM0368	prpB	NC_003197.2	+	417978	418865	202.488	71.7211	63.5821
gene-STM0369	prpC	NC_003197.2	+	418988	420157	226.786	80.3277	71.212
gene-STM0370	prpD	NC_003197.2	+	420197	421648	196.678	69.6635	61.758
gene-STM0371	prpE	NC_003197.2	+	421689	423575	150.673	53.3682	47.3119
gene-STM0372	hemB	NC_003197.2	-	423679	424653	473.854	167.839	148.793
gene-STM0373	yaiU	NC_003197.2	+	425166	428102	33.1273	11.7337	10.4021
gene-STM0374	yaiV	NC_003197.2	+	428188	428811	7.78045	2.75583	2.4431
gene-STM0375	ampH	NC_003197.2	-	428856	429986	102.147	36.1804	32.0746
gene-STM0376	sbmA	NC_003197.2	+	430360	431580	90.068	31.9021	28.2818
gene-STM0377	yaiW	NC_003197.2	+	431595	432689	73.9406	26.1898	23.2177
gene-STM0378	yaiY	NC_003197.2	-	432727	433035	114.408	40.5232	35.9246
gene-STM0379	yaiZ	NC_003197.2	+	433303	433518	698.963	247.573	219.478
gene-STM0380	ddlA	NC_003197.2	-	433544	434638	708.928	251.102	222.607
gene-STM0381	gene-STM0381	NC_003197.2	+	434716	435429	40.1246	14.2121	12.5993
gene-STM0382	gene-STM0382	NC_003197.2	+	435598	436809	13.4992	4.78141	4.23881
gene-STM0383	yaiB	NC_003197.2	+	437100	437366	514.978	182.405	161.705
gene-STM0384	psiF	NC_003197.2	+	437718	438038	109.078	38.6354	34.251
gene-STM0385	yaiC	NC_003197.2	+	438130	439242	77.8176	27.563	24.4351
gene-STM0386	proC	NC_003197.2	-	439257	440066	682.225	241.644	214.222
gene-STM0387	yaiI	NC_003197.2	+	440206	440661	111.509	39.4964	35.0143
gene-STM0388	aroL	NC_003197.2	+	440846	441391	240.91	85.3304	75.647
gene-STM0389	yaiA	NC_003197.2	+	441418	441609	876.859	310.584	275.338
gene-STM0390	aroM	NC_003197.2	+	441860	442537	221.724	78.5347	69.6225
gene-STM0391	yaiE	NC_003197.2	+	442608	442892	1359.5	481.535	426.89
gene-STM0392	rdgC	NC_003197.2	-	442930	443841	297.77	105.47	93.5012
gene-STM0393	yajF	NC_003197.2	+	443967	444875	231.311	81.9304	72.6329
gene-STM0394	araJ	NC_003197.2	-	444897	446069	57.2234	20.2685	17.9684
gene-STM0395	sbcC	NC_003197.2	-	446242	449382	83.4811	29.569	26.2135
gene-STM0396	sbcD	NC_003197.2	-	449379	450581	126.478	44.7985	39.7147
gene-STM0397	phoB	NC_003197.2	+	450796	451485	256.328	90.7912	80.4881
gene-STM0398	phoR	NC_003197.2	+	451555	452850	72.3904	25.6407	22.7309
gene-STM0399	brnQ	NC_003197.2	+	453259	454578	99.022	35.0736	31.0934
gene-STM0400	proY	NC_003197.2	+	454653	456023	74.8753	26.5208	23.5112
gene-STM0401	malZ	NC_003197.2	+	456185	458002	45.1914	16.0068	14.1903
gene-STM0402	gene-STM0402	NC_003197.2	-	458074	458676	2719.43	963.223	853.915
gene-STM0403	yajB	NC_003197.2	-	458886	459467	179.553	63.5978	56.3806
gene-STM0404	queA	NC_003197.2	+	459561	460625	155.255	54.9915	48.751
gene-STM0405	tgt	NC_003197.2	+	460822	461949	536.598	190.063	168.495
gene-STM0406	yajC	NC_003197.2	+	461972	462304	3237.48	1146.72	1016.58
gene-STM0407	secD	NC_003197.2	+	462332	464179	935.269	331.272	293.679
gene-STM0408	secF	NC_003197.2	+	464190	465161	747.776	264.862	234.805
gene-STM0409	gene-STM0409	NC_003197.2	+	465309	465674	117.672	41.6795	36.9496
gene-STM0410	gene-STM0410	NC_003197.2	+	465700	466392	49.9481	17.6916	15.6839
gene-STM0411	yajD	NC_003197.2	+	466562	466909	512.135	181.398	160.813
gene-STM0412	gene-STM0412	NC_003197.2	-	467157	467483	173.847	61.5766	54.5888
gene-STM0413	tsx	NC_003197.2	-	467538	468401	1231.24	436.105	386.615
gene-STM0414	yajI	NC_003197.2	-	468701	469240	76.013	26.9238	23.8684
gene-STM0415	ybaD	NC_003197.2	+	469392	469841	390.36	138.265	122.575
gene-STM0416	ribD	NC_003197.2	+	469845	470948	180.48	63.926	56.6716
gene-STM0417	ribH	NC_003197.2	+	471037	471507	723.675	256.326	227.238
gene-STM0418	nusB	NC_003197.2	+	471528	471947	724.976	256.787	227.646
gene-STM0419	thiL	NC_003197.2	+	472026	473003	96.9726	34.3477	30.4499
gene-STM0420	pgpA	NC_003197.2	+	472981	473496	96.0461	34.0195	30.159
gene-STM0421	yajO	NC_003197.2	-	473600	474574	239.556	84.8507	75.2217
gene-STM0422	dxs	NC_003197.2	-	474631	476493	611.024	216.425	191.864
gene-STM0423	ispA	NC_003197.2	-	476517	477416	529.352	187.497	166.219
gene-STM0424	xseB	NC_003197.2	-	477417	477659	757.416	268.277	237.832
gene-STM0425	thiI	NC_003197.2	+	477869	479317	214.694	76.0445	67.4148
gene-STM0426	phnV	NC_003197.2	-	479361	480158	20.6378	7.30992	6.48038
gene-STM0427	phnU	NC_003197.2	-	480161	481021	10.1069	3.57985	3.1736
gene-STM0428	phnT	NC_003197.2	-	481024	482133	8.12703	2.87859	2.55193
gene-STM0429	phnS	NC_003197.2	-	482139	483152	8.3787	2.96773	2.63095
gene-STM0430	phnR	NC_003197.2	-	483350	484069	35.0153	12.4024	10.995
gene-STM0431	phnW	NC_003197.2	+	484209	485312	7.30888	2.5888	2.29502
gene-STM0432	phnX	NC_003197.2	+	485319	486131	10.7835	3.81952	3.38608
gene-STM0433	thiJ	NC_003197.2	-	486228	486818	141.845	50.2415	44.54
gene-STM0434	apbA	NC_003197.2	-	486781	487692	136.852	48.4728	42.9721
gene-STM0435	yajQ	NC_003197.2	+	487800	488309	804.433	284.93	252.596
gene-STM0436	yajR	NC_003197.2	-	488356	489705	127.138	45.0322	39.9219
gene-STM0436A	gene-STM0436A	NC_003197.2	-	489948	490109	18.4568	6.53739	5.79552
gene-STM0437	gene-STM0437	NC_003197.2	+	490257	491768	17.2176	6.09847	5.40641
gene-STM0438	gene-STM0438	NC_003197.2	+	491990	493273	38.7399	13.7217	12.1645
gene-STM0439	cyoE	NC_003197.2	-	493355	494245	3646.26	1291.51	1144.94
gene-STM0440	cyoD	NC_003197.2	-	494257	494586	4341	1537.58	1363.09
gene-STM0441	cyoC	NC_003197.2	-	494586	495200	4888.51	1731.51	1535.02
gene-STM0442	cyoB	NC_003197.2	-	495190	497181	5589.31	1979.73	1755.07
gene-STM0443	cyoA	NC_003197.2	-	497192	498148	6708.86	2376.28	2106.61
gene-STM0444	ampG	NC_003197.2	-	498601	500076	142.244	50.3828	44.6653
gene-STM0445	yajG	NC_003197.2	-	500120	500752	641.39	227.18	201.4
gene-STM0446	bolA	NC_003197.2	+	501002	501319	820.579	290.649	257.666
gene-STM0447	tig	NC_003197.2	+	501666	502964	4588.5	1625.24	1440.81
gene-STM0448	clpP	NC_003197.2	+	503211	503834	3104.54	1099.63	974.842
gene-STM0449	clpX	NC_003197.2	+	504086	505357	3182.6	1127.28	999.353
gene-STM0450	lon	NC_003197.2	+	505543	507897	2910.15	1030.78	913.802
gene-STM0451	hupB	NC_003197.2	+	508106	508378	17168.2	6080.97	5390.9
gene-STM0452	cypD	NC_003197.2	+	508669	510540	725.691	257.04	227.871
gene-STM0453	ybaV	NC_003197.2	+	510690	511064	124.808	44.207	39.1903
gene-STM0454	ybaW	NC_003197.2	+	511168	511566	208.727	73.931	65.5412
gene-STM0455	ybaX	NC_003197.2	-	511672	512367	289.682	102.606	90.9617
gene-STM0456	ybaE	NC_003197.2	-	512432	514132	69.8078	24.7259	21.92
gene-STM0457	cof	NC_003197.2	+	514233	515051	58.8974	20.8615	18.4941
gene-STM0458	gene-STM0458	NC_003197.2	-	515101	516156	24.2472	8.58834	7.61373
gene-STM0459	ybaO	NC_003197.2	+	516269	516727	83.2963	29.5035	26.1554
gene-STM0460	mdlA	NC_003197.2	+	516768	518540	45.5297	16.1266	14.2965
gene-STM0461	mdlB	NC_003197.2	+	518533	520314	36.6778	12.9913	11.517
gene-STM0462	glnK	NC_003197.2	+	520527	520865	4.80236	1.701	1.50796
gene-STM0463	amtB	NC_003197.2	+	520897	522183	22.4452	7.9501	7.04791
gene-STM0464	tesB	NC_003197.2	-	522283	523143	182.444	64.6215	57.2882
gene-STM0465	ybaY	NC_003197.2	+	523358	523927	1379.96	488.78	433.313
gene-STM0466	ybaZ	NC_003197.2	-	523960	524349	218.182	77.2801	68.5102
gene-STM0467	ffs	NC_003197.2	+	524427	524542	53.9569	19.1115	16.9427
gene-STM0468	ylaB	NC_003197.2	-	524580	526130	71.9226	25.475	22.5841
gene-STM0469	rpmE2	NC_003197.2	+	526355	526615	84.4176	29.9007	26.5075
gene-STM0470	rpmJ2	NC_003197.2	+	526621	526761	218.723	77.4718	68.6802
gene-STM0471	ylaC	NC_003197.2	-	526817	527287	1260.87	446.602	395.921
gene-STM0472	maa	NC_003197.2	-	527404	527955	172.056	60.9423	54.0265
gene-STM0473	hha	NC_003197.2	-	528134	528352	461.059	163.307	144.775
gene-STM0474	ybaJ	NC_003197.2	-	528380	528754	319.499	113.166	100.324
gene-STM0475	acrB	NC_003197.2	-	529250	532399	473.368	167.667	148.64
gene-STM0476	acrA	NC_003197.2	-	532422	533615	733.311	259.739	230.263
gene-STM0477	acrR	NC_003197.2	+	533757	534410	277.485	98.2851	87.1315
gene-STM0478	aefA	NC_003197.2	+	534529	537891	81.3458	28.8127	25.543
gene-STM0479	gene-STM0479	NC_003197.2	-	537933	538868	143.501	50.8281	45.06
gene-STM0480	ybaM	NC_003197.2	-	538938	539105	93.9286	33.2695	29.494
gene-STM0481	priC	NC_003197.2	-	539119	539634	112.626	39.8921	35.3651
gene-STM0482	ybaN	NC_003197.2	+	539715	540092	129.738	45.9532	40.7384
gene-STM0483	apt	NC_003197.2	+	540245	540796	339.105	120.111	106.481
gene-STM0484	dnaX	NC_003197.2	+	540910	542838	275.993	97.7566	86.6631
gene-STM0485	ybaB	NC_003197.2	+	542884	543213	1.32441	0.469107	0.415872
gene-STM0486	recR	NC_003197.2	+	543213	543818	659.838	233.715	207.192
gene-STM0487	htpG	NC_003197.2	+	543905	545803	4395.99	1557.06	1380.36
gene-STM0488	adk	NC_003197.2	+	546044	546688	1637.97	580.169	514.331
gene-STM0489	hemH	NC_003197.2	+	546917	547879	145.617	51.5775	45.7244
gene-STM0490	aes	NC_003197.2	-	547876	548847	39.9588	14.1534	12.5473
gene-STM0491	gsk	NC_003197.2	+	549000	550304	172.684	61.1648	54.2237
gene-STM0492	ybaL	NC_003197.2	-	550353	552029	69.8253	24.7321	21.9255
gene-STM0493	fsr	NC_003197.2	-	552244	553464	81.7191	28.9449	25.6602
gene-STM0494	ushA	NC_003197.2	+	553637	555289	561.24	198.791	176.232
gene-STM0495	ybaK	NC_003197.2	-	555406	555885	265.269	93.9582	83.2957
gene-STM0496	ybaP	NC_003197.2	-	556087	556881	181.512	64.2915	56.9956
gene-STM0497	gene-STM0497	NC_003197.2	-	556967	557794	18.0592	6.39656	5.67067
gene-STM0498	copA	NC_003197.2	-	557948	560449	62.3725	22.0923	19.5853
gene-STM0499	cueR	NC_003197.2	+	560559	560975	245.477	86.948	77.081
gene-STM0500	ybbJ	NC_003197.2	-	560976	561428	174.093	61.6638	54.6661
gene-STM0501	ybbK	NC_003197.2	-	561425	562342	230.101	81.5018	72.2529
gene-STM0502	ybbL	NC_003197.2	+	562489	563166	46.6496	16.5233	14.6482
gene-STM0503	ybbM	NC_003197.2	+	563153	563932	120.379	42.6382	37.7996
gene-STM0504	ybbN	NC_003197.2	-	564018	564872	2057.33	728.705	646.01
gene-STM0505	ybbO	NC_003197.2	-	564932	565702	479.639	169.888	150.609
gene-STM0506	tesA	NC_003197.2	-	565857	566471	494.772	175.248	155.361
gene-STM0507	ybbA	NC_003197.2	+	566442	567128	89.5727	31.7267	28.1263
gene-STM0508	ybbP	NC_003197.2	+	567125	569539	62.2814	22.0601	19.5567
gene-STM0509	gene-STM0509	NC_003197.2	+	569725	570858	76.9568	27.2581	24.1648
gene-STM0510	sfbA	NC_003197.2	+	571115	571945	181.008	64.1132	56.8375
gene-STM0511	sfbB	NC_003197.2	+	571982	572998	110.512	39.1434	34.7014
gene-STM0512	sfbC	NC_003197.2	+	572991	573650	83.4229	29.5484	26.1952
gene-STM0513	ybbB	NC_003197.2	-	573689	574783	146.474	51.8811	45.9935
gene-STM0514	ybbS	NC_003197.2	-	574853	575779	36.8015	13.0351	11.5559
gene-STM0515	allA	NC_003197.2	+	576006	576488	69.2588	24.5315	21.7476
gene-STM0516	allR	NC_003197.2	+	576567	577385	262.131	92.8467	82.3103
gene-STM0517	gcl	NC_003197.2	+	577470	579251	12.4315	4.40325	3.90356
gene-STM0518	gip	NC_003197.2	+	579264	580040	9.93436	3.51875	3.11944
gene-STM0519	glxR	NC_003197.2	+	580141	581019	12.471	4.41722	3.91595
gene-STM0520	gene-STM0520	NC_003197.2	+	581085	582332	3.13302	1.10971	0.983782
gene-STM0521	ybbV	NC_003197.2	+	582408	582662	0.331903	0.11756	0.104219
gene-STM0522	allP	NC_003197.2	+	582569	583882	2.97033	1.05209	0.9327
gene-STM0523	allB	NC_003197.2	+	583961	585322	10.207	3.61534	3.20506
gene-STM0524	ybbY	NC_003197.2	+	585381	586679	7.35335	2.60456	2.30899
gene-STM0525	glxK	NC_003197.2	+	586702	587850	16.584	5.87405	5.20745
gene-STM0526	ylbA	NC_003197.2	-	587930	588715	181.748	64.3752	57.0698
gene-STM0527	allC	NC_003197.2	-	588726	589961	33.2055	11.7614	10.4267
gene-STM0528	allD	NC_003197.2	-	589983	591032	18.3952	6.51559	5.77619
gene-STM0529	fdrA	NC_003197.2	+	591363	593027	4.23468	1.49992	1.32971
gene-STM0530	ylbE	NC_003197.2	+	593037	594296	6.03651	2.13813	1.89549
gene-STM0531	ylbF	NC_003197.2	+	594308	595117	5.15432	1.82566	1.61848
gene-STM0532	arcC	NC_003197.2	+	595121	596014	14.877	5.26942	4.67144
gene-STM0533	purK	NC_003197.2	-	596055	597122	62.6169	22.1789	19.662
gene-STM0534	purE	NC_003197.2	-	597119	597628	58.5729	20.7465	18.3922
gene-STM0535	lpxH	NC_003197.2	-	597746	598468	199.041	70.5005	62.5
gene-STM0536	ppiB	NC_003197.2	-	598471	598965	1824.05	646.079	572.761
gene-STM0537	cysS	NC_003197.2	+	599138	600523	350.542	124.162	110.072
gene-STM0538	gene-STM0538	NC_003197.2	-	600567	601391	56.5495	20.0298	17.7568
gene-STM0539	gene-STM0539	NC_003197.2	-	601388	601825	62.58	22.1658	19.6504
gene-STM0540	ybcI	NC_003197.2	-	601818	602363	29.0122	10.2761	9.10998
gene-STM0541	ybcJ	NC_003197.2	-	602491	602703	286.606	101.516	89.9956
gene-STM0542	folD	NC_003197.2	-	602705	603571	305.827	108.324	96.0312
gene-STM0543	fimA	NC_003197.2	+	604118	604675	80.4391	28.4915	25.2583
gene-STM0544	fimI	NC_003197.2	+	604751	605284	11.0356	3.9088	3.46523
gene-STM0545	fimC	NC_003197.2	+	605328	606020	7.37951	2.61382	2.3172
gene-STM0546	fimD	NC_003197.2	+	606051	608663	9.8894	3.50283	3.10532
gene-STM0547	fimH	NC_003197.2	+	608678	609685	12.1925	4.31857	3.82849
gene-STM0548	fimF	NC_003197.2	+	609695	610213	18.5665	6.57624	5.82996
gene-STM0549	fimZ	NC_003197.2	-	610259	610891	3.35545	1.1885	1.05363
gene-STM0550	fimY	NC_003197.2	-	611495	612217	11.953	4.23374	3.75329
gene-STM0551	gene-STM0551	NC_003197.2	-	612236	612547	3.23397	1.14547	1.01548
gene-STM0552	fimW	NC_003197.2	-	612709	613305	2.33333	0.826466	0.732678
gene-STM0553	argU	NC_003197.2	+	613570	613643	32.0946	11.3679	10.0779
gene-STM0554	gene-STM0554	NC_003197.2	-	613596	613784	25.418	9.00305	7.98137
gene-STM0557	gene-STM0557	NC_003197.2	-	614807	616459	8.51126	3.01469	2.67258
gene-STM0558	yfdH	NC_003197.2	-	616440	617366	0.796343	0.282065	0.250056
gene-STM0559	rfbI	NC_003197.2	-	617363	617725	18.7135	6.62832	5.87613
gene-STM0561	gene-STM0561	NC_003197.2	-	618593	618922	39.6242	14.0349	12.4422
gene-STM0562	gene-STM0562	NC_003197.2	+	619031	619210	37.7111	13.3573	11.8415
gene-STM0563	gene-STM0563	NC_003197.2	-	619261	620115	30.8667	10.933	9.69228
gene-STM0564	gene-STM0564	NC_003197.2	+	620331	621656	10.0633	3.56444	3.15994
gene-STM0565	gene-STM0565	NC_003197.2	+	621813	622049	4.2827	1.51693	1.34479
gene-STM0566	gene-STM0566	NC_003197.2	+	622062	622622	25.4938	9.02989	8.00516
gene-STM0567	gene-STM0567	NC_003197.2	-	622701	623876	246.952	87.4705	77.5443
gene-STM0568	pheP	NC_003197.2	+	624202	625596	92.719	32.8411	29.1142
gene-STM0569	ybdG	NC_003197.2	-	625638	626885	114.495	40.5542	35.952
gene-STM0570	apeE	NC_003197.2	+	627196	629166	63.3521	22.4393	19.8929
gene-STM0571	gene-STM0571	NC_003197.2	+	629333	632062	75.7359	26.8256	23.7814
gene-STM0572	gene-STM0572	NC_003197.2	-	632190	633176	8.88044	3.14545	2.7885
gene-STM0573	gene-STM0573	NC_003197.2	-	633243	634286	6.50575	2.30434	2.04284
gene-STM0574	gene-STM0574	NC_003197.2	-	634319	635173	9.53216	3.37629	2.99315
gene-STM0575	gene-STM0575	NC_003197.2	-	635176	635919	5.10349	1.80766	1.60252
gene-STM0576	gene-STM0576	NC_003197.2	-	635934	636404	4.10606	1.45437	1.28932
gene-STM0577	gene-STM0577	NC_003197.2	-	636382	636831	11.189	3.96314	3.5134
gene-STM0578	nfnB	NC_003197.2	-	637031	637684	1361.11	482.105	427.395
gene-STM0579	ybdF	NC_003197.2	-	637781	638149	0.738913	0.261723	0.232022
gene-STM0580	gene-STM0580	NC_003197.2	-	638149	638730	235.563	83.4363	73.9679
gene-STM0581	gene-STM0581	NC_003197.2	+	639019	639360	61.269	21.7015	19.2388
gene-STM0582	ybdJ	NC_003197.2	-	639366	639614	94.257	33.3858	29.5972
gene-STM0583	ybdK	NC_003197.2	-	639681	640799	79.966	28.324	25.1097
gene-STM0584	entD	NC_003197.2	-	640811	641515	18.3106	6.48563	5.74963
gene-STM0585	fepA	NC_003197.2	-	641561	643816	27.918	9.88855	8.76639
gene-STM0586	fes	NC_003197.2	+	644005	645219	42.6354	15.1015	13.3877
gene-STM0587	ybdZ	NC_003197.2	+	645250	645468	20.1096	7.12281	6.31451
gene-STM0588	entF	NC_003197.2	+	645465	649349	23.3166	8.25874	7.32153
gene-STM0589	fepE	NC_003197.2	+	649599	650735	91.5778	32.4369	28.7559
gene-STM0590	fepC	NC_003197.2	-	650788	651582	92.9691	32.9296	29.1927
gene-STM0591	fepG	NC_003197.2	-	651579	652568	4.95489	1.75502	1.55586
gene-STM0592	fepD	NC_003197.2	-	652568	653575	84.1342	29.8003	26.4186
gene-STM0593	ybdA	NC_003197.2	+	653686	654930	48.1968	17.0713	15.134
gene-STM0594	fepB	NC_003197.2	-	654993	655949	61.7315	21.8653	19.384
gene-STM0595	entC	NC_003197.2	+	656258	657433	55.1769	19.5436	17.3258
gene-STM0596	entE	NC_003197.2	+	657443	659053	43.2179	15.3078	13.5706
gene-STM0597	entB	NC_003197.2	+	659067	659924	61.3291	21.7228	19.2576
gene-STM0598	entA	NC_003197.2	+	659924	660679	42.3864	15.0133	13.3095
gene-STM0599	ybdB	NC_003197.2	+	660682	661095	49.8164	17.645	15.6426
gene-STM0600	cstA	NC_003197.2	+	661277	663382	2061.81	730.294	647.419
gene-STM0601	ybdD	NC_003197.2	+	663446	663643	660.99	234.123	207.554
gene-STM0602	ybdH	NC_003197.2	-	663679	664767	93.5923	33.1504	29.3884
gene-STM0603	ybdL	NC_003197.2	+	664894	666054	32.8398	11.6319	10.3119
gene-STM0604	ybdM	NC_003197.2	-	666055	666672	67.2465	23.8187	21.1157
gene-STM0605	ybdN	NC_003197.2	-	666645	667880	32.5547	11.5309	10.2223
gene-STM0606	ybdO	NC_003197.2	-	668046	668948	81.2082	28.7639	25.4998
gene-STM0607	dsbG	NC_003197.2	-	669265	670011	434.714	153.976	136.502
gene-STM0608	ahpC	NC_003197.2	+	670452	671015	3879.74	1374.2	1218.26
gene-STM0609	ahpF	NC_003197.2	+	671257	672822	225.544	79.8877	70.8219
gene-STM0610	gene-STM0610	NC_003197.2	+	673154	673714	2.09393	0.741668	0.657503
gene-STM0611	gene-STM0611	NC_003197.2	+	673707	675986	12.2828	4.35056	3.85685
gene-STM0612	gene-STM0612	NC_003197.2	+	675983	676540	3.01955	1.06953	0.948154
gene-STM0613	gene-STM0613	NC_003197.2	+	676540	677307	62.6152	22.1783	19.6615
gene-STM0614	ybdQ	NC_003197.2	-	677375	677803	2201.53	779.781	691.29
gene-STM0615	ybdR	NC_003197.2	+	678026	679264	37.5133	13.2872	11.7794
gene-STM0616	rnk	NC_003197.2	-	679347	679757	354.102	125.423	111.19
gene-STM0617	rna	NC_003197.2	-	679992	680798	474.141	167.941	148.883
gene-STM0618	citT	NC_003197.2	-	680908	682371	20.2705	7.17981	6.36503
gene-STM0619	citG	NC_003197.2	-	682409	683305	8.28074	2.93304	2.60019
gene-STM0620	citX	NC_003197.2	-	683277	683828	9.64887	3.41763	3.02979
gene-STM0621	citF	NC_003197.2	-	683832	685361	14.3216	5.0727	4.49704
gene-STM0622	citE	NC_003197.2	-	685371	686279	26.6697	9.44641	8.37442
gene-STM0623	citD	NC_003197.2	-	686276	686572	17.1101	6.06038	5.37264
gene-STM0624	citC	NC_003197.2	-	686569	687645	11.7145	4.14928	3.67842
gene-STM0625	dpiB	NC_003197.2	+	688030	689691	29.9106	10.5943	9.39208
gene-STM0626	dpiA	NC_003197.2	+	689660	690340	45.7762	16.2139	14.3739
gene-STM0627	dcuC	NC_003197.2	-	690394	691779	10.7006	3.79014	3.36003
gene-STM0628	pagP	NC_003197.2	+	692158	692730	80.0157	28.3416	25.1253
gene-STM0629	cspE	NC_003197.2	+	692918	693127	22232.4	7874.72	6981.09
gene-STM0630	crcB	NC_003197.2	-	693185	693568	80.9766	28.6819	25.427
gene-STM0631	ybeM	NC_003197.2	+	693659	694447	47.9518	16.9845	15.0571
gene-STM0632	ybeC	NC_003197.2	+	694576	694779	161.029	57.0366	50.564
gene-STM0633	lipA	NC_003197.2	-	694865	695830	814.978	288.665	255.907
gene-STM0634	ybeF	NC_003197.2	-	696036	696989	55.9969	19.8341	17.5833
gene-STM0635	lipB	NC_003197.2	-	697291	697866	216.326	76.6228	67.9275
gene-STM0636	ybeD	NC_003197.2	-	698032	698295	1201.25	425.484	377.199
gene-STM0637	dacA	NC_003197.2	-	698404	699615	530.736	187.987	166.654
gene-STM0638	rlpA	NC_003197.2	-	699755	700900	340.99	120.779	107.073
gene-STM0639	mrdB	NC_003197.2	-	700911	702023	116.564	41.287	36.6017
gene-STM0640	mrdA	NC_003197.2	-	702026	703927	107.304	38.0072	33.6941
gene-STM0641	ybeA	NC_003197.2	-	703958	704425	378.064	133.91	118.714
gene-STM0642	ybeB	NC_003197.2	-	704429	704746	449.698	159.283	141.207
gene-STM0643	cobC	NC_003197.2	-	705075	705683	85.4499	30.2664	26.8317
gene-STM0644	cobD	NC_003197.2	+	705780	706874	70.4986	24.9706	22.1369
gene-STM0645	nadD	NC_003197.2	-	706849	707490	145.187	51.4252	45.5894
gene-STM0646	holA	NC_003197.2	-	707492	708523	1.32857	0.470578	0.417176
gene-STM0647	rlpB	NC_003197.2	-	708523	709113	507.746	179.844	159.435
gene-STM0648	leuS	NC_003197.2	-	709128	711710	604.182	214.001	189.716
gene-STM0649	gene-STM0649	NC_003197.2	+	711947	712288	6.40643	2.26916	2.01165
gene-STM0650	gene-STM0650	NC_003197.2	+	712305	713477	10.3973	3.68271	3.26479
gene-STM0651	gene-STM0651	NC_003197.2	+	713527	714480	24.3344	8.61924	7.64111
gene-STM0652	gene-STM0652	NC_003197.2	+	714548	716476	90.0244	31.8866	28.2681
gene-STM0653	ybeL	NC_003197.2	+	716569	717042	922.696	326.819	289.731
gene-STM0654	ybeQ	NC_003197.2	-	717081	718076	56.2068	19.9085	17.6492
gene-STM0655	ybeR	NC_003197.2	+	718201	718908	8.78563	3.11187	2.75873
gene-STM0656	ybeS	NC_003197.2	+	718905	720338	8.25019	2.92222	2.5906
gene-STM0657	ybeU	NC_003197.2	+	720350	721045	14.3851	5.09519	4.51698
gene-STM0658	ybeV	NC_003197.2	+	721042	722514	14.5153	5.14131	4.55787
gene-STM0659	hscC	NC_003197.2	-	722536	724215	23.5006	8.32391	7.3793
gene-STM0660	gene-STM0660	NC_003197.2	-	724291	725529	246.869	87.4411	77.5181
gene-STM0661	ybeK	NC_003197.2	-	725561	726496	366.678	129.877	115.139
gene-STM0662	gltL	NC_003197.2	-	726613	727338	3034.48	1074.81	952.843
gene-STM0663	gltK	NC_003197.2	-	727338	728012	889.537	315.074	279.319
gene-STM0664	gltJ	NC_003197.2	-	728012	728752	1779.84	630.419	558.878
gene-STM0665	gltI	NC_003197.2	-	728912	729838	7461.7	2642.93	2343.01
gene-STM0666	lnt	NC_003197.2	-	730175	731713	396.271	140.359	124.431
gene-STM0667	ybeX	NC_003197.2	-	731733	732611	1168.5	413.883	366.915
gene-STM0668	ybeY	NC_003197.2	-	732769	733242	1463.24	518.278	459.463
gene-STM0669	phoL	NC_003197.2	-	733239	734324	1611.85	570.918	506.13
gene-STM0670	miaB	NC_003197.2	-	734490	735914	479.875	169.972	150.683
gene-STM0671	ubiF	NC_003197.2	+	736058	737233	197.879	70.0888	62.135
gene-STM0672	gene-STM0672	NC_003197.2	-	737300	737875	41.3628	14.6507	12.9881
gene-STM0673	glnX	NC_003197.2	-	738014	738085	456.667	161.751	143.396
gene-STM0674	glnV	NC_003197.2	-	738132	738203	1290.82	457.208	405.324
gene-STM0675	metU	NC_003197.2	-	738253	738326	2145.59	759.967	673.725
gene-STM0676	glnW	NC_003197.2	-	738345	738416	3191.78	1130.53	1002.23
gene-STM0677	glnU	NC_003197.2	-	738455	738526	3608.57	1278.16	1133.11
gene-STM0678	leuW	NC_003197.2	-	738553	738634	4176.82	1479.43	1311.54
gene-STM0679	metT	NC_003197.2	-	738646	738719	4157.24	1472.49	1305.39
gene-STM0680	asnB	NC_003197.2	-	738942	740606	230.653	81.6972	72.4261
gene-STM0681	nagD	NC_003197.2	-	740896	741648	337.829	119.659	106.08
gene-STM0682	nagC	NC_003197.2	-	741695	742915	697.077	246.905	218.886
gene-STM0683	nagA	NC_003197.2	-	742920	744074	1854	656.688	582.166
gene-STM0684	nagB	NC_003197.2	-	744134	744934	3444.41	1220.01	1081.56
gene-STM0685	nagE	NC_003197.2	+	745261	747213	2765.87	979.671	868.496
gene-STM0686	glnS	NC_003197.2	+	747424	749091	1006.41	356.469	316.017
gene-STM0687	ybfM	NC_003197.2	+	749537	750943	1023.34	362.466	321.333
gene-STM0688	ybfN	NC_003197.2	+	750993	751325	671.306	237.777	210.793
gene-STM0689	citA	NC_003197.2	-	751374	752678	118.328	41.9118	37.1556
gene-STM0690	citB	NC_003197.2	-	752729	753868	28.7008	10.1658	9.0122
gene-STM0691	gene-STM0691	NC_003197.2	-	753855	755258	42.275	14.9738	13.2745
gene-STM0692	gene-STM0692	NC_003197.2	-	755356	756282	139.067	49.2575	43.6677
gene-STM0693	fur	NC_003197.2	-	756397	756849	1869.84	662.298	587.14
gene-STM0694	fldA	NC_003197.2	-	757131	757661	725.864	257.101	227.925
gene-STM0695	ybfE	NC_003197.2	-	757812	758105	204.786	72.5351	64.3037
gene-STM0696	ybfF	NC_003197.2	-	758239	759009	139.747	49.4984	43.8813
gene-STM0697	seqA	NC_003197.2	+	759194	759736	1078.73	382.086	338.726
gene-STM0698	pgm	NC_003197.2	+	759761	761401	967.628	342.734	303.84
gene-STM0699	gene-STM0699	NC_003197.2	-	761516	762001	26.251	9.29811	8.24295
gene-STM0700	potE	NC_003197.2	-	762066	763385	8.94091	3.16687	2.80749
gene-STM0701	speF	NC_003197.2	-	763382	765580	18.4275	6.52701	5.78631
gene-STM0702	kdpE	NC_003197.2	-	766342	767019	106.946	37.8802	33.5815
gene-STM0703	kdpD	NC_003197.2	-	767016	769700	33.9615	12.0292	10.6641
gene-STM0704	kdpC	NC_003197.2	-	769697	770281	20.8446	7.38317	6.54532
gene-STM0705	kdpB	NC_003197.2	-	770290	772338	8.78429	3.11139	2.75831
gene-STM0706	kdpA	NC_003197.2	-	772359	774038	5.5511	1.9662	1.74307
gene-STM0707	gene-STM0707	NC_003197.2	-	774038	774127	0.911116	0.322717	0.286095
gene-STM0708	ybfA	NC_003197.2	+	774464	774670	18.3478	6.4988	5.76131
gene-STM0709	phrB	NC_003197.2	+	774781	776202	55.2581	19.5724	17.3513
gene-STM0710	ybgH	NC_003197.2	-	776241	777722	18.525	6.56154	5.81693
gene-STM0711	ybgI	NC_003197.2	+	778051	778794	1280.91	453.698	402.212
gene-STM0712	ybgJ	NC_003197.2	+	778810	779466	854.076	302.514	268.184
gene-STM0713	ybgK	NC_003197.2	+	779460	780392	765.893	271.279	240.494
gene-STM0714	ybgL	NC_003197.2	+	780382	781116	393.883	139.513	123.681
gene-STM0715	gene-STM0715	NC_003197.2	+	781440	781571	26.447	9.36751	8.30448
gene-STM0716	gene-STM0716	NC_003197.2	+	781631	782197	71.5291	25.3356	22.4605
gene-STM0717	gene-STM0717	NC_003197.2	+	782657	782992	18.1012	6.41144	5.68386
gene-STM0718	gene-STM0718	NC_003197.2	+	782994	783734	11.7247	4.15289	3.68161
gene-STM0719	gene-STM0719	NC_003197.2	+	784020	785171	4.3243	1.53167	1.35785
gene-STM0720	gene-STM0720	NC_003197.2	+	785168	786064	1.89859	0.67248	0.596166
gene-STM0721	gene-STM0721	NC_003197.2	+	786077	787210	1.61237	0.5711	0.50629
gene-STM0722	gene-STM0722	NC_003197.2	+	787339	788109	2.61349	0.925698	0.820648
gene-STM0723	gene-STM0723	NC_003197.2	+	788113	788823	6.8692	2.43307	2.15696
gene-STM0724	gene-STM0724	NC_003197.2	+	788917	790695	1.59528	0.565047	0.500925
gene-STM0725	gene-STM0725	NC_003197.2	+	790888	791721	0.932854	0.330417	0.292921
gene-STM0726	gene-STM0726	NC_003197.2	+	791779	793674	4.08755	1.44781	1.28351
gene-STM0727	gene-STM0727	NC_003197.2	+	793742	793879	53.7681	19.0447	16.8834
gene-STM0728	nei	NC_003197.2	+	793928	794719	114.006	40.381	35.7985
gene-STM0729	abrB	NC_003197.2	-	794774	795820	44.6839	15.827	14.0309
gene-STM0730	gltA	NC_003197.2	-	795957	797240	7777.09	2754.65	2442.04
gene-STM0731	gene-STM0731	NC_003197.2	+	797200	797586	6912.05	2448.25	2170.42
gene-STM0732	sdhC	NC_003197.2	+	797995	798384	6182.97	2190.01	1941.48
gene-STM0733	sdhD	NC_003197.2	+	798378	798725	242.154	85.7709	76.0375
gene-STM0734	sdhA	NC_003197.2	+	798725	800491	4877.83	1727.73	1531.66
gene-STM0735	sdhB	NC_003197.2	+	800505	801224	6552.72	2320.97	2057.59
gene-STM0736	sucA	NC_003197.2	+	801748	804549	7088.62	2510.79	2225.86
gene-STM0737	sucB	NC_003197.2	+	804564	805772	8765.29	3104.67	2752.34
gene-STM0738	sucC	NC_003197.2	+	805914	807080	9678.86	3428.25	3039.21
gene-STM0739	sucD	NC_003197.2	+	807080	807949	10586.5	3749.75	3324.23
gene-STM0740	cydA	NC_003197.2	+	809532	811100	369.141	130.75	115.912
gene-STM0741	cydB	NC_003197.2	+	811116	812255	384.672	136.251	120.789
gene-STM0742	ybgT	NC_003197.2	+	812270	812383	484.263	171.526	152.061
gene-STM0743	ybgE	NC_003197.2	+	812520	812801	117.833	41.7366	37.0002
gene-STM0744	ybgC	NC_003197.2	+	813030	813434	419.667	148.646	131.777
gene-STM0745	tolQ	NC_003197.2	+	813431	814123	404.245	143.184	126.935
gene-STM0746	tolR	NC_003197.2	+	814127	814555	351.161	124.381	110.266
gene-STM0747	tolA	NC_003197.2	+	814620	815843	227.895	80.7206	71.5603
gene-STM0748	tolB	NC_003197.2	+	815967	817259	1558.03	551.854	489.229
gene-STM0749	pal	NC_003197.2	+	817294	817818	4716.2	1670.48	1480.91
gene-STM0750	ybgF	NC_003197.2	+	817828	818616	1115.63	395.157	350.314
gene-STM0751	lysT	NC_003197.2	+	818778	818850	2519.14	892.279	791.022
gene-STM0752	valT	NC_003197.2	+	818985	819057	1354.49	479.761	425.317
gene-STM0753	lysW	NC_003197.2	+	819064	819136	1171.71	415.019	367.922
gene-STM0754	lysY	NC_003197.2	+	819189	819261	690.354	244.523	216.774
gene-STM0755	lysZ	NC_003197.2	+	819399	819471	127.779	45.2591	40.1231
gene-STM0756	nadA	NC_003197.2	+	820236	821279	27.8199	9.85381	8.73559
gene-STM0757	pnuC	NC_003197.2	+	821304	822023	64.4111	22.8144	20.2254
gene-STM0758	ybgR	NC_003197.2	-	822020	822958	43.1363	15.2789	13.545
gene-STM0759	ybgS	NC_003197.2	-	823069	823455	113.912	40.3477	35.769
gene-STM0760	aroG	NC_003197.2	+	823775	824827	780.232	276.358	244.997
gene-STM0761	gene-STM0761	NC_003197.2	-	824921	825466	30.4066	10.77	9.54782
gene-STM0762	gene-STM0762	NC_003197.2	-	825481	826326	18.2411	6.46101	5.72781
gene-STM0763	gene-STM0763	NC_003197.2	+	826495	827346	36.6362	12.9765	11.5039
gene-STM0764	gene-STM0764	NC_003197.2	-	827347	828330	9.13618	3.23603	2.8688
gene-STM0765	gene-STM0765	NC_003197.2	+	828574	829821	0.58188	0.206102	0.182713
gene-STM0766	dcoC	NC_003197.2	+	829871	830116	1.87398	0.663765	0.58844
gene-STM0768	dcoB	NC_003197.2	+	831922	833223	6.23579	2.20872	1.95807
gene-STM0769	gene-STM0769	NC_003197.2	+	833342	834040	9.402	3.33019	2.95228
gene-STM0770	gene-STM0770	NC_003197.2	+	834420	835499	0.932677	0.330354	0.292865
gene-STM0771	gene-STM0771	NC_003197.2	+	835499	836275	30.1431	10.6767	9.46509
gene-STM0772	gpmA	NC_003197.2	-	836366	837118	2722.7	964.379	854.94
gene-STM0773	galM	NC_003197.2	-	837342	838382	837.861	296.77	263.092
gene-STM0774	galK	NC_003197.2	-	838376	839524	428.742	151.86	134.627
gene-STM0775	galT	NC_003197.2	-	839527	840573	298.751	105.817	93.8092
gene-STM0776	galE	NC_003197.2	-	840584	841600	420.953	149.101	132.181
gene-STM0777	gene-STM0777	NC_003197.2	-	841823	842731	5.93729	2.10299	1.86434
gene-STM0778	modF	NC_003197.2	-	842902	844377	272.886	96.6563	85.6876
gene-STM0779	modE	NC_003197.2	-	844445	845233	275.205	97.4777	86.4158
gene-STM0780	gene-STM0780	NC_003197.2	+	845362	845511	371.913	131.732	116.783
gene-STM0781	modA	NC_003197.2	+	845678	846451	383.814	135.947	120.52
gene-STM0782	modB	NC_003197.2	+	846451	847140	238.285	84.4005	74.8226
gene-STM0783	modC	NC_003197.2	+	847143	848201	260.094	92.1254	81.6709
gene-STM0784	ybhA	NC_003197.2	-	848202	849020	161.477	57.1953	50.7047
gene-STM0785	ybhE	NC_003197.2	+	849184	850179	549.063	194.478	172.409
gene-STM0786	ybhC	NC_003197.2	-	850323	851606	614.048	217.496	192.814
gene-STM0787	hutI	NC_003197.2	+	851844	853067	571.18	202.312	179.353
gene-STM0788	hutG	NC_003197.2	+	853064	854005	394.791	139.835	123.966
gene-STM0789	hutC	NC_003197.2	+	854050	854775	378.077	133.915	118.718
gene-STM0791	hutH	NC_003197.2	+	856658	858178	310.41	109.947	97.4703
gene-STM0792	ybhB	NC_003197.2	-	858263	858739	290.109	102.757	91.0956
gene-STM0793	bioA	NC_003197.2	-	858797	860086	14.0372	4.97198	4.40775
gene-STM0794	bioB	NC_003197.2	+	860173	861213	11.5366	4.08626	3.62254
gene-STM0795	bioF	NC_003197.2	+	861210	862367	6.81743	2.41473	2.14071
gene-STM0796	bioC	NC_003197.2	+	862351	863106	8.91579	3.15797	2.7996
gene-STM0797	bioD	NC_003197.2	+	863099	863785	10.3806	3.67682	3.25957
gene-STM0798	uvrB	NC_003197.2	+	864436	866457	279.882	99.1341	87.8842
gene-STM0799	gene-STM0799	NC_003197.2	+	866766	866939	12.4828	4.42139	3.91965
gene-STM0800	slrP	NC_003197.2	+	866947	869244	94.8072	33.5807	29.7699
gene-STM0801	ybhK	NC_003197.2	-	869336	870244	76.1925	26.9874	23.9248
gene-STM0802	moaA	NC_003197.2	+	870641	871630	216.683	76.749	68.0395
gene-STM0803	moaB	NC_003197.2	+	871652	872164	241.942	85.6957	75.9708
gene-STM0804	moaC	NC_003197.2	+	872167	872652	228.283	80.8579	71.682
gene-STM0805	moaD	NC_003197.2	+	872639	872890	178.168	63.1072	55.9457
gene-STM0806	moaE	NC_003197.2	+	872892	873344	165.104	58.4797	51.8434
gene-STM0807	ybhL	NC_003197.2	+	873392	874096	449.159	159.092	141.038
gene-STM0808	ybhM	NC_003197.2	+	874243	874950	2.14407	0.759429	0.673248
gene-STM0809	gene-STM0809	NC_003197.2	+	874974	875582	4.46634	1.58198	1.40245
gene-STM0810	gene-STM0810	NC_003197.2	+	875590	876150	10.6168	3.76045	3.33371
gene-STM0811	ybhN	NC_003197.2	-	876153	877115	18.9997	6.72968	5.96599
gene-STM0812	ybhO	NC_003197.2	-	877115	878356	28.3462	10.0402	8.90083
gene-STM0813	ybhP	NC_003197.2	-	878353	879111	24.4572	8.66273	7.67967
gene-STM0814	ybhQ	NC_003197.2	+	879244	879654	794.577	281.439	249.501
gene-STM0815	ybhR	NC_003197.2	-	879616	880722	84.1265	29.7976	26.4161
gene-STM0816	ybhS	NC_003197.2	-	880838	881968	67.8698	24.0395	21.3114
gene-STM0817	ybhF	NC_003197.2	-	881961	883697	160.107	56.7098	50.2743
gene-STM0818	gene-STM0818	NC_003197.2	-	883690	884685	176.428	62.4909	55.3994
gene-STM0819	ybiH	NC_003197.2	-	884685	885359	122.272	43.3086	38.3939
gene-STM0820	rhlE	NC_003197.2	+	885589	886953	66.9531	23.7148	21.0236
gene-STM0821	dinG	NC_003197.2	+	887161	889305	183.16	64.8754	57.5132
gene-STM0822	ybiB	NC_003197.2	+	889335	890309	215.937	76.485	67.8054
gene-STM0823	ybiJ	NC_003197.2	-	890465	890725	77.5709	27.4756	24.3576
gene-STM0825	ybiI	NC_003197.2	-	891010	891276	104.719	37.0915	32.8823
gene-STM0826	ybiN	NC_003197.2	+	891481	892407	53.6472	19.0019	16.8455
gene-STM0827	ybiO	NC_003197.2	-	892404	894626	35.4318	12.55	11.1258
gene-STM0828	glnQ	NC_003197.2	-	894745	895467	1358.38	481.138	426.538
gene-STM0829	glnP	NC_003197.2	-	895464	896123	974.819	345.281	306.098
gene-STM0830	glnH	NC_003197.2	-	896267	897013	2789.22	987.942	875.829
gene-STM0831	dps	NC_003197.2	-	897490	897993	1772.71	627.895	556.64
gene-STM0832	ybiF	NC_003197.2	-	898296	899183	100.704	35.6693	31.6215
gene-STM0833	ompX	NC_003197.2	+	899537	900052	5249.04	1859.21	1648.23
gene-STM0834	ybiP	NC_003197.2	-	900115	901695	26.7217	9.46482	8.39074
gene-STM0835	gene-STM0835	NC_003197.2	+	902274	902747	189.672	67.1818	59.5579
gene-STM0836	ybiR	NC_003197.2	+	902744	903856	106.911	37.868	33.5707
gene-STM0837	ybiS	NC_003197.2	-	903900	904820	343.211	121.565	107.77
gene-STM0838	ybiT	NC_003197.2	+	905039	906631	173.192	61.3446	54.3832
gene-STM0839	gene-STM0839	NC_003197.2	+	907240	907983	8.3172	2.94595	2.61164
gene-STM0840	ybiV%282%29	NC_003197.2	-	908012	908731	44.3806	15.7196	13.9357
gene-STM0841	ybiU	NC_003197.2	-	908936	910201	61.8705	21.9145	19.4276
gene-STM0842	ybiV%281%29	NC_003197.2	+	910463	911272	223.914	79.3102	70.3099
gene-STM0843	pflF	NC_003197.2	-	911350	913782	13.2454	4.69151	4.15911
gene-STM0844	pflE	NC_003197.2	-	913788	914687	11.0922	3.92886	3.48301
gene-STM0845	moeB	NC_003197.2	-	914965	915714	0.952465	0.337363	0.299079
gene-STM0846	moeA	NC_003197.2	-	915714	916955	170.592	60.4238	53.5668
gene-STM0847	ybiK	NC_003197.2	+	917152	918093	284.327	100.709	89.2801
gene-STM0848	yliA	NC_003197.2	+	918104	919975	170.552	60.4094	53.5541
gene-STM0849	yliB	NC_003197.2	+	920008	921546	224.279	79.4395	70.4246
gene-STM0850	yliC	NC_003197.2	+	921607	922527	106.944	37.8794	33.5808
gene-STM0851	yliD	NC_003197.2	+	922530	923441	98.8235	35.0033	31.031
gene-STM0852	yliG	NC_003197.2	-	923532	924857	107.443	38.0562	33.7375
gene-STM0853	yliH	NC_003197.2	+	925088	925471	44.7552	15.8523	14.0534
gene-STM0854	gene-STM0854	NC_003197.2	+	926184	926699	6.10116	2.16103	1.91579
gene-STM0855	gene-STM0855	NC_003197.2	+	926617	927471	11.7319	4.15545	3.68388
gene-STM0856	gene-STM0856	NC_003197.2	+	927482	928429	12.4283	4.40209	3.90254
gene-STM0857	gene-STM0857	NC_003197.2	+	928723	929886	13.1667	4.66363	4.1344
gene-STM0858	gene-STM0858	NC_003197.2	+	930335	932020	10.1275	3.58717	3.18009
gene-STM0859	gene-STM0859	NC_003197.2	-	932026	932916	15.5578	5.51057	4.88523
gene-STM0860	gene-STM0860	NC_003197.2	-	933181	933606	33.3873	11.8258	10.4838
gene-STM0861	yliI	NC_003197.2	+	933953	934633	95.1762	33.7114	29.8858
gene-STM0862	yliJ	NC_003197.2	-	934630	935256	1384.24	490.297	434.657
gene-STM0863	dacC	NC_003197.2	+	935500	936702	380.254	134.686	119.401
gene-STM0864	deoR	NC_003197.2	-	936747	937505	214.918	76.1241	67.4854
gene-STM0865	ybjG	NC_003197.2	-	937577	938185	190.509	67.4783	59.8208
gene-STM0866	mdfA	NC_003197.2	+	938498	939730	41.4631	14.6862	13.0196
gene-STM0867	gene-STM0867	NC_003197.2	-	939784	940599	97.002	34.3581	30.4591
gene-STM0868	gene-STM0868	NC_003197.2	-	940596	941807	64.7602	22.9381	20.335
gene-STM0869	gene-STM0869	NC_003197.2	+	941975	942595	46.8277	16.5864	14.7041
gene-STM0870	gene-STM0870	NC_003197.2	-	942712	944397	65.503	23.2011	20.5682
gene-STM0871	ybjM	NC_003197.2	+	944668	945045	159.772	56.5914	50.1693
gene-STM0872	grxA	NC_003197.2	-	945077	945340	1474.57	522.292	463.022
gene-STM0873	ybjC	NC_003197.2	+	945510	945800	197.453	69.9378	62.0012
gene-STM0874	mdaA	NC_003197.2	+	945784	946506	216.837	76.8037	68.0879
gene-STM0875	rimK	NC_003197.2	+	946564	947466	247.736	87.7482	77.7904
gene-STM0876	ybjN	NC_003197.2	+	947563	948039	247.377	87.621	77.6777
gene-STM0877	potF	NC_003197.2	+	948388	949500	98.9254	35.0394	31.0631
gene-STM0878	potG	NC_003197.2	+	949588	950721	42.9347	15.2075	13.4817
gene-STM0879	potH	NC_003197.2	+	950731	951684	18.356	6.50171	5.76389
gene-STM0880	potI	NC_003197.2	+	951681	952526	44.5205	15.7692	13.9796
gene-STM0881	ybjO	NC_003197.2	+	952600	953073	58.5612	20.7424	18.3885
gene-STM0882	ybjF	NC_003197.2	+	953116	954246	46.9098	16.6155	14.7299
gene-STM0884	gene-STM0884	NC_003197.2	+	954529	955872	2.66964	0.945587	0.838281
gene-STM0885	gene-STM0885	NC_003197.2	+	955902	956222	8.55763	3.03111	2.68714
gene-STM0886	gene-STM0886	NC_003197.2	+	956232	957719	18.8259	6.66815	5.91144
gene-STM0887	artJ	NC_003197.2	-	957938	958669	109.734	38.8676	34.4569
gene-STM0888	artM	NC_003197.2	-	958906	959574	1.62367	0.575105	0.509841
gene-STM0889	artQ	NC_003197.2	-	959574	960290	267.713	94.8241	84.0633
gene-STM0890	artI	NC_003197.2	-	960297	961028	740.101	262.144	232.395
gene-STM0891	artP	NC_003197.2	-	961046	961774	391.831	138.787	123.037
gene-STM0892	ybjP	NC_003197.2	-	962004	962519	783.721	277.594	246.092
gene-STM0893	gene-STM0893	NC_003197.2	-	962615	963940	560.371	198.483	175.959
gene-STM0894	gene-STM0894	NC_003197.2	-	963968	964210	14.107	4.9967	4.42966
gene-STM0895	gene-STM0895	NC_003197.2	-	964576	964884	11.5922	4.10597	3.64002
gene-STM0896	gene-STM0896	NC_003197.2	-	965344	965736	12.6387	4.47662	3.96861
gene-STM0897	gene-STM0897	NC_003197.2	-	966312	966728	8.18945	2.9007	2.57153
gene-STM0898	gene-STM0898	NC_003197.2	-	967914	968609	237.986	84.2945	74.7286
gene-STM0898A	gene-STM0898A	NC_003197.2	+	968722	968976	28.2588	10.0093	8.87341
gene-STM0899	gene-STM0899	NC_003197.2	+	969476	969844	25.5041	9.03354	8.0084
gene-STM0900	gene-STM0900	NC_003197.2	+	970002	971585	11.555	4.09278	3.62833
gene-STM0901	gene-STM0901	NC_003197.2	+	971582	972550	1.26624	0.448504	0.397607
gene-STM0902	gene-STM0902	NC_003197.2	+	972550	973410	20.7343	7.34407	6.51066
gene-STM0903	gene-STM0903	NC_003197.2	+	973407	974222	47.2402	16.7325	14.8337
gene-STM0904	gene-STM0904	NC_003197.2	-	974377	974769	28.1145	9.95815	8.82809
gene-STM0905	gene-STM0905	NC_003197.2	+	975827	976225	152	53.8384	47.7287
gene-STM0906	gene-STM0906	NC_003197.2	+	976815	977159	7.58261	2.68576	2.38098
gene-STM0907	gene-STM0907	NC_003197.2	+	977162	977776	19.0576	6.7502	5.98418
gene-STM0908	gene-STM0908	NC_003197.2	+	977773	978258	14.1925	5.02699	4.45652
gene-STM0909	gene-STM0909	NC_003197.2	+	979093	979584	22.5573	7.9898	7.08311
gene-STM0910	gene-STM0910	NC_003197.2	+	979571	981679	20.788	7.36309	6.52752
gene-STM0911	gene-STM0911	NC_003197.2	+	981879	983414	24.3901	8.63898	7.65861
gene-STM0912	gene-STM0912	NC_003197.2	+	983266	985452	32.8737	11.6439	10.3225
gene-STM0913	gene-STM0913	NC_003197.2	-	985466	986137	20.2917	7.18731	6.37168
gene-STM0914	gene-STM0914	NC_003197.2	+	986136	986720	24.3705	8.63202	7.65245
gene-STM0915	gene-STM0915	NC_003197.2	+	986717	987118	24.8788	8.81206	7.81206
gene-STM0916	gene-STM0916	NC_003197.2	+	987129	987872	40.6532	14.3994	12.7653
gene-STM0917	gene-STM0917	NC_003197.2	+	988339	988656	12.3915	4.38907	3.89099
gene-STM0918	gene-STM0918	NC_003197.2	+	988628	991789	17.3427	6.14278	5.44569
gene-STM0919	gene-STM0919	NC_003197.2	+	991789	992118	55.5031	19.6592	17.4282
gene-STM0920	gene-STM0920	NC_003197.2	+	992245	992763	732.713	259.527	230.075
gene-STM0921	gene-STM0921	NC_003197.2	+	992895	993590	77.9713	27.6174	24.4834
gene-STM0922	gene-STM0922	NC_003197.2	+	993602	994336	40.872	14.4769	12.834
gene-STM0923	gene-STM0923	NC_003197.2	+	994234	994911	33.6697	11.9258	10.5725
gene-STM0924	gene-STM0924	NC_003197.2	-	994965	995489	39.4229	13.9636	12.379
gene-STM0925	gene-STM0925	NC_003197.2	+	995583	999029	13.0003	4.6047	4.08215
gene-STM0926	gene-STM0926	NC_003197.2	+	999073	1001445	10.8228	3.83344	3.39841
gene-STM0927	gene-STM0927	NC_003197.2	+	1001445	1002020	21.6615	7.67249	6.8018
gene-STM0928	nanH	NC_003197.2	-	1002091	1003329	4901.98	1736.28	1539.25
gene-STM0929	gene-STM0929	NC_003197.2	-	1003903	1004274	88.8763	31.48	27.9076
gene-STM0930	gene-STM0930	NC_003197.2	+	1005370	1005693	1001.69	354.797	314.534
gene-STM0931	ybjR	NC_003197.2	+	1005690	1006520	472.901	167.502	148.493
gene-STM0932	gene-STM0932	NC_003197.2	-	1006517	1007530	312.499	110.687	98.1262
gene-STM0933	ybjT	NC_003197.2	-	1007626	1009059	117.366	41.5711	36.8535
gene-STM0934	ltaA	NC_003197.2	-	1009070	1010071	199.458	70.648	62.6308
gene-STM0935	poxB	NC_003197.2	-	1010110	1011828	92.5393	32.7774	29.0578
gene-STM0936	hcr	NC_003197.2	-	1011986	1012957	47.429	16.7994	14.8929
gene-STM0937	hcp	NC_003197.2	-	1012966	1014618	34.2928	12.1465	10.7681
gene-STM0938	ybjE	NC_003197.2	-	1014762	1015661	96.2944	34.1075	30.2369
gene-STM0939	ybjD	NC_003197.2	+	1015863	1017521	126.937	44.9612	39.8589
gene-STM0940	ybjX	NC_003197.2	-	1017518	1018486	1179.8	417.886	370.464
gene-STM0941	ybjY	NC_003197.2	+	1018614	1019732	188.299	66.6954	59.1268
gene-STM0942	ybjZ	NC_003197.2	+	1019729	1021675	105.67	37.4283	33.1809
gene-STM0943	cspD	NC_003197.2	-	1021805	1022026	5784.3	2048.8	1816.3
gene-STM0944	yljA	NC_003197.2	+	1022350	1022670	1664.11	589.426	522.537
gene-STM0945	clpA	NC_003197.2	+	1022701	1024977	2516.51	891.348	790.196
gene-STM0946	tnpA_1	NC_003197.2	+	1025169	1025627	109.667	38.8442	34.4361
gene-STM0949	serW	NC_003197.2	-	1027444	1027528	41.5765	14.7264	13.0552
gene-STM0950	gene-STM0950	NC_003197.2	-	1027682	1028359	101.798	36.0568	31.965
gene-STM0951	gene-STM0951	NC_003197.2	-	1028379	1029239	22.6458	8.02113	7.11088
gene-STM0952	gene-STM0952	NC_003197.2	+	1029348	1030259	68.0044	24.0871	21.3537
gene-STM0953	infA	NC_003197.2	-	1030350	1030568	1319.28	467.29	414.261
gene-STM0954	gene-STM0954	NC_003197.2	-	1030496	1030879	449.464	159.2	141.134
gene-STM0955	aat	NC_003197.2	-	1030880	1031584	96.1844	34.0685	30.2024
gene-STM0956	cydC	NC_003197.2	-	1031629	1033350	90.1103	31.9171	28.2951
gene-STM0957	cydD	NC_003197.2	-	1033351	1035117	112.577	39.8747	35.3496
gene-STM0958	trxB	NC_003197.2	-	1035231	1036199	944.504	334.543	296.579
gene-STM0959	lrp	NC_003197.2	+	1036745	1037239	2438.38	863.675	765.664
gene-STM0960	ftsK	NC_003197.2	+	1037374	1041429	280.378	99.31	88.0402
gene-STM0961	lolA	NC_003197.2	+	1041569	1042183	991.686	351.255	311.394
gene-STM0962	ycaJ	NC_003197.2	+	1042193	1043536	296.206	104.916	93.0102
gene-STM0963	serS	NC_003197.2	+	1043795	1045087	1163.22	412.014	365.258
gene-STM0964	dmsA	NC_003197.2	+	1045324	1047768	9.6593	3.42132	3.03307
gene-STM0965	dmsB	NC_003197.2	+	1047779	1048396	6.70955	2.37652	2.10683
gene-STM0966	dmsC	NC_003197.2	+	1048398	1049261	11.2639	3.98967	3.53692
gene-STM0968	ycaD	NC_003197.2	+	1049611	1050759	22.6719	8.03038	7.11908
gene-STM0969	ycaM	NC_003197.2	+	1050977	1052398	59.5295	21.0854	18.6926
gene-STM0970	pflA	NC_003197.2	-	1052691	1053515	345.887	122.513	108.61
gene-STM0971	gene-STM0971	NC_003197.2	-	1053607	1053933	66.4832	23.5483	20.876
gene-STM0972	gene-STM0972	NC_003197.2	+	1054064	1055023	36.5125	12.9327	11.4651
gene-STM0973	pflB	NC_003197.2	-	1055099	1057381	691.911	245.075	217.264
gene-STM0974	focA	NC_003197.2	-	1057441	1058298	172.608	61.1379	54.1999
gene-STM0975	ycaO	NC_003197.2	-	1058703	1060463	135.737	48.0779	42.6219
gene-STM0976	ycaP	NC_003197.2	+	1060600	1061292	91.938	32.5644	28.869
gene-STM0977	serC	NC_003197.2	+	1061478	1062566	1026.8	363.694	322.421
gene-STM0978	aroA	NC_003197.2	+	1062637	1063920	436.325	154.546	137.008
gene-STM0979	ycaL	NC_003197.2	+	1064063	1064824	53.6942	19.0185	16.8602
gene-STM0980	cmk	NC_003197.2	+	1064997	1065680	615.73	218.091	193.342
gene-STM0981	rpsA	NC_003197.2	+	1065794	1067467	5639.16	1997.39	1770.72
gene-STM0982	himD	NC_003197.2	+	1067623	1067907	1785.06	632.269	560.518
gene-STM0983	ycaI	NC_003197.2	+	1068137	1070401	20.4212	7.23318	6.41235
gene-STM0984	msbA	NC_003197.2	+	1070438	1072186	331.844	117.539	104.201
gene-STM0985	lpxK	NC_003197.2	+	1072183	1073160	198.206	70.2045	62.2376
gene-STM0986	ycaQ	NC_003197.2	+	1073204	1074436	70.8637	25.0999	22.2516
gene-STM0987	ycaR	NC_003197.2	+	1074488	1074670	748.451	265.101	235.017
gene-STM0988	kdsB	NC_003197.2	+	1074667	1075413	409.558	145.065	128.603
gene-STM0989	gene-STM0989	NC_003197.2	+	1075624	1076517	33.3031	11.796	10.4573
gene-STM0990	ycbC	NC_003197.2	-	1076497	1077273	42.3333	14.9945	13.2929
gene-STM0991	smtA	NC_003197.2	+	1077409	1078212	443.351	157.035	139.214
gene-STM0992	mukF	NC_003197.2	+	1078205	1079527	356.087	126.126	111.813
gene-STM0993	mukE	NC_003197.2	+	1079508	1080212	45.2721	16.0354	14.2157
gene-STM0994	mukB	NC_003197.2	+	1080212	1084678	442.79	156.836	139.038
gene-STM0995	ycbB	NC_003197.2	+	1085023	1086864	419.381	148.545	131.688
gene-STM0996	ycbK	NC_003197.2	+	1087124	1087672	1243.26	440.361	390.388
gene-STM0997	ycbL	NC_003197.2	+	1087700	1088347	1013.17	358.866	318.142
gene-STM0998	aspC	NC_003197.2	-	1088409	1089599	2398.65	849.603	753.189
gene-STM0999	ompF	NC_003197.2	-	1089784	1090875	17020	6028.48	5344.36
gene-STM1000	asnS	NC_003197.2	-	1091482	1092882	1901.13	673.381	596.964
gene-STM1001	gene-STM1001	NC_003197.2	-	1093083	1093544	101.476	35.9429	31.864
gene-STM1002	gene-STM1002	NC_003197.2	+	1093861	1095075	8.46914	2.99977	2.65935
gene-STM1003	gene-STM1003	NC_003197.2	+	1095320	1096756	3.00348	1.06383	0.943107
gene-STM1004	pncB	NC_003197.2	-	1096834	1098036	210.388	74.5195	66.0629
gene-STM1005	gene-STM1005	NC_003197.2	-	1098231	1099523	235.384	83.3729	73.9116
gene-STM1006	gene-STM1006	NC_003197.2	-	1099568	1099816	24.8153	8.78956	7.79211
gene-STM1007	gene-STM1007	NC_003197.2	-	1099857	1100096	19.4854	6.90173	6.11852
gene-STM1008	gene-STM1008	NC_003197.2	-	1100139	1101296	16.3404	5.78776	5.13096
gene-STM1009	gene-STM1009	NC_003197.2	-	1101259	1104144	15.7176	5.56716	4.93539
gene-STM1010	gene-STM1010	NC_003197.2	-	1104271	1104570	37.075	13.132	11.6417
gene-STM1011	gene-STM1011	NC_003197.2	-	1104743	1105003	21.3755	7.57119	6.712
gene-STM1012	gene-STM1012	NC_003197.2	-	1105053	1105463	173.494	61.4515	54.4779
gene-STM1013	gene-STM1013	NC_003197.2	+	1105788	1106162	20.436	7.23843	6.417
gene-STM1014	gene-STM1014	NC_003197.2	+	1106247	1107230	18.0793	6.40367	5.67698
gene-STM1015	gene-STM1015	NC_003197.2	+	1107233	1107982	15.3967	5.4535	4.83463
gene-STM1016	gene-STM1016	NC_003197.2	+	1107993	1108340	14.9399	5.29171	4.6912
gene-STM1017	gene-STM1017	NC_003197.2	+	1108337	1108648	32.144	11.3854	10.0934
gene-STM1018	gene-STM1018	NC_003197.2	+	1108726	1109016	344.247	121.932	108.095
gene-STM1019	gene-STM1019	NC_003197.2	+	1109308	1109541	426.936	151.221	134.06
gene-STM1020	gene-STM1020	NC_003197.2	+	1109957	1110559	28.1385	9.96664	8.83562
gene-STM1021	gene-STM1021	NC_003197.2	+	1110768	1111379	8.90523	3.15423	2.79629
gene-STM1022	gene-STM1022	NC_003197.2	+	1111512	1112309	11.8947	4.21312	3.73501
gene-STM1023	gene-STM1023	NC_003197.2	+	1112376	1112693	199.792	70.7665	62.7358
gene-STM1024	gene-STM1024	NC_003197.2	+	1112867	1112992	21.4048	7.58156	6.7212
gene-STM1025	gene-STM1025	NC_003197.2	-	1113128	1113577	54.8711	19.4353	17.2298
gene-STM1026	gene-STM1026	NC_003197.2	-	1113938	1114450	32.9815	11.682	10.3563
gene-STM1027	gene-STM1027	NC_003197.2	+	1114981	1115229	8.6318	3.05739	2.71043
gene-STM1028	gene-STM1028	NC_003197.2	+	1115213	1115665	10.9938	3.89399	3.4521
gene-STM1029	gene-STM1029	NC_003197.2	+	1115683	1116162	15.5833	5.51962	4.89324
gene-STM1030	gene-STM1030	NC_003197.2	+	1116370	1116903	17.8427	6.31988	5.60269
gene-STM1031	gene-STM1031	NC_003197.2	+	1116860	1118998	26.7625	9.47928	8.40356
gene-STM1032	gene-STM1032	NC_003197.2	+	1119432	1120745	25.2755	8.95258	7.93663
gene-STM1033	gene-STM1033	NC_003197.2	+	1120669	1122750	32.5394	11.5254	10.2175
gene-STM1034	gene-STM1034	NC_003197.2	+	1122841	1123164	26.8457	9.50874	8.42967
gene-STM1035	gene-STM1035	NC_003197.2	+	1123157	1123456	24.5615	8.69966	7.71241
gene-STM1036	gene-STM1036	NC_003197.2	+	1123437	1124003	22.8637	8.09831	7.1793
gene-STM1037	gene-STM1037	NC_003197.2	+	1124000	1124401	19.9798	7.07684	6.27375
gene-STM1038	gene-STM1038	NC_003197.2	+	1124413	1125162	26.3453	9.33151	8.27256
gene-STM1039	gene-STM1039	NC_003197.2	+	1125208	1125606	30.436	10.7804	9.55706
gene-STM1040	gene-STM1040	NC_003197.2	+	1125603	1125932	24.9698	8.84429	7.84063
gene-STM1041	gene-STM1041	NC_003197.2	+	1126012	1128999	33.1119	11.7282	10.3973
gene-STM1042	gene-STM1042	NC_003197.2	+	1128996	1129328	24.4972	8.67692	7.69225
gene-STM1043	gene-STM1043	NC_003197.2	+	1129427	1129924	61.9438	21.9405	19.4506
gene-STM1044	sodC	NC_003197.2	-	1130041	1130574	492.846	174.566	154.756
gene-STM1045	gene-STM1045	NC_003197.2	+	1130664	1131359	126.822	44.9203	39.8227
gene-STM1046	gene-STM1046	NC_003197.2	+	1131369	1132106	73.2293	25.9378	22.9943
gene-STM1047	gene-STM1047	NC_003197.2	+	1132004	1132708	86.7416	30.7239	27.2373
gene-STM1048	gene-STM1048	NC_003197.2	+	1132780	1135227	27.0625	9.58554	8.49776
gene-STM1049	gene-STM1049	NC_003197.2	+	1136464	1138902	12.8306	4.54461	4.02888
gene-STM1050	gene-STM1050	NC_003197.2	+	1138902	1139483	14.9124	5.28197	4.68257
gene-STM1051	sseI	NC_003197.2	+	1139959	1140927	27.4262	9.71436	8.61196
gene-STM1053	gene-STM1053	NC_003197.2	-	1141575	1142201	17.6523	6.25245	5.54291
gene-STM1054	gene-STM1054	NC_003197.2	-	1142270	1142569	33.9367	12.0204	10.6563
gene-STM1055	gene-STM1055	NC_003197.2	-	1142554	1143240	50.6783	17.9502	15.9132
gene-STM1056	gene-STM1056	NC_003197.2	-	1143511	1143702	5.9375	2.10306	1.8644
gene-STM1057	pepN	NC_003197.2	+	1144129	1146741	840.723	297.784	263.991
gene-STM1058	pyrD	NC_003197.2	+	1146949	1147959	71.3323	25.2659	22.3987
gene-STM1059	ycbW	NC_003197.2	+	1148125	1148667	199.059	70.5067	62.5055
gene-STM1060	gene-STM1060	NC_003197.2	-	1148664	1149773	109.553	38.8037	34.4002
gene-STM1061	ycbY	NC_003197.2	+	1149872	1151980	220.242	78.0096	69.157
gene-STM1062	uup	NC_003197.2	+	1151993	1153900	205.415	72.7578	64.5012
gene-STM1063	pqiA	NC_003197.2	+	1153915	1155168	111.183	39.3809	34.9119
gene-STM1064	pqiB	NC_003197.2	+	1155173	1156813	174.384	61.7666	54.7573
gene-STM1065	ymbA	NC_003197.2	+	1156810	1157373	132.051	46.7723	41.4645
gene-STM1066	rmf	NC_003197.2	+	1157629	1157796	380.327	134.712	119.425
gene-STM1067	fabA	NC_003197.2	-	1157896	1158414	1164.37	412.42	365.618
gene-STM1068	lonH	NC_003197.2	-	1158483	1160243	349.832	123.911	109.849
gene-STM1069	ycbG	NC_003197.2	+	1160429	1160881	381.514	135.132	119.797
gene-STM1070	ompA	NC_003197.2	-	1160953	1162005	29365	10401.1	9220.76
gene-STM1071	sulA	NC_003197.2	-	1162362	1162871	620.682	219.846	194.897
gene-STM1072	yccR	NC_003197.2	+	1163088	1163693	50.3878	17.8474	15.822
gene-STM1073	yccS	NC_003197.2	-	1163680	1165833	51.864	18.3702	16.2855
gene-STM1074	yccF	NC_003197.2	-	1165852	1166298	95.1186	33.691	29.8677
gene-STM1075	helD	NC_003197.2	+	1166422	1168476	144.316	51.1166	45.3159
gene-STM1076	mgsA	NC_003197.2	-	1168512	1168970	1131.1	400.636	355.171
gene-STM1077	yccT	NC_003197.2	-	1169065	1169727	24.6199	8.72037	7.73077
gene-STM1078	gene-STM1078	NC_003197.2	+	1169898	1170314	317.225	112.361	99.6103
gene-STM1079	yccV	NC_003197.2	-	1170359	1170676	596.242	211.189	187.223
gene-STM1080	yccW	NC_003197.2	-	1170734	1171945	99.0347	35.0781	31.0974
gene-STM1081	gene-STM1081	NC_003197.2	+	1172160	1172708	40.3206	14.2815	12.6609
gene-STM1082	gene-STM1082	NC_003197.2	+	1172734	1173513	64.2628	22.7619	20.1788
gene-STM1083	yccX	NC_003197.2	+	1173562	1173843	78.7837	27.9052	24.7385
gene-STM1084	yccK	NC_003197.2	-	1173840	1174169	351.839	124.621	110.479
gene-STM1085	yccA	NC_003197.2	-	1174256	1174915	972.812	344.57	305.468
gene-STM1086	serT	NC_003197.2	+	1175309	1175393	154.506	54.726	48.5156
gene-STM1087	pipA	NC_003197.2	-	1175536	1176216	130.837	46.3425	41.0835
gene-STM1088	pipB	NC_003197.2	-	1176438	1177313	7.95434	2.81743	2.4977
gene-STM1089	gene-STM1089	NC_003197.2	+	1177531	1177851	4.75389	1.68383	1.49275
gene-STM1090	pipC	NC_003197.2	-	1177861	1178202	154.243	54.6328	48.433
gene-STM1091	sopB	NC_003197.2	-	1178219	1179904	96.1068	34.041	30.178
gene-STM1092	orfX	NC_003197.2	+	1180236	1180406	57.076	20.2163	17.9221
gene-STM1093	gene-STM1093	NC_003197.2	-	1180407	1180517	35.2072	12.4704	11.0552
gene-STM1094	pipD	NC_003197.2	-	1180626	1182095	66.6497	23.6073	20.9283
gene-STM1095	copS	NC_003197.2	-	1182268	1183632	52.0406	18.4328	16.341
gene-STM1096	copR	NC_003197.2	-	1183625	1184371	99.6019	35.279	31.2755
gene-STM1097	gene-STM1097	NC_003197.2	+	1184441	1184851	124.672	44.1586	39.1475
gene-STM1098	hpaC	NC_003197.2	-	1185184	1185696	55.5595	19.6792	17.4459
gene-STM1099	hpaB	NC_003197.2	-	1185714	1187276	60.2047	21.3245	18.9046
gene-STM1100	hpaR	NC_003197.2	-	1187494	1187934	113.946	40.3595	35.7795
gene-STM1101	hpaG	NC_003197.2	+	1188209	1189498	222.395	78.7723	69.8331
gene-STM1102	hpaE	NC_003197.2	+	1189495	1190961	215.54	76.3443	67.6806
gene-STM1103	hpaD	NC_003197.2	+	1190963	1191814	286.487	101.474	89.9583
gene-STM1104	hpaF	NC_003197.2	+	1191824	1192204	183.06	64.84	57.4818
gene-STM1105	hpaH	NC_003197.2	+	1192347	1193150	119.761	42.4194	37.6056
gene-STM1106	hpaI	NC_003197.2	+	1193161	1193952	84.4545	29.9138	26.5191
gene-STM1107	hpaX	NC_003197.2	+	1194024	1195400	79.0363	27.9947	24.8178
gene-STM1108	hpaA	NC_003197.2	+	1195410	1196306	56.2798	19.9343	17.6721
gene-STM1109	gene-STM1109	NC_003197.2	+	1196320	1197258	122.466	43.3776	38.4551
gene-STM1110	gene-STM1110	NC_003197.2	-	1197666	1198028	12.6309	4.47385	3.96615
gene-STM1111	yccD	NC_003197.2	-	1198682	1198987	0.751252	0.266093	0.235897
gene-STM1112	cbpA	NC_003197.2	-	1198987	1199907	341.534	120.971	107.243
gene-STM1113	scsA	NC_003197.2	+	1200142	1200504	159.174	56.3793	49.9813
gene-STM1114	scsB	NC_003197.2	+	1200553	1202439	11.6246	4.11743	3.65017
gene-STM1115	scsC	NC_003197.2	+	1202436	1203059	16.9961	6.02002	5.33686
gene-STM1116	scsD	NC_003197.2	+	1203049	1203555	13.546	4.79801	4.25352
gene-STM1117	agp	NC_003197.2	+	1203688	1204929	1458.76	516.694	458.059
gene-STM1118	yccJ	NC_003197.2	-	1204963	1205190	1170.24	414.499	367.461
gene-STM1119	wraB	NC_003197.2	-	1205211	1205807	672.573	238.225	211.191
gene-STM1121	ymdF	NC_003197.2	+	1206192	1206359	436.81	154.718	137.16
gene-STM1122	ycdC	NC_003197.2	+	1206496	1207134	241.689	85.6061	75.8914
gene-STM1123	gene-STM1123	NC_003197.2	-	1207131	1207526	1199.37	424.817	376.608
gene-STM1124	putA	NC_003197.2	-	1207585	1211547	3609.82	1278.6	1133.5
gene-STM1125	putP	NC_003197.2	+	1211969	1213477	2954.06	1046.33	927.59
gene-STM1126	phoH	NC_003197.2	+	1214304	1215158	599.566	212.366	188.267
gene-STM1127	gene-STM1127	NC_003197.2	-	1215264	1216145	199.502	70.6637	62.6447
gene-STM1128	gene-STM1128	NC_003197.2	-	1216430	1217926	2563.37	907.947	804.912
gene-STM1129	gene-STM1129	NC_003197.2	-	1218263	1218943	7175.6	2541.6	2253.17
gene-STM1130	gene-STM1130	NC_003197.2	+	1219449	1220609	6190.83	2192.79	1943.95
gene-STM1131	gene-STM1131	NC_003197.2	+	1220655	1221347	5937.67	2103.12	1864.46
gene-STM1132	gene-STM1132	NC_003197.2	+	1221630	1222910	2420.38	857.297	760.01
gene-STM1133	gene-STM1133	NC_003197.2	+	1222921	1224027	4083.71	1446.45	1282.31
gene-STM1134	serX	NC_003197.2	-	1224732	1224816	56.0235	19.8435	17.5917
gene-STM1135	ycdW	NC_003197.2	+	1225055	1225993	230.899	81.7844	72.5034
gene-STM1136	ycdX	NC_003197.2	+	1226077	1226814	261.163	92.5038	82.0063
gene-STM1137	ycdY	NC_003197.2	+	1226838	1227392	233.719	82.7832	73.3889
gene-STM1138	ycdZ	NC_003197.2	+	1227445	1227975	158.213	56.039	49.6796
gene-STM1139	csgG	NC_003197.2	-	1228014	1228847	14.464	5.12316	4.54178
gene-STM1140	csgF	NC_003197.2	-	1228874	1229290	2.22687	0.788759	0.699249
gene-STM1141	csgE	NC_003197.2	-	1229317	1229712	2.90288	1.0282	0.911519
gene-STM1142	csgD	NC_003197.2	-	1229717	1230367	3.41475	1.2095	1.07225
gene-STM1143	csgB	NC_003197.2	+	1231122	1231577	2.80483	0.993469	0.880729
gene-STM1144	csgA	NC_003197.2	+	1231619	1232074	18.7912	6.65583	5.90051
gene-STM1145	csgC	NC_003197.2	+	1232136	1232462	30.4495	10.7852	9.5613
gene-STM1146	ymdA	NC_003197.2	+	1232593	1232913	170.651	60.4446	53.5853
gene-STM1147	gene-STM1147	NC_003197.2	+	1233002	1233541	204.215	72.3328	64.1244
gene-STM1148	ymdC	NC_003197.2	+	1233480	1234964	100.811	35.7072	31.6551
gene-STM1149	mdoC	NC_003197.2	-	1234981	1236135	70.2926	24.8976	22.0722
gene-STM1150	mdoG	NC_003197.2	+	1236407	1237942	683.109	241.957	214.499
gene-STM1151	mdoH	NC_003197.2	+	1237935	1240478	309.292	109.551	97.1193
gene-STM1152	yceK	NC_003197.2	+	1240552	1240779	380.333	134.714	119.427
gene-STM1153	msyB	NC_003197.2	-	1240780	1241154	511.84	181.294	160.72
gene-STM1154	yceE	NC_003197.2	-	1241236	1242450	25.3835	8.99085	7.97056
gene-STM1155	htrB	NC_003197.2	-	1242605	1243525	177.544	62.8861	55.7497
gene-STM1156	yceA	NC_003197.2	+	1243745	1244797	115.889	41.0478	36.3897
gene-STM1157	yceI	NC_003197.2	-	1244849	1245424	275.358	97.532	86.4639
gene-STM1158	gene-STM1158	NC_003197.2	-	1245421	1245993	80.9782	28.6825	25.4276
gene-STM1159	yceO	NC_003197.2	-	1246256	1246369	27.8772	9.8741	8.75357
gene-STM1160	solA	NC_003197.2	-	1246410	1247528	254.027	89.9763	79.7657
gene-STM1161	yceP	NC_003197.2	-	1247641	1247895	769.671	272.617	241.68
gene-STM1162	dinI	NC_003197.2	-	1248185	1248430	516.76	183.036	162.265
gene-STM1163	pyrC	NC_003197.2	-	1248504	1249550	212.971	75.4344	66.874
gene-STM1164	yceB	NC_003197.2	-	1249655	1250215	391.405	138.635	122.903
gene-STM1165	grxB	NC_003197.2	-	1250340	1250987	692.568	245.307	217.47
gene-STM1166	yceL	NC_003197.2	-	1251051	1252259	42.9562	15.2151	13.4884
gene-STM1167	rimJ	NC_003197.2	+	1252496	1253080	360.629	127.735	113.239
gene-STM1168	yceH	NC_003197.2	+	1253116	1253763	295.069	104.514	92.6532
gene-STM1169	mviM	NC_003197.2	+	1253765	1254688	196.759	69.6919	61.7832
gene-STM1170	mviN	NC_003197.2	+	1254953	1256527	95.4838	33.8204	29.9824
gene-STM1171	flgN	NC_003197.2	-	1256609	1257031	1660.21	588.046	521.313
gene-STM1172	flgM	NC_003197.2	-	1257036	1257329	2762.61	978.515	867.472
gene-STM1173	flgA	NC_003197.2	-	1257421	1258080	633.135	224.256	198.807
gene-STM1174	flgB	NC_003197.2	+	1258237	1258653	2979.11	1055.2	935.456
gene-STM1175	flgC	NC_003197.2	+	1258657	1259061	2384.98	844.761	748.896
gene-STM1176	flgD	NC_003197.2	+	1259073	1259771	2999.69	1062.49	941.917
gene-STM1177	flgE	NC_003197.2	+	1259798	1261009	2959.18	1048.14	929.197
gene-STM1178	flgF	NC_003197.2	+	1261030	1261785	2087.65	739.447	655.534
gene-STM1179	flgG	NC_003197.2	+	1261799	1262581	1762.44	624.255	553.414
gene-STM1180	flgH	NC_003197.2	+	1262636	1263334	842.252	298.325	264.471
gene-STM1181	flgI	NC_003197.2	+	1263346	1264443	698.204	247.304	219.239
gene-STM1182	flgJ	NC_003197.2	+	1264443	1265393	503.813	178.45	158.2
gene-STM1183	flgK	NC_003197.2	+	1265458	1267119	1734.11	614.221	544.518
gene-STM1184	flgL	NC_003197.2	+	1267134	1268087	2155.38	763.436	676.801
gene-STM1185	rne	NC_003197.2	-	1268344	1271547	1083.47	383.767	340.216
gene-STM1187	rluC	NC_003197.2	+	1272121	1273080	164.517	58.2718	51.659
gene-STM1188	gene-STM1188	NC_003197.2	+	1273236	1273979	126.667	44.8653	39.7739
gene-STM1189	yceF	NC_003197.2	-	1274481	1275065	270.868	95.9416	85.054
gene-STM1190	yceD	NC_003197.2	+	1275263	1275784	5684.63	2013.5	1785
gene-STM1191	rpmF	NC_003197.2	+	1275836	1276009	7360.96	2607.25	2311.38
gene-STM1192	plsX	NC_003197.2	+	1276143	1277222	607.62	215.219	190.796
gene-STM1193	fabH	NC_003197.2	+	1277302	1278255	748.775	265.216	235.119
gene-STM1194	fabD	NC_003197.2	+	1278271	1279200	1023.5	362.524	321.384
gene-STM1195	fabG	NC_003197.2	+	1279213	1279947	3506.21	1241.9	1100.97
gene-STM1196	acpP	NC_003197.2	+	1280103	1280339	15324.9	5428.09	4812.1
gene-STM1197	fabF	NC_003197.2	+	1280425	1281666	1368.73	484.804	429.788
gene-STM1198	pabC	NC_003197.2	+	1281790	1282599	139.578	49.4384	43.8281
gene-STM1199	yceG	NC_003197.2	+	1282602	1283624	133.772	47.3821	42.0051
gene-STM1200	tmk	NC_003197.2	+	1283614	1284255	239.132	84.7005	75.0886
gene-STM1201	holB	NC_003197.2	+	1284252	1285256	118.466	41.9606	37.1989
gene-STM1202	ycfH	NC_003197.2	+	1285267	1286064	153.974	54.5375	48.3485
gene-STM1203	ptsG	NC_003197.2	+	1286359	1287792	435.534	154.266	136.76
gene-STM1204	fhuE	NC_003197.2	-	1287877	1290051	12.9674	4.59304	4.07181
gene-STM1205	ycfF	NC_003197.2	+	1290393	1290752	805.564	285.331	252.951
gene-STM1206	ycfL	NC_003197.2	+	1290755	1291129	407.901	144.479	128.083
gene-STM1207	ycfM	NC_003197.2	+	1291143	1291781	461.162	163.344	144.807
gene-STM1208	ycfN	NC_003197.2	+	1291762	1292586	219.369	77.7004	68.8829
gene-STM1209	nagZ	NC_003197.2	+	1292597	1293622	343.878	121.802	107.979
gene-STM1210	ycfP	NC_003197.2	+	1293647	1294189	770.595	272.945	241.971
gene-STM1211	ndh	NC_003197.2	+	1294444	1295748	43.6414	15.4578	13.7036
gene-STM1212	ycfJ	NC_003197.2	+	1295927	1296466	103.606	36.6971	32.5326
gene-STM1213	ycfQ	NC_003197.2	-	1296541	1297176	205.146	72.6628	64.4169
gene-STM1214	ycfR	NC_003197.2	+	1297418	1297675	67.5388	23.9222	21.2075
gene-STM1215	ycfS	NC_003197.2	-	1297772	1298737	158.527	56.1502	49.7782
gene-STM1216	mfd	NC_003197.2	-	1298885	1302331	161.462	57.1897	50.6997
gene-STM1217	ycfU	NC_003197.2	+	1302558	1303868	228.489	80.9307	71.7466
gene-STM1218	ycfV	NC_003197.2	+	1303861	1304562	22.0417	7.80717	6.9212
gene-STM1219	ycfW	NC_003197.2	+	1304562	1305806	234.127	82.9277	73.517
gene-STM1220	ycfX	NC_003197.2	+	1305835	1306746	399.722	141.581	125.515
gene-STM1221	cobB	NC_003197.2	+	1306765	1307586	446.017	157.979	140.052
gene-STM1222	potD	NC_003197.2	-	1307668	1308714	484.403	171.576	152.105
gene-STM1223	potC	NC_003197.2	-	1308739	1309518	140.721	49.8432	44.1869
gene-STM1224	sifA	NC_003197.2	-	1309834	1310844	15.0554	5.33262	4.72747
gene-STM1225	potB	NC_003197.2	-	1311173	1312036	47.1686	16.7071	14.8112
gene-STM1226	potA	NC_003197.2	-	1312020	1313156	89.1701	31.584	27.9998
gene-STM1227	pepT	NC_003197.2	+	1313407	1314636	157.955	55.9478	49.5987
gene-STM1228	gene-STM1228	NC_003197.2	+	1314640	1315974	45.2779	16.0374	14.2175
gene-STM1229	ycfD	NC_003197.2	-	1316014	1317135	351.164	124.382	110.267
gene-STM1230	phoQ	NC_003197.2	-	1317216	1318679	0.887801	0.314459	0.278774
gene-STM1231	phoP	NC_003197.2	-	1318679	1319353	1017.99	360.571	319.653
gene-STM1232	purB	NC_003197.2	-	1319477	1320847	146.326	51.8287	45.9471
gene-STM1233	ycfC	NC_003197.2	-	1320851	1321498	153.199	54.2631	48.1053
gene-STM1234	trmU	NC_003197.2	-	1321579	1322730	388.428	137.581	121.968
gene-STM1235	ymfB	NC_003197.2	-	1322739	1323200	89.2857	31.625	28.0361
gene-STM1236	gene-STM1236	NC_003197.2	-	1323212	1323541	60.4236	21.402	18.9733
gene-STM1237	ymfC	NC_003197.2	-	1323538	1324203	89.0859	31.5542	27.9734
gene-STM1238	icdA	NC_003197.2	+	1324375	1325625	9608.71	3403.4	3017.18
gene-STM1239	gene-STM1239	NC_003197.2	+	1326073	1327197	61.4436	21.7633	19.2936
gene-STM1240	envF	NC_003197.2	-	1328179	1328967	6.90748	2.44663	2.16898
gene-STM1241	msgA	NC_003197.2	-	1329456	1329695	831.821	294.631	261.196
gene-STM1242	envE	NC_003197.2	-	1329886	1330407	33.9387	12.0211	10.6569
gene-STM1243	gene-STM1243	NC_003197.2	-	1330822	1331034	52.2347	18.5015	16.402
gene-STM1244	pagD	NC_003197.2	-	1331166	1331429	6.76894	2.39756	2.12548
gene-STM1246	pagC	NC_003197.2	+	1332241	1332798	142.231	50.3783	44.6613
gene-STM1247	gene-STM1247	NC_003197.2	+	1333199	1333272	16.5811	5.87302	5.20654
gene-STM1249	gene-STM1249	NC_003197.2	-	1334035	1334379	453.046	160.469	142.259
gene-STM1250	gene-STM1250	NC_003197.2	+	1335082	1335354	58.7656	20.8148	18.4527
gene-STM1251	gene-STM1251	NC_003197.2	+	1335506	1335973	488.451	173.009	153.376
gene-STM1252	gene-STM1252	NC_003197.2	+	1336312	1337355	37.773	13.3792	11.8609
gene-STM1253	gene-STM1253	NC_003197.2	-	1337438	1337968	91.032	32.2435	28.5845
gene-STM1254	gene-STM1254	NC_003197.2	-	1338117	1338431	223.451	79.1462	70.1646
gene-STM1255	gene-STM1255	NC_003197.2	+	1339113	1340747	62.6336	22.1848	19.6673
gene-STM1256	gene-STM1256	NC_003197.2	+	1340747	1341721	28.4789	10.0872	8.94251
gene-STM1257	gene-STM1257	NC_003197.2	+	1341711	1342523	21.9102	7.76057	6.87989
gene-STM1258	gene-STM1258	NC_003197.2	+	1342517	1343314	36.8626	13.0567	11.575
gene-STM1259	gene-STM1259	NC_003197.2	+	1343308	1343898	31.1519	11.034	9.78185
gene-STM1260	gene-STM1260	NC_003197.2	-	1343980	1345113	56.5053	20.0142	17.7429
gene-STM1261	gene-STM1261	NC_003197.2	+	1345307	1345633	142.685	50.539	44.8038
gene-STM1262	gene-STM1262	NC_003197.2	+	1345637	1345710	68.1487	24.1382	21.399
gene-STM1263	gene-STM1263	NC_003197.2	+	1345830	1346477	159.497	56.4938	50.0828
gene-STM1264	aadA	NC_003197.2	+	1346586	1347374	53.1914	18.8404	16.7024
gene-STM1265	gene-STM1265	NC_003197.2	+	1347519	1348112	27.7845	9.84127	8.72447
gene-STM1266	gene-STM1266	NC_003197.2	+	1348181	1349029	434.786	154.001	136.525
gene-STM1267	gene-STM1267	NC_003197.2	-	1349284	1349532	317.309	112.391	99.6366
gene-STM1268	gene-STM1268	NC_003197.2	-	1349611	1349760	6.90667	2.44634	2.16873
gene-STM1269	gene-STM1269	NC_003197.2	+	1349843	1350388	187.469	66.4015	58.8661
gene-STM1270	yeaS	NC_003197.2	+	1350585	1351223	442.496	156.732	138.946
gene-STM1271	yeaR	NC_003197.2	+	1351396	1351758	27.9091	9.8854	8.76359
gene-STM1272	yoaG	NC_003197.2	+	1351761	1351943	38.6776	13.6996	12.145
gene-STM1273	gene-STM1273	NC_003197.2	+	1352173	1352814	20.3349	7.20262	6.38525
gene-STM1274	yeaQ	NC_003197.2	+	1353129	1353377	1096.88	388.513	344.424
gene-STM1275	yaoF	NC_003197.2	+	1353810	1354061	166.262	58.8899	52.207
gene-STM1276	gene-STM1276	NC_003197.2	+	1354130	1354441	406.51	143.986	127.646
gene-STM1277	yeaO	NC_003197.2	-	1354427	1354774	193.563	68.5601	60.7798
gene-STM1278	yeaN	NC_003197.2	-	1354893	1356077	24.53	8.68851	7.70253
gene-STM1279	yeaM	NC_003197.2	+	1356178	1356972	49.0113	17.3598	15.3898
gene-STM1280	yeaL	NC_003197.2	-	1356952	1357398	98.3736	34.8439	30.8898
gene-STM1281	gene-STM1281	NC_003197.2	+	1357604	1357711	54.537	19.317	17.1249
gene-STM1282	yeaK	NC_003197.2	-	1357708	1358226	80.7052	28.5858	25.3418
gene-STM1283	yeaJ	NC_003197.2	-	1358276	1359769	33.6439	11.9167	10.5643
gene-STM1284	yeaH	NC_003197.2	-	1360410	1361696	288.419	102.158	90.5649
gene-STM1285	yeaG	NC_003197.2	-	1361819	1363753	448.949	159.018	140.972
gene-STM1286	mipA	NC_003197.2	+	1364180	1364926	1941.15	687.557	609.532
gene-STM1287	gene-STM1287	NC_003197.2	+	1365216	1366412	9.50376	3.36623	2.98423
gene-STM1288	gene-STM1288	NC_003197.2	+	1366509	1367366	214.022	75.8066	67.204
gene-STM1289	yeaD	NC_003197.2	-	1367465	1368349	571.875	202.558	179.571
gene-STM1290	gapA	NC_003197.2	-	1368684	1369679	18514.4	6557.8	5813.61
gene-STM1291	yeaA	NC_003197.2	+	1369991	1370434	2126.04	753.043	667.587
gene-STM1292	yeaC	NC_003197.2	+	1370476	1370754	2036.92	721.479	639.604
gene-STM1293	pncA	NC_003197.2	-	1371106	1371762	197.903	70.0971	62.1424
gene-STM1294	ansA	NC_003197.2	-	1371789	1372805	267.955	94.9096	84.1391
gene-STM1295	sppA	NC_003197.2	-	1372901	1374757	233.634	82.7533	73.3623
gene-STM1296	ydjA	NC_003197.2	+	1374931	1375482	472.375	167.315	148.328
gene-STM1297	selD	NC_003197.2	+	1375600	1376643	560.554	198.548	176.017
gene-STM1298	topB	NC_003197.2	+	1376648	1378597	294.664	104.37	92.5258
gene-STM1299	gdhA	NC_003197.2	-	1378627	1379970	634.449	224.722	199.22
gene-STM1300	gene-STM1300	NC_003197.2	+	1380209	1380484	781.152	276.684	245.286
gene-STM1301	gene-STM1301	NC_003197.2	-	1380444	1380860	331.278	117.339	104.023
gene-STM1302	xthA	NC_003197.2	-	1380933	1381739	418.233	148.138	131.327
gene-STM1303	astC	NC_003197.2	+	1382185	1383411	1796.8	636.427	564.205
gene-STM1304	astA	NC_003197.2	+	1383402	1384436	1845.2	653.57	579.402
gene-STM1305	astD	NC_003197.2	+	1384433	1385911	1247.94	442.019	391.858
gene-STM1306	astB	NC_003197.2	+	1385908	1387251	874.766	309.842	274.681
gene-STM1307	astE	NC_003197.2	+	1387244	1388212	412.303	146.038	129.465
gene-STM1308	spy	NC_003197.2	+	1388548	1389033	166.115	58.838	52.161
gene-STM1309	gene-STM1309	NC_003197.2	-	1389108	1390016	87.9692	31.1587	27.6228
gene-STM1310	nadE	NC_003197.2	-	1390110	1390937	807.723	286.096	253.629
gene-STM1311	osmE	NC_003197.2	+	1391156	1391497	2794.21	989.71	877.397
gene-STM1312	celA	NC_003197.2	+	1391798	1392118	1269.11	449.517	398.505
gene-STM1313	celB	NC_003197.2	+	1392201	1393559	131.58	46.6056	41.3167
gene-STM1314	celC	NC_003197.2	+	1393610	1393957	342.871	121.445	107.663
gene-STM1315	celD	NC_003197.2	+	1393968	1394810	227.429	80.5555	71.4139
gene-STM1316	celF	NC_003197.2	+	1394935	1396290	156.103	55.2915	49.0169
gene-STM1317	celG	NC_003197.2	+	1396303	1397061	125.955	44.6133	39.5505
gene-STM1318	katE	NC_003197.2	-	1397105	1399357	362.245	128.307	113.747
gene-STM1319	cedA	NC_003197.2	+	1399722	1399964	108.716	38.5072	34.1374
gene-STM1320	ydjN	NC_003197.2	-	1400066	1401457	49.0266	17.3652	15.3946
gene-STM1321	ydjM	NC_003197.2	-	1401594	1402193	23.825	8.43881	7.48116
gene-STM1322	yniC	NC_003197.2	-	1402331	1402999	168.227	59.5861	52.8242
gene-STM1323	yniB	NC_003197.2	+	1403148	1403684	200.413	70.9864	62.9308
gene-STM1324	gene-STM1324	NC_003197.2	-	1403727	1404587	222.389	78.7702	69.8313
gene-STM1325	ydiZ	NC_003197.2	-	1404694	1404984	242.381	85.8515	76.109
gene-STM1326	pfkB	NC_003197.2	-	1405081	1406013	612.414	216.917	192.301
gene-STM1327	ydiY	NC_003197.2	+	1406302	1407060	58.3096	20.6533	18.3095
gene-STM1328	gene-STM1328	NC_003197.2	-	1407109	1408068	7.8	2.76276	2.44924
gene-STM1329	gene-STM1329	NC_003197.2	+	1408211	1408525	2.39048	0.846706	0.750621
gene-STM1330	gene-STM1330	NC_003197.2	+	1408522	1409376	17.952	6.35861	5.63703
gene-STM1331	gene-STM1331	NC_003197.2	+	1409549	1409755	3.33575	1.18152	1.04744
gene-STM1332	rfc	NC_003197.2	-	1410078	1411301	56.9747	20.1804	17.8903
gene-STM1333	thrS	NC_003197.2	+	1412193	1414121	1401.82	496.524	440.178
gene-STM1334	infC	NC_003197.2	+	1414233	1414667	9698.58	3435.24	3045.4
gene-STM1335	rpmI	NC_003197.2	+	1414763	1414960	6831.14	2419.59	2145.01
gene-STM1336	rplT	NC_003197.2	+	1415011	1415367	5719.97	2026.01	1796.1
gene-STM1337	pheS	NC_003197.2	+	1415669	1416652	515.895	182.73	161.994
gene-STM1338	pheT	NC_003197.2	+	1416668	1419055	765.749	271.228	240.449
gene-STM1339	himA	NC_003197.2	+	1419060	1419359	3784.82	1340.58	1188.45
gene-STM1340	btuC	NC_003197.2	+	1419562	1420542	99.0387	35.0795	31.0986
gene-STM1341	btuE	NC_003197.2	+	1420634	1421185	332.583	117.801	104.433
gene-STM1342	btuD	NC_003197.2	+	1421185	1421934	194.608	68.9302	61.1079
gene-STM1343	nlpC	NC_003197.2	+	1422011	1422475	109.342	38.7289	34.3339
gene-STM1344	ydiV	NC_003197.2	+	1422789	1423502	27.6134	9.78068	8.67076
gene-STM1345	ydiU	NC_003197.2	+	1423564	1425006	508.283	180.034	159.603
gene-STM1346	ydiE	NC_003197.2	-	1425041	1425232	261.464	92.6104	82.1008
gene-STM1347	aroH	NC_003197.2	-	1425389	1426435	296.098	104.878	92.9763
gene-STM1348	ydiA	NC_003197.2	-	1426591	1427424	328.191	116.245	103.053
gene-STM1349	pps	NC_003197.2	+	1427761	1430139	2428.84	860.294	762.667
gene-STM1350	ydiD	NC_003197.2	-	1430181	1431821	38.6624	13.6942	12.1402
gene-STM1351	ydiT	NC_003197.2	-	1431911	1432204	5.98639	2.12038	1.87976
gene-STM1352	ydiS	NC_003197.2	-	1432201	1433487	16.826	5.95975	5.28343
gene-STM1353	ydiR	NC_003197.2	-	1433544	1434479	28.4177	10.0656	8.92331
gene-STM1354	ydiQ	NC_003197.2	-	1434501	1435265	22.6967	8.03918	7.12688
gene-STM1355	ydiP	NC_003197.2	+	1435728	1436618	8.6835	3.0757	2.72666
gene-STM1356	ydiO	NC_003197.2	-	1436694	1437845	21.7005	7.68632	6.81407
gene-STM1357	ydiF	NC_003197.2	-	1437859	1439412	5.75418	2.03813	1.80684
gene-STM1358	aroD	NC_003197.2	-	1439608	1440366	224.667	79.5769	70.5464
gene-STM1359	ydiB	NC_003197.2	-	1440411	1441277	21.9527	7.77565	6.89326
gene-STM1360	ydiN	NC_003197.2	-	1441344	1442579	1.41505	0.50121	0.444332
gene-STM1361	ydiM	NC_003197.2	-	1442943	1444154	3.91043	1.38507	1.22789
gene-STM1362	ydiL	NC_003197.2	-	1444295	1444654	10.9833	3.8903	3.44882
gene-STM1363	rprA	NC_003197.2	-	1444822	1444928	10.7009	3.79027	3.36015
gene-STM1364	ydiK	NC_003197.2	-	1445112	1446230	139.807	49.5196	43.9001
gene-STM1365	ydiJ	NC_003197.2	+	1446495	1449551	287.72	101.91	90.3454
gene-STM1366	gene-STM1366	NC_003197.2	+	1449548	1449958	278.403	98.6105	87.42
gene-STM1367	ydiH	NC_003197.2	+	1450018	1450245	353.825	125.325	111.103
gene-STM1368	gene-STM1368	NC_003197.2	-	1450533	1451879	18.2405	6.4608	5.72762
gene-STM1369	sufA	NC_003197.2	+	1452306	1452674	124.572	44.1233	39.1162
gene-STM1370	sufB	NC_003197.2	+	1452683	1454170	100.851	35.7216	31.6679
gene-STM1371	sufC	NC_003197.2	+	1454187	1454933	118.382	41.9309	37.1726
gene-STM1372	sufD	NC_003197.2	+	1454908	1456179	112.281	39.7699	35.2567
gene-STM1373	sufS	NC_003197.2	+	1456176	1457396	85.9323	30.4372	26.9831
gene-STM1374	ynhA	NC_003197.2	+	1457409	1457825	76.3957	27.0593	23.9886
gene-STM1375	ynhG	NC_003197.2	+	1457980	1458981	193.257	68.4518	60.6838
gene-STM1376	lppB	NC_003197.2	-	1459048	1459287	98.2125	34.7869	30.8392
gene-STM1377	lpp	NC_003197.2	-	1459370	1459606	54293.1	19230.6	17048.3
gene-STM1378	pykF	NC_003197.2	-	1459917	1461329	819.183	290.154	257.227
gene-STM1379	orf48	NC_003197.2	-	1461731	1463074	23.1324	8.19351	7.2637
gene-STM1380	orf32	NC_003197.2	-	1463096	1463989	31.3602	11.1078	9.84725
gene-STM1381	orf245	NC_003197.2	-	1464048	1464785	15.3035	5.42051	4.80538
gene-STM1382	orf408	NC_003197.2	-	1464797	1466023	7.34371	2.60114	2.30596
gene-STM1383	ttrA	NC_003197.2	-	1466346	1469408	7.24186	2.56507	2.27398
gene-STM1384	ttrC	NC_003197.2	-	1469401	1470423	4.16636	1.47572	1.30826
gene-STM1385	ttrB	NC_003197.2	-	1470424	1471176	4.94555	1.75171	1.55293
gene-STM1386	ttrS	NC_003197.2	+	1471340	1473118	293.769	104.053	92.2448
gene-STM1387	ttrR	NC_003197.2	+	1473093	1473713	225.657	79.9276	70.8573
gene-STM1388	orf70	NC_003197.2	+	1473811	1474023	287.587	101.863	90.3037
gene-STM1389	orf319	NC_003197.2	-	1474119	1475078	391.527	138.679	122.941
gene-STM1390	orf242	NC_003197.2	-	1475251	1475979	74.085	26.2409	23.2631
gene-STM1391	ssrB	NC_003197.2	-	1476158	1476796	21.8936	7.75471	6.87469
gene-STM1392	ssrA	NC_003197.2	-	1476827	1479589	15.785	5.59105	4.95657
gene-STM1393	ssaB	NC_003197.2	+	1479990	1480391	3.29863	1.16838	1.03579
gene-STM1394	ssaC	NC_003197.2	+	1480393	1481886	5.44311	1.92795	1.70916
gene-STM1395	ssaD	NC_003197.2	+	1481867	1483078	10.2236	3.6212	3.21026
gene-STM1396	ssaE	NC_003197.2	+	1483086	1483328	26.1111	9.24855	8.19902
gene-STM1397	sseA	NC_003197.2	+	1483592	1483918	24.7645	8.77159	7.77618
gene-STM1398	sseB	NC_003197.2	+	1483925	1484515	47.8613	16.9525	15.0287
gene-STM1399	sscA	NC_003197.2	+	1484512	1484985	40.291	14.2711	12.6516
gene-STM1400	sseC	NC_003197.2	+	1484988	1486442	38.7979	13.7422	12.1827
gene-STM1401	sseD	NC_003197.2	+	1486458	1487045	25.449	9.01403	7.9911
gene-STM1402	sseE	NC_003197.2	+	1487048	1487464	23.06	8.16783	7.24094
gene-STM1403	sscB	NC_003197.2	+	1487516	1487950	17.7402	6.28359	5.57052
gene-STM1404	sseF	NC_003197.2	+	1487966	1488748	7.96935	2.82274	2.50241
gene-STM1405	sseG	NC_003197.2	+	1488745	1489434	3.79855	1.34545	1.19276
gene-STM1406	ssaG	NC_003197.2	+	1489528	1489743	12.338	4.37011	3.87418
gene-STM1407	ssaH	NC_003197.2	+	1489784	1490011	14.9474	5.29436	4.69355
gene-STM1408	ssaI	NC_003197.2	+	1490023	1490271	15.4943	5.4881	4.8653
gene-STM1409	ssaJ	NC_003197.2	+	1490268	1491017	17.0799	6.04969	5.36317
gene-STM1410	gene-STM1410	NC_003197.2	+	1491035	1491583	9.20144	3.25915	2.8893
gene-STM1411	ssaK	NC_003197.2	+	1491580	1492254	8.65906	3.06704	2.71899
gene-STM1412	ssaL	NC_003197.2	+	1492220	1493236	21.5394	7.62924	6.76347
gene-STM1413	ssaM	NC_003197.2	+	1493294	1493662	5.62359	1.99188	1.76584
gene-STM1414	ssaV	NC_003197.2	+	1493647	1495692	8.55114	3.02881	2.6851
gene-STM1415	ssaN	NC_003197.2	+	1495682	1496983	25.3351	8.97368	7.95533
gene-STM1416	ssaO	NC_003197.2	+	1496986	1497363	17.373	6.15352	5.45521
gene-STM1417	ssaP	NC_003197.2	+	1497344	1497718	16.1241	5.71116	5.06305
gene-STM1418	ssaQ	NC_003197.2	+	1497699	1498667	36.275	12.8486	11.3905
gene-STM1419	ssaR	NC_003197.2	+	1498735	1499382	12.4583	4.41274	3.91198
gene-STM1420	ssaS	NC_003197.2	+	1499379	1499645	12.7041	4.4998	3.98915
gene-STM1421	ssaT	NC_003197.2	+	1499646	1500425	2.32179	0.82238	0.729055
gene-STM1422	ssaU	NC_003197.2	+	1500422	1501480	7.39471	2.61921	2.32198
gene-STM1423	valW	NC_003197.2	-	1501631	1501704	169.581	60.0656	53.2493
gene-STM1424	valV	NC_003197.2	-	1501718	1501791	128.527	45.5243	40.3581
gene-STM1425	ydhE	NC_003197.2	-	1501953	1503326	79.6274	28.204	25.0034
gene-STM1426	ribE	NC_003197.2	+	1503543	1504184	681.232	241.292	213.91
gene-STM1427	cfa	NC_003197.2	-	1504226	1505374	228.487	80.9299	71.7459
gene-STM1428	ydhC	NC_003197.2	-	1505664	1506869	31.0257	10.9893	9.74222
gene-STM1429	ydhB	NC_003197.2	+	1506982	1507914	39.4823	13.9846	12.3976
gene-STM1430	purR	NC_003197.2	-	1507911	1508936	210.896	74.6992	66.2223
gene-STM1431	sodB	NC_003197.2	-	1509404	1509985	924.105	327.318	290.173
gene-STM1432	ydhO	NC_003197.2	-	1510112	1510966	388.213	137.505	121.901
gene-STM1433	ydhD	NC_003197.2	+	1511268	1511615	2598.25	920.301	815.864
gene-STM1434	rnt	NC_003197.2	-	1511693	1512340	178.02	63.0547	55.8992
gene-STM1435	gloA	NC_003197.2	-	1512441	1512848	497.578	176.242	156.242
gene-STM1436	nemA	NC_003197.2	-	1512917	1514014	212.463	75.2543	66.7143
gene-STM1437	ydhM	NC_003197.2	-	1514073	1514672	73.615	26.0744	23.1155
gene-STM1438	ydhL	NC_003197.2	+	1514775	1515014	46.4583	16.4555	14.5881
gene-STM1439	ydhF	NC_003197.2	+	1515065	1515961	195.474	69.2368	61.3797
gene-STM1440	sodC	NC_003197.2	+	1516041	1516562	280.01	99.1794	87.9244
gene-STM1441	gene-STM1441	NC_003197.2	-	1516538	1518577	34.038	12.0563	10.6881
gene-STM1442	ydhJ	NC_003197.2	-	1518577	1519473	75.0196	26.5719	23.5565
gene-STM1443	ydhI	NC_003197.2	-	1519440	1519676	78.8204	27.9182	24.75
gene-STM1444	slyA	NC_003197.2	+	1519871	1520311	970.957	343.913	304.885
gene-STM1445	slyB	NC_003197.2	-	1520359	1520826	3662.32	1297.19	1149.99
gene-STM1446	ydhH	NC_003197.2	+	1521098	1522219	114.166	40.4375	35.8486
gene-STM1447	ydhA	NC_003197.2	+	1522307	1522636	96.4333	34.1567	30.2805
gene-STM1448	pdxH	NC_003197.2	+	1522695	1523351	363.288	128.676	114.074
gene-STM1449	tyrS	NC_003197.2	+	1523478	1524752	1071.56	379.545	336.474
gene-STM1450	pdxY	NC_003197.2	+	1524812	1525672	564.859	200.073	177.369
gene-STM1451	gst	NC_003197.2	-	1525731	1526336	604.984	214.285	189.968
gene-STM1452	ydgR	NC_003197.2	-	1526441	1527946	1001.04	354.568	314.331
gene-STM1453	nth	NC_003197.2	-	1528548	1529183	84.4207	29.9018	26.5085
gene-STM1454	ydgQ	NC_003197.2	-	1529183	1529875	87.9027	31.1351	27.6019
gene-STM1455	ydgP	NC_003197.2	-	1529878	1530498	94.5588	33.4927	29.6919
gene-STM1456	ydgO	NC_003197.2	-	1530502	1531560	60.6213	21.4721	19.0354
gene-STM1457	gene-STM1457	NC_003197.2	-	1531561	1533768	101.228	35.8551	31.7862
gene-STM1458	ydgM	NC_003197.2	-	1533761	1534339	15.9436	5.64724	5.00638
gene-STM1459	gene-STM1459	NC_003197.2	-	1534339	1534920	241.326	85.4778	75.7777
gene-STM1460	ydgK	NC_003197.2	-	1534997	1535437	245.465	86.9436	77.0772
gene-STM1461	ydgT	NC_003197.2	-	1535526	1535741	296.926	105.171	93.2362
gene-STM1462	ydgJ	NC_003197.2	+	1536297	1537412	378.088	133.919	118.721
gene-STM1463	add	NC_003197.2	-	1537487	1538488	531.596	188.291	166.924
gene-STM1466	ydgA	NC_003197.2	-	1539192	1540700	573.002	202.957	179.925
gene-STM1467	manA	NC_003197.2	-	1540803	1541978	263.187	93.2208	82.642
gene-STM1468	fumA	NC_003197.2	+	1542178	1543824	5474.61	1939.11	1719.06
gene-STM1469	fumC	NC_003197.2	+	1543992	1545395	1336.57	473.414	419.69
gene-STM1470	tus	NC_003197.2	-	1545392	1546321	223.484	79.158	70.175
gene-STM1471	rstB	NC_003197.2	-	1546397	1547698	60.8925	21.5681	19.1205
gene-STM1472	gene-STM1472	NC_003197.2	-	1547809	1549515	7.68893	2.72342	2.41436
gene-STM1473	ompN	NC_003197.2	-	1549668	1550801	11.4797	4.06611	3.60469
gene-STM1475	rstA	NC_003197.2	-	1551281	1552012	389.467	137.949	122.295
gene-STM1476	ydgC	NC_003197.2	+	1552139	1552474	60.2976	21.3574	18.9337
gene-STM1477	ydgI	NC_003197.2	-	1552536	1553918	17.8865	6.33539	5.61644
gene-STM1478	ydgH	NC_003197.2	-	1554217	1555161	1056.07	374.06	331.611
gene-STM1479	pntA	NC_003197.2	+	1555688	1557217	344.373	121.977	108.135
gene-STM1480	pntB	NC_003197.2	+	1557228	1558616	293.819	104.071	92.2605
gene-STM1481	gene-STM1481	NC_003197.2	-	1558791	1559825	33.3913	11.8272	10.485
gene-STM1482	ydgF	NC_003197.2	+	1560243	1560605	207.515	73.5018	65.1607
gene-STM1483	ydgE	NC_003197.2	+	1560592	1560921	153.337	54.3118	48.1484
gene-STM1484	gene-STM1484	NC_003197.2	-	1560961	1561782	118.163	41.8533	37.1038
gene-STM1485	gene-STM1485	NC_003197.2	-	1562051	1562335	338.256	119.81	106.214
gene-STM1486	ynfM	NC_003197.2	-	1562694	1563947	39.7209	14.0691	12.4726
gene-STM1487	ynfL	NC_003197.2	+	1564067	1564966	43.8567	15.534	13.7712
gene-STM1488	mlc	NC_003197.2	+	1565094	1566314	345.82	122.489	108.589
gene-STM1489	ynfK	NC_003197.2	+	1566440	1567135	102.909	36.4505	32.3141
gene-STM1490	gene-STM1490	NC_003197.2	-	1567091	1568380	23.5101	8.32727	7.38228
gene-STM1491	gene-STM1491	NC_003197.2	-	1568516	1569664	92.8475	32.8866	29.1546
gene-STM1492	gene-STM1492	NC_003197.2	-	1569664	1570311	41.798	14.8048	13.1248
gene-STM1493	gene-STM1493	NC_003197.2	-	1570321	1571223	34.2204	12.1209	10.7454
gene-STM1494	gene-STM1494	NC_003197.2	-	1571252	1571962	28.0802	9.94599	8.81731
gene-STM1495	ynfI	NC_003197.2	-	1572267	1572881	137.169	48.5853	43.0718
gene-STM1496	gene-STM1496	NC_003197.2	-	1572924	1573781	36.697	12.9981	11.523
gene-STM1497	gene-STM1497	NC_003197.2	-	1573783	1574400	4.23382	1.49962	1.32944
gene-STM1498	gene-STM1498	NC_003197.2	-	1574411	1576846	9.78079	3.46435	3.07122
gene-STM1499	gene-STM1499	NC_003197.2	-	1576945	1579386	11.2895	3.99875	3.54496
gene-STM1500	ynfD	NC_003197.2	-	1579540	1579848	399.317	141.438	125.388
gene-STM1501	ynfC	NC_003197.2	+	1579943	1580662	186.621	66.1011	58.5998
gene-STM1502	speG	NC_003197.2	-	1580703	1581263	539.396	191.054	169.373
gene-STM1503	ynfB	NC_003197.2	-	1581299	1581640	904.474	320.365	284.009
gene-STM1504	ynfA	NC_003197.2	+	1581793	1582119	32.2538	11.4243	10.1279
gene-STM1505	rspA	NC_003197.2	+	1582241	1583455	40.5416	14.3598	12.7302
gene-STM1506	rspB	NC_003197.2	+	1583466	1584485	33.6686	11.9254	10.5721
gene-STM1507	ydfJ	NC_003197.2	+	1584539	1585516	18.8067	6.66135	5.90541
gene-STM1508	ydfI	NC_003197.2	+	1586062	1587528	45.1377	15.9878	14.1735
gene-STM1509	ydfZ	NC_003197.2	-	1587595	1587798	25.5539	9.0512	8.02406
gene-STM1510	ydfH	NC_003197.2	-	1587979	1588665	243.825	86.3629	76.5623
gene-STM1511	ydfG	NC_003197.2	-	1588795	1589541	1434.67	508.158	450.492
gene-STM1512	dcp	NC_003197.2	+	1589680	1591722	137.646	48.7542	43.2215
gene-STM1513	gene-STM1513	NC_003197.2	+	1592067	1592249	72.4536	25.663	22.7508
gene-STM1514	ydeJ	NC_003197.2	-	1592369	1592896	27.447	9.72171	8.61848
gene-STM1515	ydeI	NC_003197.2	+	1593323	1593715	115.753	40.9998	36.3471
gene-STM1516	ydeE	NC_003197.2	-	1594407	1595594	50.4689	17.8761	15.8475
gene-STM1517	ydeD	NC_003197.2	+	1595822	1596724	102.034	36.1406	32.0393
gene-STM1518	marB	NC_003197.2	-	1596843	1597058	95.0139	33.6539	29.8348
gene-STM1519	marA	NC_003197.2	-	1597087	1597521	65.4292	23.175	20.5451
gene-STM1520	marR	NC_003197.2	-	1597490	1597924	51.8743	18.3739	16.2888
gene-STM1521	marC	NC_003197.2	+	1598183	1598848	128.652	45.5684	40.3972
gene-STM1522	ydeA	NC_003197.2	-	1598895	1600085	27.2133	9.63894	8.5451
gene-STM1523	yneJ	NC_003197.2	-	1600201	1601073	31.3677	11.1104	9.84961
gene-STM1524	yneI	NC_003197.2	+	1601176	1602564	33.8085	11.975	10.616
gene-STM1525	yneH	NC_003197.2	+	1602637	1603563	54.2095	19.201	17.0221
gene-STM1526	yneG	NC_003197.2	+	1603563	1603922	51.8224	18.3555	16.2725
gene-STM1527	gene-STM1527	NC_003197.2	+	1604146	1605093	34.2753	12.1403	10.7626
gene-STM1528	gene-STM1528	NC_003197.2	-	1605149	1605691	24.5589	8.69877	7.71162
gene-STM1529	gene-STM1529	NC_003197.2	+	1605540	1605866	4.91577	1.74117	1.54357
gene-STM1530	gene-STM1530	NC_003197.2	+	1606408	1607526	12.1564	4.30579	3.81717
gene-STM1531	gene-STM1531	NC_003197.2	-	1607667	1608008	19.9678	7.07261	6.27
gene-STM1532	gene-STM1532	NC_003197.2	-	1608021	1608908	28.3855	10.0541	8.91318
gene-STM1533	gene-STM1533	NC_003197.2	-	1608896	1609957	51.8538	18.3666	16.2823
gene-STM1534	gene-STM1534	NC_003197.2	-	1609975	1610385	70.3143	24.9053	22.079
gene-STM1535	gene-STM1535	NC_003197.2	-	1610382	1610681	3.95178	1.39972	1.24088
gene-STM1536	gene-STM1536	NC_003197.2	-	1610681	1611289	57.5256	20.3755	18.0633
gene-STM1537	gene-STM1537	NC_003197.2	-	1611295	1612038	49.7602	17.6251	15.625
gene-STM1538	gene-STM1538	NC_003197.2	-	1611989	1613791	23.5809	8.35236	7.40452
gene-STM1539	gene-STM1539	NC_003197.2	-	1613794	1614897	26.4457	9.36705	8.30406
gene-STM1540	gene-STM1540	NC_003197.2	+	1615326	1616417	22.8736	8.10184	7.18243
gene-STM1541	gene-STM1541	NC_003197.2	+	1616463	1617254	183.586	65.0261	57.6469
gene-STM1542	gene-STM1542	NC_003197.2	-	1617313	1618338	141.206	50.015	44.3392
gene-STM1543	gene-STM1543	NC_003197.2	-	1618313	1619599	63.6908	22.5593	19.9992
gene-STM1544	pqaA	NC_003197.2	-	1619776	1621332	7.13809	2.52831	2.24139
gene-STM1545	gene-STM1545	NC_003197.2	-	1621402	1622643	9.61375	3.40519	3.01876
gene-STM1546	gene-STM1546	NC_003197.2	-	1622633	1624141	30.2609	10.7184	9.50207
gene-STM1547	gene-STM1547	NC_003197.2	+	1624186	1624674	70.3292	24.9106	22.0837
gene-STM1548	gene-STM1548	NC_003197.2	+	1624906	1625946	17.1066	6.05917	5.37156
gene-STM1549	gene-STM1549	NC_003197.2	-	1625998	1626387	561.792	198.987	176.406
gene-STM1550	gene-STM1550	NC_003197.2	-	1626558	1626842	87.7533	31.0822	27.555
gene-STM1551	gene-STM1551	NC_003197.2	-	1626832	1627080	118.784	42.0734	37.2989
gene-STM1552	gene-STM1552	NC_003197.2	+	1627912	1628820	15.8691	5.62083	4.98297
gene-STM1554	gene-STM1554	NC_003197.2	-	1630398	1631864	141.232	50.0245	44.3477
gene-STM1555	gene-STM1555	NC_003197.2	+	1632123	1633130	48.9117	17.3245	15.3585
gene-STM1556	gene-STM1556	NC_003197.2	+	1633274	1634725	31.0296	10.9907	9.74345
gene-STM1557	gene-STM1557	NC_003197.2	+	1634738	1635940	42.7506	15.1423	13.4239
gene-STM1558	gene-STM1558	NC_003197.2	-	1636053	1638128	104.916	37.1613	32.9442
gene-STM1559	gene-STM1559	NC_003197.2	-	1638185	1640713	49.7974	17.6382	15.6366
gene-STM1560	gene-STM1560	NC_003197.2	-	1640710	1642494	70.7268	25.0514	22.2086
gene-STM1561	gene-STM1561	NC_003197.2	-	1642623	1643408	62.5776	22.165	19.6497
gene-STM1562	gene-STM1562	NC_003197.2	-	1643551	1643880	74.1424	26.2612	23.2811
gene-STM1563	osmC	NC_003197.2	-	1644230	1644661	460.722	163.188	144.669
gene-STM1564	yddX	NC_003197.2	+	1645174	1645389	88.0602	31.1909	27.6513
gene-STM1565	rpsV	NC_003197.2	+	1645484	1645627	932.139	330.164	292.696
gene-STM1566	sfcA	NC_003197.2	+	1645804	1647501	596.196	211.173	187.208
gene-STM1567	adhP	NC_003197.2	+	1647787	1648797	977.233	346.136	306.856
gene-STM1568	fdnI	NC_003197.2	-	1648888	1649544	23.7671	8.41831	7.46299
gene-STM1569	fdnH	NC_003197.2	-	1649537	1650421	20.7073	7.33454	6.50221
gene-STM1570	fdnG	NC_003197.2	-	1650435	1653482	24.3629	8.62932	7.65006
gene-STM1571	yddG	NC_003197.2	+	1653817	1654641	17.5248	6.2073	5.50289
gene-STM1572	nmpC	NC_003197.2	+	1655166	1656254	12308.4	4359.64	3864.91
gene-STM1573	gene-STM1573	NC_003197.2	+	1656398	1656778	58.2782	20.6421	18.2996
gene-STM1574	smvA	NC_003197.2	-	1656803	1658290	40.7534	14.4348	12.7968
gene-STM1575	gene-STM1575	NC_003197.2	+	1658408	1658986	66.2314	23.4592	20.797
gene-STM1576	narU	NC_003197.2	+	1659201	1660589	20.8942	7.40071	6.56087
gene-STM1577	narZ	NC_003197.2	+	1660681	1664421	30.8859	10.9398	9.69833
gene-STM1578	narY	NC_003197.2	+	1664418	1665962	38.7179	13.7139	12.1576
gene-STM1579	narW	NC_003197.2	+	1665962	1666657	32.7469	11.5989	10.2827
gene-STM1580	narV	NC_003197.2	+	1666654	1667334	26.4248	9.35966	8.29751
gene-STM1581	yddE	NC_003197.2	+	1667440	1668333	247.352	87.6122	77.6698
gene-STM1582	nhoA	NC_003197.2	-	1668369	1669214	123.935	43.8978	38.9162
gene-STM1583	gene-STM1583	NC_003197.2	-	1669498	1670130	102.646	36.3573	32.2314
gene-STM1584	ansP	NC_003197.2	+	1670643	1672136	40.3755	14.301	12.6781
gene-STM1585	gene-STM1585	NC_003197.2	-	1672213	1672434	29.9144	10.5957	9.39327
gene-STM1586	gene-STM1586	NC_003197.2	-	1672579	1673640	449.27	159.131	141.073
gene-STM1587	yncD	NC_003197.2	+	1673904	1676024	69.8623	24.7452	21.9371
gene-STM1588	yncC	NC_003197.2	-	1676091	1676756	33.6622	11.9231	10.5701
gene-STM1589	yncB	NC_003197.2	-	1677090	1678160	352.492	124.853	110.684
gene-STM1590	yncA	NC_003197.2	+	1678339	1678854	195.391	69.2075	61.3538
gene-STM1591	ydcZ	NC_003197.2	+	1678854	1679303	117.31	41.5511	36.8359
gene-STM1592	ydcY	NC_003197.2	-	1679308	1679541	114.761	40.6482	36.0354
gene-STM1593	srfA	NC_003197.2	+	1679765	1681084	473.303	167.644	148.619
gene-STM1594	srfB	NC_003197.2	+	1681089	1684070	434.341	153.844	136.385
gene-STM1595	srfC	NC_003197.2	+	1684067	1686211	334.166	118.362	104.93
gene-STM1596	ydcX	NC_003197.2	-	1686256	1686519	291.773	103.346	91.6181
gene-STM1597	ydcW	NC_003197.2	-	1686828	1688273	206.268	73.0602	64.7692
gene-STM1598	ydcR	NC_003197.2	-	1688388	1689812	94.7649	33.5657	29.7566
gene-STM1599	pdgL	NC_003197.2	-	1689948	1690718	80.9974	28.6893	25.4336
gene-STM1600	gene-STM1600	NC_003197.2	-	1690977	1691207	18.9221	6.7022	5.94162
gene-STM1601	ugtL	NC_003197.2	-	1691240	1691638	12.584	4.45724	3.95142
gene-STM1602	sifB	NC_003197.2	+	1692175	1693125	10.327	3.65783	3.24274
gene-STM1603	yncJ	NC_003197.2	+	1693399	1693629	26.7056	9.45913	8.3857
gene-STM1604	ydcP	NC_003197.2	-	1693630	1695594	77.7766	27.5485	24.4222
gene-STM1605	ydcN	NC_003197.2	-	1695673	1696209	93.0372	32.9538	29.2141
gene-STM1606	gene-STM1606	NC_003197.2	+	1696300	1697478	49.6031	17.5694	15.5756
gene-STM1607	gene-STM1607	NC_003197.2	-	1697532	1698200	690.123	244.441	216.702
gene-STM1608	tehB	NC_003197.2	-	1698356	1698952	277.353	98.2383	87.09
gene-STM1609	tehA	NC_003197.2	-	1698939	1699952	59.753	21.1645	18.7627
gene-STM1610	ydcK	NC_003197.2	+	1700059	1701039	46.6901	16.5376	14.6609
gene-STM1611	rimL	NC_003197.2	-	1701036	1701575	158.646	56.1925	49.8157
gene-STM1612	gene-STM1612	NC_003197.2	+	1701792	1702910	28.8079	10.2037	9.04581
gene-STM1613	gene-STM1613	NC_003197.2	+	1702907	1703188	29.0319	10.2831	9.11616
gene-STM1614	gene-STM1614	NC_003197.2	+	1703199	1704512	15.223	5.39198	4.78009
gene-STM1615	gene-STM1615	NC_003197.2	+	1704526	1705332	44.1115	15.6243	13.8512
gene-STM1616	gene-STM1616	NC_003197.2	+	1705464	1705901	29.0411	10.2864	9.11904
gene-STM1617	gene-STM1617	NC_003197.2	+	1705913	1706545	13.8562	4.90788	4.35093
gene-STM1618	gene-STM1618	NC_003197.2	+	1706561	1707352	34.9568	12.3817	10.9766
gene-STM1619	gene-STM1619	NC_003197.2	+	1707352	1707789	41.4821	14.6929	13.0256
gene-STM1620	gene-STM1620	NC_003197.2	-	1707836	1709038	5.97423	2.11607	1.87594
gene-STM1621	gene-STM1621	NC_003197.2	-	1709050	1709625	6.48958	2.29861	2.03776
gene-STM1622	ydcG	NC_003197.2	-	1709821	1711476	293.489	103.954	92.157
gene-STM1623	gene-STM1623	NC_003197.2	-	1711696	1713204	144.286	51.1062	45.3066
gene-STM1624	gene-STM1624	NC_003197.2	-	1713253	1714596	281.517	99.7133	88.3977
gene-STM1625	ydcI	NC_003197.2	+	1714889	1715812	1280.13	453.422	401.967
gene-STM1626	trg	NC_003197.2	-	1715873	1717498	799.378	283.139	251.008
gene-STM1627	gene-STM1627	NC_003197.2	-	1717667	1718785	279.565	99.0218	87.7847
gene-STM1628	gene-STM1628	NC_003197.2	-	1718817	1719092	109.196	38.6771	34.288
gene-STM1629	gene-STM1629	NC_003197.2	+	1719615	1720016	4.82836	1.7102	1.51613
gene-STM1630	gene-STM1630	NC_003197.2	-	1720145	1720861	1.36402	0.483135	0.428308
gene-STM1631	sseJ	NC_003197.2	+	1721287	1722513	2.84434	1.00746	0.893135
gene-STM1632	gene-STM1632	NC_003197.2	-	1722634	1722978	19.1971	6.79961	6.02798
gene-STM1633	gene-STM1633	NC_003197.2	+	1723885	1724646	49.7349	17.6161	15.617
gene-STM1634	gene-STM1634	NC_003197.2	+	1724653	1725300	16.017	5.67321	5.02941
gene-STM1635	gene-STM1635	NC_003197.2	+	1725325	1726056	9.42623	3.33877	2.95988
gene-STM1636	gene-STM1636	NC_003197.2	+	1726053	1726733	4.558	1.61444	1.43124
gene-STM1637	gene-STM1637	NC_003197.2	+	1726870	1728420	3.96389	1.40401	1.24468
gene-STM1638	gene-STM1638	NC_003197.2	+	1729109	1729546	486.356	172.267	152.718
gene-STM1639	cybB	NC_003197.2	-	1729817	1730347	225.452	79.8551	70.793
gene-STM1640	ydcF	NC_003197.2	-	1730464	1731264	83.4732	29.5662	26.211
gene-STM1641	hrpA	NC_003197.2	-	1731328	1735230	106.231	37.627	33.3571
gene-STM1642	acpD	NC_003197.2	+	1735431	1736036	104.153	36.8911	32.7047
gene-STM1643	gene-STM1643	NC_003197.2	-	1736033	1736482	64.5022	22.8467	20.254
gene-STM1644	ydbL	NC_003197.2	-	1736625	1736948	85.8457	30.4065	26.956
gene-STM1645	ynbE	NC_003197.2	-	1736956	1737147	29.6839	10.514	9.32089
gene-STM1646	ydbH	NC_003197.2	-	1737147	1739783	74.7287	26.4689	23.4652
gene-STM1647	ldhA	NC_003197.2	+	1740023	1741012	597.468	211.623	187.608
gene-STM1648	hslJ	NC_003197.2	+	1741123	1741533	303.951	107.66	95.4422
gene-STM1649	gene-STM1649	NC_003197.2	-	1741577	1741843	573.944	203.291	180.221
gene-STM1650	gene-STM1650	NC_003197.2	+	1741759	1742058	14	4.9588	4.39607
gene-STM1651	nifJ	NC_003197.2	+	1742119	1745643	75.263	26.6581	23.6329
gene-STM1652	ynaF	NC_003197.2	+	1746125	1746559	1870.46	662.517	587.333
gene-STM1653	gene-STM1653	NC_003197.2	-	1746609	1746947	110	38.962	34.5405
gene-STM1654	ydaO	NC_003197.2	+	1747303	1748238	130.093	46.0789	40.8498
gene-STM1655	dbpA	NC_003197.2	-	1748282	1749655	65.9563	23.3617	20.7106
gene-STM1656	gene-STM1656	NC_003197.2	-	1750142	1751125	103.449	36.6417	32.4835
gene-STM1657	gene-STM1657	NC_003197.2	-	1751271	1752425	126.676	44.8687	39.7769
gene-STM1658	ydaL	NC_003197.2	-	1752836	1753399	201.404	71.3374	63.2419
gene-STM1659	ogt	NC_003197.2	+	1753657	1754172	288.742	102.272	90.6665
gene-STM1660	fnr	NC_003197.2	+	1754326	1755120	1479.35	523.984	464.522
gene-STM1661	ydaA	NC_003197.2	+	1755271	1756218	908.685	321.856	285.331
gene-STM1662	ynaJ	NC_003197.2	-	1756273	1756527	759.702	269.086	238.55
gene-STM1663	ynaI	NC_003197.2	+	1756766	1757797	25.2723	8.95144	7.93562
gene-STM1664	gene-STM1664	NC_003197.2	-	1757883	1758485	55.0862	19.5115	17.2973
gene-STM1665	gene-STM1665	NC_003197.2	+	1758529	1759215	36.099	12.7863	11.3353
gene-STM1667	gene-STM1667	NC_003197.2	-	1759687	1760244	6.42294	2.275	2.01683
gene-STM1668	gene-STM1668	NC_003197.2	-	1760343	1761173	2.25271	0.797909	0.707361
gene-STM1669	gene-STM1669	NC_003197.2	-	1761194	1763176	4.26381	1.51024	1.33886
gene-STM1670	gene-STM1670	NC_003197.2	-	1763251	1764096	3.29078	1.16559	1.03332
gene-STM1671	gene-STM1671	NC_003197.2	+	1764390	1765247	1.1317	0.400849	0.35536
gene-STM1672	gene-STM1672	NC_003197.2	+	1765638	1766747	62.8252	22.2527	19.7274
gene-STM1673	gene-STM1673	NC_003197.2	-	1766961	1767215	87.2118	30.8904	27.3849
gene-STM1674	gene-STM1674	NC_003197.2	-	1767326	1767916	39.9137	14.1374	12.5331
gene-STM1675	gene-STM1675	NC_003197.2	+	1767994	1768707	121.668	43.0948	38.2044
gene-STM1676	gene-STM1676	NC_003197.2	-	1768798	1769667	75.1816	26.6293	23.6074
gene-STM1677	gene-STM1677	NC_003197.2	-	1769941	1770846	35.7991	12.68	11.2411
gene-STM1678	gene-STM1678	NC_003197.2	+	1770965	1771894	88.1355	31.2176	27.675
gene-STM1679	mppA	NC_003197.2	-	1771991	1773604	306.189	108.452	96.1448
gene-STM1680	ycjI	NC_003197.2	+	1773794	1774522	156.276	55.3528	49.0713
gene-STM1681	ycjG	NC_003197.2	-	1774497	1775462	100.114	35.4603	31.4362
gene-STM1682	tpx	NC_003197.2	+	1775578	1776084	3132.11	1109.39	983.497
gene-STM1683	tyrR	NC_003197.2	-	1776174	1777715	216.259	76.5991	67.9065
gene-STM1684	ycjF	NC_003197.2	-	1777863	1778924	158.878	56.2746	49.8885
gene-STM1685	ycjX	NC_003197.2	-	1778921	1780324	152.517	54.0214	47.891
gene-STM1686	pspE	NC_003197.2	-	1780467	1780781	263.048	93.1714	82.5982
gene-STM1687	pspD	NC_003197.2	-	1780857	1781075	56.0137	19.84	17.5886
gene-STM1688	pspC	NC_003197.2	-	1781098	1781457	83.5015	29.5762	26.2199
gene-STM1689	pspB	NC_003197.2	-	1781457	1781681	67.0999	23.7668	21.0697
gene-STM1690	pspA	NC_003197.2	-	1781741	1782409	192.502	68.1843	60.4466
gene-STM1691	pspF	NC_003197.2	+	1782580	1783560	67.3109	23.8415	21.136
gene-STM1692	sapA	NC_003197.2	+	1783672	1785321	119.643	42.3776	37.5686
gene-STM1693	sapB	NC_003197.2	+	1785318	1786283	58.1185	20.5856	18.2495
gene-STM1694	sapC	NC_003197.2	+	1786270	1787160	2.63729	0.934129	0.828122
gene-STM1695	sapD	NC_003197.2	+	1787160	1788152	112.36	39.798	35.2817
gene-STM1696	sapF	NC_003197.2	+	1788154	1788960	120.058	42.5246	37.6989
gene-STM1697	gene-STM1697	NC_003197.2	-	1789089	1789685	212.355	75.2162	66.6805
gene-STM1698	gene-STM1698	NC_003197.2	-	1790151	1791524	8.07351	2.85964	2.53512
gene-STM1698A	gene-STM1698A	NC_003197.2	+	1791559	1791738	14.0572	4.97907	4.41404
gene-STM1699	ycjE	NC_003197.2	+	1791713	1792012	0.160248	0.05676	0.050319
gene-STM1700	fabI	NC_003197.2	+	1792130	1792918	1723.94	610.618	541.324
gene-STM1701	yciW	NC_003197.2	+	1793118	1794098	14.8736	5.26823	4.67038
gene-STM1702	rnb	NC_003197.2	+	1794340	1796274	406.437	143.96	127.623
gene-STM1703	yciR	NC_003197.2	+	1796536	1798518	71.0066	25.1505	22.2964
gene-STM1704	yciT	NC_003197.2	+	1798906	1799658	288.226	102.09	90.5043
gene-STM1705	osmB	NC_003197.2	+	1799917	1800135	269.621	95.4997	84.6623
gene-STM1706	yciH	NC_003197.2	-	1800255	1800581	0.956248	0.338703	0.300267
gene-STM1707	pyrF	NC_003197.2	-	1800581	1801318	71.893	25.4645	22.5748
gene-STM1708	yciM	NC_003197.2	-	1801509	1802678	258.357	91.5101	81.1254
gene-STM1709	yciS	NC_003197.2	-	1802685	1802993	349.773	123.89	109.831
gene-STM1710	pgpB	NC_003197.2	-	1803143	1803907	146.62	51.9327	46.0393
gene-STM1711	ribA	NC_003197.2	+	1804103	1804693	354.362	125.515	111.271
gene-STM1712	acnA	NC_003197.2	-	1804749	1807424	627.98	222.43	197.189
gene-STM1713	cysB	NC_003197.2	-	1808401	1809375	326.416	115.617	102.496
gene-STM1714	topA	NC_003197.2	-	1809786	1812383	692.237	245.19	217.366
gene-STM1715	yciN	NC_003197.2	+	1812786	1813037	263.968	93.4975	82.8873
gene-STM1716	sohB	NC_003197.2	-	1813079	1814125	176.956	62.6778	55.5651
gene-STM1717	yciK	NC_003197.2	+	1814363	1815124	393.311	139.311	123.502
gene-STM1718	btuR	NC_003197.2	+	1815121	1815711	390.252	138.227	122.541
gene-STM1719	yciL	NC_003197.2	-	1815798	1816673	236.108	83.6296	74.1392
gene-STM1720	yciO	NC_003197.2	-	1816774	1817394	378.628	134.11	118.891
gene-STM1721	trpH	NC_003197.2	-	1817402	1818283	233.141	82.5784	73.2073
gene-STM1722	trpL	NC_003197.2	+	1818405	1818449	13.3111	4.71479	4.17975
gene-STM1723	trpE	NC_003197.2	+	1818544	1820106	0.733291	0.259732	0.230257
gene-STM1724	trpD	NC_003197.2	+	1820106	1821701	25.5947	9.06564	8.03686
gene-STM1725	trpC	NC_003197.2	+	1821705	1823063	91.6519	32.4631	28.7792
gene-STM1726	trpB	NC_003197.2	+	1823073	1824266	116.688	41.331	36.6407
gene-STM1727	trpA	NC_003197.2	+	1824266	1825072	162.402	57.5229	50.9951
gene-STM1728	yciG	NC_003197.2	+	1825552	1825734	25.7049	9.10468	8.07147
gene-STM1729	yciF	NC_003197.2	+	1825824	1826327	4.95635	1.75554	1.55632
gene-STM1730	yciE	NC_003197.2	+	1826401	1826907	12.1538	4.30489	3.81637
gene-STM1731	gene-STM1731	NC_003197.2	+	1826927	1827805	23.9443	8.48105	7.51861
gene-STM1732	ompW	NC_003197.2	-	1827887	1828525	164.336	58.208	51.6024
gene-STM1733	gene-STM1733	NC_003197.2	+	1828863	1829267	98.7679	34.9836	31.0136
gene-STM1734	yciC	NC_003197.2	+	1829293	1830036	266.254	94.3072	83.6051
gene-STM1735	yciB	NC_003197.2	+	1830093	1830632	264.437	93.6636	83.0345
gene-STM1736	yciA	NC_003197.2	+	1830793	1831194	119.182	42.2141	37.4236
gene-STM1737	tonB	NC_003197.2	-	1831254	1831982	174.181	61.6949	54.6937
gene-STM1738	yciI	NC_003197.2	+	1832206	1832502	614.145	217.53	192.844
gene-STM1739	cls	NC_003197.2	+	1832862	1834322	93.7344	33.2007	29.4331
gene-STM1740	yciU	NC_003197.2	+	1834356	1834685	363.285	128.675	114.073
gene-STM1741	gene-STM1741	NC_003197.2	-	1834733	1835569	175.049	62.0023	54.9662
gene-STM1742	oppF	NC_003197.2	-	1835617	1836621	1310.02	464.01	411.353
gene-STM1743	oppD	NC_003197.2	-	1836618	1837625	1378.36	488.216	432.812
gene-STM1744	oppC	NC_003197.2	-	1837637	1838545	1238.34	438.62	388.845
gene-STM1745	oppB	NC_003197.2	-	1838560	1839480	1166.74	413.259	366.361
gene-STM1746	oppA	NC_003197.2	-	1839602	1841350	5783.28	2048.44	1815.98
gene-STM1747	gene-STM1747	NC_003197.2	+	1841301	1841615	479.874	169.971	150.683
gene-STM1748	ychE	NC_003197.2	-	1841998	1842645	42.983	15.2246	13.4969
gene-STM1749	adhE	NC_003197.2	+	1843122	1845800	410.454	145.383	128.885
gene-STM1750	tdk	NC_003197.2	-	1845997	1846614	151.338	53.604	47.5209
gene-STM1751	hns	NC_003197.2	+	1847277	1847690	18424.7	6526.03	5785.45
gene-STM1752	galU	NC_003197.2	-	1847822	1848730	1104.84	391.336	346.927
gene-STM1753	hnr	NC_003197.2	-	1848933	1849946	327.04	115.838	102.692
gene-STM1754	ychK	NC_003197.2	-	1850037	1850942	537.744	190.469	168.854
gene-STM1755	ychJ	NC_003197.2	+	1851053	1851511	420.636	148.989	132.082
gene-STM1756	purU	NC_003197.2	+	1851562	1852404	542.88	192.288	170.467
gene-STM1757	tyrT	NC_003197.2	+	1852564	1852645	808.531	286.381	253.882
gene-STM1758	rtT	NC_003197.2	+	1852677	1852819	845.091	299.331	265.363
gene-STM1759	tyrV	NC_003197.2	+	1852853	1852934	588.421	208.419	184.767
gene-STM1760	gene-STM1760	NC_003197.2	-	1853720	1855249	40.9647	14.5097	12.8631
gene-STM1761	narI	NC_003197.2	-	1855491	1856168	11.9181	4.22141	3.74235
gene-STM1762	narJ	NC_003197.2	-	1856168	1856878	5.43436	1.92485	1.70642
gene-STM1763	narH	NC_003197.2	-	1856875	1858410	6.1173	2.16675	1.92086
gene-STM1764	narG	NC_003197.2	-	1858407	1862150	9.40385	3.33084	2.95285
gene-STM1765	narK	NC_003197.2	-	1862538	1863935	5.88841	2.08568	1.84899
gene-STM1766	narX	NC_003197.2	+	1864276	1866072	83.6769	29.6384	26.275
gene-STM1767	narL	NC_003197.2	+	1866065	1866715	144.039	51.0187	45.229
gene-STM1768	ychP	NC_003197.2	-	1866716	1868140	72.5874	25.7104	22.7928
gene-STM1769	ychN	NC_003197.2	+	1868317	1868670	349.418	123.764	109.719
gene-STM1770	chaB	NC_003197.2	-	1868750	1868980	297.273	105.294	93.3451
gene-STM1771	chaA	NC_003197.2	+	1869247	1870347	108.269	38.3488	33.9969
gene-STM1772	kdsA	NC_003197.2	-	1870401	1871255	592.752	209.953	186.127
gene-STM1773	ychA	NC_003197.2	-	1871293	1872102	200.831	71.1343	63.0619
gene-STM1774	sirC	NC_003197.2	-	1872106	1872495	70.6251	25.0154	22.1766
gene-STM1775	hemK	NC_003197.2	-	1872492	1873325	2.01941	0.715277	0.634106
gene-STM1776	prfA	NC_003197.2	-	1873325	1874407	138.993	49.2312	43.6444
gene-STM1777	hemA	NC_003197.2	-	1874448	1875704	227.407	80.5477	71.407
gene-STM1778	lolB	NC_003197.2	+	1876018	1876641	230.025	81.4749	72.229
gene-STM1779	ipk	NC_003197.2	+	1876638	1877489	630.895	223.463	198.104
gene-STM1780	prsA	NC_003197.2	+	1877755	1878702	2563.98	908.162	805.102
gene-STM1781	ychM	NC_003197.2	+	1878851	1880512	81.5764	28.8944	25.6154
gene-STM1782	ychH	NC_003197.2	-	1880557	1880835	232.333	82.2925	72.9538
gene-STM1783	pth	NC_003197.2	+	1881087	1881695	233.703	82.7775	73.3838
gene-STM1784	ychF	NC_003197.2	+	1881812	1882903	623.216	220.743	195.693
gene-STM1785	gene-STM1785	NC_003197.2	-	1883062	1884327	66.6469	23.6063	20.9275
gene-STM1786	gene-STM1786	NC_003197.2	+	1884822	1885940	3.67828	1.30285	1.155
gene-STM1787	gene-STM1787	NC_003197.2	+	1885937	1887730	5.42921	1.92302	1.7048
gene-STM1788	gene-STM1788	NC_003197.2	+	1887749	1888480	10.7459	3.80618	3.37425
gene-STM1789	gene-STM1789	NC_003197.2	+	1888477	1889073	4.51849	1.60045	1.41883
gene-STM1790	gene-STM1790	NC_003197.2	+	1889063	1889467	3.46552	1.22749	1.08819
gene-STM1791	gene-STM1791	NC_003197.2	+	1889464	1890312	3.80797	1.34878	1.19572
gene-STM1792	gene-STM1792	NC_003197.2	+	1890387	1891931	4.84531	1.71621	1.52145
gene-STM1793	gene-STM1793	NC_003197.2	+	1891943	1893079	13.131	4.65102	4.12321
gene-STM1794	gene-STM1794	NC_003197.2	+	1893092	1893181	24.0111	8.50473	7.5396
gene-STM1795	gene-STM1795	NC_003197.2	+	1893525	1894850	11617.6	4114.96	3647.99
gene-STM1796	treA	NC_003197.2	+	1895064	1896776	424.054	150.2	133.155
gene-STM1797	ymgE	NC_003197.2	-	1896839	1897093	153.443	54.3495	48.1819
gene-STM1798	ycgR	NC_003197.2	+	1897262	1897996	314.671	111.456	98.8081
gene-STM1799	emtA	NC_003197.2	-	1898010	1898621	175.752	62.2512	55.1869
gene-STM1800	ycgQ	NC_003197.2	+	1898792	1899706	130.529	46.2333	40.9867
gene-STM1801	ycgO	NC_003197.2	+	1899803	1901536	184.236	65.2563	57.851
gene-STM1802	dadX	NC_003197.2	-	1901599	1902669	2131	754.8	669.144
gene-STM1803	dadA	NC_003197.2	-	1902683	1903981	3049.01	1079.96	957.405
gene-STM1804	ycgB	NC_003197.2	+	1904304	1905836	218.026	77.2248	68.4613
gene-STM1805	fadR	NC_003197.2	-	1905883	1906602	617.996	218.894	194.054
gene-STM1806	nhaB	NC_003197.2	+	1906822	1908366	136.977	48.5174	43.0116
gene-STM1807	dsbB	NC_003197.2	+	1908508	1909038	518.943	183.81	162.951
gene-STM1808	gene-STM1808	NC_003197.2	+	1909147	1909488	90.4152	32.0251	28.3908
gene-STM1809	gene-STM1809	NC_003197.2	-	1909560	1909733	893.529	316.488	280.572
gene-STM1810	gene-STM1810	NC_003197.2	-	1909925	1910062	141.601	50.1552	44.4635
gene-STM1811	ycgN	NC_003197.2	-	1910414	1910875	229.457	81.2735	72.0505
gene-STM1812	ycgM	NC_003197.2	-	1910953	1911612	422.08	149.501	132.535
gene-STM1813	ycgL	NC_003197.2	-	1911662	1911994	497.583	176.244	156.243
gene-STM1814	minC	NC_003197.2	+	1912081	1912788	1381.81	489.439	433.897
gene-STM1815	minD	NC_003197.2	+	1912812	1913624	3011.88	1066.81	945.746
gene-STM1816	minE	NC_003197.2	+	1913628	1913894	2368.3	838.852	743.658
gene-STM1817	rnd	NC_003197.2	-	1914016	1915143	160.26	56.764	50.3223
gene-STM1818	fadD	NC_003197.2	-	1915216	1916901	466.903	165.377	146.61
gene-STM1819	slp	NC_003197.2	-	1917106	1917687	151.921	53.8104	47.7039
gene-STM1820	yeaZ	NC_003197.2	-	1917759	1918454	336.851	119.312	105.773
gene-STM1821	yoaA	NC_003197.2	-	1918512	1920422	175.286	62.0862	55.0406
gene-STM1822	yoaB	NC_003197.2	+	1920553	1920897	834.53	295.591	262.047
gene-STM1823	yoaH	NC_003197.2	-	1920903	1921082	399.561	141.525	125.464
gene-STM1824	pabB	NC_003197.2	+	1921163	1922527	230.199	81.5363	72.2835
gene-STM1825	yeaB	NC_003197.2	+	1922531	1923109	138.302	48.9866	43.4276
gene-STM1826	sdaA	NC_003197.2	+	1923373	1924737	1090.11	386.118	342.301
gene-STM1827	gene-STM1827	NC_003197.2	+	1924773	1926476	23.4812	8.31705	7.37322
gene-STM1828	yoaE	NC_003197.2	-	1926498	1928057	79.2061	28.0548	24.8711
gene-STM1829	gene-STM1829	NC_003197.2	-	1928045	1928380	83.9538	29.7364	26.3619
gene-STM1830	manX	NC_003197.2	+	1928530	1929498	2752.72	975.015	864.369
gene-STM1831	manY	NC_003197.2	+	1929551	1930351	2389.2	846.256	750.222
gene-STM1832	manZ	NC_003197.2	+	1930355	1931215	2440.66	864.482	766.38
gene-STM1833	gene-STM1833	NC_003197.2	+	1931273	1931743	88.5244	31.3553	27.7971
gene-STM1834	yebN	NC_003197.2	+	1932087	1932707	69.1739	24.5014	21.7209
gene-STM1835	rrmA	NC_003197.2	-	1932704	1933513	79.8716	28.2905	25.0801
gene-STM1836	gene-STM1836	NC_003197.2	-	1933579	1935324	31.4719	11.1474	9.88234
gene-STM1837	cspC	NC_003197.2	-	1935544	1935753	19353.4	6854.98	6077.06
gene-STM1838	yobF	NC_003197.2	-	1935766	1935909	15579.3	5518.2	4891.99
gene-STM1839	gene-STM1839	NC_003197.2	-	1936558	1936845	594.719	210.649	186.745
gene-STM1840	yobG	NC_003197.2	-	1936916	1937059	350.521	124.154	110.065
gene-STM1841	gene-STM1841	NC_003197.2	+	1937217	1937456	110.371	39.0933	34.657
gene-STM1842	kdgR	NC_003197.2	-	1937668	1938459	577.232	204.456	181.254
gene-STM1843	gene-STM1843	NC_003197.2	+	1938635	1940008	59.8079	21.1839	18.78
gene-STM1844	htpX	NC_003197.2	-	1940056	1940937	583.262	206.591	183.147
gene-STM1845	prc	NC_003197.2	-	1941131	1943179	651.458	230.746	204.561
gene-STM1846	proQ	NC_003197.2	-	1943199	1943885	1388.42	491.779	435.971
gene-STM1847	yebR	NC_003197.2	-	1943983	1944567	897.543	317.909	281.833
gene-STM1848	yebS	NC_003197.2	+	1944609	1945892	62.0266	21.9698	19.4767
gene-STM1849	gene-STM1849	NC_003197.2	+	1945855	1948494	115.915	41.0572	36.398
gene-STM1850	yebU	NC_003197.2	+	1948572	1950011	68.6438	24.3136	21.5545
gene-STM1851	gene-STM1851	NC_003197.2	+	1950126	1950365	474.867	168.198	149.11
gene-STM1852	yebW	NC_003197.2	+	1950476	1950667	72.0781	25.5301	22.6329
gene-STM1853	prpA	NC_003197.2	-	1950686	1951336	27.8756	9.87353	8.75307
gene-STM1854	gene-STM1854	NC_003197.2	-	1951560	1951724	29.3818	10.407	9.22603
gene-STM1855	sopE2	NC_003197.2	-	1952009	1952731	35.5989	12.6091	11.1782
gene-STM1856	gene-STM1856	NC_003197.2	+	1953415	1953810	7.97727	2.82555	2.5049
gene-STM1857	gene-STM1857	NC_003197.2	-	1955004	1955423	590.6	209.19	185.451
gene-STM1858	gene-STM1858	NC_003197.2	+	1955793	1956062	25.5593	9.05309	8.02573
gene-STM1859	gene-STM1859	NC_003197.2	+	1956228	1956368	195.468	69.2348	61.3779
gene-STM1860	gene-STM1860	NC_003197.2	-	1956851	1957708	6.55944	2.32335	2.0597
gene-STM1861	gene-STM1861	NC_003197.2	+	1957832	1958200	4.97019	1.76044	1.56066
gene-STM1862	pagO	NC_003197.2	+	1959504	1960418	16.6546	5.89907	5.22964
gene-STM1863	gene-STM1863	NC_003197.2	+	1960551	1960709	8.84277	3.13211	2.77667
gene-STM1864	gene-STM1864	NC_003197.2	+	1960719	1961333	15.0374	5.32625	4.72182
gene-STM1865	gene-STM1865	NC_003197.2	-	1961660	1961785	5.90476	2.09147	1.85412
gene-STM1867	pagK	NC_003197.2	+	1963176	1963376	28.9851	10.2665	9.10145
gene-STM1868	mig-3	NC_003197.2	-	1963473	1964354	7.2415	2.56494	2.27386
gene-STM1868A	gene-STM1868A	NC_003197.2	+	1965080	1965247	35.4286	12.5488	11.1247
gene-STM1869	gene-STM1869	NC_003197.2	-	1965504	1966037	0.840824	0.29782	0.264023
gene-STM1869A	gene-STM1869A	NC_003197.2	-	1966091	1966378	2.81597	0.997417	0.884229
gene-STM1870	gene-STM1870	NC_003197.2	+	1966511	1967005	3.28889	1.16492	1.03273
gene-STM1871	gene-STM1871	NC_003197.2	+	1967023	1967919	17.4783	6.1908	5.48826
gene-STM1872	gene-STM1872	NC_003197.2	-	1968116	1968235	1293.96	458.32	406.309
gene-STM1873	gene-STM1873	NC_003197.2	-	1968293	1968646	613.215	217.201	192.552
gene-STM1874	gene-STM1874	NC_003197.2	-	1968663	1969538	595.855	211.052	187.101
gene-STM1875	yobA	NC_003197.2	-	1969539	1969913	1082.11	383.283	339.788
gene-STM1876	holE	NC_003197.2	+	1970051	1970281	116.965	41.4291	36.7277
gene-STM1877	gene-STM1877	NC_003197.2	+	1970389	1971045	125.344	44.3968	39.3586
gene-STM1878	exoX	NC_003197.2	+	1971069	1971767	296.494	105.018	93.1004
gene-STM1879	ptrB	NC_003197.2	-	1971802	1973853	121.891	43.1737	38.2743
gene-STM1880	yebE	NC_003197.2	-	1974066	1974725	262.662	93.0349	82.4772
gene-STM1881	yebF	NC_003197.2	-	1974819	1975172	709.514	251.31	222.791
gene-STM1882	yebG	NC_003197.2	-	1975240	1975530	433.179	153.432	136.02
gene-STM1883	purT	NC_003197.2	+	1975661	1976839	20.866	7.39073	6.55202
gene-STM1884	eda	NC_003197.2	-	1976939	1977580	435.78	154.353	136.837
gene-STM1885	edd	NC_003197.2	-	1977618	1979429	94.3206	33.4084	29.6171
gene-STM1886	zwf	NC_003197.2	-	1979664	1981139	687.045	243.351	215.736
gene-STM1887	yebK	NC_003197.2	+	1981481	1982350	348.109	123.3	109.308
gene-STM1888	pykA	NC_003197.2	+	1982474	1983916	1429.32	506.264	448.813
gene-STM1889	msbB	NC_003197.2	-	1983989	1984960	194.244	68.8011	60.9935
gene-STM1890	yebA	NC_003197.2	-	1985077	1986396	671.953	238.006	210.997
gene-STM1891	znuA	NC_003197.2	-	1986412	1987413	849.304	300.824	266.686
gene-STM1892	znuC	NC_003197.2	+	1987384	1988190	72.2673	25.5971	22.6923
gene-STM1893	znuB	NC_003197.2	+	1988187	1988972	65.4736	23.1908	20.559
gene-STM1894	ruvB	NC_003197.2	-	1989051	1990061	180.942	64.0895	56.8166
gene-STM1895	ruvA	NC_003197.2	-	1990070	1990681	209.83	74.3218	65.8877
gene-STM1896	gene-STM1896	NC_003197.2	+	1991101	1991997	7.40914	2.62432	2.32651
gene-STM1897	yebB	NC_003197.2	+	1992624	1993223	31.4917	11.1543	9.88854
gene-STM1898	ruvC	NC_003197.2	-	1993225	1993746	385.559	136.565	121.068
gene-STM1899	yebC	NC_003197.2	-	1993783	1994523	699.005	247.588	219.491
gene-STM1900	ntpA	NC_003197.2	-	1994553	1995005	447.015	158.333	140.365
gene-STM1901	aspS	NC_003197.2	-	1995108	1996880	522.448	185.051	164.051
gene-STM1902	yecD	NC_003197.2	+	1997205	1997771	154.801	54.8304	48.6082
gene-STM1903	yecE	NC_003197.2	+	1997768	1998586	68.9768	24.4316	21.6591
gene-STM1904	yecN	NC_003197.2	+	1998639	1999034	259.841	92.0356	81.5913
gene-STM1905	yecO	NC_003197.2	+	1999075	1999818	240.98	85.3549	75.6687
gene-STM1906	yecP	NC_003197.2	+	1999815	2000786	153.852	54.4944	48.3103
[truncated: 2,677 more rows]

## Sheet: MS1868_wt Triplicate 3
# Description of Variables from the StringTie Manual
# Gene ID: The gene identifier comes from the reference annotation provided with the -G option.
# Gene Name: This field contains the gene name in the reference annotation provided with the -G option.
# Reference: Name of the reference sequence that was used in the alignment of the reads.
# Strand: '+' denotes that the gene is on the forward strand, '-' for the reverse strand.
# Start: Start position of the gene (1-based index).
# End: End position of the gene (1-based index).
# Coverage: Per-base coverage of the gene.
# FPKM: normalized expression level in FPKM units (see manual for additional details).
# TPM: normalized expression level in RPM units (see manual for additional details).
Gene ID	Gene Name	Reference	Strand	Start	End	Coverage	FPKM	TPM
gene-PSLT001	gene-PSLT001	NC_003277.2	+	94	378	220.186	76.4258	64.8891
gene-PSLT002	gene-PSLT002	NC_003277.2	+	712	1155	42.9302	14.9009	12.6516
gene-PSLT003	repC	NC_003277.2	+	1334	1600	1162.79	403.601	342.676
gene-PSLT004	repA3	NC_003277.2	+	1723	1845	360.545	125.144	106.253
gene-PSLT005	tap	NC_003277.2	+	1850	1927	510.623	177.236	150.481
gene-PSLT006	repA	NC_003277.2	+	1908	2789	273.77	95.0247	80.6804
gene-PSLT007	gene-PSLT007	NC_003277.2	+	3730	3870	48.6099	16.8723	14.3254
gene-PSLT008	srgC	NC_003277.2	-	3967	4725	62.1094	21.5579	18.3037
gene-PSLT009	rcK	NC_003277.2	-	4992	5549	68.7204	23.8526	20.252
gene-PSLT010	srgB	NC_003277.2	-	5639	6538	31.9756	11.0986	9.42323
gene-PSLT011	srgA	NC_003277.2	-	6671	7324	31.2232	10.8375	9.20153
gene-PSLT012	orf7	NC_003277.2	-	7569	7919	27.5126	9.54954	8.10801
gene-PSLT013	pefI	NC_003277.2	-	7904	8116	43.5825	15.1273	12.8438
gene-PSLT014	orf6	NC_003277.2	-	8548	9423	430.75	149.512	126.943
gene-PSLT015	orf5	NC_003277.2	-	9676	10233	42.3943	14.7149	12.4936
gene-PSLT016	pefD	NC_003277.2	-	10248	10940	23.425	8.13073	6.90336
gene-PSLT017	pefC	NC_003277.2	-	10933	13341	13.9035	4.82585	4.09737
gene-PSLT018	pefA	NC_003277.2	-	13569	14087	25.8092	8.9583	7.60601
gene-PSLT019	pefB	NC_003277.2	-	14362	14664	1.31353	0.455922	0.387099
gene-PSLT020	gene-PSLT020	NC_003277.2	+	15561	15764	19.1324	6.64077	5.63833
gene-PSLT023	repA2	NC_003277.2	-	16636	17625	527.249	183.007	155.381
gene-PSLT024	gene-PSLT024	NC_003277.2	+	17369	17677	550.882	191.209	162.346
gene-PSLT025	gene-PSLT025	NC_003277.2	-	18119	18415	46.5084	16.1429	13.7061
gene-PSLT026	gene-PSLT026	NC_003277.2	-	18899	19420	104.573	36.2969	30.8177
gene-PSLT027	ccdA	NC_003277.2	+	20096	20314	849.498	294.858	250.348
gene-PSLT028	ccdB	NC_003277.2	+	20316	20621	850.873	295.335	250.753
gene-PSLT029	gene-PSLT029	NC_003277.2	+	20623	20913	560.978	194.714	165.321
gene-PSLT030	gene-PSLT030	NC_003277.2	+	20910	21431	434.416	150.784	128.023
gene-PSLT031	rsdB	NC_003277.2	+	21466	22248	330.354	114.665	97.3556
gene-PSLT032	gene-PSLT032	NC_003277.2	+	22257	22808	200.732	69.6734	59.1559
gene-PSLT033	gene-PSLT033	NC_003277.2	+	23477	23962	52.716	18.2976	15.5355
gene-PSLT034	gene-PSLT034	NC_003277.2	+	24682	25242	219.415	76.1583	64.6619
gene-PSLT035	spvD	NC_003277.2	-	25309	25659	1531.82	531.69	451.429
gene-PSLT036	gene-PSLT036	NC_003277.2	+	25877	26140	71.1553	24.6978	20.9696
gene-PSLT037	spvD	NC_003277.2	-	26267	26917	0.907834	0.315106	0.26754
gene-PSLT038	spvC	NC_003277.2	-	27178	27903	1.70523	0.591881	0.502534
gene-PSLT039	spvB	NC_003277.2	-	28185	29960	9.87331	3.42699	2.90968
gene-PSLT040	spvA	NC_003277.2	-	30142	30909	22.25	7.7229	6.5571
gene-PSLT041	spvR	NC_003277.2	-	31421	32314	3.01902	1.04789	0.889708
gene-PSLT042	gene-PSLT042	NC_003277.2	+	32923	33960	21.4846	7.45723	6.33153
gene-PSLT043	gene-PSLT043	NC_003277.2	-	34149	35174	231.025	80.188	68.0834
gene-PSLT044	rlgA	NC_003277.2	-	35107	36771	332.416	115.38	97.9633
gene-PSLT045	gene-PSLT045	NC_003277.2	-	36755	37315	538.052	186.756	158.564
gene-PSLT046	gene-PSLT046	NC_003277.2	-	37522	38262	920.313	319.438	271.217
gene-PSLT047	gene-PSLT047	NC_003277.2	-	38917	39405	141.656	49.1685	41.7463
gene-PSLT048	tlpA	NC_003277.2	+	39664	40779	199.341	69.1907	58.7461
gene-PSLT049	gene-PSLT049	NC_003277.2	+	40865	41281	108.559	37.6806	31.9926
gene-PSLT050	gene-PSLT050	NC_003277.2	-	40975	41301	63.4349	22.0181	18.6944
gene-PSLT051	samB	NC_003277.2	-	42455	43396	753.842	261.656	222.158
gene-PSLT052	parA	NC_003277.2	+	43811	45016	524.571	182.077	154.592
gene-PSLT053	parB	NC_003277.2	+	45013	45990	988.056	342.951	291.181
gene-PSLT054	samB	NC_003277.2	-	46072	47346	361.341	125.42	106.488
gene-PSLT055	samA	NC_003277.2	-	47346	47768	514.236	178.49	151.546
gene-PSLT056	gene-PSLT056	NC_003277.2	+	48279	48749	1.78344	0.619026	0.525582
gene-PSLT057	gene-PSLT057	NC_003277.2	+	48742	49098	3.21849	1.11713	0.948492
gene-PSLT059	gene-PSLT059	NC_003277.2	+	49480	50160	9.38354	3.257	2.76534
gene-PSLT060	gene-PSLT060	NC_003277.2	+	50160	50381	13.0543	4.53109	3.8471
gene-PSLT061	gene-PSLT061	NC_003277.2	+	50922	51686	17.2876	6.00046	5.09467
gene-PSLT062	gene-PSLT062	NC_003277.2	+	52182	52616	9.78161	3.39516	2.88265
gene-PSLT063	gene-PSLT063	NC_003277.2	+	52683	53117	16.7839	5.82564	4.94624
gene-PSLT064	gene-PSLT064	NC_003277.2	+	53353	53676	47.2932	16.4153	13.9374
gene-PSLT066	ssbB	NC_003277.2	+	54395	54913	9.12717	3.16801	2.68979
gene-PSLT067	gene-PSLT067	NC_003277.2	+	54968	55210	31.5391	10.9471	9.29461
gene-PSLT068	gene-PSLT068	NC_003277.2	+	55279	57276	5.67067	1.96827	1.67115
gene-PSLT069	psiB	NC_003277.2	+	57316	57750	12.9682	4.50123	3.82176
gene-PSLT070	psiA	NC_003277.2	+	57747	58484	16.5553	5.74629	4.87887
gene-PSLT072	finP	NC_003277.2	-	60123	60593	32.6985	11.3495	9.63629
gene-PSLT073	traM	NC_003277.2	+	61008	61388	34.063	11.8232	10.0384
gene-PSLT074	finP	NC_003277.2	-	61455	61622	8.00595	2.77884	2.35936
gene-PSLT075	traJ	NC_003277.2	+	61581	62267	0.294032	0.102058	0.086652
gene-PSLT076	traY	NC_003277.2	+	62268	62588	18.0163	6.25339	5.30942
gene-PSLT077	traA	NC_003277.2	+	62630	62992	15.8017	5.4847	4.65677
gene-PSLT078	traL	NC_003277.2	+	63007	63318	9.49038	3.29408	2.79683
gene-PSLT079	traE	NC_003277.2	+	63340	63906	3.77712	1.31103	1.11312
gene-PSLT080	traK	NC_003277.2	+	63893	64633	3.0856	1.071	0.90933
gene-PSLT081	traB	NC_003277.2	+	64633	66054	8.04194	2.79133	2.36997
gene-PSLT082	traP	NC_003277.2	+	66044	66640	8.92051	3.09628	2.62888
gene-PSLT083	trbD	NC_003277.2	+	66618	66863	10.9789	3.81075	3.23551
gene-PSLT084	traV	NC_003277.2	+	66860	67375	13.12	4.55391	3.86648
gene-PSLT085	traR	NC_003277.2	+	67510	67731	4.93468	1.71281	1.45426
gene-PSLT087	gene-PSLT087	NC_003277.2	+	67724	68191	5.55662	1.92869	1.63754
gene-PSLT088	traC	NC_003277.2	+	68587	71235	8.53225	2.96151	2.51446
gene-PSLT089	trbI	NC_003277.2	+	71210	71596	7.6476	2.65446	2.25375
gene-PSLT091	traW	NC_003277.2	+	71593	72225	10.4383	3.6231	3.07618
gene-PSLT092	traU	NC_003277.2	+	72222	73214	11.2568	3.9072	3.31739
gene-PSLT093	gene-PSLT093	NC_003277.2	+	73233	73541	16.6343	5.77371	4.90215
gene-PSLT094	trbC	NC_003277.2	+	73526	74164	24.5336	8.51555	7.23009
gene-PSLT095	traN	NC_003277.2	+	74617	76443	42.3919	14.7141	12.4929
gene-PSLT096	trbE	NC_003277.2	+	76454	76669	40.3472	14.0044	11.8904
gene-PSLT097	traF	NC_003277.2	+	76681	77430	22.4787	7.80227	6.62449
gene-PSLT098	traQ	NC_003277.2	+	77644	77937	15.0156	5.21185	4.42511
gene-PSLT099	trbB	NC_003277.2	+	77924	78472	27.5854	9.57479	8.12944
gene-PSLT100	traH	NC_003277.2	+	78462	79844	28.4238	9.8658	8.37652
gene-PSLT101	traG	NC_003277.2	+	79841	82663	103.908	36.0661	30.6218
gene-PSLT102	traS	NC_003277.2	+	82679	83173	702.713	243.909	207.09
gene-PSLT103	traT	NC_003277.2	+	83209	83940	1888.21	655.391	556.457
gene-PSLT104	traD	NC_003277.2	+	84317	86560	19.3043	6.70046	5.689
gene-PSLT105	trbH	NC_003277.2	+	86560	87279	209.184	72.6072	61.6469
gene-PSLT106	gene-PSLT106	NC_003277.2	-	86569	86967	0	0	0
gene-PSLT107	gene-PSLT107	NC_003277.2	-	86967	87197	0	0	0
gene-PSLT108	traI	NC_003277.2	+	87276	92534	82.4313	28.6116	24.2926
gene-PSLT110	traX	NC_003277.2	+	92554	93294	66.6478	23.1332	19.6412
gene-PSLT111	finO	NC_003277.2	+	93349	93912	237.204	82.3327	69.9043
gene-STM0001	thrL	NC_003197.2	+	190	255	807	280.107	237.824
gene-STM0002	thrA	NC_003197.2	+	337	2799	174.901	60.7074	51.5434
gene-STM0003	thrB	NC_003197.2	+	2801	3730	302.561	105.018	89.1652
gene-STM0004	thrC	NC_003197.2	+	3734	5020	328.661	114.077	96.8568
gene-STM0005	yaaA	NC_003197.2	-	5114	5887	208.89	72.5051	61.5602
gene-STM0006	yaaJ	NC_003197.2	-	5966	7396	60.443	20.9796	17.8126
gene-STM0007	talB	NC_003197.2	+	7665	8618	7740.09	2686.56	2281.01
gene-STM0008	mog	NC_003197.2	+	8729	9319	373.585	129.67	110.096
gene-STM0009	yaaH	NC_003197.2	-	9376	9942	160.628	55.7534	47.3372
gene-STM0010	htgA	NC_003197.2	-	10092	10805	16.9678	5.88946	5.00043
gene-STM0011	yaaI	NC_003197.2	-	10841	11245	17.9407	6.22717	5.28716
gene-STM0012	dnaK	NC_003197.2	+	11593	13509	9828.16	3411.32	2896.37
gene-STM0013	dnaJ	NC_003197.2	+	13595	14734	2049.1	711.235	603.872
gene-STM0014	gene-STM0014	NC_003197.2	+	15014	15961	25.0707	8.70195	7.38836
gene-STM0015	gene-STM0015	NC_003197.2	+	16088	16432	2.96524	1.02922	0.873859
gene-STM0016	gene-STM0016	NC_003197.2	-	16493	17026	3.07678	1.06794	0.90673
gene-STM0017	gene-STM0017	NC_003197.2	-	17043	17486	3.0991	1.07569	0.913308
gene-STM0018	gene-STM0018	NC_003197.2	+	17867	19966	15.4371	5.35818	4.54934
gene-STM0019	gene-STM0019	NC_003197.2	+	20058	23054	13.3734	4.64185	3.94115
gene-STM0020	gene-STM0020	NC_003197.2	+	23335	24039	6.66667	2.31398	1.96467
gene-STM0021	bcfA	NC_003197.2	+	24469	25011	15.2799	5.30361	4.50301
gene-STM0022	bcfB	NC_003197.2	+	25112	25798	9.63901	3.34567	2.84063
gene-STM0023	bcfC	NC_003197.2	+	25803	28424	10.709	3.71706	3.15596
gene-STM0024	bcfD	NC_003197.2	+	28425	29432	24.4058	8.47115	7.1924
gene-STM0025	bcfE	NC_003197.2	+	29433	29978	10.9176	3.78946	3.21742
gene-STM0026	bcfF	NC_003197.2	+	29994	30512	25.6617	8.90707	7.56252
gene-STM0027	bcfG	NC_003197.2	+	30478	31209	14.5322	5.04409	4.28267
gene-STM0028	bcfH	NC_003197.2	+	31274	32119	20.0603	6.96286	5.91179
gene-STM0029	gene-STM0029	NC_003197.2	-	32545	32994	0.588889	0.204401	0.173546
gene-STM0030	gene-STM0030	NC_003197.2	+	33364	34368	5.5393	1.92267	1.63244
gene-STM0031	gene-STM0031	NC_003197.2	-	34376	34816	3.80499	1.3207	1.12133
gene-STM0032	gene-STM0032	NC_003197.2	+	35339	37057	5.95637	2.06744	1.75535
gene-STM0033	gene-STM0033	NC_003197.2	-	37103	38674	13.2576	4.60168	3.90704
gene-STM0034	gene-STM0034	NC_003197.2	-	38773	39534	1.62449	0.563856	0.47874
gene-STM0035	gene-STM0035	NC_003197.2	+	40131	41624	27.7115	9.61857	8.16662
gene-STM0036	gene-STM0036	NC_003197.2	+	41723	42913	22.5466	7.82585	6.64451
gene-STM0037	gene-STM0037	NC_003197.2	+	42932	44185	4.44338	1.54228	1.30947
gene-STM0038	gene-STM0038	NC_003197.2	+	44312	46027	17.0321	5.91177	5.01937
gene-STM0039	nhaA	NC_003197.2	+	46190	47356	292.686	101.59	86.2548
gene-STM0040	nhaR	NC_003197.2	+	47418	48317	232.873	80.8296	68.628
gene-STM0041	gene-STM0041	NC_003197.2	-	48372	50411	25.8657	8.97789	7.62265
gene-STM0042	gene-STM0042	NC_003197.2	-	50451	51824	8.56769	2.97382	2.52491
gene-STM0043	rpsT	NC_003197.2	-	52280	52543	2327.14	807.741	685.81
gene-STM0044	yaaY	NC_003197.2	+	52649	52864	45.9583	15.952	13.544
gene-STM0045	ribF	NC_003197.2	+	52872	53810	872.645	302.892	257.17
gene-STM0046	ileS	NC_003197.2	+	53855	56689	1175.93	408.161	346.547
gene-STM0047	lspA	NC_003197.2	+	56689	57189	1167.22	405.138	343.981
gene-STM0048	slpA	NC_003197.2	+	57344	57793	909.296	315.613	267.97
gene-STM0049	lytB	NC_003197.2	+	57796	58746	543.696	188.715	160.228
gene-STM0050	gene-STM0050	NC_003197.2	+	58946	60148	92.5204	32.1135	27.2659
gene-STM0051	rihC	NC_003197.2	+	60164	61084	221.618	76.9228	65.311
gene-STM0052	gene-STM0052	NC_003197.2	-	61106	61792	78.1004	27.1084	23.0163
gene-STM0053	gene-STM0053	NC_003197.2	-	61794	63413	25.2265	8.75605	7.43429
gene-STM0054	gene-STM0054	NC_003197.2	-	63548	64849	3.77266	1.30948	1.11181
gene-STM0055	gene-STM0055	NC_003197.2	-	64862	66637	5.54758	1.92555	1.63488
gene-STM0056	gene-STM0056	NC_003197.2	-	66654	66893	5.30833	1.84251	1.56437
gene-STM0057	gene-STM0057	NC_003197.2	-	67052	68392	7.39523	2.56686	2.17938
gene-STM0058	citC2	NC_003197.2	+	68637	69680	18.3659	6.37474	5.41245
gene-STM0059	citD2	NC_003197.2	+	69710	70003	20.3299	7.05645	5.99126
gene-STM0060	citE2	NC_003197.2	+	70000	70869	15.092	5.23837	4.44762
gene-STM0061	citF2	NC_003197.2	+	70880	72400	20.0485	6.95876	5.90831
gene-STM0062	citX2	NC_003197.2	+	72400	72951	15.9833	5.54777	4.71031
gene-STM0063	citG2	NC_003197.2	+	72929	73837	16.0695	5.57768	4.73571
gene-STM0064	dapB	NC_003197.2	+	74017	74838	293.238	101.782	86.4177
gene-STM0065	gene-STM0065	NC_003197.2	+	75088	75435	0.706897	0.245362	0.208323
gene-STM0066	carA	NC_003197.2	+	75880	77028	58.6701	20.3642	17.2902
gene-STM0067	carB	NC_003197.2	+	77047	80274	51.1924	17.7687	15.0865
gene-STM0068	caiF	NC_003197.2	+	80548	80943	28.0758	9.745	8.27396
gene-STM0069	caiE	NC_003197.2	-	81020	81616	16.2948	5.65587	4.8021
gene-STM0070	caiD	NC_003197.2	-	81725	82510	13.8728	4.81519	4.08832
gene-STM0071	caiC	NC_003197.2	-	82564	84117	17.8707	6.20284	5.2665
gene-STM0072	caiB	NC_003197.2	-	84180	85397	34.3399	11.9193	10.12
gene-STM0073	caiA	NC_003197.2	-	85509	86651	17.9773	6.23984	5.29792
gene-STM0074	caiT	NC_003197.2	-	86686	88203	3.15744	1.09594	0.930502
gene-STM0075	fixA	NC_003197.2	+	88684	89454	3.18288	1.10477	0.937998
gene-STM0076	fixB	NC_003197.2	+	89470	90411	4.01168	1.39244	1.18225
gene-STM0077	fixC	NC_003197.2	+	90461	91747	5.78322	2.00733	1.70432
gene-STM0078	fixX	NC_003197.2	+	91744	92031	11.75	4.07838	3.46274
gene-STM0079	yaaU	NC_003197.2	+	92178	93518	19.8471	6.88887	5.84897
gene-STM0080	gene-STM0080	NC_003197.2	+	93607	93837	106.961	37.1258	31.5215
gene-STM0081	gene-STM0081	NC_003197.2	+	94131	94547	75.1487	26.0839	22.1464
gene-STM0082	gene-STM0082	NC_003197.2	-	94771	95061	121.405	42.1394	35.7783
gene-STM0083	gene-STM0083	NC_003197.2	+	95271	95465	28.8564	10.016	8.50402
gene-STM0084	gene-STM0084	NC_003197.2	+	95959	97848	11.1307	3.86342	3.28023
gene-STM0085	yabF	NC_003197.2	+	98255	98785	52.3811	18.1813	15.4368
gene-STM0086	kefC	NC_003197.2	+	98778	100640	36.5849	12.6985	10.7816
gene-STM0087	folA	NC_003197.2	+	100839	101318	262.304	91.0449	77.3013
gene-STM0088	apaH	NC_003197.2	-	101424	102272	421.019	146.134	124.075
gene-STM0089	apaG	NC_003197.2	-	102283	102660	704.111	244.395	207.502
gene-STM0090	ksgA	NC_003197.2	-	102663	103484	1062.65	368.844	313.165
gene-STM0091	pdxA	NC_003197.2	-	103481	104470	28.873	10.0217	8.50891
gene-STM0092	surA	NC_003197.2	-	104470	105756	1176.39	408.322	346.685
gene-STM0093	imp	NC_003197.2	-	105810	108170	1037.18	360.001	305.658
gene-STM0094	djlA	NC_003197.2	+	108424	109236	352.662	122.408	103.93
gene-STM0095	rluA	NC_003197.2	-	109331	109990	149.088	51.7479	43.9364
gene-STM0096	hepA	NC_003197.2	-	110002	112908	76.5642	26.5752	22.5635
gene-STM0097	polB	NC_003197.2	-	113082	115433	62.398	21.6581	18.3888
gene-STM0098	gene-STM0098	NC_003197.2	-	115477	116097	13.6119	4.72465	4.01145
gene-STM0099	gene-STM0099	NC_003197.2	+	116299	116601	0.255776	0.088779	0.075377
gene-STM0100	gene-STM0100	NC_003197.2	+	116816	117235	13.1548	4.56597	3.87672
gene-STM0101	araD	NC_003197.2	-	117241	117936	11.1322	3.86394	3.28067
gene-STM0102	araA	NC_003197.2	-	118077	119579	9.04059	3.13796	2.66427
gene-STM0103	araB	NC_003197.2	-	119590	121299	10.6573	3.69912	3.14072
gene-STM0104	araC	NC_003197.2	+	121640	122485	174.778	60.6648	51.5072
gene-STM0105	yabI	NC_003197.2	+	122604	123371	95.4518	33.131	28.1298
gene-STM0106	yabJ	NC_003197.2	-	123410	124117	49.2828	17.1059	14.5237
gene-STM0107	yabK	NC_003197.2	-	124101	125711	30.6069	10.6236	9.0199
gene-STM0108	tbpA	NC_003197.2	-	125687	126670	116.448	40.4188	34.3174
gene-STM0109	yabN	NC_003197.2	-	126848	128506	41.7631	14.4958	12.3076
gene-STM0110	leuD	NC_003197.2	-	129057	129662	27.6931	9.61217	8.16118
gene-STM0111	leuC	NC_003197.2	-	129673	131073	22.1078	7.67354	6.51519
gene-STM0112	leuB	NC_003197.2	-	131076	132167	0.934559	0.324382	0.275416
gene-STM0113	leuA	NC_003197.2	-	132167	133738	20.0161	6.94752	5.89877
gene-STM0114	leuL	NC_003197.2	-	133826	133912	9.65517	3.35128	2.84539
gene-STM0115	leuO	NC_003197.2	+	134569	135513	12.2011	4.23495	3.59567
gene-STM0116	ilvI	NC_003197.2	+	135898	137559	25.5181	8.85723	7.5202
gene-STM0117	ilvH	NC_003197.2	+	137562	138053	68.8008	23.8805	20.2757
gene-STM0118	fruR	NC_003197.2	+	138337	139341	940.086	326.301	277.044
gene-STM0119	yabB	NC_003197.2	+	139947	140405	2146.22	744.946	632.494
gene-STM0120	yabC	NC_003197.2	+	140407	141348	1107.81	384.515	326.471
gene-STM0121	ftsL	NC_003197.2	+	141345	141710	753.436	261.515	222.038
gene-STM0122	ftsI	NC_003197.2	+	141726	143492	379.981	131.89	111.981
gene-STM0123	murE	NC_003197.2	+	143479	144966	761.108	264.178	224.299
gene-STM0124	murF	NC_003197.2	+	144963	146321	647.728	224.824	190.886
gene-STM0125	mraY	NC_003197.2	+	146315	147397	568.819	197.435	167.632
gene-STM0126	murD	NC_003197.2	+	147400	148716	587.402	203.885	173.108
gene-STM0127	ftsW	NC_003197.2	+	148716	149960	409.36	142.088	120.639
gene-STM0128	murG	NC_003197.2	+	149957	151024	527.293	183.022	155.394
gene-STM0129	murC	NC_003197.2	+	151143	152618	673.392	233.732	198.45
gene-STM0130	ddlB	NC_003197.2	+	152611	153531	725.555	251.838	213.822
gene-STM0131	ftsQ	NC_003197.2	+	153533	154363	570.356	197.969	168.085
gene-STM0132	ftsA	NC_003197.2	+	154360	155622	1043.93	362.344	307.647
gene-STM0133	ftsZ	NC_003197.2	+	155683	156834	1824.16	633.16	537.582
gene-STM0134	lpxC	NC_003197.2	+	156935	157852	2919.42	1013.32	860.355
gene-STM0135	yacA	NC_003197.2	+	158199	158627	784.007	272.126	231.048
gene-STM0136	secA	NC_003197.2	+	158689	161394	1198.74	416.078	353.27
gene-STM0137	mutT	NC_003197.2	+	161546	161941	213.295	74.0341	62.8584
gene-STM0138	yacG	NC_003197.2	-	162263	162454	309.214	107.327	91.1256
gene-STM0139	yacF	NC_003197.2	-	162464	163207	238.467	82.7712	70.2766
gene-STM0140	yacE	NC_003197.2	-	163207	163827	225.515	78.2755	66.4596
gene-STM0141	guaC	NC_003197.2	+	164053	165096	911.009	316.208	268.475
gene-STM0142	hofC	NC_003197.2	-	165127	166329	8.89587	3.08773	2.62162
gene-STM0143	hofB	NC_003197.2	-	166319	167704	7.82343	2.71549	2.30557
gene-STM0144	ppdD	NC_003197.2	-	167714	168151	7.07306	2.45504	2.08444
gene-STM0145	nadC	NC_003197.2	-	168373	169266	409.48	142.129	120.674
gene-STM0146	ampD	NC_003197.2	+	169354	169917	380.522	132.078	112.14
gene-STM0147	ampE	NC_003197.2	+	169914	170768	189.156	65.6556	55.7446
gene-STM0148	gene-STM0148	NC_003197.2	-	170860	171810	47.9265	16.6351	14.124
gene-STM0149	gene-STM0149	NC_003197.2	-	171810	173216	9.78894	3.39771	2.88481
gene-STM0150	aroP	NC_003197.2	-	173380	174753	97.9658	34.0036	28.8706
gene-STM0151	pdhR	NC_003197.2	+	175316	176080	110.549	38.3712	32.5789
gene-STM0152	aceE	NC_003197.2	+	176240	178903	603.966	209.635	177.99
gene-STM0153	aceF	NC_003197.2	+	178918	180807	532.625	184.872	156.965
gene-STM0154	lpdA	NC_003197.2	+	181007	182431	6862.24	2381.86	2022.31
gene-STM0155	gene-STM0155	NC_003197.2	+	182720	183004	26.4211	9.17066	7.78631
gene-STM0156	gene-STM0156	NC_003197.2	-	183042	183833	54.0139	18.748	15.918
gene-STM0157	yacH	NC_003197.2	-	183846	185468	39.6482	13.7618	11.6844
gene-STM0158	acnB	NC_003197.2	+	185857	188454	8839.58	3068.19	2605.04
gene-STM0159	gene-STM0159	NC_003197.2	-	188515	189357	159.552	55.3798	47.02
gene-STM0160	yacL	NC_003197.2	+	189603	189965	1085.55	376.791	319.913
gene-STM0161	kdgT	NC_003197.2	+	190200	191153	2045.17	709.873	602.715
gene-STM0162	gene-STM0162	NC_003197.2	+	191150	192421	3174.35	1101.81	935.485
gene-STM0163	gene-STM0163	NC_003197.2	+	192411	193394	7820.81	2714.58	2304.8
gene-STM0164	gene-STM0164	NC_003197.2	+	193404	194171	2691.8	934.316	793.278
gene-STM0165	speD	NC_003197.2	-	194201	194995	284.018	98.5816	83.7003
gene-STM0166	speE	NC_003197.2	-	195016	195876	180.948	62.8064	53.3255
gene-STM0167	yacC	NC_003197.2	-	195983	196330	378.629	131.421	111.582
gene-STM0168	cueO	NC_003197.2	+	196532	198142	160.002	55.5363	47.1529
gene-STM0169	gcd	NC_003197.2	-	198220	200610	181.938	63.15	53.6172
gene-STM0170	hpt	NC_003197.2	+	200816	201352	509.805	176.951	150.24
gene-STM0171	yadF	NC_003197.2	-	201410	202072	1945.41	675.245	573.315
gene-STM0172	yadG	NC_003197.2	+	202181	203107	171.966	59.6889	50.6786
gene-STM0173	yadH	NC_003197.2	+	203104	203874	97.5401	33.8558	28.7452
gene-STM0174	stiH	NC_003197.2	-	203991	205070	39.1074	13.574	11.525
gene-STM0175	stiC	NC_003197.2	-	205079	207625	5.38791	1.87013	1.58782
gene-STM0176	stiB	NC_003197.2	-	207652	208335	4.56725	1.58528	1.34597
gene-STM0177	stiA	NC_003197.2	-	208383	208922	11.813	4.10024	3.48129
gene-STM0178	yadI	NC_003197.2	+	209293	209733	9.77097	3.39147	2.87952
gene-STM0179	yadE	NC_003197.2	+	209795	211024	67.8756	23.5594	20.003
gene-STM0180	panD	NC_003197.2	-	211031	211411	1137.74	394.907	335.294
gene-STM0181	panC	NC_003197.2	-	211506	212360	216.76	75.2367	63.8795
gene-STM0182	panB	NC_003197.2	-	212486	213277	167.364	58.0914	49.3223
gene-STM0183	folK	NC_003197.2	-	213398	213877	172.714	59.9484	50.899
gene-STM0184	pcnB	NC_003197.2	-	213874	215292	393.2	136.478	115.876
gene-STM0185	yadB	NC_003197.2	-	215433	216374	173.048	60.0643	50.9974
gene-STM0186	dksA	NC_003197.2	-	216398	216853	8769.77	3043.96	2584.46
gene-STM0187	sfsA	NC_003197.2	-	217030	217734	437.115	151.721	128.818
gene-STM0188	ligT	NC_003197.2	-	217751	218281	159.725	55.44	47.0712
gene-STM0189	hrpB	NC_003197.2	+	218309	220783	117.888	40.9186	34.7418
gene-STM0190	mrcB	NC_003197.2	+	220924	223446	334.822	116.215	98.6723
gene-STM0191	fhuA	NC_003197.2	+	223739	225928	536.049	186.061	157.974
gene-STM0192	fhuC	NC_003197.2	+	225977	226774	137.158	47.6072	40.4207
gene-STM0193	fhuD	NC_003197.2	+	226774	227664	77.8089	27.0072	22.9304
gene-STM0194	fhuB	NC_003197.2	+	227661	229718	33.0954	11.4873	9.75324
gene-STM0195	stfA	NC_003197.2	+	230658	231218	12.4456	4.31984	3.66774
gene-STM0196	stfC	NC_003197.2	+	231304	233961	5.63582	1.95617	1.66088
gene-STM0197	stfD	NC_003197.2	+	233979	234731	4.67729	1.62347	1.3784
gene-STM0198	stfE	NC_003197.2	+	234750	235262	4.12704	1.43248	1.21624
gene-STM0199	stfF	NC_003197.2	+	235259	235735	1.77822	0.617216	0.524045
gene-STM0200	stfG	NC_003197.2	+	235735	236265	4.41112	1.53108	1.29996
gene-STM0201	gene-STM0201	NC_003197.2	+	236265	237104	29.6826	10.3027	8.7475
gene-STM0202	hemL	NC_003197.2	-	237212	238492	336.739	116.881	99.2374
gene-STM0203	yadQ	NC_003197.2	+	238662	240083	94.0999	32.6617	27.7313
gene-STM0204	yadR	NC_003197.2	+	240120	240509	870.9	302.286	256.655
gene-STM0205	yadS	NC_003197.2	-	240610	241233	207.503	72.0237	61.1514
gene-STM0206	btuF	NC_003197.2	-	241270	242070	167.985	58.3071	49.5054
gene-STM0207	pfs	NC_003197.2	-	242063	242761	548.606	190.419	161.675
gene-STM0208	dgt	NC_003197.2	+	242846	244363	198.918	69.0439	58.6215
gene-STM0209	htrA	NC_003197.2	+	244493	245920	588.639	204.314	173.473
gene-STM0210	cdaR	NC_003197.2	+	246073	247230	1892.81	656.99	557.815
gene-STM0211	yaeH	NC_003197.2	-	247319	247705	4015.03	1393.6	1183.23
gene-STM0212	gene-STM0212	NC_003197.2	+	247952	249253	124.329	43.1544	36.64
gene-STM0213	dapD	NC_003197.2	-	249290	250114	1872.15	649.816	551.724
gene-STM0214	glnD	NC_003197.2	-	250144	252816	160.374	55.6654	47.2625
gene-STM0215	map	NC_003197.2	-	253053	253847	837.941	290.846	246.942
gene-STM0216	rpsB	NC_003197.2	+	254298	255023	4188.64	1453.86	1234.4
gene-STM0217	tsf	NC_003197.2	+	255281	256132	2035.39	706.478	599.833
gene-STM0218	pyrH	NC_003197.2	+	256277	257002	684.344	237.534	201.677
gene-STM0219	frr	NC_003197.2	+	257149	257706	1892.36	656.833	557.682
gene-STM0220	dxr	NC_003197.2	+	257847	259043	141.393	49.0769	41.6686
gene-STM0221	uppS	NC_003197.2	+	259356	260114	654.04	227.015	192.746
gene-STM0222	cdsA	NC_003197.2	+	260127	260984	405.413	140.717	119.476
gene-STM0223	yaeL	NC_003197.2	+	260996	262348	907.211	314.89	267.356
gene-STM0224	yaeT	NC_003197.2	+	262380	264794	1806.39	626.99	532.344
gene-STM0225	hlpA	NC_003197.2	+	264917	265402	4629.38	1606.84	1364.29
gene-STM0226	lpxD	NC_003197.2	+	265406	266431	1197.55	415.666	352.92
gene-STM0227	fabZ	NC_003197.2	+	266537	266992	1364.97	473.778	402.259
gene-STM0228	lpxA	NC_003197.2	+	266996	267784	1281.37	444.758	377.62
gene-STM0229	lpxB	NC_003197.2	+	267784	268932	396.723	137.701	116.915
gene-STM0230	rnhB	NC_003197.2	+	268929	269525	351.779	122.101	103.67
gene-STM0231	dnaE	NC_003197.2	+	269549	273031	371.135	128.82	109.374
gene-STM0232	accA	NC_003197.2	+	273044	274003	1379.3	478.749	406.48
gene-STM0233	gene-STM0233	NC_003197.2	+	274184	275947	50.7449	17.6134	14.9546
gene-STM0234	ldcC	NC_003197.2	+	276023	278164	208.301	72.3005	61.3864
gene-STM0235	yaeR	NC_003197.2	+	278220	278609	291.997	101.351	86.052
gene-STM0236	mesJ	NC_003197.2	+	278672	279964	152.215	52.8333	44.8579
gene-STM0237	rof	NC_003197.2	-	280048	280308	685.908	238.076	202.138
gene-STM0238	yaeP	NC_003197.2	-	280295	280513	1004.93	348.809	296.155
gene-STM0239	yaeQ	NC_003197.2	+	280693	281238	138.96	48.2327	40.9518
gene-STM0240	yaeJ	NC_003197.2	+	281235	281657	196.42	68.1767	57.8852
gene-STM0242	proS	NC_003197.2	-	282468	284186	743.604	258.102	219.141
gene-STM0243	yaeB	NC_003197.2	-	284297	285004	448.293	155.601	132.113
gene-STM0244	rcsF	NC_003197.2	-	285001	285405	1160.29	402.731	341.937
gene-STM0245	yaeC	NC_003197.2	-	285524	286339	893.615	310.171	263.349
gene-STM0246	yaeE	NC_003197.2	-	286378	287031	110.274	38.2757	32.4979
gene-STM0247	abc	NC_003197.2	-	287024	288055	75.1995	26.1015	22.1614
gene-STM0248	yaeD	NC_003197.2	+	288245	288811	417.229	144.819	122.958
gene-STM0249	rrsH	NC_003197.2	+	289190	290733	273.372	94.8865	80.5631
gene-STM0250	ileV	NC_003197.2	+	290801	290874	650.104	225.649	191.586
gene-STM0251	alaV	NC_003197.2	+	290987	291059	281.361	97.6596	82.9175
gene-STM0252	rrlH	NC_003197.2	+	291245	294337	1146.84	398.065	337.976
gene-STM0253	rrfH	NC_003197.2	+	294520	294641	1.16803	0.40542	0.344221
gene-STM0254	aspU	NC_003197.2	+	294839	294912	2.90541	1.00846	0.856227
gene-STM0255	yafB	NC_003197.2	+	295070	295873	66.7189	23.1579	19.6621
gene-STM0256	yafC	NC_003197.2	-	295894	296808	56.0929	19.4697	16.5306
gene-STM0257	gene-STM0257	NC_003197.2	+	296913	298088	17.1267	5.94462	5.04726
gene-STM0258	yafD	NC_003197.2	+	298241	299020	374.367	129.941	110.326
gene-STM0259	yafE	NC_003197.2	+	299098	299868	147.671	51.256	43.5187
gene-STM0260	dniR	NC_003197.2	-	299924	301291	759.977	263.786	223.966
gene-STM0261	gloB	NC_003197.2	-	301363	302118	93.7381	32.5362	27.6247
gene-STM0262	yafS	NC_003197.2	+	302153	302875	155.823	54.0856	45.9212
gene-STM0263	rnhA	NC_003197.2	-	302872	303339	239.865	83.2565	70.6886
gene-STM0264	dnaQ	NC_003197.2	+	303403	304134	219.883	76.3205	64.7996
gene-STM0265	aspV	NC_003197.2	+	304278	304351	161.054	55.9013	47.4628
gene-STM0266	gene-STM0266	NC_003197.2	-	304666	305721	31.2756	10.8556	9.21695
gene-STM0267	gene-STM0267	NC_003197.2	-	305732	306727	15.2721	5.30089	4.5007
gene-STM0268	gene-STM0268	NC_003197.2	-	306724	308607	24.337	8.44731	7.17216
gene-STM0269	gene-STM0269	NC_003197.2	-	308623	309117	31.9688	11.0962	9.42123
gene-STM0270	gene-STM0270	NC_003197.2	-	309114	309938	30.1479	10.4642	8.88462
gene-STM0271	gene-STM0271	NC_003197.2	-	309925	310827	5.82884	2.02317	1.71777
gene-STM0272	gene-STM0272	NC_003197.2	+	311195	313834	9.80606	3.40365	2.88986
gene-STM0273	gene-STM0273	NC_003197.2	+	313934	314476	19.1584	6.64981	5.646
gene-STM0274	gene-STM0274	NC_003197.2	+	314500	316008	16.1074	5.59081	4.74686
gene-STM0274A	gene-STM0274A	NC_003197.2	+	316071	316181	10.1982	3.53976	3.00542
gene-STM0275	gene-STM0275	NC_003197.2	+	316308	316640	4.73574	1.64376	1.39563
gene-STM0276	gene-STM0276	NC_003197.2	+	316894	317379	9.65844	3.35241	2.84635
gene-STM0277	gene-STM0277	NC_003197.2	+	317684	318169	0.188585	0.065457	0.055576
gene-STM0278	gene-STM0278	NC_003197.2	+	318154	318537	4.80676	1.66841	1.41656
gene-STM0279	gene-STM0279	NC_003197.2	+	318680	319165	4.00617	1.39053	1.18062
gene-STM0280	gene-STM0280	NC_003197.2	+	319232	319768	3.76536	1.30695	1.10966
gene-STM0281	gene-STM0281	NC_003197.2	+	319772	321115	6.84813	2.37696	2.01815
gene-STM0282	gene-STM0282	NC_003197.2	+	321112	322416	14.7097	5.10568	4.33496
gene-STM0283	gene-STM0283	NC_003197.2	+	322421	323194	7.68605	2.6678	2.26509
gene-STM0284	gene-STM0284	NC_003197.2	+	323397	323828	1.06482	0.369594	0.313802
gene-STM0285	gene-STM0285	NC_003197.2	+	323862	327731	12.5678	4.36225	3.70375
gene-STM0286	gene-STM0286	NC_003197.2	+	327731	328519	16.8137	5.83597	4.95501
gene-STM0287	gene-STM0287	NC_003197.2	+	328516	328932	19.7099	6.84122	5.80852
gene-STM0288	gene-STM0288	NC_003197.2	+	328956	329477	19.9559	6.92664	5.88104
gene-STM0289	gene-STM0289	NC_003197.2	+	329874	332063	10.8046	3.75023	3.18412
gene-STM0290	gene-STM0290	NC_003197.2	+	332087	332533	20.0492	6.95901	5.90853
gene-STM0291	gene-STM0291	NC_003197.2	+	332552	336646	25.5233	8.85906	7.52175
gene-STM0292	gene-STM0292	NC_003197.2	+	337096	337836	84.0318	29.1671	24.7643
gene-STM0293	gene-STM0293	NC_003197.2	+	337830	338276	31.699	11.0026	9.34174
gene-STM0294	gene-STM0294	NC_003197.2	+	338839	339276	3.14612	1.09201	0.927165
gene-STM0295	gene-STM0295	NC_003197.2	+	340045	340353	2.48544	0.862687	0.732461
gene-STM0296	gene-STM0296	NC_003197.2	-	340455	340703	1.66265	0.577101	0.489985
gene-STM0299	safA	NC_003197.2	+	342210	342722	7.87719	2.73415	2.32142
gene-STM0300	safB	NC_003197.2	+	342830	343543	13.598	4.71983	4.00736
gene-STM0301	safC	NC_003197.2	+	343567	346077	38.8881	13.4979	11.4604
gene-STM0302	safD	NC_003197.2	+	346099	346569	38.1231	13.2324	11.2349
gene-STM0303	ybeJ	NC_003197.2	+	346975	347796	13.4319	4.66216	3.95839
gene-STM0304	sinR	NC_003197.2	+	348611	349558	18.3745	6.37772	5.41498
gene-STM0305	gene-STM0305	NC_003197.2	+	349675	349890	21.2269	7.36777	6.25558
gene-STM0306	gene-STM0306	NC_003197.2	-	349894	350613	129.64	44.9977	38.2051
gene-STM0307	gene-STM0307	NC_003197.2	-	350944	351351	349.056	121.156	102.867
gene-STM0308	yafV	NC_003197.2	-	351722	352489	351.889	122.14	103.702
gene-STM0309	yafH	NC_003197.2	-	352598	355042	495.652	172.039	146.069
gene-STM0310	ghmA	NC_003197.2	+	355282	355860	1065.82	369.941	314.097
gene-STM0311	yafJ	NC_003197.2	+	356073	356840	362.741	125.906	106.9
gene-STM0312	yafK	NC_003197.2	-	356811	357551	254.776	88.4319	75.0828
gene-STM0313	dinP	NC_003197.2	+	357801	358856	209.211	72.6165	61.6548
gene-STM0315	prfH	NC_003197.2	+	360204	360818	29.9789	10.4056	8.83481
gene-STM0316	pepD	NC_003197.2	-	360974	362431	1534.4	532.585	452.189
gene-STM0317	gpt	NC_003197.2	+	362680	363138	687.647	238.68	202.65
gene-STM0318	yafA	NC_003197.2	+	363227	364471	265.605	92.1905	78.2741
gene-STM0319	crl	NC_003197.2	+	364529	364930	2234.6	775.621	658.538
gene-STM0320	phoE	NC_003197.2	-	364981	366033	27.5689	9.56906	8.12457
gene-STM0321	proB	NC_003197.2	+	366316	367419	754.139	261.759	222.246
gene-STM0322	proA	NC_003197.2	+	367431	368681	544.6	189.029	160.494
gene-STM0323	thrW	NC_003197.2	+	368807	368879	183.411	63.6613	54.0514
gene-STM0324	gene-STM0324	NC_003197.2	+	369159	369380	16.4505	5.7099	4.84797
gene-STM0325	gene-STM0325	NC_003197.2	-	369198	369998	8.90137	3.08964	2.62324
gene-STM0327	gene-STM0327	NC_003197.2	+	370740	371063	6391.17	2218.35	1883.49
gene-STM0328	gene-STM0328	NC_003197.2	+	371404	372642	7.69976	2.67256	2.26913
gene-STM0329	gene-STM0329	NC_003197.2	+	372774	374195	12.1526	4.21813	3.58139
gene-STM0330	gene-STM0330	NC_003197.2	+	374197	374823	19.6858	6.83288	5.80143
gene-STM0331	gene-STM0331	NC_003197.2	+	374838	375716	0.442906	0.153731	0.130525
gene-STM0332	gene-STM0332	NC_003197.2	+	375716	376630	21.6768	7.52393	6.38816
gene-STM0333	gene-STM0333	NC_003197.2	+	376664	377629	45	15.6193	13.2616
gene-STM0334	gene-STM0334	NC_003197.2	-	377574	377846	12.4396	4.31773	3.66595
gene-STM0335	gene-STM0335	NC_003197.2	+	378537	378935	5.25564	1.82421	1.54884
gene-STM0336	stbE	NC_003197.2	-	378982	379740	17.7438	6.1588	5.22911
gene-STM0337	stbD	NC_003197.2	-	379706	381031	12.7266	4.41737	3.75055
gene-STM0338	stbC	NC_003197.2	-	381036	383597	18.387	6.38208	5.41868
gene-STM0339	stbB	NC_003197.2	-	383581	384342	0.530184	0.184025	0.156246
gene-STM0340	stbA	NC_003197.2	-	384404	384940	0.681564	0.236569	0.200858
gene-STM0341	gene-STM0341	NC_003197.2	+	385574	386338	18.9527	6.5784	5.58537
gene-STM0342	gene-STM0342	NC_003197.2	+	386311	386610	0.869722	0.301878	0.256308
gene-STM0343	gene-STM0343	NC_003197.2	+	387110	388684	21.3898	7.42434	6.30361
gene-STM0344	gene-STM0344	NC_003197.2	+	388784	389527	83.0011	28.8094	24.4605
gene-STM0345	gene-STM0345	NC_003197.2	+	389500	389988	31.7979	11.037	9.37089
gene-STM0346	gene-STM0346	NC_003197.2	+	390389	390913	1.26905	0.440483	0.373991
gene-STM0347	gene-STM0347	NC_003197.2	+	391057	391698	1.7648	0.612556	0.520088
gene-STM0348	gene-STM0348	NC_003197.2	+	391709	391933	1.39773	0.485147	0.411912
gene-STM0349	gene-STM0349	NC_003197.2	+	391991	392350	27.2556	9.46031	8.03224
gene-STM0350	gene-STM0350	NC_003197.2	-	392420	393931	5.77214	2.00349	1.70106
gene-STM0351	gene-STM0351	NC_003197.2	-	393894	397061	6.30888	2.18979	1.85923
gene-STM0352	gene-STM0352	NC_003197.2	-	397058	398284	3.33985	1.15925	0.984259
gene-STM0353	gene-STM0353	NC_003197.2	+	398561	400849	18.955	6.57922	5.58606
gene-STM0354	gene-STM0354	NC_003197.2	+	400861	401325	75.7247	26.2838	22.3162
gene-STM0355	gene-STM0355	NC_003197.2	+	401403	401597	160.056	55.555	47.1688
gene-STM0356	gene-STM0356	NC_003197.2	+	401890	403143	207.362	71.9747	61.1098
gene-STM0357	mod	NC_003197.2	+	403332	405290	296.661	102.97	87.4264
gene-STM0358	res	NC_003197.2	+	405300	408272	234.301	81.3252	69.0489
gene-STM0359	gene-STM0359	NC_003197.2	+	408549	408650	99.0686	34.3864	29.1956
gene-STM0360	gene-STM0360	NC_003197.2	+	408767	410170	36.9937	12.8404	10.9021
gene-STM0361	gene-STM0361	NC_003197.2	+	410167	411177	47.4352	16.4646	13.9792
gene-STM0362	gene-STM0362	NC_003197.2	+	411177	411308	59.8946	20.7892	17.651
gene-STM0363	gene-STM0363	NC_003197.2	+	411514	412518	122.121	42.3879	35.9893
gene-STM0364	foxA	NC_003197.2	+	412664	414772	23.5771	8.18352	6.94818
gene-STM0365	yahN	NC_003197.2	-	414813	415445	153.888	53.414	45.3509
gene-STM0366	yahO	NC_003197.2	+	415677	415952	997.014	346.06	293.821
gene-STM0367	prpR	NC_003197.2	-	416088	417713	236.301	82.0192	69.6381
gene-STM0368	prpB	NC_003197.2	+	417978	418865	250.587	86.9778	73.8482
gene-STM0369	prpC	NC_003197.2	+	418988	420157	234.093	81.2529	68.9875
gene-STM0370	prpD	NC_003197.2	+	420197	421648	208.316	72.3058	61.391
gene-STM0371	prpE	NC_003197.2	+	421689	423575	144.544	50.1706	42.5972
gene-STM0372	hemB	NC_003197.2	-	423679	424653	544.377	188.952	160.429
gene-STM0373	yaiU	NC_003197.2	+	425166	428102	35.8785	12.4533	10.5734
gene-STM0374	yaiV	NC_003197.2	+	428188	428811	8.0609	2.79791	2.37556
gene-STM0375	ampH	NC_003197.2	-	428856	429986	112.545	39.0639	33.167
gene-STM0376	sbmA	NC_003197.2	+	430360	431580	88.0287	30.5545	25.9422
gene-STM0377	yaiW	NC_003197.2	+	431595	432689	81.9799	28.455	24.1596
gene-STM0378	yaiY	NC_003197.2	-	432727	433035	111.706	38.7726	32.9197
gene-STM0379	yaiZ	NC_003197.2	+	433303	433518	808.546	280.644	238.28
gene-STM0380	ddlA	NC_003197.2	-	433544	434638	818.078	283.952	241.088
gene-STM0381	gene-STM0381	NC_003197.2	+	434716	435429	39.5686	13.7341	11.6609
gene-STM0382	gene-STM0382	NC_003197.2	+	435598	436809	13.1394	4.56066	3.87221
gene-STM0383	yaiB	NC_003197.2	+	437100	437366	610.775	211.998	179.996
gene-STM0384	psiF	NC_003197.2	+	437718	438038	94.8349	32.9169	27.948
gene-STM0385	yaiC	NC_003197.2	+	438130	439242	83.0431	28.824	24.4729
gene-STM0386	proC	NC_003197.2	-	439257	440066	791.311	274.661	233.2
gene-STM0387	yaiI	NC_003197.2	+	440206	440661	110.862	38.4798	32.6711
gene-STM0388	aroL	NC_003197.2	+	440846	441391	242.626	84.2148	71.5023
gene-STM0389	yaiA	NC_003197.2	+	441418	441609	853.245	296.158	251.452
gene-STM0390	aroM	NC_003197.2	+	441860	442537	206.696	71.7435	60.9136
gene-STM0391	yaiE	NC_003197.2	+	442608	442892	1571.6	545.497	463.152
gene-STM0392	rdgC	NC_003197.2	-	442930	443841	333.602	115.792	98.3129
gene-STM0393	yajF	NC_003197.2	+	443967	444875	255.519	88.6899	75.3018
gene-STM0394	araJ	NC_003197.2	-	444897	446069	56.4365	19.5889	16.6319
gene-STM0395	sbcC	NC_003197.2	-	446242	449382	88.9284	30.8667	26.2073
gene-STM0396	sbcD	NC_003197.2	-	449379	450581	126.248	43.8204	37.2056
gene-STM0397	phoB	NC_003197.2	+	450796	451485	271.243	94.1477	79.9358
gene-STM0398	phoR	NC_003197.2	+	451555	452850	81.3951	28.252	23.9872
gene-STM0399	brnQ	NC_003197.2	+	453259	454578	101.737	35.3126	29.9821
gene-STM0400	proY	NC_003197.2	+	454653	456023	74.4581	25.8441	21.9429
gene-STM0401	malZ	NC_003197.2	+	456185	458002	52.5726	18.2478	15.4932
gene-STM0402	gene-STM0402	NC_003197.2	-	458074	458676	3056.19	1060.79	900.663
gene-STM0403	yajB	NC_003197.2	-	458886	459467	190.751	66.209	56.2145
gene-STM0404	queA	NC_003197.2	+	459561	460625	151.485	52.5798	44.6427
gene-STM0405	tgt	NC_003197.2	+	460822	461949	577.937	200.6	170.319
gene-STM0406	yajC	NC_003197.2	+	461972	462304	3747.4	1300.71	1104.36
gene-STM0407	secD	NC_003197.2	+	462332	464179	993.239	344.75	292.709
gene-STM0408	secF	NC_003197.2	+	464190	465161	863.217	299.62	254.391
gene-STM0409	gene-STM0409	NC_003197.2	+	465309	465674	127.238	44.1638	37.4971
gene-STM0410	gene-STM0410	NC_003197.2	+	465700	466392	53.3405	18.5143	15.7195
gene-STM0411	yajD	NC_003197.2	+	466562	466909	575.451	199.737	169.586
gene-STM0412	gene-STM0412	NC_003197.2	-	467157	467483	165.761	57.5353	48.8501
gene-STM0413	tsx	NC_003197.2	-	467538	468401	1548.27	537.398	456.276
gene-STM0414	yajI	NC_003197.2	-	468701	469240	84.7	29.3991	24.9612
gene-STM0415	ybaD	NC_003197.2	+	469392	469841	398.642	138.367	117.48
gene-STM0416	ribD	NC_003197.2	+	469845	470948	195.963	68.0181	57.7505
gene-STM0417	ribH	NC_003197.2	+	471037	471507	768.21	266.643	226.392
gene-STM0418	nusB	NC_003197.2	+	471528	471947	785.317	272.581	231.434
gene-STM0419	thiL	NC_003197.2	+	472026	473003	109.052	37.8514	32.1376
gene-STM0420	pgpA	NC_003197.2	+	472981	473496	92.5418	32.1209	27.2722
gene-STM0421	yajO	NC_003197.2	-	473600	474574	264.799	91.9108	78.0366
gene-STM0422	dxs	NC_003197.2	-	474631	476493	660.624	229.3	194.687
gene-STM0423	ispA	NC_003197.2	-	476517	477416	583.911	202.674	172.079
gene-STM0424	xseB	NC_003197.2	-	477417	477659	844.798	293.227	248.963
gene-STM0425	thiI	NC_003197.2	+	477869	479317	203.91	70.7763	60.0924
gene-STM0426	phnV	NC_003197.2	-	479361	480158	21.3847	7.42256	6.3021
gene-STM0427	phnU	NC_003197.2	-	480161	481021	4.84669	1.68227	1.42833
gene-STM0428	phnT	NC_003197.2	-	481024	482133	10.6432	3.69423	3.13658
gene-STM0429	phnS	NC_003197.2	-	482139	483152	7.54438	2.61863	2.22334
gene-STM0430	phnR	NC_003197.2	-	483350	484069	40.1639	13.9407	11.8363
gene-STM0431	phnW	NC_003197.2	+	484209	485312	8.87047	3.07891	2.61414
gene-STM0432	phnX	NC_003197.2	+	485319	486131	14.5387	5.04635	4.28458
gene-STM0433	thiJ	NC_003197.2	-	486228	486818	154.208	53.525	45.4452
gene-STM0434	apbA	NC_003197.2	-	486781	487692	146.49	50.8463	43.1709
gene-STM0435	yajQ	NC_003197.2	+	487800	488309	831.396	288.575	245.013
gene-STM0436	yajR	NC_003197.2	-	488356	489705	141.792	49.2155	41.7862
gene-STM0436A	gene-STM0436A	NC_003197.2	-	489948	490109	19.4444	6.7491	5.7303
gene-STM0437	gene-STM0437	NC_003197.2	+	490257	491768	16.1693	5.61231	4.76511
gene-STM0438	gene-STM0438	NC_003197.2	+	491990	493273	39.6316	13.756	11.6795
gene-STM0439	cyoE	NC_003197.2	-	493355	494245	4168.25	1446.78	1228.39
gene-STM0440	cyoD	NC_003197.2	-	494257	494586	5075.61	1761.73	1495.79
gene-STM0441	cyoC	NC_003197.2	-	494586	495200	5684.02	1972.9	1675.09
gene-STM0442	cyoB	NC_003197.2	-	495190	497181	6318.27	2193.05	1862
gene-STM0443	cyoA	NC_003197.2	-	497192	498148	7958.93	2762.52	2345.51
gene-STM0444	ampG	NC_003197.2	-	498601	500076	149.344	51.8369	44.0119
gene-STM0445	yajG	NC_003197.2	-	500120	500752	712.561	247.327	209.992
gene-STM0446	bolA	NC_003197.2	+	501002	501319	954.704	331.375	281.352
gene-STM0447	tig	NC_003197.2	+	501666	502964	5267.42	1828.31	1552.32
gene-STM0448	clpP	NC_003197.2	+	503211	503834	3858.12	1339.14	1136.99
gene-STM0449	clpX	NC_003197.2	+	504086	505357	3714.07	1289.14	1094.54
gene-STM0450	lon	NC_003197.2	+	505543	507897	3778.83	1311.62	1113.62
gene-STM0451	hupB	NC_003197.2	+	508106	508378	18802.9	6526.42	5541.23
gene-STM0452	cypD	NC_003197.2	+	508669	510540	755.714	262.306	222.71
gene-STM0453	ybaV	NC_003197.2	+	510690	511064	105.373	36.5747	31.0536
gene-STM0454	ybaW	NC_003197.2	+	511168	511566	210.18	72.9529	61.9404
gene-STM0455	ybaX	NC_003197.2	-	511672	512367	304.269	105.611	89.6683
gene-STM0456	ybaE	NC_003197.2	-	512432	514132	92.3774	32.0639	27.2237
gene-STM0457	cof	NC_003197.2	+	514233	515051	54.514	18.9216	16.0654
gene-STM0458	gene-STM0458	NC_003197.2	-	515101	516156	25.5123	8.85524	7.51851
gene-STM0459	ybaO	NC_003197.2	+	516269	516727	111.475	38.6926	32.8518
gene-STM0460	mdlA	NC_003197.2	+	516768	518540	48.0675	16.6841	14.1656
gene-STM0461	mdlB	NC_003197.2	+	518533	520314	43.3677	15.0528	12.7805
gene-STM0462	glnK	NC_003197.2	+	520527	520865	4.99705	1.73446	1.47264
gene-STM0463	amtB	NC_003197.2	+	520897	522183	24.3015	8.43496	7.16167
gene-STM0464	tesB	NC_003197.2	-	522283	523143	203.929	70.7831	60.0982
gene-STM0465	ybaY	NC_003197.2	+	523358	523927	1445.16	501.609	425.89
gene-STM0466	ybaZ	NC_003197.2	-	523960	524349	221.815	76.9914	65.3692
gene-STM0467	ffs	NC_003197.2	+	524427	524542	46.7845	16.2387	13.7874
gene-STM0468	ylaB	NC_003197.2	-	524580	526130	74.1857	25.7496	21.8626
gene-STM0469	rpmE2	NC_003197.2	+	526355	526615	110.713	38.428	32.6271
gene-STM0470	rpmJ2	NC_003197.2	+	526621	526761	242.213	84.0712	71.3804
gene-STM0471	ylaC	NC_003197.2	-	526817	527287	1225.91	425.509	361.277
gene-STM0472	maa	NC_003197.2	-	527404	527955	179.998	62.4768	53.0457
gene-STM0473	hha	NC_003197.2	-	528134	528352	494.374	171.596	145.693
gene-STM0474	ybaJ	NC_003197.2	-	528380	528754	315.901	109.648	93.0965
gene-STM0475	acrB	NC_003197.2	-	529250	532399	557.499	193.506	164.296
gene-STM0476	acrA	NC_003197.2	-	532422	533615	803.051	278.736	236.66
gene-STM0477	acrR	NC_003197.2	+	533757	534410	300.531	104.313	88.5667
gene-STM0478	aefA	NC_003197.2	+	534529	537891	86.118	29.8913	25.3791
gene-STM0479	gene-STM0479	NC_003197.2	-	537933	538868	168.733	58.5666	49.7258
gene-STM0480	ybaM	NC_003197.2	-	538938	539105	102.315	35.5134	30.1525
gene-STM0481	priC	NC_003197.2	-	539119	539634	126.017	43.7402	37.1375
gene-STM0482	ybaN	NC_003197.2	+	539715	540092	150.534	52.25	44.3627
gene-STM0483	apt	NC_003197.2	+	540245	540796	320.458	111.23	94.4394
gene-STM0484	dnaX	NC_003197.2	+	540910	542838	297.61	103.299	87.7059
gene-STM0485	ybaB	NC_003197.2	+	542884	543213	1.34655	0.467382	0.396829
gene-STM0486	recR	NC_003197.2	+	543213	543818	713.305	247.586	210.212
gene-STM0487	htpG	NC_003197.2	+	543905	545803	5724.03	1986.79	1686.88
gene-STM0488	adk	NC_003197.2	+	546044	546688	1840.65	638.883	542.442
gene-STM0489	hemH	NC_003197.2	+	546917	547879	156.482	54.3143	46.1154
gene-STM0490	aes	NC_003197.2	-	547876	548847	40.2757	13.9796	11.8693
gene-STM0491	gsk	NC_003197.2	+	549000	550304	161.369	56.0105	47.5555
gene-STM0492	ybaL	NC_003197.2	-	550353	552029	72.6052	25.201	21.3969
gene-STM0493	fsr	NC_003197.2	-	552244	553464	82.5651	28.6581	24.332
gene-STM0494	ushA	NC_003197.2	+	553637	555289	617.463	214.319	181.967
gene-STM0495	ybaK	NC_003197.2	-	555406	555885	284.583	98.7779	83.867
gene-STM0496	ybaP	NC_003197.2	-	556087	556881	189.087	65.6314	55.7241
gene-STM0497	gene-STM0497	NC_003197.2	-	556967	557794	14.7911	5.13393	4.35894
gene-STM0498	copA	NC_003197.2	-	557948	560449	69.0408	23.9638	20.3464
gene-STM0499	cueR	NC_003197.2	+	560559	560975	268.084	93.051	79.0046
gene-STM0500	ybbJ	NC_003197.2	-	560976	561428	174.051	60.4125	51.293
gene-STM0501	ybbK	NC_003197.2	-	561425	562342	242.207	84.0692	71.3787
gene-STM0502	ybbL	NC_003197.2	+	562489	563166	45.5251	15.8016	13.4163
gene-STM0503	ybbM	NC_003197.2	+	563153	563932	149.359	51.842	44.0162
gene-STM0504	ybbN	NC_003197.2	-	564018	564872	2782.35	965.745	819.963
gene-STM0505	ybbO	NC_003197.2	-	564932	565702	538.909	187.054	158.817
gene-STM0506	tesA	NC_003197.2	-	565857	566471	561.693	194.962	165.531
gene-STM0507	ybbA	NC_003197.2	+	566442	567128	113.485	39.3901	33.4441
gene-STM0508	ybbP	NC_003197.2	+	567125	569539	67.5772	23.4558	19.9151
gene-STM0509	gene-STM0509	NC_003197.2	+	569725	570858	77.485	26.8948	22.8349
gene-STM0510	sfbA	NC_003197.2	+	571115	571945	211.167	73.2954	62.2312
gene-STM0511	sfbB	NC_003197.2	+	571982	572998	115.283	40.0142	33.9739
gene-STM0512	sfbC	NC_003197.2	+	572991	573650	97.6479	33.8933	28.7769
gene-STM0513	ybbB	NC_003197.2	-	573689	574783	167.215	58.0396	49.2783
gene-STM0514	ybbS	NC_003197.2	-	574853	575779	37.8155	13.1256	11.1443
gene-STM0515	allA	NC_003197.2	+	576006	576488	83.2195	28.8852	24.5249
gene-STM0516	allR	NC_003197.2	+	576567	577385	293.234	101.781	86.4165
gene-STM0517	gcl	NC_003197.2	+	577470	579251	12.2884	4.26528	3.62142
gene-STM0518	gip	NC_003197.2	+	579264	580040	12.0013	4.16561	3.53679
gene-STM0519	glxR	NC_003197.2	+	580141	581019	10.7531	3.73238	3.16896
gene-STM0520	gene-STM0520	NC_003197.2	+	581085	582332	2.0633	0.716165	0.608057
gene-STM0521	ybbV	NC_003197.2	+	582408	582662	0.367457	0.127543	0.10829
gene-STM0522	allP	NC_003197.2	+	582569	583882	2.28561	0.793329	0.673573
gene-STM0523	allB	NC_003197.2	+	583961	585322	11.9552	4.14961	3.52321
gene-STM0524	ybbY	NC_003197.2	+	585381	586679	5.84922	2.03024	1.72377
gene-STM0525	glxK	NC_003197.2	+	586702	587850	14.0287	4.86932	4.13428
gene-STM0526	ylbA	NC_003197.2	-	587930	588715	209.941	72.87	61.87
gene-STM0527	allC	NC_003197.2	-	588726	589961	31.415	10.9041	9.25805
gene-STM0528	allD	NC_003197.2	-	589983	591032	25.9124	8.9941	7.63641
gene-STM0529	fdrA	NC_003197.2	+	591363	593027	5.62395	1.95205	1.65738
gene-STM0530	ylbE	NC_003197.2	+	593037	594296	5.05952	1.75614	1.49105
gene-STM0531	ylbF	NC_003197.2	+	594308	595117	6.90124	2.3954	2.0338
gene-STM0532	arcC	NC_003197.2	+	595121	596014	14.9072	5.17422	4.39316
gene-STM0533	purK	NC_003197.2	-	596055	597122	71.9794	24.9838	21.2124
gene-STM0534	purE	NC_003197.2	-	597119	597628	56.6726	19.6709	16.7015
gene-STM0535	lpxH	NC_003197.2	-	597746	598468	202.488	70.283	59.6735
gene-STM0536	ppiB	NC_003197.2	-	598471	598965	2136.13	741.443	629.519
gene-STM0537	cysS	NC_003197.2	+	599138	600523	372.509	129.297	109.779
gene-STM0538	gene-STM0538	NC_003197.2	-	600567	601391	52.6443	18.2726	15.5143
gene-STM0539	gene-STM0539	NC_003197.2	-	601388	601825	78.3332	27.1892	23.0849
gene-STM0540	ybcI	NC_003197.2	-	601818	602363	30.4131	10.5563	8.96278
gene-STM0541	ybcJ	NC_003197.2	-	602491	602703	287.122	99.6591	84.6152
gene-STM0542	folD	NC_003197.2	-	602705	603571	315.216	109.41	92.8944
gene-STM0543	fimA	NC_003197.2	+	604118	604675	78.7796	27.3441	23.2164
gene-STM0544	fimI	NC_003197.2	+	604751	605284	17.2434	5.98514	5.08166
gene-STM0545	fimC	NC_003197.2	+	605328	606020	3.10534	1.07785	0.915147
gene-STM0546	fimD	NC_003197.2	+	606051	608663	9.25985	3.21406	2.72889
gene-STM0547	fimH	NC_003197.2	+	608678	609685	12.6081	4.37624	3.71563
gene-STM0548	fimF	NC_003197.2	+	609695	610213	15.6108	5.41845	4.60052
gene-STM0549	fimZ	NC_003197.2	-	610259	610891	3.50553	1.21676	1.03308
gene-STM0550	fimY	NC_003197.2	-	611495	612217	10.4799	3.63755	3.08845
gene-STM0551	gene-STM0551	NC_003197.2	-	612236	612547	0.682988	0.237063	0.201277
gene-STM0552	fimW	NC_003197.2	-	612709	613305	4.82747	1.6756	1.42266
gene-STM0553	argU	NC_003197.2	+	613570	613643	13.8933	4.82233	4.09438
gene-STM0554	gene-STM0554	NC_003197.2	-	613596	613784	33.0404	11.4682	9.73703
gene-STM0557	gene-STM0557	NC_003197.2	-	614807	616459	6.85274	2.37856	2.01951
gene-STM0558	yfdH	NC_003197.2	-	616440	617366	8.02246	2.78457	2.36423
gene-STM0559	rfbI	NC_003197.2	-	617363	617725	12.8694	4.46693	3.79263
gene-STM0561	gene-STM0561	NC_003197.2	-	618593	618922	42.7	14.821	12.5837
gene-STM0562	gene-STM0562	NC_003197.2	+	619031	619210	39.0389	13.5503	11.5048
gene-STM0563	gene-STM0563	NC_003197.2	-	619261	620115	35.2772	12.2446	10.3962
gene-STM0564	gene-STM0564	NC_003197.2	+	620331	621656	12.1848	4.22929	3.59086
gene-STM0565	gene-STM0565	NC_003197.2	+	621813	622049	2.08017	0.72202	0.613028
gene-STM0566	gene-STM0566	NC_003197.2	+	622062	622622	23.0285	7.99312	6.78653
gene-STM0567	gene-STM0567	NC_003197.2	-	622701	623876	268.749	93.2819	79.2007
gene-STM0568	pheP	NC_003197.2	+	624202	625596	89.6437	31.115	26.4181
gene-STM0569	ybdG	NC_003197.2	-	625638	626885	121.357	42.1227	35.7642
gene-STM0570	apeE	NC_003197.2	+	627196	629166	69.7463	24.2087	20.5543
gene-STM0571	gene-STM0571	NC_003197.2	+	629333	632062	90.5055	31.4142	26.6721
gene-STM0572	gene-STM0572	NC_003197.2	-	632190	633176	8.62209	2.9927	2.54094
gene-STM0573	gene-STM0573	NC_003197.2	-	633243	634286	4.91092	1.70456	1.44725
gene-STM0574	gene-STM0574	NC_003197.2	-	634319	635173	7.10059	2.46459	2.09255
gene-STM0575	gene-STM0575	NC_003197.2	-	635176	635919	7.0457	2.44554	2.07638
gene-STM0576	gene-STM0576	NC_003197.2	-	635934	636404	4.93499	1.71292	1.45435
gene-STM0577	gene-STM0577	NC_003197.2	-	636382	636831	7.65693	2.65769	2.25651
gene-STM0578	nfnB	NC_003197.2	-	637031	637684	1597.24	554.397	470.708
gene-STM0579	ybdF	NC_003197.2	-	637781	638149	0.742062	0.257567	0.218687
gene-STM0580	gene-STM0580	NC_003197.2	-	638149	638730	269.129	93.4138	79.3126
gene-STM0581	gene-STM0581	NC_003197.2	+	639019	639360	57.7573	20.0474	17.0211
gene-STM0582	ybdJ	NC_003197.2	-	639366	639614	90.1486	31.2903	26.5669
gene-STM0583	ybdK	NC_003197.2	-	639681	640799	82.4441	28.6161	24.2964
gene-STM0584	entD	NC_003197.2	-	640811	641515	33.5149	11.6329	9.87688
gene-STM0585	fepA	NC_003197.2	-	641561	643816	40.5479	14.074	11.9495
gene-STM0586	fes	NC_003197.2	+	644005	645219	58.9078	20.4467	17.3602
gene-STM0587	ybdZ	NC_003197.2	+	645250	645468	35.0627	12.1701	10.333
gene-STM0588	entF	NC_003197.2	+	645465	649349	31.3432	10.8791	9.23687
gene-STM0589	fepE	NC_003197.2	+	649599	650735	102.741	35.6612	30.278
gene-STM0590	fepC	NC_003197.2	-	650788	651582	104.546	36.2876	30.8099
gene-STM0591	fepG	NC_003197.2	-	651579	652568	4.79436	1.66411	1.41291
gene-STM0592	fepD	NC_003197.2	-	652568	653575	91.6749	31.82	27.0167
gene-STM0593	ybdA	NC_003197.2	+	653686	654930	54.788	19.0167	16.1461
gene-STM0594	fepB	NC_003197.2	-	654993	655949	73.652	25.5644	21.7053
gene-STM0595	entC	NC_003197.2	+	656258	657433	64.994	22.5592	19.1538
gene-STM0596	entE	NC_003197.2	+	657443	659053	55.1819	19.1534	16.2622
gene-STM0597	entB	NC_003197.2	+	659067	659924	88.4455	30.6991	26.065
gene-STM0598	entA	NC_003197.2	+	659924	660679	62.5505	21.7111	18.4337
gene-STM0599	ybdB	NC_003197.2	+	660682	661095	70.913	24.6137	20.8982
gene-STM0600	cstA	NC_003197.2	+	661277	663382	2296.1	796.968	676.663
gene-STM0601	ybdD	NC_003197.2	+	663446	663643	713.859	247.778	210.375
gene-STM0602	ybdH	NC_003197.2	-	663679	664767	95.7961	33.2505	28.2312
gene-STM0603	ybdL	NC_003197.2	+	664894	666054	35.6658	12.3795	10.5108
gene-STM0604	ybdM	NC_003197.2	-	666055	666672	68.3653	23.7293	20.1473
gene-STM0605	ybdN	NC_003197.2	-	666645	667880	29.3093	10.1732	8.63748
gene-STM0606	ybdO	NC_003197.2	-	668046	668948	86.3688	29.9783	25.453
gene-STM0607	dsbG	NC_003197.2	-	669265	670011	480.09	166.638	141.483
gene-STM0608	ahpC	NC_003197.2	+	670452	671015	4364.27	1514.83	1286.16
gene-STM0609	ahpF	NC_003197.2	+	671257	672822	249.89	86.7358	73.6427
gene-STM0610	gene-STM0610	NC_003197.2	+	673154	673714	1.9493	0.676596	0.574461
gene-STM0611	gene-STM0611	NC_003197.2	+	673707	675986	16.2397	5.63673	4.78585
gene-STM0612	gene-STM0612	NC_003197.2	+	675983	676540	1.70414	0.591501	0.502212
gene-STM0613	gene-STM0613	NC_003197.2	+	676540	677307	65.1796	22.6236	19.2085
gene-STM0614	ybdQ	NC_003197.2	-	677375	677803	2649.04	919.474	780.676
gene-STM0615	ybdR	NC_003197.2	+	678026	679264	42.6804	14.8142	12.578
gene-STM0616	rnk	NC_003197.2	-	679347	679757	406.338	141.039	119.748
gene-STM0617	rna	NC_003197.2	-	679992	680798	555.512	192.816	163.71
gene-STM0618	citT	NC_003197.2	-	680908	682371	25.9645	9.01218	7.65176
gene-STM0619	citG	NC_003197.2	-	682409	683305	11.6168	4.03217	3.4235
gene-STM0620	citX	NC_003197.2	-	683277	683828	6.97408	2.42068	2.05527
gene-STM0621	citF	NC_003197.2	-	683832	685361	14.5582	5.05309	4.29031
gene-STM0622	citE	NC_003197.2	-	685371	686279	26.1298	9.06957	7.70049
gene-STM0623	citD	NC_003197.2	-	686276	686572	1.11331	0.386427	0.328095
gene-STM0624	citC	NC_003197.2	-	686569	687645	10.0611	3.49217	2.96501
gene-STM0625	dpiB	NC_003197.2	+	688030	689691	26.0954	9.05762	7.69034
gene-STM0626	dpiA	NC_003197.2	+	689660	690340	39.0991	13.5712	11.5225
gene-STM0627	dcuC	NC_003197.2	-	690394	691779	7.9531	2.7605	2.34379
gene-STM0628	pagP	NC_003197.2	+	692158	692730	91.2478	31.6718	26.8908
gene-STM0629	cspE	NC_003197.2	+	692918	693127	24889.7	8639.13	7335.02
gene-STM0630	crcB	NC_003197.2	-	693185	693568	84.7422	29.4137	24.9736
gene-STM0631	ybeM	NC_003197.2	+	693659	694447	53.2763	18.492	15.7006
gene-STM0632	ybeC	NC_003197.2	+	694576	694779	181.632	63.044	53.5273
gene-STM0633	lipA	NC_003197.2	-	694865	695830	868.155	301.334	255.846
gene-STM0634	ybeF	NC_003197.2	-	696036	696989	62.3763	21.6506	18.3824
gene-STM0635	lipB	NC_003197.2	-	697291	697866	226.826	78.7307	66.846
gene-STM0636	ybeD	NC_003197.2	-	698032	698295	1545.72	536.515	455.527
gene-STM0637	dacA	NC_003197.2	-	698404	699615	567.995	197.149	167.389
gene-STM0638	rlpA	NC_003197.2	-	699755	700900	388.674	134.907	114.543
gene-STM0639	mrdB	NC_003197.2	-	700911	702023	130.261	45.2133	38.3882
gene-STM0640	mrdA	NC_003197.2	-	702026	703927	105.478	36.6112	31.0846
gene-STM0641	ybeA	NC_003197.2	-	703958	704425	368.199	127.801	108.509
gene-STM0642	ybeB	NC_003197.2	-	704429	704746	488.151	169.436	143.859
gene-STM0643	cobC	NC_003197.2	-	705075	705683	85.9852	29.8452	25.3399
gene-STM0644	cobD	NC_003197.2	+	705780	706874	77.3114	26.8345	22.7838
gene-STM0645	nadD	NC_003197.2	-	706849	707490	156.134	54.1936	46.0129
gene-STM0646	holA	NC_003197.2	-	707492	708523	1.36202	0.472754	0.40139
gene-STM0647	rlpB	NC_003197.2	-	708523	709113	530.499	184.134	156.339
gene-STM0648	leuS	NC_003197.2	-	709128	711710	635.398	220.544	187.252
gene-STM0649	gene-STM0649	NC_003197.2	+	711947	712288	7.02047	2.43678	2.06894
gene-STM0650	gene-STM0650	NC_003197.2	+	712305	713477	7.45695	2.58828	2.19757
gene-STM0651	gene-STM0651	NC_003197.2	+	713527	714480	19.9067	6.90955	5.86653
gene-STM0652	gene-STM0652	NC_003197.2	+	714548	716476	93.437	32.4317	27.536
gene-STM0653	ybeL	NC_003197.2	+	716569	717042	1060.3	368.025	312.47
gene-STM0654	ybeQ	NC_003197.2	-	717081	718076	61.2038	21.2436	18.0368
gene-STM0655	ybeR	NC_003197.2	+	718201	718908	7.83192	2.71843	2.30808
gene-STM0656	ybeS	NC_003197.2	+	718905	720338	9.9728	3.46153	2.939
gene-STM0657	ybeU	NC_003197.2	+	720350	721045	17.9181	6.21931	5.28049
gene-STM0658	ybeV	NC_003197.2	+	721042	722514	20.6449	7.16579	6.08409
gene-STM0659	hscC	NC_003197.2	-	722536	724215	22.1982	7.70493	6.54184
gene-STM0660	gene-STM0660	NC_003197.2	-	724291	725529	270.157	93.7704	79.6155
gene-STM0661	ybeK	NC_003197.2	-	725561	726496	430.917	149.57	126.992
gene-STM0662	gltL	NC_003197.2	-	726613	727338	3103.6	1077.25	914.635
gene-STM0663	gltK	NC_003197.2	-	727338	728012	871.123	302.364	256.721
gene-STM0664	gltJ	NC_003197.2	-	728012	728752	1851.12	642.516	545.526
gene-STM0665	gltI	NC_003197.2	-	728912	729838	8438.69	2929.04	2486.89
gene-STM0666	lnt	NC_003197.2	-	730175	731713	422.386	146.609	124.478
gene-STM0667	ybeX	NC_003197.2	-	731733	732611	1298.18	450.595	382.576
gene-STM0668	ybeY	NC_003197.2	-	732769	733242	1868.78	648.646	550.73
gene-STM0669	phoL	NC_003197.2	-	733239	734324	2059.79	714.947	607.023
gene-STM0670	miaB	NC_003197.2	-	734490	735914	542.275	188.222	159.809
gene-STM0671	ubiF	NC_003197.2	+	736058	737233	212.953	73.9154	62.7576
gene-STM0672	gene-STM0672	NC_003197.2	-	737300	737875	39.1111	13.5753	11.5261
gene-STM0673	glnX	NC_003197.2	-	738014	738085	358.472	124.425	105.642
gene-STM0674	glnV	NC_003197.2	-	738132	738203	1118.28	388.15	329.558
gene-STM0675	metU	NC_003197.2	-	738253	738326	1904.95	661.203	561.392
gene-STM0676	glnW	NC_003197.2	-	738345	738416	2927.86	1016.25	862.844
gene-STM0677	glnU	NC_003197.2	-	738455	738526	3263.18	1132.64	961.663
gene-STM0678	leuW	NC_003197.2	-	738553	738634	3666.11	1272.49	1080.41
gene-STM0679	metT	NC_003197.2	-	738646	738719	3589.82	1246.01	1057.92
gene-STM0680	asnB	NC_003197.2	-	738942	740606	261.729	90.8453	77.1319
gene-STM0681	nagD	NC_003197.2	-	740896	741648	337.95	117.301	99.5941
gene-STM0682	nagC	NC_003197.2	-	741695	742915	674.19	234.009	198.685
gene-STM0683	nagA	NC_003197.2	-	742920	744074	1788.14	620.656	526.966
gene-STM0684	nagB	NC_003197.2	-	744134	744934	3368.39	1169.16	992.667
gene-STM0685	nagE	NC_003197.2	+	745261	747213	2732.69	948.508	805.327
gene-STM0686	glnS	NC_003197.2	+	747424	749091	1125.39	390.62	331.654
gene-STM0687	ybfM	NC_003197.2	+	749537	750943	1012.74	351.52	298.457
gene-STM0688	ybfN	NC_003197.2	+	750993	751325	611.544	212.265	180.223
gene-STM0689	citA	NC_003197.2	-	751374	752678	106.854	37.0888	31.4901
gene-STM0690	citB	NC_003197.2	-	752729	753868	23.6718	8.21639	6.9761
gene-STM0691	gene-STM0691	NC_003197.2	-	753855	755258	35.9702	12.4851	10.6005
gene-STM0692	gene-STM0692	NC_003197.2	-	755356	756282	151.858	52.7093	44.7526
gene-STM0693	fur	NC_003197.2	-	756397	756849	2002.2	694.957	590.051
gene-STM0694	fldA	NC_003197.2	-	757131	757661	835.518	290.005	246.228
gene-STM0695	ybfE	NC_003197.2	-	757812	758105	194.541	67.5245	57.3314
gene-STM0696	ybfF	NC_003197.2	-	758239	759009	165.261	57.3614	48.7025
gene-STM0697	seqA	NC_003197.2	+	759194	759736	1155.08	400.923	340.402
gene-STM0698	pgm	NC_003197.2	+	759761	761401	1102.33	382.613	324.857
gene-STM0699	gene-STM0699	NC_003197.2	-	761516	762001	29.07	10.0901	8.56695
gene-STM0700	potE	NC_003197.2	-	762066	763385	7.07197	2.45466	2.08412
gene-STM0701	speF	NC_003197.2	-	763382	765580	19.2569	6.68402	5.67504
gene-STM0702	kdpE	NC_003197.2	-	766342	767019	107.662	37.369	31.728
gene-STM0703	kdpD	NC_003197.2	-	767016	769700	37.4334	12.993	11.0317
gene-STM0704	kdpC	NC_003197.2	-	769697	770281	23.0643	8.00555	6.79709
gene-STM0705	kdpB	NC_003197.2	-	770290	772338	7.40898	2.57163	2.18343
gene-STM0706	kdpA	NC_003197.2	-	772359	774038	3.91261	1.35805	1.15305
gene-STM0707	gene-STM0707	NC_003197.2	-	774038	774127	0.655556	0.227541	0.193193
gene-STM0708	ybfA	NC_003197.2	+	774464	774670	18.5314	6.43219	5.46122
gene-STM0709	phrB	NC_003197.2	+	774781	776202	49.9979	17.3541	14.7344
gene-STM0710	ybgH	NC_003197.2	-	776241	777722	18.17	6.30676	5.35473
gene-STM0711	ybgI	NC_003197.2	+	778051	778794	1551.04	538.362	457.095
gene-STM0712	ybgJ	NC_003197.2	+	778810	779466	1008.24	349.956	297.129
gene-STM0713	ybgK	NC_003197.2	+	779460	780392	877.085	304.433	258.478
gene-STM0714	ybgL	NC_003197.2	+	780382	781116	455.243	158.013	134.161
gene-STM0715	gene-STM0715	NC_003197.2	+	781440	781571	21.0152	7.29429	6.19319
gene-STM0716	gene-STM0716	NC_003197.2	+	781631	782197	80.769	28.0346	23.8027
gene-STM0717	gene-STM0717	NC_003197.2	+	782657	782992	19.0863	6.62479	5.62476
gene-STM0718	gene-STM0718	NC_003197.2	+	782994	783734	8.39676	2.91449	2.47453
gene-STM0719	gene-STM0719	NC_003197.2	+	784020	785171	3.15803	1.09614	0.930675
gene-STM0720	gene-STM0720	NC_003197.2	+	785168	786064	2.52733	0.877228	0.744807
gene-STM0721	gene-STM0721	NC_003197.2	+	786077	787210	1.23369	0.428208	0.363569
gene-STM0722	gene-STM0722	NC_003197.2	+	787339	788109	2.30869	0.801339	0.680374
gene-STM0723	gene-STM0723	NC_003197.2	+	788113	788823	3.55134	1.23266	1.04658
gene-STM0724	gene-STM0724	NC_003197.2	+	788917	790695	1.50249	0.521508	0.442784
gene-STM0725	gene-STM0725	NC_003197.2	+	790888	791721	1.76437	0.612407	0.519962
gene-STM0726	gene-STM0726	NC_003197.2	+	791779	793674	3.57279	1.2401	1.0529
gene-STM0727	gene-STM0727	NC_003197.2	+	793742	793879	47.6884	16.5525	14.0538
gene-STM0728	nei	NC_003197.2	+	793928	794719	118.535	41.1432	34.9325
gene-STM0729	abrB	NC_003197.2	-	794774	795820	51.4565	17.8604	15.1643
gene-STM0730	gltA	NC_003197.2	-	795957	797240	8842.79	3069.3	2605.98
gene-STM0731	gene-STM0731	NC_003197.2	+	797200	797586	7846.88	2723.63	2312.48
gene-STM0732	sdhC	NC_003197.2	+	797995	798384	7017.18	2435.64	2067.97
gene-STM0733	sdhD	NC_003197.2	+	798378	798725	256.874	89.1601	75.7011
gene-STM0734	sdhA	NC_003197.2	+	798725	800491	5343.93	1854.86	1574.86
gene-STM0735	sdhB	NC_003197.2	+	800505	801224	7055.33	2448.88	2079.21
gene-STM0736	sucA	NC_003197.2	+	801748	804549	8160.58	2832.51	2404.93
gene-STM0737	sucB	NC_003197.2	+	804564	805772	10179.2	3533.16	2999.81
gene-STM0738	sucC	NC_003197.2	+	805914	807080	10992.8	3815.56	3239.59
gene-STM0739	sucD	NC_003197.2	+	807080	807949	12061.7	4186.59	3554.61
gene-STM0740	cydA	NC_003197.2	+	809532	811100	438.025	152.037	129.087
gene-STM0741	cydB	NC_003197.2	+	811116	812255	430.667	149.483	126.918
gene-STM0742	ybgT	NC_003197.2	+	812270	812383	515.939	179.081	152.048
gene-STM0743	ybgE	NC_003197.2	+	812520	812801	134.23	46.591	39.5579
gene-STM0744	ybgC	NC_003197.2	+	813030	813434	411.278	142.753	121.204
gene-STM0745	tolQ	NC_003197.2	+	813431	814123	412.903	143.317	121.683
gene-STM0746	tolR	NC_003197.2	+	814127	814555	353.559	122.719	104.194
gene-STM0747	tolA	NC_003197.2	+	814620	815843	227.317	78.901	66.9906
gene-STM0748	tolB	NC_003197.2	+	815967	817259	1781.86	618.477	525.116
gene-STM0749	pal	NC_003197.2	+	817294	817818	5291.05	1836.51	1559.28
gene-STM0750	ybgF	NC_003197.2	+	817828	818616	1229.23	426.661	362.255
gene-STM0751	lysT	NC_003197.2	+	818778	818850	2134.72	740.954	629.104
gene-STM0752	valT	NC_003197.2	+	818985	819057	1215.69	421.961	358.264
gene-STM0753	lysW	NC_003197.2	+	819064	819136	988.621	343.147	291.348
gene-STM0754	lysY	NC_003197.2	+	819189	819261	560.067	194.397	165.052
gene-STM0755	lysZ	NC_003197.2	+	819399	819471	97.0459	33.6843	28.5995
gene-STM0756	nadA	NC_003197.2	+	820236	821279	31.0996	10.7946	9.16509
gene-STM0757	pnuC	NC_003197.2	+	821304	822023	67.3556	23.3789	19.8498
gene-STM0758	ybgR	NC_003197.2	-	822020	822958	52.3131	18.1577	15.4167
gene-STM0759	ybgS	NC_003197.2	-	823069	823455	108.22	37.5627	31.8925
gene-STM0760	aroG	NC_003197.2	+	823775	824827	846.821	293.929	249.559
gene-STM0761	gene-STM0761	NC_003197.2	-	824921	825466	37.8242	13.1286	11.1468
gene-STM0762	gene-STM0762	NC_003197.2	-	825481	826326	19.5898	6.79957	5.77315
gene-STM0763	gene-STM0763	NC_003197.2	+	826495	827346	44.5575	15.4658	13.1311
gene-STM0764	gene-STM0764	NC_003197.2	-	827347	828330	7.71443	2.67765	2.27345
gene-STM0765	gene-STM0765	NC_003197.2	+	828574	829821	0.476849	0.165513	0.140528
gene-STM0766	dcoC	NC_003197.2	+	829871	830116	8.27236	2.87131	2.43787
gene-STM0768	dcoB	NC_003197.2	+	831922	833223	4.58564	1.59166	1.35139
gene-STM0769	gene-STM0769	NC_003197.2	+	833342	834040	11.3734	3.94767	3.35175
gene-STM0770	gene-STM0770	NC_003197.2	+	834420	835499	0.86139	0.298986	0.253853
gene-STM0771	gene-STM0771	NC_003197.2	+	835499	836275	32.1209	11.1491	9.46608
gene-STM0772	gpmA	NC_003197.2	-	836366	837118	3070.2	1065.66	904.792
gene-STM0773	galM	NC_003197.2	-	837342	838382	1225.75	425.453	361.23
gene-STM0774	galK	NC_003197.2	-	838376	839524	629.128	218.368	185.405
gene-STM0775	galT	NC_003197.2	-	839527	840573	479.558	166.453	141.326
gene-STM0776	galE	NC_003197.2	-	840584	841600	645.667	224.109	190.279
gene-STM0777	gene-STM0777	NC_003197.2	-	841823	842731	5.11441	1.7752	1.50722
gene-STM0778	modF	NC_003197.2	-	842902	844377	308.402	107.045	90.8864
gene-STM0779	modE	NC_003197.2	-	844445	845233	299.821	104.067	88.3577
gene-STM0780	gene-STM0780	NC_003197.2	+	845362	845511	304.8	105.795	89.8249
gene-STM0781	modA	NC_003197.2	+	845678	846451	425.678	147.751	125.448
gene-STM0782	modB	NC_003197.2	+	846451	847140	253.468	87.9778	74.6972
gene-STM0783	modC	NC_003197.2	+	847143	848201	282.121	97.9232	83.1414
gene-STM0784	ybhA	NC_003197.2	-	848202	849020	178.121	61.8252	52.4924
gene-STM0785	ybhE	NC_003197.2	+	849184	850179	609.423	211.529	179.598
gene-STM0786	ybhC	NC_003197.2	-	850323	851606	720.307	250.016	212.275
gene-STM0787	hutI	NC_003197.2	+	851844	853067	669.864	232.508	197.41
gene-STM0788	hutG	NC_003197.2	+	853064	854005	417.971	145.076	123.177
gene-STM0789	hutC	NC_003197.2	+	854050	854775	376.966	130.843	111.092
gene-STM0791	hutH	NC_003197.2	+	856658	858178	337.323	117.084	99.4094
gene-STM0792	ybhB	NC_003197.2	-	858263	858739	338.625	117.536	99.7931
gene-STM0793	bioA	NC_003197.2	-	858797	860086	13.7015	4.75576	4.03786
gene-STM0794	bioB	NC_003197.2	+	860173	861213	11.6383	4.03963	3.42983
gene-STM0795	bioF	NC_003197.2	+	861210	862367	5.47294	1.89964	1.61288
gene-STM0796	bioC	NC_003197.2	+	862351	863106	8.22021	2.85321	2.42251
gene-STM0797	bioD	NC_003197.2	+	863099	863785	8.50853	2.95328	2.50747
gene-STM0798	uvrB	NC_003197.2	+	864436	866457	305.075	105.89	89.9059
gene-STM0799	gene-STM0799	NC_003197.2	+	866766	866939	5.98276	2.0766	1.76313
gene-STM0800	slrP	NC_003197.2	+	866947	869244	103.261	35.8414	30.431
gene-STM0801	ybhK	NC_003197.2	-	869336	870244	84.8163	29.4394	24.9955
gene-STM0802	moaA	NC_003197.2	+	870641	871630	198.409	68.8671	58.4714
gene-STM0803	moaB	NC_003197.2	+	871652	872164	276.515	95.9773	81.4892
gene-STM0804	moaC	NC_003197.2	+	872167	872652	242.095	84.0303	71.3456
gene-STM0805	moaD	NC_003197.2	+	872639	872890	182.766	63.4374	53.8613
gene-STM0806	moaE	NC_003197.2	+	872892	873344	162.991	56.5737	48.0337
gene-STM0807	ybhL	NC_003197.2	+	873392	874096	502.06	174.263	147.958
gene-STM0808	ybhM	NC_003197.2	+	874243	874950	2.07768	0.721157	0.612296
gene-STM0809	gene-STM0809	NC_003197.2	+	874974	875582	2.5156	0.873156	0.74135
gene-STM0810	gene-STM0810	NC_003197.2	+	875590	876150	11.3102	3.92572	3.33312
gene-STM0811	ybhN	NC_003197.2	-	876153	877115	20.5039	7.11685	6.04254
gene-STM0812	ybhO	NC_003197.2	-	877115	878356	26.0966	9.05805	7.69071
gene-STM0813	ybhP	NC_003197.2	-	878353	879111	24.9599	8.66351	7.35572
gene-STM0814	ybhQ	NC_003197.2	+	879244	879654	912.567	316.749	268.935
gene-STM0815	ybhR	NC_003197.2	-	879616	880722	91.3586	31.7103	26.9235
gene-STM0816	ybhS	NC_003197.2	-	880838	881968	77.0015	26.727	22.6924
gene-STM0817	ybhF	NC_003197.2	-	881961	883697	161.422	56.029	47.5712
gene-STM0818	gene-STM0818	NC_003197.2	-	883690	884685	191.401	66.4348	56.4062
gene-STM0819	ybiH	NC_003197.2	-	884685	885359	147.503	51.1977	43.4693
gene-STM0820	rhlE	NC_003197.2	+	885589	886953	58.5619	20.3266	17.2583
gene-STM0821	dinG	NC_003197.2	+	887161	889305	195.225	67.762	57.5331
gene-STM0822	ybiB	NC_003197.2	+	889335	890309	245.929	85.3612	72.4756
gene-STM0823	ybiJ	NC_003197.2	-	890465	890725	88.8391	30.8357	26.181
gene-STM0825	ybiI	NC_003197.2	-	891010	891276	93.2622	32.371	27.4845
gene-STM0826	ybiN	NC_003197.2	+	891481	892407	48.2384	16.7434	14.2159
gene-STM0827	ybiO	NC_003197.2	-	892404	894626	32.2924	11.2086	9.51661
gene-STM0828	glnQ	NC_003197.2	-	894745	895467	1425.14	494.661	419.99
gene-STM0829	glnP	NC_003197.2	-	895464	896123	1066.82	370.288	314.392
gene-STM0830	glnH	NC_003197.2	-	896267	897013	3160.27	1096.92	931.336
gene-STM0831	dps	NC_003197.2	-	897490	897993	1861.82	646.231	548.68
gene-STM0832	ybiF	NC_003197.2	-	898296	899183	110.141	38.2295	32.4586
gene-STM0833	ompX	NC_003197.2	+	899537	900052	6585.64	2285.85	1940.8
gene-STM0834	ybiP	NC_003197.2	-	900115	901695	24.7179	8.5795	7.28439
gene-STM0835	gene-STM0835	NC_003197.2	+	902274	902747	189.417	65.746	55.8214
gene-STM0836	ybiR	NC_003197.2	+	902744	903856	86.9222	30.1704	25.6161
gene-STM0837	ybiS	NC_003197.2	-	903900	904820	319.646	110.948	94.2001
gene-STM0838	ybiT	NC_003197.2	+	905039	906631	167.303	58.0704	49.3044
gene-STM0839	gene-STM0839	NC_003197.2	+	907240	907983	13.1237	4.55518	3.86756
gene-STM0840	ybiV%282%29	NC_003197.2	-	908012	908731	50.0568	17.3745	14.7518
gene-STM0841	ybiU	NC_003197.2	-	908936	910201	70.0316	24.3077	20.6384
gene-STM0842	ybiV%281%29	NC_003197.2	+	910463	911272	251.26	87.2117	74.0468
gene-STM0843	pflF	NC_003197.2	-	911350	913782	12.7333	4.41967	3.7525
gene-STM0844	pflE	NC_003197.2	-	913788	914687	11.5133	3.99624	3.39299
gene-STM0845	moeB	NC_003197.2	-	914965	915714	0.811161	0.281551	0.23905
gene-STM0846	moeA	NC_003197.2	-	915714	916955	176.719	61.3385	52.0792
gene-STM0847	ybiK	NC_003197.2	+	917152	918093	322.241	111.849	94.9648
gene-STM0848	yliA	NC_003197.2	+	918104	919975	184.159	63.9209	54.2718
gene-STM0849	yliB	NC_003197.2	+	920008	921546	258.335	89.6673	76.1317
gene-STM0850	yliC	NC_003197.2	+	921607	922527	116.129	40.3081	34.2234
gene-STM0851	yliD	NC_003197.2	+	922530	923441	119.356	41.4282	35.1745
gene-STM0852	yliG	NC_003197.2	-	923532	924857	110.516	38.3597	32.5691
gene-STM0853	yliH	NC_003197.2	+	925088	925471	54.75	19.0035	16.1349
gene-STM0854	gene-STM0854	NC_003197.2	+	926184	926699	11.4479	3.97354	3.37372
gene-STM0855	gene-STM0855	NC_003197.2	+	926617	927471	11.5811	4.01977	3.41297
gene-STM0856	gene-STM0856	NC_003197.2	+	927482	928429	10.5897	3.67564	3.12079
gene-STM0857	gene-STM0857	NC_003197.2	+	928723	929886	16.1864	5.61825	4.77016
gene-STM0858	gene-STM0858	NC_003197.2	+	930335	932020	7.70581	2.67466	2.27091
gene-STM0859	gene-STM0859	NC_003197.2	-	932026	932916	12.6869	4.40357	3.73883
gene-STM0860	gene-STM0860	NC_003197.2	-	933181	933606	36.5211	12.6764	10.7628
gene-STM0861	yliI	NC_003197.2	+	933953	934633	93.9471	32.6087	27.6863
gene-STM0862	yliJ	NC_003197.2	-	934630	935256	1499.61	520.51	441.937
gene-STM0863	dacC	NC_003197.2	+	935500	936702	407.835	141.558	120.19
gene-STM0864	deoR	NC_003197.2	-	936747	937505	225.153	78.1498	66.3528
gene-STM0865	ybjG	NC_003197.2	-	937577	938185	204.793	71.083	60.3528
gene-STM0866	mdfA	NC_003197.2	+	938498	939730	40.3828	14.0167	11.9009
gene-STM0867	gene-STM0867	NC_003197.2	-	939784	940599	111.536	38.7138	32.8698
gene-STM0868	gene-STM0868	NC_003197.2	-	940596	941807	66.7101	23.1548	19.6595
gene-STM0869	gene-STM0869	NC_003197.2	+	941975	942595	50.6393	17.5767	14.9235
gene-STM0870	gene-STM0870	NC_003197.2	-	942712	944397	57.3837	19.9177	16.9111
gene-STM0871	ybjM	NC_003197.2	+	944668	945045	174.013	60.3994	51.2819
gene-STM0872	grxA	NC_003197.2	-	945077	945340	1479.24	513.44	435.934
gene-STM0873	ybjC	NC_003197.2	+	945510	945800	210.932	73.214	62.162
gene-STM0874	mdaA	NC_003197.2	+	945784	946506	238.448	82.7644	70.2708
gene-STM0875	rimK	NC_003197.2	+	946564	947466	265.341	92.099	78.1963
gene-STM0876	ybjN	NC_003197.2	+	947563	948039	281.392	97.6702	82.9266
gene-STM0877	potF	NC_003197.2	+	948388	949500	105.976	36.7838	31.2312
gene-STM0878	potG	NC_003197.2	+	949588	950721	41.3069	14.3375	12.1732
gene-STM0879	potH	NC_003197.2	+	950731	951684	23.4326	8.13338	6.90562
gene-STM0880	potI	NC_003197.2	+	951681	952526	42.7828	14.8498	12.6082
gene-STM0881	ybjO	NC_003197.2	+	952600	953073	56.5	19.611	16.6506
gene-STM0882	ybjF	NC_003197.2	+	953116	954246	44.8833	15.5788	13.2272
gene-STM0884	gene-STM0884	NC_003197.2	+	954529	955872	2.30028	0.79842	0.677896
gene-STM0885	gene-STM0885	NC_003197.2	+	955902	956222	9.03115	3.13468	2.66149
gene-STM0886	gene-STM0886	NC_003197.2	+	956232	957719	17.9509	6.23071	5.29016
gene-STM0887	artJ	NC_003197.2	-	957938	958669	127.378	44.2126	37.5386
gene-STM0888	artM	NC_003197.2	-	958906	959574	1.60874	0.558389	0.474098
gene-STM0889	artQ	NC_003197.2	-	959574	960290	279.659	97.0687	82.4158
gene-STM0890	artI	NC_003197.2	-	960297	961028	786.362	272.944	231.742
gene-STM0891	artP	NC_003197.2	-	961046	961774	429.918	149.223	126.697
gene-STM0892	ybjP	NC_003197.2	-	962004	962519	859.368	298.284	253.257
gene-STM0893	gene-STM0893	NC_003197.2	-	962615	963940	613.839	213.062	180.899
gene-STM0894	gene-STM0894	NC_003197.2	-	963968	964210	15.9794	5.54641	4.70915
gene-STM0895	gene-STM0895	NC_003197.2	-	964576	964884	10.6278	3.68888	3.13203
gene-STM0896	gene-STM0896	NC_003197.2	-	965344	965736	9.89313	3.43387	2.91552
gene-STM0897	gene-STM0897	NC_003197.2	-	966312	966728	9.67626	3.3586	2.85161
gene-STM0898	gene-STM0898	NC_003197.2	-	967914	968609	285.132	98.9684	84.0288
gene-STM0898A	gene-STM0898A	NC_003197.2	+	968722	968976	19.1098	6.63295	5.63168
gene-STM0899	gene-STM0899	NC_003197.2	+	969476	969844	16.5176	5.73321	4.86776
gene-STM0900	gene-STM0900	NC_003197.2	+	970002	971585	12.5266	4.34792	3.69159
gene-STM0901	gene-STM0901	NC_003197.2	+	971582	972550	0.879705	0.305343	0.25925
gene-STM0902	gene-STM0902	NC_003197.2	+	972550	973410	19.4701	6.75799	5.73785
gene-STM0903	gene-STM0903	NC_003197.2	+	973407	974222	56.6801	19.6735	16.7037
gene-STM0904	gene-STM0904	NC_003197.2	-	974377	974769	36.9364	12.8205	10.8852
gene-STM0905	gene-STM0905	NC_003197.2	+	975827	976225	137.456	47.7106	40.5085
gene-STM0906	gene-STM0906	NC_003197.2	+	976815	977159	9.78551	3.39652	2.8838
gene-STM0907	gene-STM0907	NC_003197.2	+	977162	977776	19.2537	6.68288	5.67408
gene-STM0908	gene-STM0908	NC_003197.2	+	977773	978258	13.8827	4.81864	4.09125
gene-STM0909	gene-STM0909	NC_003197.2	+	979093	979584	22.4356	7.78733	6.6118
gene-STM0910	gene-STM0910	NC_003197.2	+	979571	981679	20.3678	7.06959	6.00241
gene-STM0911	gene-STM0911	NC_003197.2	+	981879	983414	24.5924	8.53594	7.24741
gene-STM0912	gene-STM0912	NC_003197.2	+	983266	985452	32.6859	11.3452	9.63257
gene-STM0913	gene-STM0913	NC_003197.2	-	985466	986137	19.2857	6.69401	5.68352
gene-STM0914	gene-STM0914	NC_003197.2	+	986136	986720	16.0293	5.5637	4.72384
gene-STM0915	gene-STM0915	NC_003197.2	+	986717	987118	28.6639	9.94914	8.44728
gene-STM0916	gene-STM0916	NC_003197.2	+	987129	987872	40.2823	13.9818	11.8712
gene-STM0917	gene-STM0917	NC_003197.2	+	988339	988656	14.6441	5.08293	4.31564
gene-STM0918	gene-STM0918	NC_003197.2	+	988628	991789	18.5488	6.43823	5.46636
gene-STM0919	gene-STM0919	NC_003197.2	+	991789	992118	55.1244	19.1335	16.2452
gene-STM0920	gene-STM0920	NC_003197.2	+	992245	992763	891.732	309.517	262.794
gene-STM0921	gene-STM0921	NC_003197.2	+	992895	993590	69.0819	23.9781	20.3585
gene-STM0922	gene-STM0922	NC_003197.2	+	993602	994336	36.9529	12.8262	10.8901
gene-STM0923	gene-STM0923	NC_003197.2	+	994234	994911	33.2738	11.5492	9.80583
gene-STM0924	gene-STM0924	NC_003197.2	-	994965	995489	35.5181	12.3282	10.4672
gene-STM0925	gene-STM0925	NC_003197.2	+	995583	999029	12.9797	4.50521	3.82513
gene-STM0926	gene-STM0926	NC_003197.2	+	999073	1001445	9.91275	3.44068	2.9213
gene-STM0927	gene-STM0927	NC_003197.2	+	1001445	1002020	19.9636	6.92928	5.88328
gene-STM0928	nanH	NC_003197.2	-	1002091	1003329	5207.27	1807.43	1534.59
gene-STM0929	gene-STM0929	NC_003197.2	-	1003903	1004274	83.336	28.9257	24.5592
gene-STM0930	gene-STM0930	NC_003197.2	+	1005370	1005693	1117.96	388.039	329.463
gene-STM0931	ybjR	NC_003197.2	+	1005690	1006520	511.117	177.407	150.627
gene-STM0932	gene-STM0932	NC_003197.2	-	1006517	1007530	290.341	100.776	85.5639
gene-STM0933	ybjT	NC_003197.2	-	1007626	1009059	129.03	44.7859	38.0253
gene-STM0934	ltaA	NC_003197.2	-	1009070	1010071	209.497	72.7157	61.739
gene-STM0935	poxB	NC_003197.2	-	1010110	1011828	93.8679	32.5812	27.663
gene-STM0936	hcr	NC_003197.2	-	1011986	1012957	44.6975	15.5144	13.1724
gene-STM0937	hcp	NC_003197.2	-	1012966	1014618	28.6473	9.94339	8.44239
gene-STM0938	ybjE	NC_003197.2	-	1014762	1015661	106.871	37.0946	31.495
gene-STM0939	ybjD	NC_003197.2	+	1015863	1017521	130.725	45.374	38.5247
gene-STM0940	ybjX	NC_003197.2	-	1017518	1018486	1168.65	405.635	344.403
gene-STM0941	ybjY	NC_003197.2	+	1018614	1019732	191.172	66.3553	56.3387
gene-STM0942	ybjZ	NC_003197.2	+	1019729	1021675	101.785	35.3292	29.9961
gene-STM0943	cspD	NC_003197.2	-	1021805	1022026	6385.09	2216.24	1881.69
gene-STM0944	yljA	NC_003197.2	+	1022350	1022670	1936.92	672.298	570.812
gene-STM0945	clpA	NC_003197.2	+	1022701	1024977	2974.7	1032.51	876.648
gene-STM0946	tnpA_1	NC_003197.2	+	1025169	1025627	118.095	40.9902	34.8026
gene-STM0949	serW	NC_003197.2	-	1027444	1027528	44.2471	15.358	13.0397
gene-STM0950	gene-STM0950	NC_003197.2	-	1027682	1028359	93.1578	32.3348	27.4537
gene-STM0951	gene-STM0951	NC_003197.2	-	1028379	1029239	21.8688	7.59057	6.44475
gene-STM0952	gene-STM0952	NC_003197.2	+	1029348	1030259	70.7007	24.54	20.8356
gene-STM0953	infA	NC_003197.2	-	1030350	1030568	1214.01	421.378	357.769
gene-STM0954	gene-STM0954	NC_003197.2	-	1030496	1030879	356.108	123.604	104.945
gene-STM0955	aat	NC_003197.2	-	1030880	1031584	95.2667	33.0667	28.0752
gene-STM0956	cydC	NC_003197.2	-	1031629	1033350	97.4727	33.8324	28.7253
gene-STM0957	cydD	NC_003197.2	-	1033351	1035117	115.571	40.1143	34.0589
gene-STM0958	trxB	NC_003197.2	-	1035231	1036199	1092.33	379.145	321.912
gene-STM0959	lrp	NC_003197.2	+	1036745	1037239	2667.62	925.923	786.151
gene-STM0960	ftsK	NC_003197.2	+	1037374	1041429	298.697	103.677	88.0265
gene-STM0961	lolA	NC_003197.2	+	1041569	1042183	1152.22	399.93	339.559
gene-STM0962	ycaJ	NC_003197.2	+	1042193	1043536	330.159	114.597	97.2983
gene-STM0963	serS	NC_003197.2	+	1043795	1045087	1349.15	468.287	397.597
gene-STM0964	dmsA	NC_003197.2	+	1045324	1047768	8.5546	2.96927	2.52105
gene-STM0965	dmsB	NC_003197.2	+	1047779	1048396	6.99191	2.42687	2.06052
gene-STM0966	dmsC	NC_003197.2	+	1048398	1049261	11.4815	3.98518	3.38361
gene-STM0968	ycaD	NC_003197.2	+	1049611	1050759	19.2446	6.67972	5.67139
gene-STM0969	ycaM	NC_003197.2	+	1050977	1052398	60.5541	21.0181	17.8454
gene-STM0970	pflA	NC_003197.2	-	1052691	1053515	362.753	125.91	106.904
gene-STM0971	gene-STM0971	NC_003197.2	-	1053607	1053933	57.1254	19.828	16.8349
gene-STM0972	gene-STM0972	NC_003197.2	+	1054064	1055023	39.7771	13.8065	11.7224
gene-STM0973	pflB	NC_003197.2	-	1055099	1057381	770.577	267.465	227.09
gene-STM0974	focA	NC_003197.2	-	1057441	1058298	185.252	64.3003	54.5939
gene-STM0975	ycaO	NC_003197.2	-	1058703	1060463	138.371	48.0282	40.7782
gene-STM0976	ycaP	NC_003197.2	+	1060600	1061292	86.9928	30.1949	25.6369
gene-STM0977	serC	NC_003197.2	+	1061478	1062566	1140.02	395.697	335.965
gene-STM0978	aroA	NC_003197.2	+	1062637	1063920	502.521	174.423	148.094
gene-STM0979	ycaL	NC_003197.2	+	1064063	1064824	64.9659	22.5494	19.1455
gene-STM0980	cmk	NC_003197.2	+	1064997	1065680	563.311	195.523	166.009
gene-STM0981	rpsA	NC_003197.2	+	1065794	1067467	6261.71	2173.42	1845.33
gene-STM0982	himD	NC_003197.2	+	1067623	1067907	1999.94	694.171	589.384
gene-STM0983	ycaI	NC_003197.2	+	1068137	1070401	20.2472	7.02775	5.96689
gene-STM0984	msbA	NC_003197.2	+	1070438	1072186	341.663	118.59	100.688
gene-STM0985	lpxK	NC_003197.2	+	1072183	1073160	207.647	72.0735	61.1938
gene-STM0986	ycaQ	NC_003197.2	+	1073204	1074436	77.8492	27.0212	22.9422
gene-STM0987	ycaR	NC_003197.2	+	1074488	1074670	814.451	282.693	240.02
gene-STM0988	kdsB	NC_003197.2	+	1074667	1075413	455.963	158.263	134.373
gene-STM0989	gene-STM0989	NC_003197.2	+	1075624	1076517	35.2897	12.2489	10.3999
gene-STM0990	ycbC	NC_003197.2	-	1076497	1077273	46.982	16.3073	13.8456
gene-STM0991	smtA	NC_003197.2	+	1077409	1078212	481.089	166.984	141.777
gene-STM0992	mukF	NC_003197.2	+	1078205	1079527	373.371	129.596	110.033
gene-STM0993	mukE	NC_003197.2	+	1079508	1080212	36.9691	12.8319	10.8948
gene-STM0994	mukB	NC_003197.2	+	1080212	1084678	497.582	172.709	146.638
gene-STM0995	ycbB	NC_003197.2	+	1085023	1086864	460.14	159.713	135.604
gene-STM0996	ycbK	NC_003197.2	+	1087124	1087672	1221.1	423.839	359.859
gene-STM0997	ycbL	NC_003197.2	+	1087700	1088347	1060.83	368.209	312.627
gene-STM0998	aspC	NC_003197.2	-	1088409	1089599	2672.94	927.768	787.718
gene-STM0999	ompF	NC_003197.2	-	1089784	1090875	17556.3	6093.74	5173.87
gene-STM1000	asnS	NC_003197.2	-	1091482	1092882	2166.83	752.099	638.567
gene-STM1001	gene-STM1001	NC_003197.2	-	1093083	1093544	116.145	40.3135	34.2281
gene-STM1002	gene-STM1002	NC_003197.2	+	1093861	1095075	6.83786	2.3734	2.01512
gene-STM1003	gene-STM1003	NC_003197.2	+	1095320	1096756	1.8643	0.647093	0.549412
gene-STM1004	pncB	NC_003197.2	-	1096834	1098036	186.327	64.6734	54.9107
gene-STM1005	gene-STM1005	NC_003197.2	-	1098231	1099523	255.656	88.7373	75.3421
gene-STM1006	gene-STM1006	NC_003197.2	-	1099568	1099816	22.7771	7.90586	6.71244
gene-STM1007	gene-STM1007	NC_003197.2	-	1099857	1100096	16.6646	5.78422	4.91107
gene-STM1008	gene-STM1008	NC_003197.2	-	1100139	1101296	19.7696	6.86198	5.82614
gene-STM1009	gene-STM1009	NC_003197.2	-	1101259	1104144	14.2951	4.96179	4.21279
gene-STM1010	gene-STM1010	NC_003197.2	-	1104271	1104570	28.8267	10.0056	8.49525
gene-STM1011	gene-STM1011	NC_003197.2	-	1104743	1105003	22.2605	7.72656	6.56021
gene-STM1012	gene-STM1012	NC_003197.2	-	1105053	1105463	173.358	60.1719	51.0887
gene-STM1013	gene-STM1013	NC_003197.2	+	1105788	1106162	17.9653	6.23571	5.29441
gene-STM1014	gene-STM1014	NC_003197.2	+	1106247	1107230	16.811	5.83503	4.95421
gene-STM1015	gene-STM1015	NC_003197.2	+	1107233	1107982	12.336	4.28178	3.63543
gene-STM1016	gene-STM1016	NC_003197.2	+	1107993	1108340	12.0468	4.1814	3.5502
gene-STM1017	gene-STM1017	NC_003197.2	+	1108337	1108648	36.8549	12.7922	10.8612
gene-STM1018	gene-STM1018	NC_003197.2	+	1108726	1109016	359.885	124.915	106.058
gene-STM1019	gene-STM1019	NC_003197.2	+	1109308	1109541	492.393	170.908	145.109
gene-STM1020	gene-STM1020	NC_003197.2	+	1109957	1110559	28.8532	10.0149	8.50308
gene-STM1021	gene-STM1021	NC_003197.2	+	1110768	1111379	11.3252	3.93093	3.33754
gene-STM1022	gene-STM1022	NC_003197.2	+	1111512	1112309	13.3321	4.62752	3.92898
gene-STM1023	gene-STM1023	NC_003197.2	+	1112376	1112693	226.368	78.5715	66.7109
gene-STM1024	gene-STM1024	NC_003197.2	+	1112867	1112992	24.1905	8.39643	7.12896
gene-STM1025	gene-STM1025	NC_003197.2	-	1113128	1113577	57.7711	20.0522	17.0252
gene-STM1026	gene-STM1026	NC_003197.2	-	1113938	1114450	42.2076	14.6501	12.4386
gene-STM1027	gene-STM1027	NC_003197.2	+	1114981	1115229	6.13836	2.13061	1.80898
gene-STM1028	gene-STM1028	NC_003197.2	+	1115213	1115665	15.6833	5.44363	4.6219
gene-STM1029	gene-STM1029	NC_003197.2	+	1115683	1116162	13.9729	4.84995	4.11783
gene-STM1030	gene-STM1030	NC_003197.2	+	1116370	1116903	16.2625	5.64465	4.79257
gene-STM1031	gene-STM1031	NC_003197.2	+	1116860	1118998	27.1794	9.43389	8.00981
gene-STM1032	gene-STM1032	NC_003197.2	+	1119432	1120745	27.5935	9.5776	8.13182
gene-STM1033	gene-STM1033	NC_003197.2	+	1120669	1122750	39.4895	13.7067	11.6376
gene-STM1034	gene-STM1034	NC_003197.2	+	1122841	1123164	20.5503	7.13293	6.05619
gene-STM1035	gene-STM1035	NC_003197.2	+	1123157	1123456	27.2852	9.4706	8.04098
gene-STM1036	gene-STM1036	NC_003197.2	+	1123437	1124003	22.75	7.89644	6.70445
gene-STM1037	gene-STM1037	NC_003197.2	+	1124000	1124401	22.3729	7.76557	6.59333
gene-STM1038	gene-STM1038	NC_003197.2	+	1124413	1125162	33.1107	11.4926	9.75775
gene-STM1039	gene-STM1039	NC_003197.2	+	1125208	1125606	23.2518	8.07064	6.85234
gene-STM1040	gene-STM1040	NC_003197.2	+	1125603	1125932	19.8167	6.87831	5.84001
gene-STM1041	gene-STM1041	NC_003197.2	+	1126012	1128999	31.7577	11.023	9.35903
gene-STM1042	gene-STM1042	NC_003197.2	+	1128996	1129328	17.6456	6.12474	5.20019
gene-STM1043	gene-STM1043	NC_003197.2	+	1129427	1129924	61.8193	21.4573	18.2182
gene-STM1044	sodC	NC_003197.2	-	1130041	1130574	503.863	174.889	148.489
gene-STM1045	gene-STM1045	NC_003197.2	+	1130664	1131359	133.993	46.5085	39.4878
gene-STM1046	gene-STM1046	NC_003197.2	+	1131369	1132106	88.2935	30.6464	26.0202
gene-STM1047	gene-STM1047	NC_003197.2	+	1132004	1132708	85.4474	29.6585	25.1814
gene-STM1048	gene-STM1048	NC_003197.2	+	1132780	1135227	26.5498	9.21536	7.82427
gene-STM1049	gene-STM1049	NC_003197.2	+	1136464	1138902	13.6779	4.74755	4.03089
gene-STM1050	gene-STM1050	NC_003197.2	+	1138902	1139483	16.5327	5.73843	4.87219
gene-STM1051	sseI	NC_003197.2	+	1139959	1140927	25.7565	8.93998	7.59046
gene-STM1053	gene-STM1053	NC_003197.2	-	1141575	1142201	17.1069	5.93773	5.04141
gene-STM1054	gene-STM1054	NC_003197.2	-	1142270	1142569	33.058	11.4743	9.74223
gene-STM1055	gene-STM1055	NC_003197.2	-	1142554	1143240	57.9063	20.0991	17.065
gene-STM1056	gene-STM1056	NC_003197.2	-	1143511	1143702	10.4948	3.64271	3.09283
gene-STM1057	pepN	NC_003197.2	+	1144129	1146741	986.266	342.33	290.654
gene-STM1058	pyrD	NC_003197.2	+	1146949	1147959	70.8378	24.5876	20.876
gene-STM1059	ycbW	NC_003197.2	+	1148125	1148667	227.215	78.8657	66.9607
gene-STM1060	gene-STM1060	NC_003197.2	-	1148664	1149773	118.183	41.0209	34.8286
gene-STM1061	ycbY	NC_003197.2	+	1149872	1151980	222.291	77.1565	65.5095
gene-STM1062	uup	NC_003197.2	+	1151993	1153900	225.01	78.1002	66.3107
gene-STM1063	pqiA	NC_003197.2	+	1153915	1155168	116.715	40.5112	34.3959
gene-STM1064	pqiB	NC_003197.2	+	1155173	1156813	186.349	64.681	54.9172
gene-STM1065	ymbA	NC_003197.2	+	1156810	1157373	146.118	50.7172	43.0613
gene-STM1066	rmf	NC_003197.2	+	1157629	1157796	339.542	117.854	100.063
gene-STM1067	fabA	NC_003197.2	-	1157896	1158414	1283.64	445.546	378.29
gene-STM1068	lonH	NC_003197.2	-	1158483	1160243	363.647	126.221	107.167
gene-STM1069	ycbG	NC_003197.2	+	1160429	1160881	449.523	156.028	132.475
gene-STM1070	ompA	NC_003197.2	-	1160953	1162005	33938.3	11779.9	10001.7
gene-STM1071	sulA	NC_003197.2	-	1162362	1162871	676.984	234.979	199.508
gene-STM1072	yccR	NC_003197.2	+	1163088	1163693	53.736	18.6516	15.8361
gene-STM1073	yccS	NC_003197.2	-	1163680	1165833	52.4299	18.1982	15.4512
gene-STM1074	yccF	NC_003197.2	-	1165852	1166298	96.8837	33.628	28.5517
gene-STM1075	helD	NC_003197.2	+	1166422	1168476	149.544	51.9061	44.0707
gene-STM1076	mgsA	NC_003197.2	-	1168512	1168970	1332.91	462.649	392.81
gene-STM1077	yccT	NC_003197.2	-	1169065	1169727	24.6109	8.54235	7.25285
gene-STM1078	gene-STM1078	NC_003197.2	+	1169898	1170314	402.058	139.553	118.487
gene-STM1079	yccV	NC_003197.2	-	1170359	1170676	883.585	306.689	260.393
gene-STM1080	yccW	NC_003197.2	-	1170734	1171945	95.6114	33.1864	28.1768
gene-STM1081	gene-STM1081	NC_003197.2	+	1172160	1172708	47.8361	16.6037	14.0973
gene-STM1082	gene-STM1082	NC_003197.2	+	1172734	1173513	74.8833	25.9918	22.0682
gene-STM1083	yccX	NC_003197.2	+	1173562	1173843	82.656	28.6896	24.3588
gene-STM1084	yccK	NC_003197.2	-	1173840	1174169	365.742	126.948	107.785
gene-STM1085	yccA	NC_003197.2	-	1174256	1174915	1047.62	363.624	308.733
gene-STM1086	serT	NC_003197.2	+	1175309	1175393	127.682	44.3181	37.6281
gene-STM1087	pipA	NC_003197.2	-	1175536	1176216	127.122	44.1236	37.463
gene-STM1088	pipB	NC_003197.2	-	1176438	1177313	6.56964	2.2803	1.93608
gene-STM1089	gene-STM1089	NC_003197.2	+	1177531	1177851	3.2866	1.14077	0.968566
gene-STM1090	pipC	NC_003197.2	-	1177861	1178202	154.24	53.5361	45.4546
gene-STM1091	sopB	NC_003197.2	-	1178219	1179904	90.5599	31.433	26.6881
gene-STM1092	orfX	NC_003197.2	+	1180236	1180406	81.7276	28.3674	24.0852
gene-STM1093	gene-STM1093	NC_003197.2	-	1180407	1180517	40.2795	13.9809	11.8704
gene-STM1094	pipD	NC_003197.2	-	1180626	1182095	85.2408	29.5868	25.1206
gene-STM1095	copS	NC_003197.2	-	1182268	1183632	51.0973	17.7357	15.0584
gene-STM1096	copR	NC_003197.2	-	1183625	1184371	103.629	35.9694	30.5397
gene-STM1097	gene-STM1097	NC_003197.2	+	1184441	1184851	159.134	55.2348	46.8969
gene-STM1098	hpaC	NC_003197.2	-	1185184	1185696	55.2203	19.1668	16.2735
gene-STM1099	hpaB	NC_003197.2	-	1185714	1187276	65.4453	22.7158	19.2868
gene-STM1100	hpaR	NC_003197.2	-	1187494	1187934	119.317	41.4147	35.163
gene-STM1101	hpaG	NC_003197.2	+	1188209	1189498	266.242	92.4116	78.4617
gene-STM1102	hpaE	NC_003197.2	+	1189495	1190961	255.178	88.5714	75.2013
gene-STM1103	hpaD	NC_003197.2	+	1190963	1191814	354.367	123	104.432
gene-STM1104	hpaF	NC_003197.2	+	1191824	1192204	217.299	75.4238	64.0383
gene-STM1105	hpaH	NC_003197.2	+	1192347	1193150	140.867	48.8944	41.5136
gene-STM1106	hpaI	NC_003197.2	+	1193161	1193952	102.75	35.6642	30.2805
gene-STM1107	hpaX	NC_003197.2	+	1194024	1195400	92.9891	32.2762	27.404
gene-STM1108	hpaA	NC_003197.2	+	1195410	1196306	68.1371	23.6502	20.0801
gene-STM1109	gene-STM1109	NC_003197.2	+	1196320	1197258	124.253	43.128	36.6176
gene-STM1110	gene-STM1110	NC_003197.2	-	1197666	1198028	9.89807	3.43559	2.91697
gene-STM1111	yccD	NC_003197.2	-	1198682	1198987	37.4651	13.004	11.041
gene-STM1112	cbpA	NC_003197.2	-	1198987	1199907	385.436	133.784	113.588
gene-STM1113	scsA	NC_003197.2	+	1200142	1200504	153.601	53.3142	45.2663
gene-STM1114	scsB	NC_003197.2	+	1200553	1202439	10.6359	3.6917	3.13442
gene-STM1115	scsC	NC_003197.2	+	1202436	1203059	13.6608	4.74163	4.02587
gene-STM1116	scsD	NC_003197.2	+	1203049	1203555	22.735	7.89123	6.70002
gene-STM1117	agp	NC_003197.2	+	1203688	1204929	1635.7	567.747	482.044
gene-STM1118	yccJ	NC_003197.2	-	1204963	1205190	1273.75	442.116	375.377
gene-STM1119	wraB	NC_003197.2	-	1205211	1205807	715.089	248.205	210.738
gene-STM1121	ymdF	NC_003197.2	+	1206192	1206359	409.571	142.161	120.701
gene-STM1122	ycdC	NC_003197.2	+	1206496	1207134	254.283	88.2609	74.9376
gene-STM1123	gene-STM1123	NC_003197.2	-	1207131	1207526	1330.81	461.921	392.192
gene-STM1124	putA	NC_003197.2	-	1207585	1211547	4015.83	1393.88	1183.47
gene-STM1125	putP	NC_003197.2	+	1211969	1213477	3301.31	1145.87	972.898
gene-STM1126	phoH	NC_003197.2	+	1214304	1215158	726.255	252.081	214.028
gene-STM1127	gene-STM1127	NC_003197.2	-	1215264	1216145	205.441	71.3079	60.5437
gene-STM1128	gene-STM1128	NC_003197.2	-	1216430	1217926	2310.12	801.836	680.796
gene-STM1129	gene-STM1129	NC_003197.2	-	1218263	1218943	7059.42	2450.3	2080.42
gene-STM1130	gene-STM1130	NC_003197.2	+	1219449	1220609	5520.93	1916.3	1627.02
gene-STM1131	gene-STM1131	NC_003197.2	+	1220655	1221347	4756.13	1650.84	1401.64
gene-STM1132	gene-STM1132	NC_003197.2	+	1221630	1222910	1945.75	675.363	573.414
gene-STM1133	gene-STM1133	NC_003197.2	+	1222921	1224027	2875.71	998.15	847.476
gene-STM1134	serX	NC_003197.2	-	1224732	1224816	35.6235	12.3648	10.4983
gene-STM1135	ycdW	NC_003197.2	+	1225055	1225993	272.517	94.5896	80.3109
gene-STM1136	ycdX	NC_003197.2	+	1226077	1226814	270.247	93.8017	79.642
gene-STM1137	ycdY	NC_003197.2	+	1226838	1227392	245.535	85.2244	72.3595
gene-STM1138	ycdZ	NC_003197.2	+	1227445	1227975	164.554	57.116	48.4942
gene-STM1139	csgG	NC_003197.2	-	1228014	1228847	15.4604	5.36626	4.55621
gene-STM1140	csgF	NC_003197.2	-	1228874	1229290	2.32374	0.806563	0.684809
gene-STM1141	csgE	NC_003197.2	-	1229317	1229712	5.34849	1.85644	1.57621
gene-STM1142	csgD	NC_003197.2	-	1229717	1230367	5.34562	1.85545	1.57536
gene-STM1143	csgB	NC_003197.2	+	1231122	1231577	1.55928	0.541221	0.459522
gene-STM1144	csgA	NC_003197.2	+	1231619	1232074	16.2434	5.63804	4.78695
gene-STM1145	csgC	NC_003197.2	+	1232136	1232462	33.3058	11.5603	9.81526
gene-STM1146	ymdA	NC_003197.2	+	1232593	1232913	211.617	73.4515	62.3637
gene-STM1147	gene-STM1147	NC_003197.2	+	1233002	1233541	221.208	76.7805	65.1903
gene-STM1148	ymdC	NC_003197.2	+	1233480	1234964	96.6577	33.5496	28.4851
gene-STM1149	mdoC	NC_003197.2	-	1234981	1236135	72.2017	25.061	21.2779
gene-STM1150	mdoG	NC_003197.2	+	1236407	1237942	720.159	249.965	212.232
gene-STM1151	mdoH	NC_003197.2	+	1237935	1240478	345.993	120.093	101.964
gene-STM1152	yceK	NC_003197.2	+	1240552	1240779	420.347	145.901	123.877
gene-STM1153	msyB	NC_003197.2	-	1240780	1241154	491.032	170.436	144.708
gene-STM1154	yceE	NC_003197.2	-	1241236	1242450	29.7053	10.3106	8.7542
gene-STM1155	htrB	NC_003197.2	-	1242605	1243525	194.166	67.3944	57.221
gene-STM1156	yceA	NC_003197.2	+	1243745	1244797	92.5214	32.1139	27.2662
gene-STM1157	yceI	NC_003197.2	-	1244849	1245424	305.137	105.912	89.9241
gene-STM1158	gene-STM1158	NC_003197.2	-	1245421	1245993	77.435	26.8774	22.8202
gene-STM1159	yceO	NC_003197.2	-	1246256	1246369	11.8509	4.1134	3.49247
gene-STM1160	solA	NC_003197.2	-	1246410	1247528	282.829	98.1691	83.3501
gene-STM1161	yceP	NC_003197.2	-	1247641	1247895	974.631	338.291	287.225
gene-STM1162	dinI	NC_003197.2	-	1248185	1248430	572.707	198.785	168.778
gene-STM1163	pyrC	NC_003197.2	-	1248504	1249550	217.009	75.323	63.9527
gene-STM1164	yceB	NC_003197.2	-	1249655	1250215	399.69	138.731	117.789
gene-STM1165	grxB	NC_003197.2	-	1250340	1250987	808.498	280.627	238.265
gene-STM1166	yceL	NC_003197.2	-	1251051	1252259	43.5459	15.1146	12.833
gene-STM1167	rimJ	NC_003197.2	+	1252496	1253080	470.668	163.367	138.707
gene-STM1168	yceH	NC_003197.2	+	1253116	1253763	330.909	114.857	97.5192
gene-STM1169	mviM	NC_003197.2	+	1253765	1254688	209.95	72.873	61.8726
gene-STM1170	mviN	NC_003197.2	+	1254953	1256527	87.2673	30.2902	25.7178
gene-STM1171	flgN	NC_003197.2	-	1256609	1257031	1870.67	649.304	551.289
gene-STM1172	flgM	NC_003197.2	-	1257036	1257329	3054.69	1060.27	900.22
gene-STM1173	flgA	NC_003197.2	-	1257421	1258080	741.814	257.481	218.613
gene-STM1174	flgB	NC_003197.2	+	1258237	1258653	3433.87	1191.88	1011.96
gene-STM1175	flgC	NC_003197.2	+	1258657	1259061	2687.69	932.89	792.067
gene-STM1176	flgD	NC_003197.2	+	1259073	1259771	3358.46	1165.71	989.741
gene-STM1177	flgE	NC_003197.2	+	1259798	1261009	3457.11	1199.95	1018.81
gene-STM1178	flgF	NC_003197.2	+	1261030	1261785	2496.38	866.484	735.685
gene-STM1179	flgG	NC_003197.2	+	1261799	1262581	2107.05	731.352	620.952
gene-STM1180	flgH	NC_003197.2	+	1262636	1263334	960.066	333.236	282.932
gene-STM1181	flgI	NC_003197.2	+	1263346	1264443	753.351	261.486	222.013
gene-STM1182	flgJ	NC_003197.2	+	1264443	1265393	579.801	201.247	170.868
gene-STM1183	flgK	NC_003197.2	+	1265458	1267119	1920.82	666.709	566.067
gene-STM1184	flgL	NC_003197.2	+	1267134	1268087	2544.75	883.275	749.942
gene-STM1185	rne	NC_003197.2	-	1268344	1271547	1203.15	417.61	354.57
gene-STM1187	rluC	NC_003197.2	+	1272121	1273080	133.403	46.3038	39.3141
gene-STM1188	gene-STM1188	NC_003197.2	+	1273236	1273979	142.391	49.4235	41.9628
gene-STM1189	yceF	NC_003197.2	-	1274481	1275065	306.475	106.377	90.3186
gene-STM1190	yceD	NC_003197.2	+	1275263	1275784	6324.52	2195.22	1863.84
gene-STM1191	rpmF	NC_003197.2	+	1275836	1276009	8680.18	3012.86	2558.06
gene-STM1192	plsX	NC_003197.2	+	1276143	1277222	615.263	213.556	181.319
gene-STM1193	fabH	NC_003197.2	+	1277302	1278255	793.251	275.335	233.772
gene-STM1194	fabD	NC_003197.2	+	1278271	1279200	1166.24	404.799	343.693
gene-STM1195	fabG	NC_003197.2	+	1279213	1279947	4215.42	1463.16	1242.29
gene-STM1196	acpP	NC_003197.2	+	1280103	1280339	17686.4	6138.89	5212.2
gene-STM1197	fabF	NC_003197.2	+	1280425	1281666	1572.29	545.737	463.356
gene-STM1198	pabC	NC_003197.2	+	1281790	1282599	142.968	49.6237	42.1328
gene-STM1199	yceG	NC_003197.2	+	1282602	1283624	136.953	47.5361	40.3603
gene-STM1200	tmk	NC_003197.2	+	1283614	1284255	236.929	82.2373	69.8233
gene-STM1201	holB	NC_003197.2	+	1284252	1285256	116.092	40.295	34.2123
gene-STM1202	ycfH	NC_003197.2	+	1285267	1286064	165.001	57.2714	48.6261
gene-STM1203	ptsG	NC_003197.2	+	1286359	1287792	541.378	187.91	159.545
gene-STM1204	fhuE	NC_003197.2	-	1287877	1290051	11.4676	3.98036	3.37951
gene-STM1205	ycfF	NC_003197.2	+	1290393	1290752	839.617	291.428	247.436
gene-STM1206	ycfL	NC_003197.2	+	1290755	1291129	435.709	151.233	128.404
gene-STM1207	ycfM	NC_003197.2	+	1291143	1291781	524.681	182.115	154.624
gene-STM1208	ycfN	NC_003197.2	+	1291762	1292586	251.23	87.2012	74.0379
gene-STM1209	nagZ	NC_003197.2	+	1292597	1293622	382.775	132.86	112.804
gene-STM1210	ycfP	NC_003197.2	+	1293647	1294189	929.352	322.575	273.881
gene-STM1211	ndh	NC_003197.2	+	1294444	1295748	47.7494	16.5737	14.0718
gene-STM1212	ycfJ	NC_003197.2	+	1295927	1296466	117.615	40.8237	34.6612
gene-STM1213	ycfQ	NC_003197.2	-	1296541	1297176	251.517	87.3008	74.1224
gene-STM1214	ycfR	NC_003197.2	+	1297418	1297675	67.1783	23.3174	19.7975
gene-STM1215	ycfS	NC_003197.2	-	1297772	1298737	152.207	52.8306	44.8556
gene-STM1216	mfd	NC_003197.2	-	1298885	1302331	170.121	59.0483	50.1348
gene-STM1217	ycfU	NC_003197.2	+	1302558	1303868	223.546	77.5921	65.8793
gene-STM1218	ycfV	NC_003197.2	+	1303861	1304562	22.808	7.91658	6.72154
gene-STM1219	ycfW	NC_003197.2	+	1304562	1305806	245.104	85.0748	72.2324
gene-STM1220	ycfX	NC_003197.2	+	1305835	1306746	455.825	158.215	134.332
gene-STM1221	cobB	NC_003197.2	+	1306765	1307586	479.167	166.317	141.211
gene-STM1222	potD	NC_003197.2	-	1307668	1308714	571.281	198.29	168.357
gene-STM1223	potC	NC_003197.2	-	1308739	1309518	138.913	48.2162	40.9378
gene-STM1224	sifA	NC_003197.2	-	1309834	1310844	15.905	5.52059	4.68724
gene-STM1225	potB	NC_003197.2	-	1311173	1312036	47.1689	16.3722	13.9007
gene-STM1226	potA	NC_003197.2	-	1312020	1313156	79.3642	27.547	23.3887
gene-STM1227	pepT	NC_003197.2	+	1313407	1314636	189.162	65.6574	55.7462
gene-STM1228	gene-STM1228	NC_003197.2	+	1314640	1315974	47.3393	16.4313	13.951
gene-STM1229	ycfD	NC_003197.2	-	1316014	1317135	423.132	146.868	124.698
gene-STM1230	phoQ	NC_003197.2	-	1317216	1318679	0.446681	0.155041	0.131637
gene-STM1231	phoP	NC_003197.2	-	1318679	1319353	1151.77	399.775	339.428
gene-STM1232	purB	NC_003197.2	-	1319477	1320847	173.352	60.17	51.0871
gene-STM1233	ycfC	NC_003197.2	-	1320851	1321498	134.188	46.5763	39.5454
gene-STM1234	trmU	NC_003197.2	-	1321579	1322730	348.154	120.843	102.601
gene-STM1235	ymfB	NC_003197.2	-	1322739	1323200	88.3658	30.6715	26.0415
gene-STM1236	gene-STM1236	NC_003197.2	-	1323212	1323541	0.800557	0.277871	0.235925
gene-STM1237	ymfC	NC_003197.2	-	1323538	1324203	70.1462	24.3475	20.6722
gene-STM1238	icdA	NC_003197.2	+	1324375	1325625	10625.4	3688.04	3131.31
gene-STM1239	gene-STM1239	NC_003197.2	+	1326073	1327197	66.1947	22.9759	19.5076
gene-STM1240	envF	NC_003197.2	-	1328179	1328967	6.96324	2.41692	2.05208
gene-STM1241	msgA	NC_003197.2	-	1329456	1329695	913.425	317.047	269.187
gene-STM1242	envE	NC_003197.2	-	1329886	1330407	39.1379	13.5846	11.534
gene-STM1243	gene-STM1243	NC_003197.2	-	1330822	1331034	27.7887	9.64537	8.18937
gene-STM1244	pagD	NC_003197.2	-	1331166	1331429	1.37879	0.478573	0.40633
gene-STM1246	pagC	NC_003197.2	+	1332241	1332798	144.188	50.0472	42.4924
gene-STM1247	gene-STM1247	NC_003197.2	+	1333199	1333272	15.7568	5.46912	4.64353
gene-STM1249	gene-STM1249	NC_003197.2	-	1334035	1334379	495.774	172.081	146.105
gene-STM1250	gene-STM1250	NC_003197.2	+	1335082	1335354	57.5824	19.9867	16.9696
gene-STM1251	gene-STM1251	NC_003197.2	+	1335506	1335973	622.31	216.002	183.395
gene-STM1252	gene-STM1252	NC_003197.2	+	1336312	1337355	30.9732	10.7507	9.12783
gene-STM1253	gene-STM1253	NC_003197.2	-	1337438	1337968	91.6836	31.8231	27.0193
gene-STM1254	gene-STM1254	NC_003197.2	-	1338117	1338431	239.435	83.1071	70.5618
gene-STM1255	gene-STM1255	NC_003197.2	+	1339113	1340747	74.3469	25.8056	21.9101
gene-STM1256	gene-STM1256	NC_003197.2	+	1340747	1341721	33.301	11.5587	9.81385
gene-STM1257	gene-STM1257	NC_003197.2	+	1341711	1342523	22.0049	7.63782	6.48487
gene-STM1258	gene-STM1258	NC_003197.2	+	1342517	1343314	41.2725	14.3255	12.163
gene-STM1259	gene-STM1259	NC_003197.2	+	1343308	1343898	38.1203	13.2314	11.2341
gene-STM1260	gene-STM1260	NC_003197.2	-	1343980	1345113	55.8598	19.3887	16.4619
gene-STM1261	gene-STM1261	NC_003197.2	+	1345307	1345633	174.526	60.5774	51.433
gene-STM1262	gene-STM1262	NC_003197.2	+	1345637	1345710	74.5405	25.8728	21.9672
gene-STM1263	gene-STM1263	NC_003197.2	+	1345830	1346477	175.903	61.0553	51.8387
gene-STM1264	aadA	NC_003197.2	+	1346586	1347374	63.6008	22.0756	18.7432
gene-STM1265	gene-STM1265	NC_003197.2	+	1347519	1348112	19.2609	6.68541	5.67622
gene-STM1266	gene-STM1266	NC_003197.2	+	1348181	1349029	468.866	162.742	138.175
gene-STM1267	gene-STM1267	NC_003197.2	-	1349284	1349532	330.606	114.752	97.4301
gene-STM1268	gene-STM1268	NC_003197.2	-	1349611	1349760	5.66667	1.96688	1.66997
gene-STM1269	gene-STM1269	NC_003197.2	+	1349843	1350388	195.097	67.7175	57.4953
gene-STM1270	yeaS	NC_003197.2	+	1350585	1351223	493.249	171.205	145.361
gene-STM1271	yeaR	NC_003197.2	+	1351396	1351758	29.0578	10.0859	8.56338
gene-STM1272	yoaG	NC_003197.2	+	1351761	1351943	38.0546	13.2086	11.2147
gene-STM1273	gene-STM1273	NC_003197.2	+	1352173	1352814	18.528	6.43102	5.46023
gene-STM1274	yeaQ	NC_003197.2	+	1353129	1353377	1166.81	404.995	343.859
gene-STM1275	yaoF	NC_003197.2	+	1353810	1354061	197.056	68.3973	58.0725
gene-STM1276	gene-STM1276	NC_003197.2	+	1354130	1354441	402.455	139.691	118.604
gene-STM1277	yeaO	NC_003197.2	-	1354427	1354774	237.046	82.2779	69.8577
gene-STM1278	yeaN	NC_003197.2	-	1354893	1356077	29.9823	10.4068	8.83581
gene-STM1279	yeaM	NC_003197.2	+	1356178	1356972	42.9145	14.8955	12.6469
gene-STM1280	yeaL	NC_003197.2	-	1356952	1357398	103.38	35.883	30.4663
gene-STM1281	gene-STM1281	NC_003197.2	+	1357604	1357711	45.6111	15.8315	13.4416
gene-STM1282	yeaK	NC_003197.2	-	1357708	1358226	77.8189	27.0107	22.9333
gene-STM1283	yeaJ	NC_003197.2	-	1358276	1359769	27.7075	9.61718	8.16543
gene-STM1284	yeaH	NC_003197.2	-	1360410	1361696	303.148	105.222	89.338
gene-STM1285	yeaG	NC_003197.2	-	1361819	1363753	460.694	159.905	135.767
gene-STM1286	mipA	NC_003197.2	+	1364180	1364926	2227.6	773.192	656.475
gene-STM1287	gene-STM1287	NC_003197.2	+	1365216	1366412	10.0117	3.47503	2.95046
gene-STM1288	gene-STM1288	NC_003197.2	+	1366509	1367366	238.591	82.8141	70.313
gene-STM1289	yeaD	NC_003197.2	-	1367465	1368349	606.565	210.537	178.755
gene-STM1290	gapA	NC_003197.2	-	1368684	1369679	20614.8	7155.33	6075.21
gene-STM1291	yeaA	NC_003197.2	+	1369991	1370434	2481.68	861.383	731.354
gene-STM1292	yeaC	NC_003197.2	+	1370476	1370754	2266.44	786.675	667.924
gene-STM1293	pncA	NC_003197.2	-	1371106	1371762	226.021	78.4512	66.6087
gene-STM1294	ansA	NC_003197.2	-	1371789	1372805	287.453	99.7741	84.7128
gene-STM1295	sppA	NC_003197.2	-	1372901	1374757	266.394	92.4643	78.5065
gene-STM1296	ydjA	NC_003197.2	+	1374931	1375482	572.078	198.566	168.592
gene-STM1297	selD	NC_003197.2	+	1375600	1376643	643.159	223.238	189.54
gene-STM1298	topB	NC_003197.2	+	1376648	1378597	324.914	112.777	95.7525
gene-STM1299	gdhA	NC_003197.2	-	1378627	1379970	659.45	228.893	194.341
gene-STM1300	gene-STM1300	NC_003197.2	+	1380209	1380484	892.442	309.764	263.004
gene-STM1301	gene-STM1301	NC_003197.2	-	1380444	1380860	351.552	122.022	103.603
gene-STM1302	xthA	NC_003197.2	-	1380933	1381739	467.12	162.136	137.661
gene-STM1303	astC	NC_003197.2	+	1382185	1383411	1802.32	625.578	531.145
gene-STM1304	astA	NC_003197.2	+	1383402	1384436	1802.78	625.739	531.281
gene-STM1305	astD	NC_003197.2	+	1384433	1385911	1266.27	439.519	373.172
gene-STM1306	astB	NC_003197.2	+	1385908	1387251	913.743	317.157	269.281
gene-STM1307	astE	NC_003197.2	+	1387244	1388212	446.435	154.956	131.565
gene-STM1308	spy	NC_003197.2	+	1388548	1389033	168.514	58.4908	49.6614
gene-STM1309	gene-STM1309	NC_003197.2	-	1389108	1390016	88.3586	30.669	26.0394
gene-STM1310	nadE	NC_003197.2	-	1390110	1390937	943.19	327.378	277.959
gene-STM1311	osmE	NC_003197.2	+	1391156	1391497	2914.56	1011.64	858.925
gene-STM1312	celA	NC_003197.2	+	1391798	1392118	1217.1	422.452	358.682
gene-STM1313	celB	NC_003197.2	+	1392201	1393559	124.539	43.2269	36.7017
[truncated: 3,267 more rows]

## Sheet: trkH_KO Triplicate 1
# Description of Variables from the StringTie Manual
[truncated: 4,676 more rows]

[truncated: 10 more sheets: trkH_KO Triplicate 2, trkH_KO Triplicate 3, sapB_KO Triplicate 1, sapB_KO Triplicate 2, sapB_KO Triplicate 3, rpoN_KO Triplicate 1, rpoN_KO Triplicate 2, rpoN_KO Triplicate 3, himA_KO Duplicate 1, himA_KO Duplicate 2]
