# Supplementary material for: The genetic basis of phage susceptibility, cross-resistance and host-range in Salmonella
Source: Microbiology (Reading). 2021 Dec 15;167(12):001126. doi: 10.1099/mic.0.001126 (PMC8744999; doi:10.1099/mic.0.001126)
Supplement: Supplementary material 7 [file mic-167-1126-s007.xlsx]

## Sheet: Overview
Dataset S6
This file contains differential expression analysis results (DESeq2) from MS1868 RNA-Seq experiments.
Summary of DESeq2 Results	This sheet describes a summary of high-effect size differential expression results observed in this study including effect size and confidence thresholds.
trkH_KO vs wt	This sheet describes high confidence, high effect size, differential gene expression levels of MS1868 trkH::kanR (N=3) over wild-type MS1868 (N=3). Differential expression was calculated with DESeq2 using transcripts from StringTie (Dataset S5).
sapB_KO vs wt	This sheet describes high confidence, high effect size, differential gene expression levels of MS1868 sapB::kanR (N=3) over wild-type MS1868 (N=3). Differential expression was calculated with DESeq2 using transcripts from StringTie (Dataset S5).
rpoN_KO vs wt	This sheet describes high confidence, high effect size, differential gene expression levels of MS1868 rpoN::kanR (N=3) over wild-type MS1868 (N=3). Differential expression was calculated with DESeq2 using transcripts from StringTie (Dataset S5).
himA_KO vs wt	This sheet describes high confidence, high effect size, differential gene expression levels of MS1868 himA::kanR (N=2) over wild-type MS1868 (N=3). Differential expression was calculated with DESeq2 using transcripts from StringTie (Dataset S5).

## Sheet: Summary of DESeq2 Results
# Column descriptions
# Condition: Experimental condition (sheet) of summary
# padj_Threshold: Conservative statistical threshold used for significance cutoff (Bonferoni)
# Threshold_FC: Log2-fold-change effect size significance threshold
# Number_Genes_Up: Number of genes upregulated versus wildtype according to threshold values
# Number_Genes_Dn: Number of genes downregulated versus wildtype according to threshold values
Condition	padj_Threshold	Threshold_FC	Number_Genes_Up	Number_Genes_Dn
trkH_KO	0.001	2	57	26
sapB_KO	0.001	2	85	40
rpoN_KO	0.001	2	124	191
himA_KO	0.001	2	58	54

## Sheet: trkH_KO vs wt
# Diferential expression of MS1868 trkH::kanR versus wild-type MS1868 using DESeq2
# Differential regulation is considered if abs(log2_fold_change) > 2 & p_adj < 0.001 (Bonferoni)
# Positive log2_fold_change is considered upregulated versus MS1868. Negative log2_fold_change is considered downregulated versus MS1868.
# For additional details of values, please refer to the DESeq2 manual
gene_id	gene_name	baseMean	log2_fold_change	lfcSE	stat	p_value	q_value	locusId	p_adj
STM1730	yciE	7168.98	6.01442	0.501882	11.9837	4.32474e-33	4.43527e-31	STM1730	2.01793e-29
STM1729	yciF	4408.48	5.86267	0.484077	12.111	9.23052e-34	1.01426e-31	STM1729	4.30696e-30
STM1728	yciG	2509.36	5.00863	0.487836	10.267	9.92102e-25	4.81953e-23	STM1728	4.62915e-21
STM1731	STM1731	13655.9	4.82649	0.460602	10.4787	1.08272e-25	5.81017e-24	STM1731	5.05197e-22
STM2935	cysD	4257.28	4.73423	0.644972	7.34022	2.13241e-13	3.56561e-12	STM2935	9.94984e-10
STM2444	cysP	4424.58	4.1788	0.570613	7.32335	2.41852e-13	4.00053e-12	STM2444	1.12848e-09
STM2948	cysJ	6861.52	3.87369	0.629509	6.15351	7.57868e-10	8.02193e-09	STM2948	3.53621e-06
STM2946	cysH	3007.78	3.69722	0.671958	5.50216	3.75175e-08	3.18278e-07	STM2946	0.000175057
STM0759	ybgS	7323.41	3.57693	0.266793	13.4071	5.49199e-41	1.05606e-38	STM0759	2.56256e-37
STM1320	ydjN	12187.9	3.47949	0.643396	5.408	6.37335e-08	5.14214e-07	STM1320	0.000297381
STM1564	yddX	2853.88	3.43384	0.334361	10.2698	9.63611e-25	4.73092e-23	STM1564	4.49621e-21
PSLT038	spvC	209.17	3.37789	0.406986	8.29977	1.04313e-16	2.44369e-15	PSLT038	4.86726e-13
STM1493	STM1493	3660.73	3.30308	0.37604	8.78387	1.57943e-18	4.36472e-17	STM1493	7.36963e-15
STM2934	cysN	5621.19	3.12904	0.587266	5.32814	9.92241e-08	7.81432e-07	STM2934	0.00046298
STM3761	slsA	1239.26	3.08754	0.396545	7.78609	6.91137e-15	1.36893e-13	STM3761	3.22484e-11
STM1492	STM1492	2635.94	3.00646	0.392789	7.65413	1.94623e-14	3.63637e-13	STM1492	9.08109e-11
STM0360	STM0360	6769.17	2.96196	0.205265	14.4299	3.35606e-47	8.1517e-45	STM0360	1.56594e-43
STM1494	STM1494	1713.28	2.92885	0.33201	8.82157	1.12866e-18	3.23525e-17	STM1494	5.26631e-15
STM1491	STM1491	9523.73	2.916	0.397709	7.33199	2.26754e-13	3.77786e-12	STM1491	1.05803e-09
STM0359	STM0359	1488	2.80201	0.303893	9.2204	2.96001e-20	1.01944e-18	STM0359	1.38114e-16
STM1513	STM1513	1714.23	2.7094	0.298039	9.09078	9.83337e-20	3.1735e-18	STM1513	4.58825e-16
STM1929	otsB	6964.92	2.65037	0.21196	12.5041	7.08869e-36	9.34694e-34	STM1929	3.30758e-32
STM3648	yiaG	6311.19	2.55355	0.155878	16.3817	2.58547e-60	1.19319e-57	STM3648	1.20638e-56
STM0615	ybdR	3469.5	2.54461	0.293724	8.66328	4.58376e-18	1.2088e-16	STM0615	2.13878e-14
STM4561	osmY	91687.1	2.51482	0.240992	10.4353	1.71111e-25	8.9736e-24	STM4561	7.98403e-22
PSLT040	spvA	1425.47	2.51328	0.232021	10.8321	2.4247e-27	1.47237e-25	PSLT040	1.13137e-23
STM1928	otsA	12830	2.5105	0.218593	11.4848	1.57284e-30	1.31976e-28	STM1928	7.33889e-27
STM1267	STM1267	9350.09	2.49283	0.274565	9.0792	1.09372e-19	3.48105e-18	STM1267	5.10331e-16
STM0812	ybhO	2486.47	2.4658	0.195505	12.6125	1.80213e-36	2.52025e-34	STM0812	8.40873e-33
STM0813	ybhP	1461.06	2.45201	0.179416	13.6666	1.60756e-42	3.37222e-40	STM0813	7.50087e-39
STM0362	STM0362	691.597	2.44114	0.222227	10.9849	4.51766e-28	2.93648e-26	STM0362	2.10794e-24
STM3688	STM3688	1254.04	2.38416	0.223111	10.686	1.18372e-26	6.66202e-25	STM3688	5.52323e-23
STM4562	STM4562	16782.4	2.37946	0.224604	10.594	3.17762e-26	1.7458e-24	STM4562	1.48268e-22
STM2141	fbaB	19385.1	2.36419	0.22423	10.5436	5.43625e-26	2.95157e-24	STM2141	2.53656e-22
STM2430	cysK	37406.9	2.34621	0.39572	5.92896	3.04852e-09	2.97818e-08	STM2430	1.42244e-05
STM0361	STM0361	4052.62	2.3435	0.20912	11.2065	3.78874e-29	2.69001e-27	STM0361	1.76783e-25
STM1563	osmC	11704.3	2.33681	0.215282	10.8546	1.89563e-27	1.16645e-25	STM1563	8.84502e-24
STM0080	STM0080	2176.03	2.33234	0.340947	6.84078	7.87622e-12	1.0786e-10	STM0080	3.67504e-08
STM2110	wcaF	135.117	2.32774	0.418617	5.56054	2.68937e-08	2.33737e-07	STM2110	0.000125486
STM1121	ymdF	3534.81	2.31827	0.36195	6.40493	1.50435e-10	1.75762e-09	STM1121	7.01932e-07
PSLT039	spvB	1059.41	2.2802	0.224935	10.1371	3.78069e-24	1.72752e-22	PSLT039	1.76407e-20
STM1588	yncC	1827.34	2.23857	0.169034	13.2433	4.93234e-40	9.1051e-38	STM1588	2.30143e-36
STM1559	STM1559	9414.05	2.21564	0.196128	11.297	1.35844e-29	1.04487e-27	STM1559	6.3385e-26
STM0384	psiF	1597.2	2.18702	0.23227	9.41582	4.69405e-21	1.71929e-19	STM0384	2.19024e-17
STM1705	osmB	4782.22	2.1651	0.365056	5.93086	3.01359e-09	2.95281e-08	STM1705	1.40614e-05
STM1560	STM1560	9354.18	2.16097	0.192277	11.2389	2.62728e-29	1.92459e-27	STM1560	1.22589e-25
STM4519	STM4519	18186.7	2.15904	0.16851	12.8125	1.39492e-37	2.21984e-35	STM4519	6.50868e-34
STM2795	ygaU	10137.4	2.14713	0.190125	11.2933	1.41697e-29	1.07202e-27	STM2795	6.61159e-26
STM3987	hemG	4476.32	2.13551	0.0683264	31.2546	1.9341e-214	2.9753e-211	STM3987	9.02453e-211
STM0708	ybfA	268.915	2.12715	0.327689	6.49137	8.50602e-11	1.01962e-09	STM0708	3.96891e-07
STM1565	rpsV	7451.35	2.09912	0.274147	7.65691	1.90464e-14	3.57313e-13	STM1565	8.88703e-11
STM1140	csgF	45.0834	2.03798	0.318616	6.39635	1.5914e-10	1.85462e-09	STM1140	7.42546e-07
STM4240	yjbJ	16877	2.03771	0.2652	7.68369	1.54575e-14	2.92361e-13	STM4240	7.21245e-11
STM2691	STM2691	817.056	2.02685	0.1664	12.1806	3.94377e-34	4.6668e-32	STM2691	1.84016e-30
STM1515	ydeI	2277.65	2.02266	0.274492	7.36876	1.72226e-13	2.90081e-12	STM1515	8.03605e-10
STM1577	narZ	7693.11	2.00628	0.180997	11.0846	1.49046e-28	1.01154e-26	STM1577	6.95448e-25
STM2390	yfcZ	4846.49	2.0001	0.218853	9.13904	6.30113e-20	2.09207e-18	STM2390	2.94011e-16
STM1088	pipB	49.5873	-2.00932	0.357137	-5.6262	1.84226e-08	1.64132e-07	STM1088	8.59599e-05
STM2825	STM2825	4355.21	-2.04897	0.237955	-8.61073	7.25941e-18	1.89278e-16	STM2825	3.38724e-14
STM2872	prgJ	259.879	-2.05042	0.115918	-17.6885	5.14365e-70	3.95633e-67	STM2872	2.40003e-66
STM2823	STM2823	1626.38	-2.05444	0.25583	-8.03047	9.70978e-16	2.11371e-14	STM2823	4.53058e-12
STM2884	sipC	1133.62	-2.07299	0.172391	-12.025	2.6269e-33	2.75526e-31	STM2884	1.22571e-29
STM2824	STM2824	3543.86	-2.10199	0.229558	-9.15669	5.35143e-20	1.81594e-18	STM2824	2.49697e-16
STM0775	galT	3340.3	-2.10298	0.255382	-8.23463	1.80116e-16	4.17707e-15	STM0775	8.40423e-13
STM1423	valW	101.16	-2.10648	0.314388	-6.70025	2.08062e-11	2.6972e-10	STM1423	9.70816e-08
STM2897	invE	83.2865	-2.15115	0.270381	-7.95599	1.77699e-15	3.76184e-14	STM2897	8.29144e-12
STM2821	STM2821	165.825	-2.21492	0.276545	-8.00925	1.15406e-15	2.48878e-14	STM2821	5.38484e-12
STM2822	STM2822	822.299	-2.21648	0.293106	-7.56204	3.9681e-14	7.20976e-13	STM2822	1.85152e-10
STM2874	prgH	390.746	-2.30726	0.181196	-12.7336	3.84925e-37	5.92143e-35	STM2874	1.79606e-33
STM1090	pipC	287.792	-2.33887	0.169226	-13.8209	1.9054e-43	4.18735e-41	STM1090	8.89061e-40
STM2873	prgI	214.281	-2.35713	0.232214	-10.1507	3.28999e-24	1.53367e-22	STM2873	1.53511e-20
STM1086	serT	114.499	-2.53051	0.32028	-7.90095	2.76782e-15	5.65199e-14	STM1086	1.29146e-11
STM3649	cspA	11178.2	-2.77908	0.375901	-7.39312	1.43423e-13	2.44243e-12	STM3649	6.69212e-10
STM0687	ybfM	7185.76	-2.88881	0.551711	-5.2361	1.64002e-07	1.24896e-06	STM0687	0.000765236
STM1409	ssaJ	52.8952	-3.02538	0.431718	-7.00777	2.42144e-12	3.58171e-11	STM1409	1.12984e-08
STM1410	STM1410	41.3559	-3.22275	0.377211	-8.54361	1.3009e-17	3.33536e-16	STM1410	6.06999e-14
STM1407	ssaH	18.4909	-3.31936	0.476402	-6.96755	3.22517e-12	4.6513e-11	STM1407	1.50487e-08
STM1602	sifB	42.7802	-3.36144	0.526814	-6.38069	1.76288e-10	2.03392e-09	STM1602	8.2256e-07
STM1408	ssaI	19.1852	-3.39767	0.546379	-6.21853	5.01825e-10	5.46208e-09	STM1408	2.34151e-06
STM2191	galS	4348.74	-3.45069	0.627606	-5.49819	3.83714e-08	3.24329e-07	STM2191	0.000179041
STM1855	sopE2	90.2237	-3.60901	0.357186	-10.104	5.30384e-24	2.39973e-22	STM1855	2.47477e-20
STM1091	sopB	611.942	-4.30194	0.126686	-33.9575	9.45208e-253	2.18107e-249	STM1091	4.41034e-249
STM3986	trkH	3160.41	-8.03521	0.222819	-36.0616	9.06026e-285	4.18131e-281	STM3986	4.22752e-281

## Sheet: sapB_KO vs wt
# Diferential expression of MS1868 sapB::kanR versus wild-type MS1868 using DESeq2
# Differential regulation is considered if abs(log2_fold_change) > 2 & p_adj < 0.001 (Bonferoni)
# Positive log2_fold_change is considered upregulated versus MS1868. Negative log2_fold_change is considered downregulated versus MS1868.
# For additional details of values, please refer to the DESeq2 manual
gene_id	gene_name	baseMean	log2_fold_change	lfcSE	stat	p_value	q_value	locusId	p_adj
STM1694	sapC	1063.87	6.09188	0.352192	17.297	4.95245e-67	2.53951e-64	STM1694	2.31081e-63
STM1730	yciE	7168.98	5.72558	0.501925	11.4072	3.84748e-30	2.24761e-28	STM1730	1.79523e-26
STM1729	yciF	4408.48	5.47104	0.484168	11.2999	1.314e-29	7.21918e-28	STM1729	6.13113e-26
STM2935	cysD	4257.28	5.36885	0.644942	8.32454	8.46577e-17	1.40538e-15	STM2935	3.95013e-13
STM3309	yrbB	28.8956	5.05155	0.919262	5.49522	3.9023e-08	2.41409e-07	STM3309	0.000182081
STM2946	cysH	3007.78	4.962	0.671848	7.3856	1.51768e-13	1.83834e-12	STM2946	7.08148e-10
STM2444	cysP	4424.58	4.88551	0.570577	8.56239	1.10553e-17	1.96231e-16	STM2444	5.15838e-14
STM1728	yciG	2509.36	4.86089	0.487907	9.96274	2.21857e-23	7.21036e-22	STM1728	1.03519e-19
STM1731	STM1731	13655.9	4.64628	0.460619	10.087	6.30585e-24	2.22149e-22	STM1731	2.94231e-20
STM2948	cysJ	6861.52	4.59626	0.629484	7.30163	2.84303e-13	3.3816e-12	STM2948	1.32656e-09
STM1320	ydjN	12187.9	4.50005	0.643373	6.99445	2.66292e-12	2.8382e-11	STM1320	1.24252e-08
STM2441	cysA	3365.23	4.2982	0.579215	7.42073	1.16479e-13	1.42587e-12	STM2441	5.43492e-10
STM4063	sbp	1366.62	4.2587	0.593899	7.17075	7.45896e-13	8.54171e-12	STM4063	3.48035e-09
STM2934	cysN	5621.19	4.16953	0.58722	7.10046	1.2434e-12	1.39279e-11	STM2934	5.80171e-09
STM0759	ybgS	7323.41	3.91783	0.266768	14.6863	7.89438e-49	1.51802e-46	STM0759	3.68352e-45
PSLT038	spvC	209.17	3.46876	0.407056	8.52157	1.57409e-17	2.77268e-16	PSLT038	7.3447e-14
STM1493	STM1493	3660.73	3.42337	0.376039	9.10375	8.72639e-20	1.99368e-18	STM1493	4.07173e-16
STM0708	ybfA	268.915	3.32505	0.325533	10.2142	1.7133e-24	6.2259e-23	STM0708	7.99427e-21
STM2933	cysC	1140.46	3.24105	0.595617	5.44151	5.28305e-08	3.18294e-07	STM2933	0.000246507
STM1492	STM1492	2635.94	3.15356	0.392784	8.02875	9.84721e-16	1.47548e-14	STM1492	4.59471e-12
STM1564	yddX	2853.88	3.11534	0.33448	9.31397	1.23145e-20	3.05227e-19	STM1564	5.74592e-17
STM2430	cysK	37406.9	3.00854	0.395713	7.60282	2.89738e-14	3.77723e-13	STM2430	1.35192e-10
STM1765	narK	341.966	2.94624	0.404513	7.28342	3.25472e-13	3.85142e-12	STM1765	1.51865e-09
STM1491	STM1491	9523.73	2.91519	0.397715	7.32984	2.30421e-13	2.7549e-12	STM1491	1.07514e-09
STM1494	STM1494	1713.28	2.90692	0.332062	8.75416	2.05628e-18	3.98728e-17	STM1494	9.59459e-15
STM3688	STM3688	1254.04	2.90361	0.222888	13.0272	8.56467e-39	9.88149e-37	STM3688	3.99628e-35
STM0360	STM0360	6769.17	2.86068	0.20531	13.9335	3.96678e-44	5.72084e-42	STM0360	1.8509e-40
STM1513	STM1513	1714.23	2.84793	0.298028	9.55591	1.22503e-21	3.44727e-20	STM1513	5.716e-18
STM0359	STM0359	1488	2.84354	0.303939	9.35562	8.31115e-21	2.09595e-19	STM0359	3.87798e-17
STM1929	otsB	6964.92	2.83717	0.21195	13.3861	7.29391e-41	9.61754e-39	STM1929	3.40334e-37
STM1928	otsA	12830	2.83523	0.218577	12.9713	1.78035e-38	2.00398e-36	STM1928	8.30713e-35
STM1705	osmB	4782.22	2.82062	0.364984	7.72807	1.09187e-14	1.48642e-13	STM1705	5.09466e-11
STM0080	STM0080	2176.03	2.81078	0.340828	8.2469	1.62552e-16	2.623e-15	STM0080	7.58468e-13
STM2390	yfcZ	4846.49	2.80949	0.218754	12.8432	9.39592e-38	1.00842e-35	STM2390	4.38414e-34
STM3761	slsA	1239.26	2.80553	0.396654	7.07298	1.51643e-12	1.66231e-11	STM3761	7.07566e-09
STM3274	yhbU	359.821	2.79828	0.376719	7.42802	1.10231e-13	1.36021e-12	STM3274	5.1434e-10
STM4561	osmY	91687.1	2.76593	0.24099	11.4773	1.71456e-30	1.04115e-28	STM4561	8.00015e-27
STM0362	STM0362	691.597	2.73503	0.2219	12.3255	6.60412e-35	5.4425e-33	STM0362	3.08148e-31
STM1267	STM1267	9350.09	2.70761	0.274553	9.86189	6.08929e-23	1.9248e-21	STM1267	2.84126e-19
STM1764	narG	1292.82	2.66903	0.363614	7.34028	2.13145e-13	2.55497e-12	STM1764	9.94534e-10
STM3474	nirB	822.501	2.64956	0.217477	12.1832	3.82105e-34	3.04037e-32	STM3474	1.7829e-30
PSLT040	spvA	1425.47	2.63013	0.23202	11.3358	8.72484e-30	4.85122e-28	PSLT040	4.07101e-26
STM0812	ybhO	2486.47	2.60851	0.195493	13.3432	1.29736e-40	1.66314e-38	STM0812	6.05349e-37
STM3648	yiaG	6311.19	2.54897	0.155901	16.3499	4.35672e-60	1.67552e-57	STM3648	2.03285e-56
STM4562	STM4562	16782.4	2.51971	0.224603	11.2185	3.30744e-29	1.79574e-27	STM4562	1.54325e-25
STM2558	cadB	4996.73	2.51941	0.364137	6.91884	4.55353e-12	4.73301e-11	STM2558	2.12468e-08
STM1121	ymdF	3534.81	2.51855	0.36194	6.95847	3.43996e-12	3.64115e-11	STM1121	1.60508e-08
STM2068	yeeF	9288.43	2.51533	0.369949	6.79911	1.05265e-11	1.04249e-10	STM2068	4.91169e-08
STM2141	fbaB	19385.1	2.49903	0.224229	11.145	7.57482e-29	3.84152e-27	STM2141	3.53441e-25
STM0615	ybdR	3469.5	2.4887	0.293761	8.47184	2.41548e-17	4.17508e-16	STM0615	1.12706e-13
STM0361	STM0361	4052.62	2.48389	0.209112	11.8783	1.53524e-32	1.09002e-30	STM0361	7.16342e-29
STM1936	yecH	322.971	2.4369	0.269804	9.03211	1.6839e-19	3.71827e-18	STM1936	7.85706e-16
STM0974	focA	6704.38	2.38031	0.364797	6.52501	6.79964e-11	6.11702e-10	STM0974	3.17271e-07
STM3431	rpsQ	47146.7	2.36452	0.364964	6.47877	9.2476e-11	8.20725e-10	STM3431	4.31493e-07
STM0178	yadI	154.588	2.3589	0.264263	8.92634	4.40342e-19	9.32192e-18	STM0178	2.05464e-15
STM1559	STM1559	9414.05	2.32393	0.196129	11.849	2.17782e-32	1.47804e-30	STM1559	1.01617e-28
STM3432	rpmC	20127.2	2.32219	0.36018	6.44732	1.13848e-10	9.95091e-10	STM3432	5.31214e-07
STM1563	osmC	11704.3	2.31677	0.215293	10.761	5.25932e-27	2.42718e-25	STM1563	2.454e-23
STM2691	STM2691	817.056	2.31589	0.1661	13.9428	3.48218e-44	5.18395e-42	STM2691	1.62478e-40
STM2110	wcaF	135.117	2.31437	0.419264	5.52006	3.38881e-08	2.1049e-07	STM2110	0.000158122
STM1212	ycfJ	3284.7	2.31179	0.350775	6.59052	4.38284e-11	4.01325e-10	STM1212	2.04503e-07
STM0813	ybhP	1461.06	2.28377	0.179676	12.7105	5.17334e-37	4.97395e-35	STM0813	2.41388e-33
STM4452	nrdD	1747.65	2.26805	0.250134	9.06731	1.21993e-19	2.7598e-18	STM4452	5.6922e-16
STM3433	rplP	69867.4	2.2672	0.37839	5.99171	2.07646e-09	1.54812e-08	STM3433	9.68877e-06
STM1560	STM1560	9354.18	2.26421	0.192279	11.7757	5.20901e-32	3.484e-30	STM1560	2.43053e-28
STM4566	yjjI	674.811	2.23053	0.286259	7.792	6.5955e-15	9.10417e-14	STM4566	3.07746e-11
STM1565	rpsV	7451.35	2.2255	0.274146	8.11794	4.74161e-16	7.31857e-15	STM1565	2.21243e-12
STM2795	ygaU	10137.4	2.21857	0.19013	11.6687	1.8426e-31	1.14913e-29	STM2795	8.59757e-28
STM0384	psiF	1597.2	2.19936	0.232322	9.46686	2.88379e-21	7.82864e-20	STM0384	1.34558e-17
STM3434	rpsC	108902	2.19831	0.389041	5.65058	1.59903e-08	1.04378e-07	STM3434	7.46106e-05
STM4240	yjbJ	16877	2.18385	0.265198	8.23479	1.79872e-16	2.87235e-15	STM4240	8.39284e-13
STM1578	narY	3960.78	2.1776	0.21341	10.2038	1.90618e-24	6.87266e-23	STM1578	8.89422e-21
STM1580	narV	1063.79	2.15635	0.263223	8.19211	2.56694e-16	4.04315e-15	STM1580	1.19773e-12
STM4519	STM4519	18186.7	2.14873	0.168517	12.7508	3.08613e-37	3.165e-35	STM4519	1.43999e-33
STM2497	uraA	3007.58	2.14681	0.246102	8.72326	2.70309e-18	5.18212e-17	STM2497	1.26126e-14
STM1577	narZ	7693.11	2.11844	0.180998	11.7042	1.21248e-31	7.66518e-30	STM1577	5.65742e-28
STM1558	STM1558	13761.6	2.11296	0.200225	10.5529	4.92367e-26	2.04709e-24	STM1558	2.29738e-22
STM0152	aceE	55148.2	2.11265	0.385819	5.47576	4.35636e-08	2.67348e-07	STM0152	0.000203268
PSLT039	spvB	1059.41	2.10512	0.225222	9.34686	9.02895e-21	2.2646e-19	PSLT039	4.21291e-17
STM1561	STM1561	2789.92	2.09032	0.228781	9.13678	6.43365e-20	1.49203e-18	STM1561	3.00194e-16
STM3197	glgS	731.651	2.07871	0.347843	5.97601	2.28665e-09	1.69388e-08	STM3197	1.06695e-05
STM2801	ygaC	1982.17	2.07511	0.246494	8.41849	3.81368e-17	6.49451e-16	STM2801	1.77946e-13
STM1588	yncC	1827.34	2.05699	0.169334	12.1476	5.90813e-34	4.54434e-32	STM1588	2.75673e-30
STM1515	ydeI	2277.65	2.05482	0.274523	7.48505	7.15209e-14	8.92078e-13	STM1515	3.33716e-10
STM2498	upp	5785.85	2.02978	0.212752	9.54057	1.42048e-21	3.94911e-20	STM2498	6.62796e-18
STM1090	pipC	287.792	-2.00693	0.167295	-11.9963	3.71349e-33	2.76415e-31	STM1090	1.73271e-29
STM3216	STM3216	15882.1	-2.01475	0.189424	-10.6362	2.02265e-26	8.64309e-25	STM3216	9.4377e-23
STM1423	valW	101.16	-2.08535	0.316545	-6.58784	4.46259e-11	4.07819e-10	STM1423	2.08224e-07
STM1967	STM1967	269.781	-2.10059	0.265121	-7.92316	2.31553e-15	3.3499e-14	STM1967	1.08043e-11
STM2821	STM2821	165.825	-2.10107	0.276565	-7.59699	3.03091e-14	3.92911e-13	STM2821	1.41422e-10
STM2823	STM2823	1626.38	-2.11064	0.256137	-8.24029	1.71792e-16	2.75285e-15	STM2823	8.01583e-13
STM4515	yjiJ	5008.24	-2.12188	0.328728	-6.45482	1.08345e-10	9.54223e-10	STM4515	5.05538e-07
STM1872	STM1872	1324.77	-2.13623	0.221386	-9.64935	4.94688e-22	1.43584e-20	STM1872	2.30821e-18
STM0791	hutH	3309.27	-2.15599	0.401502	-5.36982	7.88156e-08	4.58681e-07	STM0791	0.000367754
STM2339	yfcC	1224.36	-2.16551	0.23594	-9.17822	4.38259e-20	1.03721e-18	STM2339	2.04491e-16
STM2825	STM2825	4355.21	-2.1788	0.238137	-9.14936	5.72734e-20	1.34171e-18	STM2825	2.67237e-16
STM2822	STM2822	822.299	-2.22692	0.293537	-7.58649	3.28691e-14	4.21364e-13	STM2822	1.53367e-10
STM1410	STM1410	41.3559	-2.24091	0.334208	-6.70514	2.01212e-11	1.9386e-10	STM1410	9.38853e-08
STM2874	prgH	390.746	-2.24173	0.181543	-12.3482	4.98113e-35	4.17962e-33	STM2874	2.32419e-31
STM2872	prgJ	259.879	-2.24629	0.120447	-18.6496	1.27253e-77	1.17454e-74	STM2872	5.93761e-74
STM4079	yneC	623.863	-2.25392	0.248714	-9.0623	1.27728e-19	2.87545e-18	STM4079	5.9598e-16
STM2824	STM2824	3543.86	-2.26628	0.229831	-9.86066	6.16425e-23	1.93524e-21	STM2824	2.87624e-19
STM2867	hilC	392.78	-2.29408	0.289014	-7.9376	2.06131e-15	3.00092e-14	STM2867	9.61805e-12
STM1626	trg	11938	-2.30981	0.326208	-7.0808	1.4333e-12	1.58246e-11	STM1626	6.68776e-09
STM2866	sprB	169.982	-2.33189	0.290272	-8.03347	9.47564e-16	1.42443e-14	STM2866	4.42133e-12
STM4315	STM4315	100.103	-2.38654	0.272348	-8.76284	1.90399e-18	3.70756e-17	STM4315	8.88401e-15
STM3225	ygjU	20756.6	-2.40597	0.439645	-5.47253	4.43664e-08	2.7012e-07	STM3225	0.000207014
STM4078	yneB	2387.15	-2.41131	0.326079	-7.39487	1.41544e-13	1.71901e-12	STM4078	6.60442e-10
STM1086	serT	114.499	-2.45385	0.321134	-7.64119	2.15218e-14	2.84593e-13	STM1086	1.00421e-10
STM3625	yhjV	2862.29	-2.46853	0.425499	-5.8015	6.57242e-09	4.55431e-08	STM3625	3.06669e-05
STM2873	prgI	214.281	-2.48214	0.234616	-10.5796	3.70468e-26	1.55428e-24	STM2873	1.7286e-22
STM1407	ssaH	18.4909	-2.49462	0.411712	-6.05914	1.36854e-09	1.04914e-08	STM1407	6.38561e-06
STM3217	aer	10186	-2.51116	0.291026	-8.62866	6.20773e-18	1.13685e-16	STM3217	2.89653e-14
STM1133	STM1133	16947.5	-2.52592	0.469277	-5.38257	7.34292e-08	4.28957e-07	STM1133	0.000342621
STM3335	yhcH	15720.4	-2.58476	0.387904	-6.6634	2.67555e-11	2.53026e-10	STM3335	1.24841e-07
STM1409	ssaJ	52.8952	-2.73635	0.426424	-6.41699	1.38997e-10	1.20577e-09	STM1409	6.4856e-07
STM3336	nanK	19070.2	-2.8212	0.492386	-5.72966	1.00634e-08	6.78988e-08	STM3336	4.6956e-05
STM4077	yneA	1618.26	-2.87281	0.452253	-6.35222	2.12235e-10	1.8038e-09	STM4077	9.90288e-07
STM3649	cspA	11178.2	-2.9513	0.375983	-7.84954	4.17578e-15	5.9296e-14	STM3649	1.94842e-11
STM1408	ssaI	19.1852	-3.43598	0.559789	-6.13799	8.35743e-10	6.54831e-09	STM1408	3.89958e-06
STM1602	sifB	42.7802	-3.73015	0.545529	-6.83769	8.0481e-12	8.07434e-11	STM1602	3.75524e-08
STM2191	galS	4348.74	-3.75861	0.627805	-5.98691	2.13872e-09	1.5894e-08	STM2191	9.97925e-06
STM1855	sopE2	90.2237	-4.27627	0.382853	-11.1695	5.75247e-29	3.01678e-27	STM1855	2.6841e-25
STM1693	sapB	846.685	-4.66977	0.196132	-23.8093	2.67341e-125	6.1689e-122	STM1693	1.24741e-121
STM1091	sopB	611.942	-4.68711	0.136099	-34.4391	6.55747e-260	3.02627e-256	STM1091	3.05971e-256

## Sheet: rpoN_KO vs wt
# Diferential expression of MS1868 rpoN::kanR versus wild-type MS1868 using DESeq2
# Differential regulation is considered if abs(log2_fold_change) > 2 & p_adj < 0.001 (Bonferoni)
# Positive log2_fold_change is considered upregulated versus MS1868. Negative log2_fold_change is considered downregulated versus MS1868.
# For additional details of values, please refer to the DESeq2 manual
gene_id	gene_name	baseMean	log2_fold_change	lfcSE	stat	p_value	q_value	locusId	p_adj
STM1730	yciE	7168.98	8.13148	0.501777	16.2054	4.62029e-59	1.90381e-57	STM1730	2.15583e-55
STM1729	yciF	4408.48	7.95599	0.483903	16.4413	9.68386e-61	4.13806e-59	STM1729	4.51849e-57
STM1731	STM1731	13655.9	6.98162	0.460539	15.1597	6.53902e-52	2.39505e-50	STM1731	3.05111e-48
STM1728	yciG	2509.36	6.90292	0.487563	14.158	1.66646e-45	5.12713e-44	STM1728	7.77568e-42
STM0759	ybgS	7323.41	4.57894	0.266694	17.1692	4.51252e-66	2.0417e-64	STM0759	2.10554e-62
STM1564	yddX	2853.88	4.55984	0.334155	13.6459	2.13622e-42	6.01137e-41	STM1564	9.9676e-39
STM2935	cysD	4257.28	4.50347	0.644972	6.98243	2.90109e-12	2.03783e-11	STM2935	1.35365e-08
STM0360	STM0360	6769.17	4.48123	0.205072	21.8519	7.44917e-106	5.54483e-104	STM0360	3.47578e-102
STM2946	cysH	3007.78	4.43909	0.67186	6.60716	3.91759e-11	2.51106e-10	STM2946	1.82795e-07
PSLT038	spvC	209.17	4.43371	0.404648	10.957	6.15371e-28	1.10935e-26	PSLT038	2.87132e-24
STM1320	ydjN	12187.9	4.39576	0.643369	6.8324	8.35031e-12	5.66716e-11	STM1320	3.89626e-08
STM1267	STM1267	9350.09	4.34811	0.274427	15.8443	1.53904e-56	6.17625e-55	STM1267	7.18118e-53
STM0359	STM0359	1488	4.34272	0.303277	14.3193	1.65752e-46	5.20373e-45	STM0359	7.73401e-43
STM2948	cysJ	6861.52	4.30092	0.629482	6.83246	8.34691e-12	5.66716e-11	STM2948	3.89467e-08
STM0362	STM0362	691.597	4.08448	0.220175	18.5511	7.99044e-77	4.60948e-75	STM0362	3.72834e-73
STM3473	yhfC	2394.92	3.90866	0.629915	6.20505	5.4679e-10	3.12693e-09	STM3473	2.55132e-06
STM1513	STM1513	1714.23	3.88145	0.297609	13.0421	7.04751e-39	1.817e-37	STM1513	3.28837e-35
STM0361	STM0361	4052.62	3.82703	0.208794	18.3292	4.83674e-75	2.62607e-73	STM0361	2.25682e-71
STM1588	yncC	1827.34	3.80976	0.168099	22.6638	1.0197e-113	8.11362e-112	STM1588	4.7579e-110
STM2444	cysP	4424.58	3.76597	0.570628	6.5997	4.11997e-11	2.63347e-10	STM2444	1.92238e-07
STM1493	STM1493	3660.73	3.73216	0.375966	9.92687	3.18082e-23	4.43489e-22	STM1493	1.48417e-19
STM1494	STM1494	1713.28	3.6057	0.331769	10.8681	1.63607e-27	2.89289e-26	STM1494	7.63389e-24
STM0080	STM0080	2176.03	3.60436	0.340602	10.5823	3.59896e-26	5.76708e-25	STM0080	1.67927e-22
STM2441	cysA	3365.23	3.56014	0.579244	6.14619	7.93645e-10	4.45039e-09	STM2441	3.70315e-06
PSLT040	spvA	1425.47	3.51649	0.231438	15.1941	3.86953e-52	1.42863e-50	PSLT040	1.80552e-48
STM2110	wcaF	135.117	3.50514	0.414294	8.46051	2.66216e-17	2.7302e-16	STM2110	1.24216e-13
STM1929	otsB	6964.92	3.44437	0.211851	16.2584	1.94747e-59	8.09693e-58	STM1929	9.08691e-56
STM1559	STM1559	9414.05	3.4298	0.196004	17.4986	1.46723e-68	6.90945e-67	STM1559	6.84609e-65
STM1560	STM1560	9354.18	3.42953	0.192144	17.8487	2.95811e-71	1.48388e-69	STM1560	1.38026e-67
STM0813	ybhP	1461.06	3.40297	0.178749	19.0377	8.31031e-81	4.98079e-79	STM0813	3.87759e-77
STM1492	STM1492	2635.94	3.3458	0.392703	8.51994	1.59643e-17	1.65935e-16	STM1492	7.44892e-14
STM1928	otsA	12830	3.34113	0.218532	15.289	9.05848e-53	3.39877e-51	STM1928	4.22669e-49
STM1705	osmB	4782.22	3.33212	0.364913	9.13126	6.7706e-20	7.99139e-19	STM1705	3.15916e-16
STM0169	gcd	24906.1	3.32514	0.168673	19.7135	1.65215e-86	1.01662e-84	STM0169	7.70892e-83
STM4561	osmY	91687.1	3.29359	0.240984	13.6672	1.59373e-42	4.54017e-41	STM4561	7.43636e-39
STM1576	narU	1712.98	3.24966	0.2077	15.6459	3.54085e-55	1.38483e-53	STM1576	1.65216e-51
STM4562	STM4562	16782.4	3.24924	0.224559	14.4695	1.88973e-47	6.09866e-46	STM4562	8.81746e-44
STM0615	ybdR	3469.5	3.24654	0.293586	11.0582	2.00022e-28	3.66309e-27	STM0615	9.33301e-25
STM0812	ybhO	2486.47	3.24265	0.195182	16.6134	5.57091e-62	2.42545e-60	STM0812	2.59939e-58
STM1491	STM1491	9523.73	3.21728	0.397688	8.08996	5.96822e-16	5.64413e-15	STM1491	2.78477e-12
STM1578	narY	3960.78	3.21002	0.213154	15.0596	2.98602e-51	1.08508e-49	STM1578	1.39328e-47
STM1577	narZ	7693.11	3.17418	0.180835	17.553	5.64685e-69	2.68662e-67	STM1577	2.63482e-65
STM1558	STM1558	13761.6	3.16338	0.200144	15.8055	2.85132e-56	1.13438e-54	STM1558	1.33042e-52
PSLT037	spvD	53.3102	3.15826	0.453075	6.97071	3.15339e-12	2.20165e-11	PSLT037	1.47137e-08
PSLT039	spvB	1059.41	3.07038	0.224286	13.6896	1.17134e-42	3.35761e-41	PSLT039	5.46549e-39
STM2691	STM2691	817.056	3.05356	0.164853	18.523	1.34838e-76	7.68245e-75	STM2691	6.29155e-73
STM1579	narW	1313.98	3.04688	0.231234	13.1766	1.19602e-39	3.11845e-38	STM1579	5.58065e-36
STM1580	narV	1063.79	3.03165	0.262541	11.5474	7.61316e-31	1.51443e-29	STM1580	3.5523e-27
STM2141	fbaB	19385.1	2.9861	0.224199	13.319	1.79572e-40	4.79033e-39	STM2141	8.37885e-37
STM2107	wcaH	194.337	2.98466	0.435065	6.86027	6.87309e-12	4.69221e-11	STM2107	3.20698e-08
STM1561	STM1561	2789.92	2.96474	0.228482	12.9758	1.67818e-38	4.2554e-37	STM1561	7.83041e-35
STM2068	yeeF	9288.43	2.91029	0.369918	7.86739	3.62121e-15	3.24502e-14	STM2068	1.68965e-11
STM2109	gmd	995.88	2.89681	0.438377	6.60804	3.8943e-11	2.49961e-10	STM2109	1.81708e-07
STM4240	yjbJ	16877	2.89458	0.265161	10.9163	9.63218e-28	1.71631e-26	STM4240	4.49438e-24
STM0811	ybhN	1049.85	2.87097	0.152694	18.8021	7.25563e-79	4.23857e-77	STM0811	3.38547e-75
STM2795	ygaU	10137.4	2.85225	0.190049	15.008	6.51186e-51	2.29406e-49	STM2795	3.03843e-47
STM1515	ydeI	2277.65	2.84833	0.274226	10.3868	2.84752e-25	4.35143e-24	STM1515	1.32865e-21
STM2983	ygdI	20144.6	2.80216	0.254255	11.021	3.02536e-28	5.51858e-27	STM2983	1.41163e-24
STM0810	STM0810	264.431	2.77339	0.20893	13.2743	3.26445e-40	8.60883e-39	STM0810	1.52319e-36
STM2108	wcaG	533.369	2.74708	0.383018	7.17218	7.38125e-13	5.46781e-12	STM2108	3.44409e-09
STM1274	yeaQ	13470.5	2.7458	0.148954	18.4338	7.02992e-76	3.95647e-74	STM1274	3.28016e-72
STM1563	osmC	11704.3	2.72006	0.215244	12.6371	1.31813e-36	3.11957e-35	STM1563	6.15038e-33
STM1514	ydeJ	737.292	2.71888	0.264005	10.2986	7.15138e-25	1.07855e-23	STM1514	3.33683e-21
STM2546	suhB	7210.17	2.71213	0.364439	7.44194	9.92173e-14	7.96327e-13	STM2546	4.62948e-10
STM0758	ybgR	2128.33	2.69414	0.204479	13.1756	1.21207e-39	3.14254e-38	STM0758	5.65553e-36
STM1212	ycfJ	3284.7	2.68939	0.35068	7.66907	1.73243e-14	1.48059e-13	STM1212	8.08354e-11
STM3648	yiaG	6311.19	2.67784	0.155823	17.1851	3.43083e-66	1.56765e-64	STM3648	1.60082e-62
STM2111	wcaE	133.479	2.62113	0.431375	6.07623	1.23043e-09	6.74401e-09	STM2111	5.74121e-06
STM2104	cpsG	347.866	2.57987	0.335342	7.69326	1.43437e-14	1.23963e-13	STM2104	6.69277e-11
STM3385	fis	5340.85	2.5698	0.389192	6.60291	4.03159e-11	2.58055e-10	STM3385	1.88114e-07
STM1565	rpsV	7451.35	2.53352	0.274094	9.24325	2.39122e-20	2.91944e-19	STM1565	1.11575e-16
STM1110	STM1110	137.985	2.50979	0.2697	9.30587	1.32905e-20	1.63562e-19	STM1110	6.20137e-17
STM4239	STM4239	1897	2.49841	0.253293	9.8637	5.98021e-23	8.21389e-22	STM4239	2.79036e-19
STM1932	ftnB	2381.53	2.45692	0.200407	12.2597	1.49111e-34	3.2769e-33	STM1932	6.95753e-31
STM1262	STM1262	230.55	2.45377	0.166979	14.6951	6.93203e-49	2.36973e-47	STM1262	3.23449e-45
STM1770	chaB	2903.21	2.4056	0.191068	12.5903	2.38814e-36	5.59454e-35	STM1770	1.1143e-32
STM4519	STM4519	18186.7	2.36424	0.168487	14.0322	9.90828e-45	3.00834e-43	STM4519	4.6232e-41
STM3269	yhbO	6368.96	2.36361	0.198807	11.889	1.35009e-32	2.83213e-31	STM3269	6.29954e-29
STM2393	yfdC	1553.09	2.36028	0.156971	15.0364	4.24292e-51	1.51791e-49	STM2393	1.97975e-47
STM2802	ygaM	14214.8	2.34496	0.223475	10.4932	9.2876e-26	1.46288e-24	STM2802	4.33359e-22
STM1261	STM1261	2182.92	2.33158	0.16026	14.5488	5.94445e-48	1.95954e-46	STM1261	2.77368e-44
STM1254	STM1254	3051.26	2.33056	0.248144	9.39195	5.89001e-21	7.38652e-20	STM1254	2.74828e-17
STM2801	ygaC	1982.17	2.31469	0.246311	9.3974	5.59257e-21	7.03262e-20	STM2801	2.6095e-17
STM1140	csgF	45.0834	2.31256	0.313347	7.3802	1.58055e-13	1.24263e-12	STM1140	7.37482e-10
STM2140	yegS	4025.55	2.30403	0.0842871	27.3355	1.60732e-164	1.68586e-162	STM2140	7.49976e-161
STM1344	ydiV	594.891	2.30047	0.110607	20.7985	4.46558e-96	2.98676e-94	STM1344	2.08364e-92
STM1265	STM1265	435.153	2.29991	0.166565	13.8079	2.28507e-43	6.63245e-42	STM1265	1.06621e-39
STM2106	wcaI	388.429	2.29226	0.352263	6.50724	7.65454e-11	4.76088e-10	STM2106	3.57161e-07
STM1311	osmE	39969.5	2.29156	0.204926	11.1823	4.97551e-29	9.37223e-28	STM1311	2.32157e-25
STM1797	ymgE	1769.76	2.27388	0.20709	10.9802	4.75924e-28	8.61329e-27	STM1797	2.22066e-24
STM2117	wzb	76.2001	2.25125	0.368236	6.1136	9.74082e-10	5.39662e-09	STM2117	4.54507e-06
STM2105	manC	457.76	2.24668	0.401102	5.60127	2.12792e-08	1.01345e-07	STM2105	9.92885e-05
STM0904	STM0904	455.755	2.24501	0.291919	7.69053	1.4653e-14	1.264e-13	STM0904	6.83711e-11
STM0096	hepA	8769.52	2.22175	0.282512	7.86427	3.7127e-15	3.32056e-14	STM0096	1.73234e-11
STM0634	ybeF	2218.17	2.21765	0.0950566	23.3297	2.21331e-120	1.85716e-118	STM0634	1.03273e-116
STM1260	STM1260	2304.7	2.20791	0.111199	19.8555	9.87555e-88	6.15888e-86	STM1260	4.60793e-84
STM1988	STM1988	4313.01	2.20642	0.186493	11.8311	2.69561e-32	5.57858e-31	STM1988	1.25777e-28
STM3384	yhdG	11379.6	2.20041	0.364436	6.03786	1.56175e-09	8.42982e-09	STM3384	7.28714e-06
STM2430	cysK	37406.9	2.19596	0.395719	5.54929	2.86825e-08	1.34249e-07	STM2430	0.000133833
STM2118	wza	186.037	2.18931	0.344592	6.35334	2.10683e-10	1.24975e-09	STM2118	9.83048e-07
STM0924	STM0924	954.29	2.14653	0.153641	13.9711	2.3389e-44	6.96389e-43	STM0924	1.09133e-40
STM1851	STM1851	4753.52	2.14627	0.168585	12.7311	3.97457e-37	9.70509e-36	STM1851	1.85453e-33
STM1142	csgD	89.7647	2.14123	0.210715	10.1617	2.93757e-24	4.22332e-23	STM1142	1.37067e-20
STM2171	yohF	2928.97	2.12381	0.165992	12.7946	1.75665e-37	4.33526e-36	STM2171	8.19652e-34
STM2497	uraA	3007.58	2.1114	0.246041	8.58148	9.36616e-18	9.91395e-17	STM2497	4.37025e-14
STM1153	msyB	6380.3	2.10155	0.122907	17.0987	1.51733e-65	6.79851e-64	STM1153	7.07985e-62
STM1701	yciW	568.261	2.08901	0.361807	5.77383	7.74898e-09	3.89136e-08	STM1701	3.61568e-05
STM4486	yjgB	14776.3	2.07251	0.0975668	21.2419	3.91416e-100	2.73695e-98	STM4486	1.82635e-96
STM1242	envE	543.601	2.07174	0.317604	6.52303	6.89013e-11	4.29702e-10	STM1242	3.21494e-07
STM2498	upp	5785.85	2.06634	0.212706	9.71456	2.61377e-22	3.52706e-21	STM2498	1.21959e-18
STM0831	dps	37562.4	2.06527	0.197394	10.4627	1.28168e-25	1.9983e-24	STM0831	5.98033e-22
STM1987	STM1987	3123.56	2.05529	0.144846	14.1894	1.065e-45	3.29865e-44	STM1987	4.96931e-42
STM2136	yegQ	1447.43	2.04906	0.293829	6.97365	3.08822e-12	2.16269e-11	STM2136	1.44097e-08
STM3089	yqgD	201.083	2.04438	0.254822	8.02278	1.03374e-15	9.63782e-15	STM3089	4.82344e-12
STM0709	phrB	2474.61	2.03892	0.129806	15.7074	1.3452e-55	5.30606e-54	STM0709	6.27669e-52
STM2311	elaB	16506.6	2.0354	0.160857	12.6535	1.07049e-36	2.57308e-35	STM2311	4.99492e-33
STM3067	yggB	8106.74	2.02077	0.116795	17.3018	4.55524e-67	2.10224e-65	STM3067	2.12547e-63
STM2116	wzc	522.001	2.01973	0.357659	5.64708	1.63196e-08	7.86991e-08	STM2116	7.61473e-05
STM3431	rpsQ	47146.7	2.01894	0.364964	5.53188	3.16811e-08	1.47685e-07	STM3431	0.000147824
STM2103	wcaJ	219.361	2.01584	0.233079	8.64872	5.20782e-18	5.58932e-17	STM2103	2.42997e-14
STM1425	ydhE	3243.66	2.01498	0.199428	10.1037	5.31702e-24	7.59692e-23	STM1425	2.48092e-20
STM0384	psiF	1597.2	2.01407	0.232246	8.67214	4.24088e-18	4.58353e-17	STM0384	1.97879e-14
STM2690	STM2690	1018.94	2.01004	0.188772	10.648	1.7813e-26	2.93596e-25	STM2690	8.31155e-23
STM0465	ybaY	32541.7	2.00517	0.187386	10.7008	1.00914e-26	1.70593e-25	STM0465	4.70866e-23
STM1301	STM1301	1550.45	-2.01211	0.0832779	-24.1614	5.66808e-129	4.93551e-127	STM1301	2.64473e-125
STM3012	STM3012	3166.81	-2.01449	0.205535	-9.8012	1.11253e-22	1.51455e-21	STM3012	5.19105e-19
STM3675	sgbH	65.2681	-2.02309	0.379386	-5.33254	9.68474e-08	4.16155e-07	STM3675	0.00045189
STM1071	sulA	2463.26	-2.02567	0.112991	-17.9277	7.17025e-72	3.63634e-70	STM1071	3.34564e-68
STM3768	STM3768	1098.09	-2.02876	0.199494	-10.1696	2.71111e-24	3.90993e-23	STM3768	1.26501e-20
STM2874	prgH	390.746	-2.03898	0.178313	-11.4348	2.80048e-30	5.45325e-29	STM2874	1.3067e-26
STM2872	prgJ	259.879	-2.04766	0.11307	-18.1096	2.67609e-73	1.38766e-71	STM2872	1.24866e-69
STM4007	glnA	7155.69	-2.05447	0.214524	-9.57688	1.00023e-21	1.3003e-20	STM4007	4.66708e-18
STM4302	STM4302	267.647	-2.05816	0.33757	-6.09697	1.08095e-09	5.9583e-09	STM4302	5.0437e-06
STM4534	STM4534	2954.72	-2.06234	0.388914	-5.30283	1.14019e-07	4.8632e-07	STM4534	0.000532013
STM1542	STM1542	1700.79	-2.06351	0.290153	-7.11182	1.14524e-12	8.31022e-12	STM1542	5.34371e-09
STM2187	yeiA	1013.94	-2.06631	0.201984	-10.2301	1.45358e-24	2.15008e-23	STM2187	6.78239e-21
STM0543	fimA	282.866	-2.06736	0.225175	-9.1811	4.26714e-20	5.08859e-19	STM0543	1.99105e-16
STM0689	citA	1103.48	-2.08011	0.29412	-7.07232	1.5236e-12	1.08845e-11	STM0689	7.10911e-09
STM2770	fljA	89.3149	-2.08549	0.216068	-9.65201	4.82015e-22	6.44783e-21	STM2770	2.24908e-18
STM1596	ydcX	815.106	-2.14067	0.168201	-12.7269	4.19264e-37	1.01837e-35	STM1596	1.95629e-33
STM2061	sbmC	9940.27	-2.15337	0.337956	-6.37177	1.86861e-10	1.11705e-09	STM2061	8.71896e-07
STM1312	celA	3127.93	-2.17757	0.396323	-5.49444	3.91957e-08	1.79631e-07	STM1312	0.000182887
STM1554	STM1554	2826.5	-2.2299	0.105592	-21.1181	5.42835e-99	3.73908e-97	STM1554	2.53287e-95
STM1090	pipC	287.792	-2.23331	0.166381	-13.4229	4.44217e-41	1.20592e-39	STM1090	2.07272e-37
STM3697	STM3697	625.81	-2.24575	0.23534	-9.54259	1.39307e-21	1.79082e-20	STM3697	6.50008e-18
STM3769	STM3769	1061.06	-2.25083	0.21074	-10.6806	1.2548e-26	2.09058e-25	STM3769	5.85489e-23
STM1409	ssaJ	52.8952	-2.28878	0.408548	-5.60224	2.11604e-08	1.00883e-07	STM1409	9.87343e-05
STM1315	celD	1150.02	-2.30003	0.350013	-6.57126	4.98898e-11	3.154e-10	STM1315	2.32786e-07
STM4184	aceA	3071.09	-2.30265	0.361511	-6.36951	1.89628e-10	1.13212e-09	STM4184	8.84802e-07
STM0791	hutH	3309.27	-2.31659	0.401428	-5.77088	7.88582e-09	3.94718e-08	STM0791	3.67952e-05
STM3011	galR	5294.06	-2.33993	0.244117	-9.58527	9.22149e-22	1.20218e-20	STM3011	4.30275e-18
STM1117	agp	16216.7	-2.3449	0.294839	-7.95315	1.81829e-15	1.67159e-14	STM1117	8.48413e-12
STM4326	aspA	135214	-2.34589	0.286322	-8.19319	2.54397e-16	2.4613e-15	STM4326	1.18702e-12
STM3567	livJ	4430.86	-2.351	0.282016	-8.3364	7.65855e-17	7.71708e-16	STM3567	3.57348e-13
STM0210	cdaR	19353.4	-2.39524	0.435801	-5.49618	3.88097e-08	1.78038e-07	STM0210	0.000181086
STM2063	phsC	867.048	-2.47458	0.35489	-6.9728	3.10691e-12	2.17248e-11	STM2063	1.44968e-08
STM2873	prgI	214.281	-2.47519	0.231258	-10.7032	9.83753e-27	1.66913e-25	STM2873	4.59019e-23
STM0828	glnQ	7797.9	-2.48048	0.457953	-5.41645	6.07927e-08	2.71071e-07	STM0828	0.000283659
STM1313	celB	1017.27	-2.49806	0.350717	-7.12273	1.05812e-12	7.70223e-12	STM1313	4.93718e-09
STM1543	STM1543	976.386	-2.49928	0.400381	-6.24226	4.31299e-10	2.48806e-09	STM1543	2.01244e-06
STM3676	sgbU	97.9987	-2.53419	0.415135	-6.10451	1.03116e-09	5.69232e-09	STM3676	4.81137e-06
STM1316	celF	1268.7	-2.5687	0.379292	-6.77234	1.26718e-11	8.42654e-11	STM1316	5.91264e-08
STM0600	cstA	34322.1	-2.57881	0.494299	-5.2171	1.81749e-07	7.51587e-07	STM0600	0.000848041
STM3154	STM3154	774.715	-2.62325	0.142862	-18.3622	2.6378e-75	1.44922e-73	STM3154	1.2308e-71
STM2339	yfcC	1224.36	-2.62674	0.236167	-11.1224	9.76495e-29	1.8245e-27	STM2339	4.55633e-25
STM3225	ygjU	20756.6	-2.63031	0.439637	-5.98291	2.19191e-09	1.16005e-08	STM3225	1.02275e-05
STM0683	nagA	11805.3	-2.63161	0.273863	-9.60921	7.31109e-22	9.61272e-21	STM0683	3.41135e-18
STM1690	pspA	1922.87	-2.63763	0.161769	-16.3049	9.10641e-60	3.82055e-58	STM1690	4.24905e-56
STM0662	gltL	16077.7	-2.64379	0.505637	-5.22864	1.70765e-07	7.09345e-07	STM0662	0.000796791
STM3138	STM3138	382.222	-2.684	0.172737	-15.538	1.91781e-54	7.37558e-53	STM3138	8.94851e-51
STM2836	gutM	1188.7	-2.71299	0.502719	-5.39664	6.79006e-08	2.99009e-07	STM2836	0.000316824
STM3770	STM3770	603.929	-2.72174	0.310153	-8.77549	1.70156e-18	1.88767e-17	STM3770	7.93949e-15
STM1602	sifB	42.7802	-2.7337	0.504961	-5.41367	6.17454e-08	2.74523e-07	STM1602	0.000288104
STM4079	yneC	623.863	-2.75703	0.249257	-11.061	1.93976e-28	3.56654e-27	STM4079	9.05093e-25
STM0928	nanH	37268.2	-2.78822	0.242644	-11.491	1.46439e-30	2.87582e-29	STM0928	6.83285e-27
STM3137	STM3137	8749.35	-2.80325	0.456872	-6.13576	8.47545e-10	4.73537e-09	STM3137	3.95464e-06
STM0663	gltK	4192.57	-2.82709	0.397358	-7.11472	1.12142e-12	8.15017e-12	STM0663	5.23255e-09
STM0782	modB	1431.54	-2.83384	0.10995	-25.774	1.73526e-146	1.70388e-144	STM0782	8.09674e-143
STM4315	STM4315	100.103	-2.85182	0.274765	-10.3791	3.08608e-25	4.68881e-24	STM4315	1.43996e-21
STM0783	modC	2410.56	-2.86043	0.114947	-24.8847	1.08934e-136	9.66787e-135	STM0783	5.08285e-133
STM1300	STM1300	2472.01	-2.86745	0.140806	-20.3646	3.44812e-92	2.24128e-90	STM1300	1.60889e-88
STM2064	phsB	769.787	-2.86821	0.365429	-7.84889	4.19743e-15	3.73239e-14	STM2064	1.95852e-11
STM3156	STM3156	860.851	-2.90802	0.138868	-20.9409	2.27226e-97	1.54213e-95	STM3156	1.06024e-93
STM0684	nagB	15256.6	-2.90978	0.321789	-9.04251	1.53114e-19	1.77542e-18	STM0684	7.14428e-16
STM2445	ucpA	33539.7	-2.91142	0.297738	-9.77846	1.3932e-22	1.88552e-21	STM2445	6.50067e-19
STM0781	modA	2887.12	-2.92443	0.133207	-21.954	7.92329e-107	5.99442e-105	STM0781	3.69701e-103
STM1855	sopE2	90.2237	-3.02058	0.340834	-8.86233	7.83622e-19	8.79906e-18	STM1855	3.65638e-15
STM3155	STM3155	869.739	-3.06601	0.172904	-17.7325	2.35536e-70	1.15638e-68	STM3155	1.09901e-66
STM0327	STM0327	15749.2	-3.07298	0.474364	-6.47811	9.28811e-11	5.71528e-10	STM0327	4.33383e-07
STM4413	STM4413	871.313	-3.11197	0.394158	-7.89522	2.89801e-15	2.61729e-14	STM4413	1.35221e-11
STM1980	fliQ	523.164	-3.16875	0.167418	-18.9272	6.80777e-80	4.02793e-78	STM1980	3.17651e-76
STM3247	garK	32137.8	-3.22106	0.611102	-5.27089	1.35761e-07	5.7218e-07	STM3247	0.000633461
STM1572	nmpC	99930.7	-3.23666	0.24873	-13.0127	1.03562e-38	2.65521e-37	STM1572	4.8322e-35
STM3136	STM3136	7704.32	-3.27432	0.472252	-6.93342	4.10798e-12	2.85088e-11	STM3136	1.91679e-08
STM2065	phsA	3232.31	-3.28811	0.453222	-7.25497	4.01737e-13	3.04937e-12	STM2065	1.8745e-09
STM3151	yghW	237.402	-3.34916	0.233679	-14.3323	1.37514e-46	4.34677e-45	STM3151	6.41641e-43
STM0371	prpE	2152.35	-3.35534	0.454904	-7.37594	1.63191e-13	1.28083e-12	STM0371	7.61451e-10
STM2191	galS	4348.74	-3.36059	0.627491	-5.3556	8.52721e-08	3.70207e-07	STM2191	0.000397879
STM3248	garR	83562.3	-3.38897	0.618113	-5.48277	4.18708e-08	1.90754e-07	STM3248	0.000195369
STM1146	ymdA	640.647	-3.46695	0.203576	-17.0303	4.89691e-65	2.173e-63	STM1146	2.2849e-61
STM0685	nagE	31261.9	-3.48132	0.321887	-10.8153	2.91207e-27	5.07139e-26	STM0685	1.35877e-23
STM4074	ego	1062.31	-3.52313	0.664992	-5.29801	1.17072e-07	4.9792e-07	STM4074	0.000546259
STM3604	STM3604	4191.73	-3.54661	0.307398	-11.5375	8.53305e-31	1.69013e-29	STM3604	3.98152e-27
STM3771	STM3771	627.153	-3.59427	0.312052	-11.5181	1.06884e-30	2.10799e-29	STM3771	4.98722e-27
STM1091	sopB	611.942	-3.62858	0.11519	-31.5007	8.49677e-218	1.15331e-215	STM1091	3.96459e-214
STM2665	yfiA	112208	-3.62875	0.355944	-10.1947	2.09331e-24	3.04752e-23	STM2665	9.7674e-21
STM4078	yneB	2387.15	-3.66129	0.326891	-11.2003	4.06155e-29	7.7136e-28	STM4078	1.89512e-25
STM3135	STM3135	14840.2	-3.66569	0.448577	-8.17181	3.03792e-16	2.93306e-15	STM3135	1.41749e-12
STM0368	prpB	1503.17	-3.66976	0.349083	-10.5125	7.56229e-26	1.1952e-24	STM0368	3.52857e-22
STM2835	srlD	10039.6	-3.67342	0.360036	-10.2029	1.92385e-24	2.8186e-23	STM2835	8.9767e-21
STM2961	ygcY	38938.7	-3.72804	0.65587	-5.68411	1.31497e-08	6.40148e-08	STM2961	6.13567e-05
STM2962	gudT	46553.1	-3.73107	0.676822	-5.51263	3.53518e-08	1.63639e-07	STM2962	0.000164951
STM2959	STM2959	15553	-3.73325	0.50108	-7.45042	9.30451e-14	7.48089e-13	STM2959	4.34149e-10
STM3106	ansB	17007	-3.75374	0.626421	-5.99236	2.06821e-09	1.09836e-08	STM3106	9.65025e-06
STM2866	sprB	169.982	-3.77401	0.305964	-12.3348	5.88273e-35	1.3179e-33	STM2866	2.74488e-31
STM4075	ydeY	539.095	-3.7834	0.692517	-5.46326	4.67477e-08	2.11096e-07	STM4075	0.000218125
STM2960	gudD	56943.7	-3.83787	0.627149	-6.11955	9.38408e-10	5.21898e-09	STM2960	4.37861e-06
STM0688	ybfN	1163.42	-3.85594	0.509001	-7.57549	3.57762e-14	2.98028e-13	STM0688	1.66932e-10
STM1798	ycgR	2022.79	-3.86209	0.0822074	-46.9798	0	0	STM1798	0
STM4538	STM4538	3640.13	-3.87253	0.687003	-5.63685	1.73191e-08	8.32577e-08	STM4538	8.08107e-05
STM4076	ydeZ	539.692	-3.87693	0.696438	-5.56679	2.59468e-08	1.21815e-07	STM4076	0.000121068
STM1595	srfC	7136.3	-3.8811	0.137752	-28.1744	1.20303e-174	1.3219e-172	STM1595	5.61332e-171
STM3134	STM3134	5834.31	-3.91295	0.589791	-6.63447	3.25666e-11	2.10497e-10	STM3134	1.51956e-07
STM3250	garD	43104.3	-3.92224	0.679919	-5.76869	7.98902e-09	3.99019e-08	STM3250	3.72768e-05
STM3772	STM3772	416.487	-3.92231	0.336553	-11.6544	2.17947e-31	4.43095e-30	STM3772	1.01694e-27
STM1913	flhA	3837.4	-3.98692	0.218614	-18.2372	2.61493e-74	1.38712e-72	STM1913	1.22013e-70
STM2867	hilC	392.78	-4.00391	0.298389	-13.4184	4.71601e-41	1.27277e-39	STM2867	2.20049e-37
STM3152	STM3152	7408.79	-4.0606	0.141735	-28.6491	1.644e-180	1.89676e-178	STM3152	7.67089e-177
STM1912	flhE	716.702	-4.06263	0.270253	-15.0327	4.48545e-51	1.59233e-49	STM1912	2.09291e-47
STM0369	prpC	1873.59	-4.07072	0.454303	-8.96035	3.23647e-19	3.67889e-18	STM0369	1.51014e-15
STM2834	slrB	3055.62	-4.08443	0.460173	-8.87587	6.93905e-19	7.81066e-18	STM2834	3.23776e-15
STM3335	yhcH	15720.4	-4.10405	0.388071	-10.5755	3.87027e-26	6.18038e-25	STM3335	1.80587e-22
STM2788	STM2788	28181.3	-4.14024	0.60948	-6.79307	1.09768e-11	7.35555e-11	STM2788	5.12179e-08
STM4077	yneA	1618.26	-4.20516	0.453585	-9.27093	1.84528e-20	2.25887e-19	STM4077	8.61007e-17
STM0370	prpD	2076.93	-4.20797	0.462827	-9.0919	9.73256e-20	1.14289e-18	STM0370	4.54121e-16
STM1171	flgN	6818.47	-4.31166	0.134793	-31.9874	1.63289e-224	2.28357e-222	STM1171	7.61906e-221
STM0687	ybfM	7185.76	-4.41734	0.552062	-8.00152	1.22893e-15	1.13886e-14	STM0687	5.73418e-12
STM2833	srlE	8703.23	-4.42217	0.522223	-8.46796	2.49721e-17	2.57246e-16	STM2833	1.1652e-13
STM3336	nanK	19070.2	-4.49644	0.492533	-9.12922	6.89945e-20	8.12269e-19	STM3336	3.21928e-16
STM1934	STM1934	1003.19	-4.50838	0.209682	-21.501	1.52388e-102	1.09886e-100	STM1934	7.11041e-99
STM1172	flgM	8341.21	-4.56131	0.142197	-32.0774	9.09721e-226	1.31199e-223	STM1172	4.24476e-222
STM2787	STM2787	9093.6	-4.56709	0.695825	-6.56356	5.25389e-11	3.31239e-10	STM2787	2.45147e-07
STM2344	STM2344	14634.4	-4.61454	0.399214	-11.559	6.64404e-31	1.32737e-29	STM2344	3.10011e-27
STM1979	fliP	2153.72	-4.65293	0.181326	-25.6606	3.21615e-145	3.0922e-143	STM1979	1.50066e-141
STM2786	STM2786	33649.6	-4.65704	0.812369	-5.73266	9.88678e-09	4.89565e-08	STM2786	4.61317e-05
STM1967	STM1967	269.781	-4.65911	0.303494	-15.3516	3.4562e-53	1.30741e-51	STM1967	1.61266e-49
STM2832	srlA	7645.03	-4.65959	0.528003	-8.82492	1.09541e-18	1.22109e-17	STM2832	5.11117e-15
STM1594	srfB	12366.9	-4.68307	0.156587	-29.9071	1.58997e-196	1.93097e-194	STM1594	7.41879e-193
STM1914	flhB	1399.82	-4.84572	0.227267	-21.3217	7.14204e-101	5.07085e-99	STM1914	3.33248e-97
STM2340	STM2340	35260.2	-4.89459	0.497035	-9.84757	7.02202e-23	9.61621e-22	STM2340	3.27647e-19
STM1958	fliB	8294.47	-4.91318	0.132875	-36.9759	2.79878e-299	4.78383e-297	STM1958	1.30591e-295
STM2343	STM2343	12565.5	-4.92431	0.482928	-10.1968	2.0495e-24	2.99317e-23	STM2343	9.56295e-21
STM3216	STM3216	15882.1	-4.93591	0.192531	-25.637	5.90397e-145	5.56057e-143	STM3216	2.75479e-141
STM2341	STM2341	35355.1	-4.94595	0.491395	-10.0651	7.87939e-24	1.11887e-22	STM2341	3.67652e-20
STM2342	STM2342	46604.3	-4.94939	0.479797	-10.3156	5.99106e-25	9.06516e-24	STM2342	2.79543e-21
STM1626	trg	11938	-4.98217	0.327331	-15.2206	2.58138e-52	9.60731e-51	STM1626	1.20447e-48
STM4537	STM4537	3706.91	-4.99373	0.699879	-7.13514	9.6692e-13	7.06066e-12	STM4537	4.51165e-09
STM3337	nanE	17641.4	-5.07844	0.593732	-8.55342	1.19491e-17	1.2533e-16	STM3337	5.57546e-14
STM2314	STM2314	14041.8	-5.0892	0.154115	-33.0221	3.91275e-239	6.01911e-237	STM2314	1.82569e-235
STM1182	flgJ	4268.81	-5.10656	0.157452	-32.4325	9.57361e-231	1.42523e-228	STM1182	4.46705e-227
STM3577	tcp	11017.4	-5.14804	0.16727	-30.7768	5.35977e-208	6.87092e-206	STM3577	2.50087e-204
STM3217	aer	10186	-5.18243	0.292656	-17.7082	3.62189e-70	1.75947e-68	STM3217	1.68997e-66
STM4536	STM4536	2643.94	-5.20377	0.719625	-7.23122	4.78662e-13	3.58608e-12	STM4536	2.23344e-09
STM1173	flgA	4132.88	-5.23032	0.24184	-21.6272	9.96528e-104	7.29996e-102	STM1173	4.6498e-100
STM2771	fljB	27658.5	-5.25163	0.0982504	-53.4515	0	0	STM2771	0
STM4533	tsr	29161.2	-5.33016	0.0703977	-75.715	0	0	STM4533	0
STM1181	flgI	6511.16	-5.34094	0.229146	-23.308	3.67693e-120	3.03018e-118	STM1181	1.71565e-116
STM3802	dsdA	44237.6	-5.34674	0.690367	-7.74478	9.57497e-15	8.35321e-14	STM3802	4.46768e-11
STM1918	cheR	5901.08	-5.39403	0.11577	-46.5928	0	0	STM1918	0
STM1184	flgL	19824.1	-5.58941	0.0973268	-57.4293	0	0	STM1184	0
STM1962	fliT	5832.98	-5.65035	0.114919	-49.1682	0	0	STM1962	0
STM1593	srfA	5877.99	-5.6948	0.223701	-25.4572	5.87952e-143	5.32039e-141	STM1593	2.74339e-139
STM1915	cheZ	13604.2	-5.71273	0.153625	-37.1862	1.13848e-302	2.0208e-300	STM1915	5.31215e-299
STM1921	cheA	35722.3	-5.7243	0.128642	-44.4978	0	0	STM1921	0
STM1922	motB	11225.1	-5.76765	0.134579	-42.8571	0	0	STM1922	0
STM1976	fliM	10887.7	-5.7843	0.206112	-28.0638	2.70931e-173	2.90778e-171	STM1976	1.26416e-169
STM1133	STM1133	16947.5	-5.79204	0.469872	-12.3268	6.49467e-35	1.44101e-33	STM1133	3.03041e-31
STM1977	fliN	2974.83	-5.8046	0.226428	-25.6355	6.13574e-145	5.66328e-143	STM1977	2.86293e-141
STM1974	fliK	9065.6	-5.80519	0.18945	-30.6423	3.3452e-206	4.17246e-204	STM1974	1.56087e-202
STM3338	nanT	31469.4	-5.81215	0.902978	-6.43664	1.22143e-10	7.45624e-10	STM3338	5.69921e-07
STM1923	motA	8120.47	-5.824	0.141045	-41.2917	0	0	STM1923	0
STM1183	flgK	27108.7	-5.87032	0.0968065	-60.6397	0	0	STM1183	0
STM1916	cheY	10221.2	-5.95236	0.173877	-34.2332	7.76672e-257	1.28012e-254	STM1916	3.62395e-253
STM1972	fliI	4284.81	-5.96648	0.25782	-23.142	1.75047e-118	1.41727e-116	STM1972	8.16772e-115
STM1969	fliF	10031.8	-5.96766	0.223303	-26.7245	2.44495e-157	2.50743e-155	STM1969	1.14081e-153
STM1973	fliJ	3308.54	-6.0244	0.195031	-30.8895	1.65485e-209	2.18203e-207	STM1973	7.72151e-206
STM3611	yhjH	5547.9	-6.06629	0.135117	-44.8964	0	0	STM3611	0
STM1920	cheW	13853.7	-6.09908	0.153748	-39.6692	0	0	STM1920	0
STM4535	STM4535	1990.62	-6.10811	0.706513	-8.64542	5.36079e-18	5.72687e-17	STM4535	2.50135e-14
STM1919	cheM	17229.7	-6.14217	0.135361	-45.3762	0	0	STM1919	0
STM1917	cheB	12905.6	-6.14623	0.130674	-47.035	0	0	STM1917	0
STM1180	flgH	5004.54	-6.27438	0.188103	-33.3561	5.94021e-244	9.45312e-242	STM1180	2.7717e-240
STM1978	fliO	1899.55	-6.2791	0.356686	-17.604	2.29455e-69	1.10306e-67	STM1978	1.07064e-65
STM1970	fliG	6409.5	-6.36424	0.224165	-28.3909	2.61834e-177	2.94723e-175	STM1970	1.22172e-173
STM1960	fliD	42774.6	-6.36537	0.106156	-59.9625	0	0	STM1960	0
STM1975	fliL	4658.02	-6.38906	0.267192	-23.9119	2.3028e-126	1.96804e-124	STM1975	1.07449e-122
STM1955	fliZ	5019.63	-6.61647	0.135263	-48.9154	0	0	STM1955	0
STM1179	flgG	13213.4	-6.83119	0.181793	-37.5767	0	0	STM1179	0
STM3339	nanA	87361.3	-7.01201	0.847108	-8.27759	1.25695e-16	1.24749e-15	STM3339	5.86493e-13
STM1178	flgF	14514.5	-7.07604	0.169399	-41.7715	0	0	STM1178	0
STM1177	flgE	33501	-7.16186	0.163628	-43.7692	0	0	STM1177	0
STM1959	fliC	632485	-7.30268	0.112175	-65.1008	0	0	STM1959	0
STM1956	fliA	15977.9	-7.31213	0.154464	-47.3387	0	0	STM1956	0
STM1128	STM1128	14932.5	-7.46915	0.928419	-8.04503	8.62273e-16	8.08819e-15	STM1128	4.02336e-12
STM1968	fliE	2269.94	-7.56966	0.28376	-26.6763	8.87097e-157	8.8999e-155	STM1968	4.13919e-153
STM1176	flgD	18767.9	-7.63196	0.176542	-43.2302	0	0	STM1176	0
STM1175	flgC	8338.04	-7.77042	0.180138	-43.1359	0	0	STM1175	0
STM1129	STM1129	20527.4	-7.9516	0.940505	-8.45461	2.80025e-17	2.86544e-16	STM1129	1.30659e-13
STM1132	STM1132	11031.4	-7.95642	0.687025	-11.581	5.14603e-31	1.03256e-29	STM1132	2.40114e-27
STM1174	flgB	11035.6	-7.99681	0.161607	-49.4831	0	0	STM1174	0
STM1971	fliH	2609.59	-8.77752	0.839249	-10.4588	1.33563e-25	2.0754e-24	STM1971	6.23205e-22
STM1130	STM1130	26812.5	-9.22006	0.986263	-9.34848	8.89134e-21	1.10901e-19	STM1130	4.1487e-17
STM1131	STM1131	13970.2	-9.26507	0.8284	-11.1843	4.86729e-29	9.20597e-28	STM1131	2.27108e-25
STM3320	rpoN	13855.6	-9.42062	0.178716	-52.7127	0	0	STM3320	0
STM1961	fliS	6375.71	-11.5426	0.389278	-29.6512	3.27102e-193	3.87071e-191	STM1961	1.52626e-189

## Sheet: himA_KO vs wt
# Diferential expression of MS1868 himA::kanR versus wild-type MS1868 using DESeq2
# Differential regulation is considered if abs(log2_fold_change) > 2 & p_adj < 0.001 (Bonferoni)
# Positive log2_fold_change is considered upregulated versus MS1868. Negative log2_fold_change is considered downregulated versus MS1868.
# For additional details of values, please refer to the DESeq2 manual
gene_id	gene_name	baseMean	log2_fold_change	lfcSE	stat	p_value	q_value	locusId	p_adj
STM3700	gpsA	52.5972	6.11144	1.11092	5.50123	3.77141e-08	4.34041e-07	STM3700	0.000175974
STM3563	livH	2640.28	5.29855	0.157909	33.5544	7.77044e-247	8.96514e-244	STM3563	3.62569e-243
STM3564	livK	7161.05	5.12633	0.10742	47.7221	0	0	STM3564	0
STM4423	STM4423	3652.06	5.10251	0.3755	13.5886	4.68053e-42	4.90924e-40	STM4423	2.18394e-38
STM3562	livM	2696.77	5.00246	0.112557	44.4437	0	0	STM3562	0
STM3561	livG	2261.75	4.99239	0.17307	28.846	5.68128e-183	5.24382e-180	STM3561	2.65088e-179
STM3560	livF	1899.69	4.87909	0.196998	24.7672	2.02275e-135	1.03722e-132	STM3560	9.43814e-132
STM0623	citD	205.955	4.38826	0.717501	6.11603	9.59375e-10	1.3256e-08	STM0623	4.47644e-06
STM4430	STM4430	3272.67	4.30358	0.460439	9.34668	9.04399e-21	2.87848e-19	STM4430	4.21993e-17
STM4424	STM4424	167.419	4.06402	0.277214	14.6602	1.15927e-48	1.48612e-46	STM4424	5.40914e-45
STM0620	citX	251.628	4.01134	0.500891	8.00841	1.16203e-15	2.70848e-14	STM0620	5.42205e-12
STM4422	STM4422	103.166	3.99499	0.230239	17.3515	1.92152e-67	4.03083e-65	STM4422	8.96582e-64
STM0621	citF	1140.43	3.97588	0.477708	8.32282	8.5892e-17	2.17798e-15	STM0621	4.00772e-13
STM1072	yccR	1285.92	3.9291	0.290451	13.5276	1.07485e-41	1.05542e-39	STM1072	5.01527e-38
STM4433	STM4433	755.497	3.8929	0.281201	13.8439	1.3858e-43	1.55987e-41	STM4433	6.46616e-40
STM0624	citC	560.629	3.67542	0.408105	9.00606	2.13592e-19	6.27853e-18	STM0624	9.96622e-16
STM4431	STM4431	3713.6	3.61351	0.363909	9.92971	3.09143e-23	1.1323e-21	STM4431	1.44246e-19
STM0458	STM0458	1100.97	3.53283	0.229262	15.4096	1.41181e-53	2.10177e-51	STM0458	6.58749e-50
STM2760	STM2760	216.152	3.51025	0.197196	17.8008	6.96979e-71	1.78698e-68	STM2760	3.2521e-67
STM4428	STM4428	393.492	3.34598	0.171698	19.4876	1.39837e-84	5.37792e-82	STM4428	6.52482e-81
STM2741	STM2741	306.122	3.30674	0.449425	7.35771	1.87092e-13	3.64316e-12	STM2741	8.72972e-10
STM3013	lysA	1641.24	3.26993	0.424752	7.69844	1.3774e-14	3.01265e-13	STM3013	6.42694e-11
STM0619	citG	292.213	3.1899	0.368043	8.66718	4.42956e-18	1.2241e-16	STM0619	2.06683e-14
STM0622	citE	849.251	3.18648	0.421361	7.56237	3.95804e-14	8.22808e-13	STM0622	1.84682e-10
STM4434	STM4434	413.969	3.16607	0.24955	12.6871	6.96875e-37	5.10488e-35	STM4434	3.25162e-33
STM4421	STM4421	2432.4	3.15407	0.119968	26.291	2.43207e-152	1.403e-149	STM4421	1.1348e-148
STM2740	STM2740	1731.54	3.02487	0.53392	5.66539	1.46687e-08	1.77215e-07	STM2740	6.84442e-05
STM0011	yaaI	228.655	2.9624	0.301018	9.84126	7.47653e-23	2.67474e-21	STM0011	3.48855e-19
STM0066	carA	2256.75	2.91546	0.266044	10.9586	6.04561e-28	2.73534e-26	STM0066	2.82088e-24
STM0067	carB	5630.85	2.79117	0.219971	12.6888	6.82063e-37	5.07697e-35	STM0067	3.1825e-33
STM0618	citT	1071.56	2.7511	0.243832	11.2828	1.5965e-29	7.92243e-28	STM0618	7.44928e-26
STM2401	ddg	591.643	2.6057	0.25169	10.3528	4.06367e-25	1.61671e-23	STM2401	1.89611e-21
STM3216	STM3216	15882.1	2.60381	0.211071	12.3362	5.78365e-35	3.86834e-33	STM3216	2.69865e-31
STM3900	ilvL	136.837	2.57217	0.36962	6.95896	3.42788e-12	6.03804e-11	STM3900	1.59945e-08
STM3066	yggA	385.18	2.53169	0.178699	14.1674	1.45878e-45	1.72622e-43	STM3066	6.80667e-42
STM3214	yqjH	3158.19	2.53104	0.27255	9.2865	1.5944e-20	5.00556e-19	STM3214	7.43949e-17
STM4425	STM4425	439.416	2.51815	0.211164	11.9251	8.75882e-33	5.1167e-31	STM4425	4.08686e-29
STM2810	proW	1175.36	2.45774	0.20472	12.0054	3.32887e-33	1.99516e-31	STM2810	1.55325e-29
STM2839	ygaA	1967.21	2.44653	0.0892689	27.4063	2.30535e-165	1.77319e-162	STM2839	1.07567e-161
STM2809	proV	2117.61	2.406	0.162365	14.8185	1.11304e-49	1.46762e-47	STM2809	5.19343e-46
STM3239	yhaO	309.754	2.28924	0.172846	13.2444	4.86422e-40	4.23554e-38	STM3239	2.26964e-36
STM4420	STM4420	1747.26	2.28553	0.181119	12.6189	1.66077e-36	1.17915e-34	STM4420	7.74915e-33
STM2629	STM2629	116.993	2.27909	0.350339	6.50538	7.74993e-11	1.17651e-09	STM2629	3.61612e-07
STM0075	fixA	90.9775	2.27774	0.368372	6.18327	6.27865e-10	8.86115e-09	STM0075	2.92962e-06
STM3737	STM3737	736.833	2.27388	0.12452	18.2612	1.68635e-74	5.18835e-72	STM3737	7.86853e-71
STM2631	STM2631	252.147	2.26341	0.236843	9.55656	1.21738e-21	4.07118e-20	STM2631	5.68031e-18
STM1254	STM1254	3051.26	2.24487	0.27719	8.09865	5.55705e-16	1.34271e-14	STM1254	2.59292e-12
STM3678	STM3678	1323.16	2.18757	0.365624	5.98312	2.18899e-09	2.89461e-08	STM3678	1.02138e-05
STM4249	aphA	9490.6	2.14351	0.332583	6.44503	1.15577e-10	1.73742e-09	STM4249	5.39283e-07
STM0892	ybjP	11172.9	2.13496	0.189608	11.2599	2.07094e-29	1.00604e-27	STM0892	9.66302e-26
STM0076	fixB	103.033	2.11286	0.235549	8.96993	2.96711e-19	8.55825e-18	STM0076	1.38445e-15
STM4384	sgaB	195.355	2.11024	0.286586	7.36338	1.79307e-13	3.52129e-12	STM4384	8.36649e-10
STM3794	STM3794	1436.89	2.09456	0.17817	11.756	6.57743e-32	3.61367e-30	STM3794	3.06903e-28
STM0924	STM0924	954.29	2.08119	0.170409	12.2129	2.65121e-34	1.69935e-32	STM0924	1.23705e-30
STM2000	serU	733.767	2.06377	0.333037	6.19683	5.76119e-10	8.18089e-09	STM2000	2.68817e-06
STM2002	asnT	81.4584	2.05411	0.305259	6.72909	1.70731e-11	2.79405e-10	STM2002	7.96629e-08
STM4382	yjfR	769.86	2.0366	0.199062	10.231	1.44038e-24	5.63336e-23	STM4382	6.72083e-21
STM3213	ileX	71.3046	2.00671	0.243565	8.23888	1.73829e-16	4.26713e-15	STM3213	8.11085e-13
STM3697	STM3697	625.81	-2.03824	0.263104	-7.74691	9.41524e-15	2.10929e-13	STM3697	4.39315e-11
STM1862	pagO	195.301	-2.04044	0.251502	-8.11302	4.93756e-16	1.20565e-14	STM1862	2.30386e-12
STM2884	sipC	1133.62	-2.0427	0.192605	-10.6056	2.80644e-26	1.18823e-24	STM2884	1.30948e-22
STM2872	prgJ	259.879	-2.04616	0.129308	-15.8239	2.1278e-56	3.38613e-54	STM2872	9.9283e-53
STM2966	csrB	497887	-2.05171	0.136356	-15.0467	3.62625e-51	5.07126e-49	STM2966	1.69201e-47
STM2835	srlD	10039.6	-2.08971	0.402037	-5.19779	2.01667e-07	2.12973e-06	STM2835	0.000940976
STM2559	cadA	2790.96	-2.16066	0.304848	-7.08767	1.36386e-12	2.44912e-11	STM2559	6.36379e-09
STM1864	STM1864	131.443	-2.17204	0.279471	-7.77196	7.72789e-15	1.75686e-13	STM1864	3.60584e-11
STM2885	sipB	1135.31	-2.17216	0.146359	-14.8413	7.91511e-50	1.07436e-47	STM2885	3.69319e-46
STM2873	prgI	214.281	-2.19377	0.257904	-8.50615	1.79807e-17	4.68818e-16	STM2873	8.38978e-14
STM0683	nagA	11805.3	-2.33519	0.306174	-7.627	2.40283e-14	5.0635e-13	STM0683	1.12116e-10
STM3675	sgbH	65.2681	-2.33941	0.43453	-5.38377	7.29424e-08	8.15083e-07	STM3675	0.000340349
STM3577	tcp	11017.4	-2.35893	0.184906	-12.7574	2.83368e-37	2.17957e-35	STM3577	1.32219e-33
STM4079	yneC	623.863	-2.36221	0.278017	-8.49663	1.9518e-17	5.06044e-16	STM4079	9.10712e-14
STM0928	nanH	37268.2	-2.45269	0.271276	-9.0413	1.54818e-19	4.6395e-18	STM0928	7.22379e-16
STM4078	yneB	2387.15	-2.5898	0.364614	-7.10285	1.22208e-12	2.20309e-11	STM4078	5.70224e-09
STM2558	cadB	4996.73	-2.7087	0.409993	-6.60671	3.92962e-11	6.23203e-10	STM2558	1.83356e-07
STM4184	aceA	3071.09	-2.84469	0.404833	-7.02681	2.11306e-12	3.76516e-11	STM4184	9.85953e-09
STM4183	aceB	4040.8	-2.85862	0.513384	-5.5682	2.57387e-08	3.01483e-07	STM4183	0.000120097
STM3738	yigC	1142.22	-2.88135	0.468221	-6.15383	7.56333e-10	1.05452e-08	STM3738	3.52905e-06
STM1998	umuD	750	-2.8866	0.159649	-18.0809	4.50527e-73	1.29949e-70	STM1998	2.10216e-69
STM4315	STM4315	100.103	-2.90295	0.314336	-9.23518	2.57843e-20	7.9862e-19	STM4315	1.20309e-16
STM2866	sprB	169.982	-2.98655	0.331829	-9.00025	2.2521e-19	6.53674e-18	STM2866	1.05083e-15
STM1090	pipC	287.792	-3.00341	0.198284	-15.147	7.93092e-52	1.14379e-49	STM1090	3.70057e-48
STM3673	yiaO	111.972	-3.02294	0.312363	-9.67766	3.75215e-22	1.29225e-20	STM3673	1.75075e-18
STM0371	prpE	2152.35	-3.09308	0.50857	-6.08191	1.18761e-09	1.62154e-08	STM0371	5.54137e-06
STM0684	nagB	15256.6	-3.09994	0.359842	-8.61472	7.01141e-18	1.91465e-16	STM0684	3.27152e-14
STM2770	fljA	89.3149	-3.13606	0.285083	-11.0005	3.80053e-28	1.73658e-26	STM2770	1.77333e-24
STM2867	hilC	392.78	-3.15519	0.327791	-9.62561	6.23339e-22	2.11523e-20	STM2867	2.9085e-18
STM3791	STM3791	2775.82	-3.20564	0.55803	-5.74456	9.21598e-09	1.13418e-07	STM3791	4.30018e-05
STM3336	nanK	19070.2	-3.40816	0.550548	-6.19048	5.99812e-10	8.4912e-09	STM3336	2.79872e-06
STM3335	yhcH	15720.4	-3.49936	0.433803	-8.06669	7.22315e-16	1.71829e-14	STM3335	3.37032e-12
STM1602	sifB	42.7802	-3.50287	0.595632	-5.88093	4.07965e-09	5.22988e-08	STM1602	1.90356e-05
STM1091	sopB	611.942	-3.54303	0.130719	-27.1043	8.7715e-162	5.78292e-159	STM1091	4.09278e-158
STM3792	STM3792	2774.55	-3.79619	0.625619	-6.0679	1.29593e-09	1.74875e-08	STM3792	6.04683e-06
STM0368	prpB	1503.17	-3.84199	0.391775	-9.80661	1.05447e-22	3.71478e-21	STM0368	4.92014e-19
STM0369	prpC	1873.59	-3.84828	0.508	-7.57536	3.58145e-14	7.4789e-13	STM0369	1.6711e-10
STM3793	STM3793	3664.16	-3.92266	0.613844	-6.39032	1.65541e-10	2.4565e-09	STM3793	7.72415e-07
STM1395	ssaD	131.559	-3.93126	0.566655	-6.93766	3.98643e-12	6.9163e-11	STM1395	1.86007e-08
STM0370	prpD	2076.93	-3.97497	0.517508	-7.68099	1.57869e-14	3.4205e-13	STM0370	7.36618e-11
STM1307	astE	5890.24	-4.34483	0.507424	-8.56253	1.10418e-17	2.97999e-16	STM1307	5.1521e-14
STM2630	STM2630	66.1247	-4.4229	0.787114	-5.61914	1.9191e-08	2.29447e-07	STM2630	8.95452e-05
STM1304	astA	25540.4	-4.45265	0.50967	-8.73634	2.40774e-18	6.76637e-17	STM1304	1.12345e-14
STM1306	astB	17582.5	-4.47725	0.490864	-9.12116	7.43241e-20	2.27156e-18	STM1306	3.46796e-16
STM1303	astC	29042.5	-4.4918	0.554169	-8.10548	5.25369e-16	1.27609e-14	STM1303	2.45137e-12
STM1855	sopE2	90.2237	-4.52741	0.436779	-10.3654	3.56124e-25	1.42914e-23	STM1855	1.66167e-21
STM1132	STM1132	11031.4	-4.63859	0.765231	-6.06168	1.34706e-09	1.81244e-08	STM1132	6.28536e-06
STM4537	STM4537	3706.91	-4.67044	0.782178	-5.97107	2.35706e-09	3.10795e-08	STM4537	1.0998e-05
STM1305	astD	26695.9	-4.69755	0.483395	-9.71784	2.53098e-22	8.78231e-21	STM1305	1.18095e-18
STM4536	STM4536	2643.94	-4.92311	0.804445	-6.11988	9.36443e-10	1.2978e-08	STM4536	4.36944e-06
STM4535	STM4535	1990.62	-4.93036	0.777129	-6.34432	2.23405e-10	3.26271e-09	STM4535	1.04241e-06
STM1133	STM1133	16947.5	-4.9661	0.525087	-9.45767	3.14867e-21	1.02332e-19	STM1133	1.46917e-17
STM2499	purM	2473.17	-7.60899	0.395872	-19.2208	2.47781e-82	8.79624e-80	STM2499	1.15615e-78
STM1339	himA	22227.9	-9.00508	0.206208	-43.67	0	0	STM1339	0
