# Supplementary material for: The genetic basis of phage susceptibility, cross-resistance and host-range in Salmonella
Source: Microbiology (Reading). 2021 Dec 15;167(12):001126. doi: 10.1099/mic.0.001126 (PMC8744999; doi:10.1099/mic.0.001126)
Supplement: Supplementary material 8 [file mic-167-1126-s008.xlsx]

## Sheet: Overview
Dataset S7
This file contains genome information for isolated phages and reported phage genome sequences from this study

## Sheet: Phage Genome Information
Phage Name	Common Name	Sequencing Project ID	Analysis Project ID	IMG Taxon OID	Length (bp)	Number Predicted Genes (IMG)	NCBI Order	NCBI Family	NCBI Genus	Nearest Relative (Name)	Nearest Relative (ID)	Query Cover	Percent Identity
Salmonella virus Aji_GE_EIP16	Aji_GE	Gp0502355	Ga0451357	2883162413	119439	182	Caudovirales	Demerecviridae	Tequintavirus	Salmonella phage Shivani	NC_028754.1	99	99.27
Salmonella virus Reaper_GE_8C2	Reaper_GE	Gp0503134	Ga0451371	2883162876	41770	62	Caudovirales	Autographiviridae	Berlinvirus	Salmonella phage vB_StyS-sam	LC507823.1	97	94.25
Salmonella virus Savina_GE_6H2	Savina_GE	Gp0503133	Ga0451358	2883162596	143042	279	Caudovirales	Myoviridae	Seunavirus	Salmonella phage PVP-SE1	GU070616.1	92	99.14
Salmonella virus Shishito_GE_6F2	Shishito_GE	Gp0503135	Ga0451372	2883162939	39436	46	Caudovirales	Siphoviridae	Jerseyvirus	Erwinia phage FE44	KF700371.1	91	91.25
