# Supplementary material for: The genetic basis of phage susceptibility, cross-resistance and host-range in Salmonella
Source: Microbiology (Reading). 2021 Dec 15;167(12):001126. doi: 10.1099/mic.0.001126 (PMC8744999; doi:10.1099/mic.0.001126)
Supplement: Supplementary material 9 [file mic-167-1126-s009.xlsx]

## Sheet: Overview
Dataset S8
This file contains gene-level variation observed in SARA genomes that may impact phage infection.
SARA fit genes	This sheet describes the variations observed in the SARA genomes for all fit genes observed in RB-TnSeq experiments performed in MS1868.
SARA_Rebase_Variation	This sheet describes the variations observed in the SARA genomes for all restriction-modification genes identified by REBASE.
SARA_gtr_loci_Variation	This sheet describes the variations observed in the SARA genomes for all putative gtr loci.

## Sheet: SARA_Fit_Genes
Gene	SARA2	LT2	SARA5	SARA19	SARA1	SARA20	SARA14	SARA10	SARA21	SARA18	SARA17	SARA3	SARA16	ST4-74	SARA4	SARA15	SARA6	D23580_liv	SARA13	SARA12	SARA11	SARA9	SARA8	SARA7	Name	Locus tag	Start	End	Strand	Function
dnaJ|STM0013																									dnaJ	STM0013	13594	14734	1	molecular chaperone DnaJ
STM0034|STM0034																									STM0034	STM0034	38772	39534	-1	hypothetical protein
apaH|STM0088																									apaH	STM0088	101423	102272	-1	bis(5'-nucleosyl)-tetraphosphatase (symmetrical)
ksgA|STM0090						E156A	E156A	E156A	E156A	E156A	E156A	E156A	E156A	E156A	E156A	E156A	E156A	E156A	E156A	E156A	E156A	E156A	E156A	E156A	ksgA	STM0090	102662	103484	-1	16S rRNA (adenine(1518)-N(6)/adenine(1519)-N(6))- dimethyltransferase
surA|STM0092																		G209S						R133S	surA	STM0092	104469	105756	-1	peptidylprolyl isomerase SurA
fruR|STM0118																									fruR	STM0118	138336	139341	1	DNA-binding transcriptional regulator FruR
aceE|STM0152				R304C						Y342S	Y342S														aceE	STM0152	176239	178903	1	pyruvate dehydrogenase (acetyl-transferring), homodimeric type
aceF|STM0153																									aceF	STM0153	178917	180807	1	pyruvate dehydrogenase complex dihydrolipoyllysine-residue acetyltransferase
acnB|STM0158							A668E	A668E	I645M			R52C													acnB	STM0158	185856	188454	1	bifunctional aconitate hydratase 2/2-methylisocitrate dehydratase
STM0163|STM0163																		Q259R							STM0163	STM0163	192410	193394	1	4-hydroxythreonine-4-phosphate dehydrogenase PdxA
mrcB|STM0190							R195W																A364S		mrcB	STM0190	220923	223446	1	penicillin-binding protein 1B
glnD|STM0214																			M383V	M383V		A681V	D768E	R693S	glnD	STM0214	250143	252816	-1	[protein-PII] uridylyltransferase
hlpA|STM0225																									hlpA	STM0225	264916	265402	1	molecular chaperone
yaeD|STM0248																							F4S	F4S	yaeD	STM0248	288244	288811	1	D-glycero-beta-D-manno-heptose-1,7-bisphosphate 7-phosphatase
aroM|STM0390																									aroM	STM0390	441859	442537	1	AroM protein
pgpA|STM0420																									pgpA	STM0420	472980	473496	1	phosphatidylglycerophosphatase A
clpP|STM0448																									clpP	STM0448	503210	503834	1	ATP-dependent Clp endopeptidase, proteolytic subunit ClpP
clpX|STM0449																									clpX	STM0449	504085	505357	1	ATP-dependent protease ATP-binding subunit ClpX
lon|STM0450										L95V	L95V	L95V	L95V												lon	STM0450	505542	507897	1	endopeptidase La
mdlA|STM0460									A330E																mdlA	STM0460	516767	518540	1	multidrug ABC transporter permease/ATP-binding protein
mdlB|STM0461																P120L	P120L								mdlB	STM0461	518532	520314	1	multidrug ABC transporter permease/ATP-binding protein
fepA|STM0585						T20A	T20A	T20A	T20A	T20A	T20A	T20A	T20A	T20A	T20A	T20A	T20A	T20A	T20A	T20A	T20A	T20A	T20A	T20A	fepA	STM0585	641560	643816	-1	outer membrane receptor protein
fur|STM0693																									fur	STM0693	756396	756849	-1	ferric iron uptake transcriptional regulator
pgm|STM0698								A33T	A438E														G183D, S451A	G183D, S451A	pgm	STM0698	759760	761401	1	phosphoglucomutase, alpha-D-glucose phosphate-specific
tolR|STM0746																									tolR	STM0746	814126	814555	1	protein TolR
galE|STM0776																			V265I						galE	STM0776	840583	841600	-1	UDP-glucose 4-epimerase
dps|STM0831																									dps	STM0831	897489	897993	-1	DNA starvation/stationary phase protection protein Dps
cydC|STM0956									T229A																cydC	STM0956	1031628	1033350	-1	cysteine/glutathione ABC transporter ATP-binding protein/permease CydC
cydD|STM0957															R440S	P469S	P469S							G398D	cydD	STM0957	1033350	1035117	-1	cysteine/glutathione ABC transporter permease/ATP-binding protein CydD
trxB|STM0958																									trxB	STM0958	1035230	1036199	-1	thioredoxin-disulfide reductase
himD|STM0982																									himD	STM0982	1067622	1067907	1	integration host factor subunit beta
mdoG|STM1150														P508T	P508T	P508T	P508T	P508T	P508T	P508T					mdoG	STM1150	1236406	1237942	1	periplasmic glucans biosynthesis protein
mdoH|STM1151																							D9N		mdoH	STM1151	1237934	1240478	1	glucan biosynthesis glucosyltransferase H
flgN|STM1171																									flgN	STM1171	1256608	1257031	-1	flagellar biosynthesis protein FlgN
flgA|STM1173																									flgA	STM1173	1257420	1258080	-1	flagella basal body P-ring formation protein FlgA
flgB|STM1174																									flgB	STM1174	1258236	1258653	1	flagellar basal body rod protein FlgB
flgC|STM1175																									flgC	STM1175	1258656	1259061	1	flagellar basal body rod protein FlgC
flgD|STM1176																									flgD	STM1176	1259072	1259771	1	flagellar basal body rod modification protein
flgE|STM1177																									flgE	STM1177	1259797	1261009	1	flagellar hook protein FlgE
flgF|STM1178																									flgF	STM1178	1261029	1261785	1	flagellar biosynthesis protein FlgF
flgG|STM1179																									flgG	STM1179	1261798	1262581	1	flagellar basal-body rod protein FlgG
flgH|STM1180																									flgH	STM1180	1262635	1263334	1	flagellar basal body L-ring protein
flgI|STM1181																									flgI	STM1181	1263345	1264443	1	flagellar biosynthesis protein FlgA
flgJ|STM1182																					D142E				flgJ	STM1182	1264442	1265393	1	flagellar rod assembly protein/muramidase FlgJ
flgK|STM1183																									flgK	STM1183	1265457	1267119	1	flagellar hook-associated protein FlgK
flgL|STM1184																									flgL	STM1184	1267133	1268087	1	flagellar hook-filament junction protein FlgL
fabF|STM1197							R289H																		fabF	STM1197	1280424	1281666	1	beta-ketoacyl-[acyl-carrier-protein] synthase II
STM1266|STM1266																				P31S					STM1266	STM1266	1348180	1349029	1	putative transcriptional regulator
himA|STM1339																									himA	STM1339	1419059	1419359	1	integration host factor subunit alpha
aroD|STM1358																									aroD	STM1358	1439607	1440366	-1	3-dehydroquinate dehydratase
pykF|STM1378																									pykF	STM1378	1459916	1461329	-1	pyruvate kinase
ydgO|STM1456															R300C										ydgO	STM1456	1530501	1531560	-1	electron transport complex subunit RsxD
ydcG|STM1622																	P317L	A65V					W62R		ydcG	STM1622	1709820	1711476	-1	glucan biosynthesis protein D
sapA|STM1692																									sapA	STM1692	1783671	1785321	1	peptide ABC transporter substrate-binding protein SapA
sapB|STM1693																									sapB	STM1693	1785317	1786283	1	antimicrobial peptide ABC transporter permease SapB
sapC|STM1694																									sapC	STM1694	1786269	1787160	1	antimicrobial peptide ABC transporter permease SapC
sapF|STM1696																									sapF	STM1696	1788153	1788960	1	peptide ABC transporter ATP-binding protein
hnr|STM1753	V102G				S25X																				hnr	STM1753	1848932	1849946	-1	two-component system response regulator RssB
dsbB|STM1807																									dsbB	STM1807	1908507	1909038	1	disulfide bond formation protein B
STM1833|STM1833				Y153X		Y153X	Y153X	Y153X	Y153X	Y153X	Y153X	Y153X	Y153X	Y153X	Y153X	Y153X	Y153X	Y153X	Q152X, Y153X	Y153X	Y153X	Y153X	Y153X	Y153X	STM1833	STM1833	1931272	1931743	1	hypothetical protein
zwf|STM1886									T411I										H40Y			T415K	D202G		zwf	STM1886	1979663	1981139	-1	glucose-6-phosphate dehydrogenase
msbB|STM1889																									msbB	STM1889	1983988	1984960	-1	lipid A biosynthesis (KDO)2-(lauroyl)-lipid IVA acyltransferase
flhA|STM1913																		A166T					P340S	P340S	flhA	STM1913	2008208	2010287	-1	flagellar biosynthesis protein FlhA
flhB|STM1914														N73I	N73I										flhB	STM1914	2010279	2011431	-1	flagellar biosynthesis protein FlhB
cheZ|STM1915																									cheZ	STM1915	2011624	2012269	-1	protein phosphatase CheZ
motB|STM1922																									motB	STM1922	2019194	2020124	-1	flagellar motor protein MotB
motA|STM1923																									motA	STM1923	2020120	2021008	-1	flagellar motor stator protein MotA
flhC|STM1924																									flhC	STM1924	2021132	2021717	-1	regulator of flagellar biosynthesis
flhD|STM1925																									flhD	STM1925	2021713	2022064	-1	regulator of flagellar biosynthesis
fliA|STM1956																									fliA	STM1956	2044743	2045463	-1	RNA polymerase sigma factor FliA
fliC|STM1959				E256K		E256K			E256K										E256K						fliC	STM1959	2047654	2049142	-1	flagellin
fliD|STM1960																									fliD	STM1960	2049398	2050802	1	flagellar filament-capping protein FliD
fliE|STM1968																									fliE	STM1968	2056004	2056319	-1	flagellar hook-basal body complex protein FliE
fliF|STM1969							A353T	A353T							V471L										fliF	STM1969	2056535	2058218	1	flagellar M-ring protein FliF
fliG|STM1970																									fliG	STM1970	2058210	2059206	1	flagellar motor switch protein FliG
fliI|STM1972																									fliI	STM1972	2059905	2061276	1	flagellum-specific ATP synthase FliI
fliK|STM1974																						E298K			fliK	STM1974	2061737	2062955	1	flagellar hook-length control protein FliK
fliL|STM1975																									fliL	STM1975	2063059	2063527	1	flagellar basal body-associated protein FliL
fliM|STM1976																									fliM	STM1976	2063531	2064536	1	flagellar motor switch protein FliM
fliN|STM1977																									fliN	STM1977	2064532	2064946	1	flagellar motor switch protein FliN
fliP|STM1979																									fliP	STM1979	2065322	2066060	1	flagellar biosynthetic protein FliP
fliQ|STM1980																									fliQ	STM1980	2066069	2066339	1	flagellar export apparatus protein FliQ
fliR|STM1981																									fliR	STM1981	2066347	2067142	1	flagellar biosynthetic protein FliR
wzzB|STM2079																				N170Y					wzzB	STM2079	2156828	2157812	-1	LPS O-antigen chain length determinant protein WzzB
udg|STM2080																									udg	STM2080	2157955	2159121	-1	UDP-glucose 6-dehydrogenase
gnd|STM2081																									gnd	STM2081	2159358	2160764	-1	6-phosphogluconate dehydrogenase, decarboxylating
rfbP|STM2082																							L326I		rfbP	STM2082	2160927	2162358	-1	UDP-phosphate galactose phosphotransferase
rfbK|STM2083																									rfbK	STM2083	2162429	2163863	-1	phosphomannomutase
rfbM|STM2084																									rfbM	STM2084	2163850	2165289	-1	mannose-1-phosphate guanylyltransferase/mannose-6-phosphate isomerase
rfbN|STM2085																	Q26X								rfbN	STM2085	2165290	2166234	-1	rhamnosyltransferase
rfbU|STM2086																								M135I	rfbU	STM2086	2166235	2167296	-1	mannosyl transferase
rfbV|STM2087						R12I																			rfbV	STM2087	2167616	2168617	-1	abequosyltransferase
rfbX|STM2088						M39I	M39I	M39I	M39I	M39I	M39I	M39I	M39I	M39I	M39I	M39I	M39I	M39I	M39I	M39I	M39I	M39I	M39I	M39I	rfbX	STM2088	2168622	2169914	-1	putative O-antigen transferase
rfbJ|STM2089																									rfbJ	STM2089	2169996	2170895	-1	CDP-abequose synthase
rfbH|STM2090																									rfbH	STM2090	2170923	2172236	-1	lipopolysaccharide biosynthesis protein RfbH
rfbG|STM2091																									rfbG	STM2091	2172263	2173342	-1	CDP-glucose 4,6-dehydratase
rfbF|STM2092																									rfbF	STM2092	2173347	2174120	-1	glucose-1-phosphate cytidylyltransferase
rfbI|STM2093						E34K																			rfbI	STM2093	2174117	2175109	-1	CDP-6-deoxy-delta-3,4-glucoseen reductase
rfbC|STM2094																									rfbC	STM2094	2175114	2175666	-1	dTDP-4,deoxyrhamnose 3,5 epimerase
rfbA|STM2095																									rfbA	STM2095	2175667	2176545	-1	glucose-1-phosphate thymidylyltransferase
rfbD|STM2096																									rfbD	STM2096	2176592	2177492	-1	dTDP-4-dehydrorhamnose reductase
rfbB|STM2097																									rfbB	STM2097	2177491	2178577	-1	dTDP-glucose 4,6-dehydratase
oafA|STM2232																						P149fsX		A461V	oafA	STM2232	2332128	2333958	1	acyltransferase
apbE|STM2266						F170V																	Q224L, L345M	Q224L, L345M	apbE	STM2266	2364274	2365327	-1	FAD:protein FMN transferase ApbE
ompC|STM2267																	Q307X								ompC	STM2267	2365441	2366578	-1	porin OmpC
ackA|STM2337																									ackA	STM2337	2447937	2449140	1	acetate kinase
pta|STM2338																									pta	STM2338	2449216	2451361	1	phosphate acetyltransferase
hisP|STM2351																									hisP	STM2351	2462129	2462906	-1	histidine and lysine/arginine/ornithine transport protein
truA|STM2368																				R33C					truA	STM2368	2480460	2481273	-1	tRNA pseudouridine(38-40) synthase TruA
sixA|STM2387																									sixA	STM2387	2497409	2497895	-1	phosphohistidine phosphatase SixA
ptsI|STM2432																									ptsI	STM2432	2544890	2546618	1	phosphoenolpyruvate--protein phosphotransferase
yfgE|STM2496																									yfgE	STM2496	2609858	2610584	-1	DnaA regulatory inactivator Hda
ppk|STM2501																									ppk	STM2501	2614935	2617002	1	RNA degradosome polyphosphate kinase
guaB|STM2511																									guaB	STM2511	2624450	2625917	-1	IMP dehydrogenase
yfgL|STM2520						V209I																			yfgL	STM2520	2653047	2654226	-1	outer membrane protein assembly factor BamB
yfhP|STM2544																									yfhP	STM2544	2682931	2683426	-1	Fe-S cluster assembly transcriptional regulator IscR
yfhA|STM2562																							P351L		yfhA	STM2562	2704074	2705412	-1	two-component system response regulator GlrR
rnc|STM2581																									rnc	STM2581	2724827	2725508	-1	ribonuclease III
rluD|STM2662																									rluD	STM2662	2805549	2806530	-1	23S rRNA pseudouridine(1911/1915/1917) synthase
gshA|STM2818																									gshA	STM2818	2966938	2968495	-1	glutamate--cysteine ligase
dsbC|STM3043																									dsbC	STM3043	3203693	3204407	-1	bifunctional protein-disulfide isomerase/oxidoreductase DsbC
xerD|STM3044																									xerD	STM3044	3204430	3205327	-1	site-specific tyrosine recombinase XerD
visC|STM3056																									visC	STM3056	3217142	3218345	-1	FAD-dependent 2-octaprenylphenol hydroxylase
tktA|STM3076																									tktA	STM3076	3236398	3238390	-1	transketolase
STM3098|STM3098																									STM3098	STM3098	3259134	3259821	-1	putative transcriptional regulator
yggL|STM3108																									yggL	STM3108	3267491	3267818	-1	hypothetical protein
STM3130|STM3130																									STM3130	STM3130	3290598	3290979	-1	DNA recombination protein
sufI|STM3172																					G366S				sufI	STM3172	3334473	3335886	-1	cell division protein FtsP
rfaE|STM3200									N66T																rfaE	STM3200	3362565	3363999	-1	bifunctional heptose 7-phosphate kinase/heptose 1-phosphate adenyltransferase
truB|STM3284																									truB	STM3284	3452050	3452995	-1	tRNA pseudouridine(55) synthase TruB
rbfA|STM3285																									rbfA	STM3285	3452994	3453396	-1	ribosome-binding factor A
nusA|STM3287									M159V				A436T												nusA	STM3287	3456319	3457822	-1	transcription termination/antitermination protein NusA
yrbI|STM3316														A9P	A9P										yrbI	STM3316	3481975	3482542	1	3-deoxy-D-manno-octulosonate 8-phosphate phosphatase
rpoN|STM3320																									rpoN	STM3320	3484416	3485850	1	RNA polymerase factor sigma-54
ptsN|STM3322																									ptsN	STM3322	3486277	3486769	1	PTS sugar transporter subunit IIA
arcB|STM3328										V751A	V751A	V751A	V751A	V751A	V751A	V751A	V751A	V751A	V751A	V751A	V751A	V751A	V751A	V751A	arcB	STM3328	3490498	3492835	-1	two-component sensor histidine kinase ArcB
cafA|STM3370																									cafA	STM3370	3539853	3541323	-1	ribonuclease E/G
yhdA|STM3375							V184G	V184G																	yhdA	STM3375	3544873	3546814	-1	RNase E specificity factor CsrD
aroE|STM3401																									aroE	STM3401	3573272	3574091	-1	shikimate dehydrogenase
trkA|STM3409																									trkA	STM3409	3579777	3581154	1	Trk system potassium transport protein TrkA
crp|STM3466																									crp	STM3466	3615652	3616285	1	transcriptional regulator Crp
nirD|STM3475																									nirD	STM3475	3626062	3626389	1	nitrite reductase small subunit
trpS|STM3481																									trpS	STM3481	3636254	3637259	-1	tryptophan--tRNA ligase
rpe|STM3483									V74A																rpe	STM3483	3638002	3638680	-1	ribulose-phosphate 3-epimerase
aroB|STM3486						G55S																Q361R	T179A	T179A	aroB	STM3486	3641089	3642178	-1	3-dehydroquinate synthase
mrcA|STM3493									T298S															G742S	mrcA	STM3493	3646636	3649213	1	peptidoglycan synthetase
yrfH|STM3497										A18T	A18T	A18T	A18T												yrfH	STM3497	3653070	3653472	1	heat-shock protein
yrfI|STM3498														A191T	A191T						I119V				yrfI	STM3498	3653490	3654375	1	heat shock protein 33
envZ|STM3501																				S431W					envZ	STM3501	3658267	3659620	-1	two-component system sensor histidine kinase EnvZ
ompR|STM3502																									ompR	STM3502	3659616	3660336	-1	two-component system response regulator OmpR
yhgI|STM3511																									yhgI	STM3511	3669448	3670024	1	Fe-S biogenesis protein NfuA
yhhL|STM3573																									yhhL	STM3573	3740941	3741214	1	putative inner membrane protein
rfaD|STM3710																							N159S, D249N	N159S, D249N	rfaD	STM3710	3905327	3906260	1	ADP-glyceromanno-heptose 6-epimerase
rfaF|STM3711			A147T	A147T	A147T	A147T	A147T	A147T	A147T	A147T	A147T	A147T	A147T	A147T	A147T	A147T	A147T	A147T	A147T	A147T	A147T	A147T	A147T	A147T	rfaF	STM3711	3906262	3907309	1	ADP-heptose--LPS heptosyltransferase
rfaC|STM3712																							A36V	A36V	rfaC	STM3712	3907308	3908262	1	lipopolysaccharide heptosyltransferase 1
rfaL|STM3713																			F129S	F129S			V72A, G294S, G300S, V340A, L355F	G294S, G300S, V340A, L355F	rfaL	STM3713	3908301	3909516	1	O-antigen ligase
rfaK|STM3714					Y362C	S203fs			H271Y														N377S	N377S	rfaK	STM3714	3909572	3910718	-1	UDP-glucose--(glucosyl)LPS alpha-1,2-glucosyltransferase
rfaZ|STM3715																							I71V	I71V	rfaZ	STM3715	3910818	3911628	-1	3-deoxy-D-manno-oct-2-ulosonate III transferase WaaZ
rfaY|STM3716																							A98T, I144V, F222L	A98T, I144V, F222L	rfaY	STM3716	3911777	3912476	-1	heptose kinase
rfaJ|STM3717																							D23N,K194E,N254K,F294S	D23N,K194E,N254K,F294S	rfaJ	STM3717	3912499	3913509	-1	lipopolysaccharide 1,2-glucosyltransferase
rfaI|STM3718																							D26A, D68G, F226L	D26A, D68G, F226L	rfaI	STM3718	3913526	3914540	-1	lipopolysaccharide 1,3-galactosyltransferase
rfaB|STM3719																							L82M, I148M, V170I	L82M, I148M, V170I	rfaB	STM3719	3914545	3915625	-1	glycosyl transferase
yibR|STM3720																							N11D,R31K,D62E,A64S,Q67P,R70K	N11D,R31K,D62E,A64S,Q67P,R70K	yibR	STM3720	3915695	3915928	-1	putative inner membrane protein
rfaP|STM3721																							H196R	H196R	rfaP	STM3721	3915959	3916757	-1	lipopolysaccharide core heptose(I) kinase RfaP
rfaG|STM3722																							P137Q	P137Q	rfaG	STM3722	3916749	3917874	-1	glucosyltransferase I RfaG
rfaQ|STM3723																							E130D, T170I, T237A	E130D, T170I, T237A	rfaQ	STM3723	3917870	3918905	-1	lipopolysaccharide core biosynthesis protein
spoT|STM3742									E221K, H586R																spoT	STM3742	3934081	3936193	1	bifunctional GTP diphosphokinase/guanosine-3',5'-bis(diphosphate) 3'-diphosphatase
recG|STM3744																							A178V	A178V	recG	STM3744	3936892	3938974	1	ATP-dependent DNA helicase RecG
trmE|STM3843																				T331I			I365V	I365V	trmE	STM3843	4048225	4049590	1	tRNA uridine-5-carboxymethylaminomethyl(34) synthesis GTPase MnmE
gidA|STM3874																									gidA	STM3874	4081910	4083800	-1	tRNA uridine-5-carboxymethylaminomethyl(34) synthesis enzyme MnmG
gppA|STM3913	1..160del											R421C													gppA	STM3913	4121839	4123321	-1	guanosine-5'-triphosphate,3'-diphosphate pyrophosphatase
rhlB|STM3914	192Rfs																			1..60del					rhlB	STM3914	4123439	4124705	-1	ATP-dependent RNA helicase RhlB
trxA|STM3915																									trxA	STM3915	4124848	4125178	1	thioredoxin
wzzE|STM3919																									wzzE	STM3919	4128200	4129247	1	polysaccharide chain length modulation protein
wecE|STM3925											Q262L														wecE	STM3925	4133675	4134806	1	dTDP-4-amino-4,6-dideoxygalactose transaminase
wzxE|STM3926																									wzxE	STM3926	4134807	4136058	1	O-antigen translocase
STM3927|STM3927														T212A	T212A			R79I				D211Y			STM3927	STM3927	4136054	4137134	1	4-alpha-L-fucosyltransferase
cyaA|STM3939																									cyaA	STM3939	4146379	4148926	1	adenylate cyclase
yigM|STM3963																									yigM	STM3963	4167785	4168685	1	EamA family transporter
tatC|STM3975																									tatC	STM3975	4181325	4182105	1	twin arginine-targeting protein translocase TatC
rfaH|STM3977																									rfaH	STM3977	4182936	4183425	-1	transcriptional activator RfaH
trkH|STM3986																									trkH	STM3986	4193685	4195137	1	potassium transporter
dsbA|STM3997																									dsbA	STM3997	4204211	4204835	1	protein disulfide oxidoreductase DsbA
polA|STM3999									M51I																polA	STM3999	4206143	4208930	1	DNA polymerase I
glnG|STM4005														E465K	E465K										glnG	STM4005	4212869	4214279	-1	nitrogen regulation protein NR(I)
glnL|STM4006																									glnL	STM4006	4214287	4215337	-1	sensory histidine kinase
glnA|STM4007																									glnA	STM4007	4215611	4217021	-1	type I glutamate--ammonia ligase
metL|STM4101																									metL	STM4101	4310888	4313321	1	bifunctional aspartate kinase/homoserine dehydrogenase II
yijP|STM4118																								T411I	yijP	STM4118	4333321	4335055	-1	hypothetical protein
oxyR|STM4125									L141F																oxyR	STM4125	4343092	4344010	1	DNA-binding transcriptional regulator OxyR
dgkA|STM4236																						M67I	L37I	L37I	dgkA	STM4236	4458786	4459155	1	diacylglycerol kinase
miaA|STM4360																									miaA	STM4360	4603557	4604508	1	tRNA (adenosine(37)-N6)-dimethylallyltransferase MiaA
ytfP|STM4411																									ytfP	STM4411	4651579	4651924	1	gamma-glutamylcyclotransferase
yjgM|STM4473																									yjgM	STM4473	4715003	4715507	-1	GNAT family N-acetyltransferase
STM4536|STM4536																									STM4536	STM4536	4795388	4795850	1	PTS mannose/fructose/sorbose transporter subunit IIB
deoC|STM4567																									deoC	STM4567	4821430	4822228	1	2-deoxyribose-5-phosphate aldolase
radA|STM4579										A2T	A2T	A2T	A2T												radA	STM4579	4834293	4835676	1	DNA repair protein RadA
arcA|STM4598																									arcA	STM4598	4855387	4856104	-1	OmpR family response regulator ArcA
parA|PSLT052										No gene	No gene	No gene	No gene										No gene	No gene	parA	PSLT052	43810	45016	1	plasmid partition protein A

## Sheet: SARA_Rebase_Variation
Gene	REBASE ID	D23580_liv	LT2	SARA1	SARA10	SARA11	SARA12	SARA13	SARA14	SARA15	SARA16	SARA17	SARA18	SARA19	SARA2	SARA20	SARA21	SARA3	SARA4	SARA5	SARA6	SARA7	SARA8	SARA9	ST4-74	Function
STM474_RS01830	M.Sen474ORF371P				T619I				T619I													T31I,R51K,V576I				Type III methyltransferase recognizing CAGAG with methylation at 4(6mA)
STM474_RS01835	Sen474ORF371P																					M756R,T812A				Type III restriction enzyme recognizing CAGAG, ?; CTCTG
STM474_RS09955	V.Sen474DcmP							T9M																		Putative Type II Nicking Enzyme
STM474_RS09960	M.Sen474DcmP																									orphan methyltransferase recognizing CCWGG with methylation at 2(5mC)
STM474_RS10180	M.Sen474ORF2068P		No gene	No gene	No gene	Incomplete gene			No gene		No gene	No gene	No gene	No gene	No gene	No gene	No gene			No gene		No gene	No gene	N14S,T101fs		Type II methyltransferase recognizing GATC with methylation at 2(6mA)
STM474_RS13470	M.Sen474ORF2736P	No gene	No gene	No gene		No gene	Q20R,S22E,T35I,S60A,P110A	A2_T4delinsASEQTS,V8M,Q20R,S22E,T35I,S60A,P110A	A2_T4delinsASEQTS,V8M,Q20R,S22E,T35I,S60A,P110A	No gene	No gene	No gene	No gene	A2_E3delinsSQQ,V9M,A25T,R88H,S96A,L98I	No gene	A2_E3delinsSQQ,V9M,A25T,R88H,S96A,L98I	A2_E3delinsSQQ,V9M,A25T,R88H,S96A,L98I	No gene	V9M,A25T,R88H,S96A,L98I	No gene	W79fsX	No gene	No gene	No gene		class I SAM-dependent methyltransferase
STM474_RS14065	M.Sen474ORF2855P	No gene	No gene	No gene	No gene	No gene	No gene	No gene	No gene	No gene	No gene	No gene	No gene	No gene	No gene	No gene	No gene	No gene		No gene	No gene	No gene	No gene	No gene		DNA adenine methylase
STM474_RS17490	M.Sen474ORF3548P																									Type II methyltransferase recognizing ATGCAT with methylation at 5(6mA)
STM474_RS17980	M.Sen474DamP																									DNA adenine methylase
STM474_RS23055	Sen474ORF4693P	L665P	L665P	L665P	L665P	L665P	L665P	L665P	664LP69,K735Nfs741	L665P	L665P	L665P	L665P	L665P,W866fsX	L665P	L665P	L665P	L665P		L665P	L665P	T440M,L665P	L665P	L665P,Y699fsX		Type IIG restriction enzyme/methyltransferase recognizing GATCAG, ?; CTGATC with methylation at 5(6mA)
STM474_RS23215	S.Sen474ORF4729P									Q174L	N212fsI215	N212fsI215	N212fsI215					N212fsI215								type-1 restriction enzyme StySJI specificity protein
STM474_RS23220	M.Sen474ORF4729P		R441H	R441H	R441H	R441H			R441H		R441H	R441H	R441H	R441H	R441H	R441H	R441H	R441H		R441H		R441H	R441H	R441H		Type I methyltransferase recognizing GAGNNNNNNRTAYG with methylation at 2(6mA),-4(6mA)
STM474_RS23225	Sen474ORF4729P		K971T	K971T										K971T	K971T	K971T	T472fsV482			K971T						Type I restriction enzyme recognizing AACNNNNNNGTGC, ?; GCACNNNNNNGTT
STM474_RS23230	Sen474MrrP																	R20L								methylated adenine and cytosine restriction protein
												JNA56_00190	JM979_22700													DNA adenine methylase
					JNA54_12265									JNA55_03240												Type II methyltransferase recognizing GATC with methylation at 2(6mA)
	EcoRI													JNA55_24315												Type II restriction enzyme recognizing GAATTC
	EcoRI													JNA55_24320												Type II methyltransferase recognizing GAATTC with methylation at 3(6mA)
																JNA50_09415										Type II methyltransferase recognizing GATC with methylation at 2(6mA)
																					JNA59_24235					DNA cytosine methyltransferase
																					JNA59_24270					Type II methyltransferase recognizing A with methylation at 1(6mA)
																						JNA61_11885				Type II methyltransferase recognizing GATC with methylation at 2(6mA)
																						JNA61_11940				C-5 cytosine-specific DNA methylase
																							JM980_06275			Type IIG restriction enzyme/methyltransferase recognizing TACGAG, ?; CTCGTA with methylation at 5(6mA)
Color codes:
100% identical to rebase protein
genes encoding truncated proteins
non-conserved, strain-specific genes

## Sheet: SARA_gtr_loci_Variation
Gene	LT2	SARA1	SARA2	SARA3	SARA4	SARA5	SARA6	SARA7	SARA8	SARA9	SARA10	SARA11	SARA12	SARA13	SARA14	SARA15	SARA16	SARA17	SARA18	SARA19	SARA20	SARA21	D23580_liv	ST4_74
group III
gtrC	STM0557	JNA40_16525	JNA49_19505	JNA57_01150	JM982_07325	JNA52_19945	JNA59_12365	JNA61_20450	JM980_16060	JM981_11720	JNA54_02090	JNA60_11985	JNA58_16615	JM977_16620	JNA51_16325	JM978_16635	JNA62_12060	JNA56_11125	JM979_11790	JNA55_16980	JNA50_17090	JNA53_07490	D5R57_RS03265	STM474_RS02815
gtrB	STM0558	JNA40_16520	JNA49_19500	JNA57_01155	JM982_07330	JNA52_19950	JNA59_12370	JNA61_20455	JM980_16055	JM981_11725	JNA54_02085	JNA60_11990	JNA58_16610	JM977_16615	JNA51_16320	JM978_16630	JNA62_12065	JNA56_11120	JM979_11795	JNA55_16975	JNA50_17085	JNA53_07495	D5R57_RS03270	STM474_RS02820
gtrA	STM0559	JNA40_16515	JNA49_19495	JNA57_01160	JM982_07335	JNA52_19955	JNA59_12375	JNA61_20460	JM980_16050	JM981_11730	JNA54_02080	JNA60_11995	JNA58_16605	JM977_16610	JNA51_16315	JM978_16625	JNA62_12070	JNA56_11115	JM979_11800	JNA55_16970	JNA50_17080	JNA53_07500	D5R57_RS03275	STM474_RS02825
group I (P22 type)		L16		L16		L16					L16	L16	SL6	SL13						L16	L16
gtrC		JNA40_17690		JNA57_12550		JNA52_23625					JNA54_03255	JNA60_23155	JNA58_17780	JM977_23825						JNA55_15510	JNA50_15615
gtrB		JNA40_17685		JNA57_12545		JNA52_23630					JNA54_03250	JNA60_23150	JNA58_17775	JM977_23830						JNA55_15505	JNA50_15610
gtrA		JNA40_17680		JNA57_12540		JNA52_23635					JNA54_03245	JNA60_23145	JNA58_17770	JM977_23835						JNA55_15500	JNA50_15605
group IV
gtrC	STM4204	JNA40_21665	JNA49_07895	JNA57_16300	JM982_02525	JNA52_01400	JNA59_07250	JNA61_03635	JM980_20830	JM981_06985	JNA54_07215	JNA60_07250	JNA58_21745	JM977_21395	JNA51_21120	JM978_21420	JNA62_07265	JNA56_16035	JM979_06990	JNA55_21775	JNA50_22255	JNA53_02385	D5R57_RS22975	STM474_RS21580
gtrB	STM4205	JNA40_21660	JNA49_07900	JNA57_16295	JM982_02530	JNA52_01395	JNA59_07255	JNA61_03630	JM980_20825	JM981_06990	JNA54_07210	JNA60_07255	JNA58_21740	JM977_21390	JNA51_21115	JM978_21415	JNA62_07270	JNA56_16030	JM979_06995	JNA55_21770	JNA50_22250	JNA53_02390	D5R57_RS22980	STM474_RS21585
gtrA	STM4206	JNA40_21655	JNA49_07905	JNA57_16290	JM982_02535	JNA52_01390	JNA59_07260	JNA61_03625	JM980_20820	JM981_06995	JNA54_07205	JNA60_07260	JNA58_21735	JM977_21385	JNA51_21110	JM978_21410	JNA62_07275	JNA56_16025	JM979_07000	JNA55_21765	JNA50_22245	JNA53_02395	D5R57_RS22985	STM474_RS21590
group II
gtrC																							D5R57_RS02040
gtrA*																							D5R57_RS02045
