# Supplementary material for: The genetic basis of phage susceptibility, cross-resistance and host-range in Salmonella
Source: Microbiology (Reading). 2021 Dec 15;167(12):001126. doi: 10.1099/mic.0.001126 (PMC8744999; doi:10.1099/mic.0.001126)
Supplement: Supplementary material 10 [file mic-167-1126-s0010.xlsx]

## Sheet: Overview
Dataset S9
Overview of SARA Prophages	Table of high-confidence prophages in SARA strains 1-21 based off of sequencing efforts in this study. Comparison to Fu et al., 2017 included.
Filtered PHASTER Results	Details of high-confidence prophages in SARA strains 1-21 based off of sequencing efforts in this study including analysis of sequencing coverage.
Unfiltered PHASTER Results	Details of all PHASTER results in SARA strains 1-21 based off of sequencing efforts in this study.

## Sheet: Overview of SARA Prophages
SARA Strain	BA Strain	ST64B (118970_sal3-like)	Gifsy-1	Gifsy-2	Gifsy-3	Fels-1	P2-like	P22-like	phiKO2-like	SPN1S-like	Number Prophages	Matches Fu et al., 2017?	Notes
SARA1	BA1472		L17	L5			L1	L16			4	Same
SARA2	BA1474		L17	L5		SL1	L1				4	Same
SARA3	BA1476	L6	L17	L5			L8	L16			5	Different	We additionally observed P2-like phage L8
SARA4	BA1478	L6	L17	L5			L1, SL10				5	Different	We didn't detect P22 (STM0786), L1, SL10 may be P2 and P4
SARA5	BA1480		L17				L1	L16			3	Different	We didn't detect Gifsy2
SARA6	BA1482	L6	L17	L5	SL12				SL2		5	Different	We additionally observe phiKO2 phage SL2.
SARA7	BA1484			L5			L1			SL3	3	Same
SARA8	BA1486		L17								1	Same
SARA9	BA1488		L17	L5							2	Same
SARA10	BA1490			L5, L9			L7, SL7	L16			4	Different	We did not detect "phiW104"
SARA11	BA1492	L6	L17	L5, L9				L16			4	Different	We did not detect "phiW104"
SARA12	BA1494	L6	L17	L5				SL6			4	Same
SARA13	BA1496	L6	L17	L5				SL13			4	Different	We additionally observed P22-like phage SL13. Of note, visible on plates too due to spontaneous induction.
SARA14	BA1498			L5, L9							2	Different	We did not detect "phiW104". Observe two prophages labeled as Gifsy-2, but are different
SARA15	BA1500	L6	L17	L5							3	Same
SARA16	BA1502		L17	L5							2	Same
SARA17	BA1504		L17	L5			L1				3	Different	We do not observe P22_SARA17
SARA18	BA1506		L17	L5			L1				3	Same
SARA19	BA1508		L17	L5			L7, L8	L16			5	Same
SARA20	BA1510	L6	L17	L5			L8	L16			5	Different	We additionally identify ST64B and a P2-like phage
SARA21	BA1512		L17	L5				SL4			3	Same

## Sheet: Filtered PHASTER Results
host	contig_name	prophage_start	prophage_end	region_length	region	completeness	score	L60	Prophage Class	belonging_to_true_cluster	coverage	coverage_notes
SARA1	1 length=4848240 depth=1.00x circular=true	1165709	1200812	35100	2	intact	150	L1	P2-like	TRUE	Fully covered
SARA1	1 length=4848240 depth=1.00x circular=true	1268086	1316575	48400	3	intact	150	L17	Gifsy-1	TRUE	Fully covered
SARA1	1 length=4848240 depth=1.00x circular=true	2901627	2940872	39200	7	intact	150	L5	Gifsy-2	TRUE	Partially covered. Fully covered split across 2 contigs.	low confidence region from 2917003-2937019 (~20000bp). Gifsy-2 split across 2 contigs
SARA1	1 length=4848240 depth=1.00x circular=true	3624741	3667132	42300	10	questionable	70	L16	P22-like	TRUE	Partially covered (P22-like phage)	Inconsistent coverage from 3631013-3664549 (potential mosaicism across the whole phage)
SARA1	3 length=16818 depth=0.97x	2	14932	14900	13	intact	120	L5	Gifsy-2	TRUE	Fully covered	Gifsy-2 split across 2 contigs
SARA2	1 length=2033458 depth=1.02x	68872	104021	35100	1	intact	150	L1	P2-like	TRUE	Fully covered
SARA2	3 length=932702 depth=1.00x	1	36631	36600	8	intact	150	SL1	Fels-1	TRUE	Fully covered
SARA2	7 length=20820 depth=1.00x	1	20820	20800	12	intact	150	L17	Gifsy-1	TRUE	Fully covered
SARA2	8 length=19902 depth=1.00x	1	19706	19700	13	intact	150	L5	Gifsy-2	TRUE	Fully covered
SARA3	1 length=2539021 depth=1.00x	684111	731273	47100	3	intact	150	L5	Gifsy-2	TRUE	Fully covered
SARA3	1 length=2539021 depth=1.00x	1667532	1722115	54500	5	intact	150	L6	ST64B (118970_sal3-like)	TRUE	Fully covered
SARA3	1 length=2539021 depth=1.00x	1859158	1889165	30000	6	intact	120	L8	P2-like	TRUE	Fully covered
SARA3	1 length=2539021 depth=1.00x	2375058	2439016	63900	8	intact	150	L17	Gifsy-1	TRUE	Fully covered
SARA3	2 length=1748560 depth=1.03x	418	41096	40600	9	intact	130	L16	P22-like	TRUE	Fully covered
SARA4	1 length=4871710 depth=1.00x circular=true	2019356	2066531	47100	4	intact	150	L5	Gifsy-2	TRUE	Almost fully covered	low confidence region from 2033540-2034572 (~1000bp)
SARA4	1 length=4871710 depth=1.00x circular=true	3002607	3057874	55200	6	intact	150	L6	ST64B (118970_sal3-like)	TRUE	Fully covered
SARA4	1 length=4871710 depth=1.00x circular=true	3692344	3744551	52200	8	intact	150	L17	Gifsy-1	TRUE	Mostly covered	low confidence region from 3724280-3739384 (~15100bp)
SARA4	1 length=4871710 depth=1.00x circular=true	3808796	3855342	46500	9	intact	150	L1	P2-like	TRUE	Fully covered	overlapping prophage region
SARA4	1 length=4871710 depth=1.00x circular=true	3843262	3871239	27900	10	incomplete	60	SL10	P2-like	TRUE	Fully covered	overlapping prophage region
SARA5	4 length=135740 depth=1.03x	68872	104021	35100	9	intact	150	L1	P2-like	TRUE	Fully covered
SARA5	6 length=58197 depth=1.07x	17016	57943	40900	11	intact	119	L16	P22-like	TRUE	Fully covered
SARA5	8 length=21434 depth=1.12x	2719	21434	18700	12	intact	150	L17	Gifsy-1	TRUE	Fully covered
SARA6	1 length=3286414 depth=1.00x	2312241	2353725	41400	3	intact	125	SL5	P22-like	TRUE	Not substantially covered	Missing - not actually covered by reads in assembled sequence. Exlcuded.
SARA6	1 length=3286414 depth=1.00x	3037439	3084615	47100	6	intact	150	L5	Gifsy-2	TRUE	Fully covered
SARA6	2 length=809127 depth=0.95x	639172	697263	58000	9	intact	150	L6	ST64B (118970_sal3-like)	TRUE	Fully covered
SARA6	4 length=118952 depth=1.01x	2	24307	24300	12	incomplete	20	SL12	Gifsy-3	TRUE	Fully covered
SARA6	6 length=43196 depth=20.58x	1	43194	43100	14	intact	140	SL2	phiKO2-like	TRUE	Almost fully covered	low confidence region from 38725-39045 (~300bp)
SARA6	7 length=14235 depth=1.96x	1884	13666	11700	15	intact	140	L17	Gifsy-1	TRUE	Fully covered
SARA7	2 length=1697636 depth=1.00x	31761	66670	34900	3	intact	150	L1	P2-like	TRUE	Fully covered
SARA7	2 length=1697636 depth=1.00x	236690	280262	43500	4	intact	120	SL3	SPN1S-like	TRUE	Fully covered
SARA7	2 length=1697636 depth=1.00x	1576101	1622517	46400	8	intact	150	L5	Gifsy-2	TRUE	Mostly covered	low confidence region from 1578780-1580709 (~1900bp)
SARA8	1 length=4738649 depth=1.00x circular=true	2826487	2874767	48200	5	intact	150	L17	Gifsy-1	TRUE	Fully covered
SARA9	6 length=22995 depth=1.38x	233	21112	20800	8	intact	120	L5	Gifsy-2	TRUE	Fully covered
SARA9	8 length=18741 depth=1.33x	2140	16861	14700	9	intact	150	L17	Gifsy-1	TRUE	Fully covered
SARA10	1 length=3159427 depth=1.00x	685800	730024	44200	3	incomplete	60	L16	P22-like	TRUE	Partially covered (P22-like phage)	Inconsistent coverage from 688664-729974 (potential mosaicism across the whole phage)
SARA10	1 length=3159427 depth=1.00x	2576532	2609348	32800	5	intact	120	L7	P2-like	TRUE	Fully covered
SARA10	1 length=3159427 depth=1.00x	3128100	3159427	31300	8	intact	150	SL7	P2-like	TRUE	Fully covered
SARA10	2 length=1611611 depth=0.95x	1583539	1611007	27400	12	intact	150	L5	Gifsy-2	TRUE	Fully covered	Gifsy-2 split across 2 contigs
SARA10	6 length=26791 depth=1.47x	467	26790	26300	14	intact	120	L9	Gifsy-2	TRUE	Fully covered	Gifsy-2 split across 2 contigs
SARA11	2 length=968066 depth=0.96x	939658	968025	28300	6	incomplete	30	L6	ST64B (118970_sal3-like)	TRUE	Fully covered
SARA11	6 length=58197 depth=1.07x	255	54780	54500	10	intact	119	L16	P22-like	TRUE	Fully covered
SARA11	7 length=30605 depth=1.00x	233	28853	28600	11	intact	150	L5	Gifsy-2	TRUE	Fully covered	Gifsy-2 split across 2 contigs
SARA11	8 length=24975 depth=1.04x	2608	22257	19600	12	intact	150	L17	Gifsy-1	TRUE	Fully covered
SARA11	9 length=22274 depth=1.31x	335	22274	21900	13	intact	100	L9	Gifsy-2	TRUE	Fully covered	Gifsy-2 split across 2 contigs
SARA12	1 length=4858793 depth=1.00x circular=true	1228471	1281088	52600	2	intact	150	L17	Gifsy-1	TRUE	Mostly covered	low confidence region from 123151-1248581 (~12400bp)
SARA12	1 length=4858793 depth=1.00x circular=true	1915515	1973616	58100	4	intact	150	L6	ST64B (118970_sal3-like)	TRUE	Fully covered
SARA12	1 length=4858793 depth=1.00x circular=true	2906719	2953908	47100	7	intact	150	L5	Gifsy-2	TRUE	Fully covered
SARA12	1 length=4858793 depth=1.00x circular=true	3638356	3681383	43000	10	questionable	90	SL6	P22-like	TRUE	Partially covered (P22-like phage)	Inconsistent coverage from 3644852-3679396 (potential mosaicism across the whole phage)
SARA13	1 length=4818725 depth=1.00x circular=true	1233260	1282648	49300	2	intact	150	L17	Gifsy-1	TRUE	Fully covered
SARA13	1 length=4818725 depth=1.00x circular=true	1916135	1974235	58100	4	intact	150	L6	ST64B (118970_sal3-like)	TRUE	Fully covered
SARA13	1 length=4818725 depth=1.00x circular=true	2907579	2954749	47100	7	intact	150	L5	Gifsy-2	TRUE	Fully covered
SARA13	3 length=16634 depth=94.27x	2	16633	16600	12	incomplete	20	SL13	P22-like	TRUE	Fully covered
SARA14	1 length=4779285 depth=1.00x circular=true	1234707	1280052	45300	2	intact	150	L9	Gifsy-2*	TRUE	Fully covered	Gifsy-2 like sequence but not Gifsy-2
SARA14	1 length=4779285 depth=1.00x circular=true	2864569	2912310	47700	6	intact	150	L5	Gifsy-2	TRUE	Fully covered
SARA15	1 length=4819618 depth=1.00x circular=true	1232981	1281420	48400	2	intact	150	L17	Gifsy-1	TRUE	Almost fully covered	low confidence region from 1243973-1244181 (~200bp)
SARA15	1 length=4819618 depth=1.00x circular=true	1916148	1974239	58000	4	intact	150	L6	ST64B (118970_sal3-like)	TRUE	Fully covered
SARA15	1 length=4819618 depth=1.00x circular=true	2907342	2954530	47100	7	intact	150	L5	Gifsy-2	TRUE	Almost fully covered	low confidence region from 2915314-2915502 (~200bp)
SARA16	1 length=4775629 depth=1.00x	3001417	3040660	39200	5	intact	150	L5	Gifsy-2	TRUE	Partially covered. Fully covered split across 2 contigs.	low confidence region from 3005191-3025229 (~20000bp). Gifsy-2 split across 2 contigs
SARA16	1 length=4775629 depth=1.00x	4613916	4675631	61700	9	intact	150	L17	Gifsy-1	TRUE	Fully covered
SARA16	2 length=16818 depth=1.01x	1887	16817	14900	10	intact	120	L5	Gifsy-2	TRUE	Fully covered	Gifsy-2 split across 2 contigs
SARA17	1 length=4829597 depth=1.00x	31720	67613	35800	1	intact	150	L1	P2-like	TRUE	Fully covered
SARA17	1 length=4829597 depth=1.00x	134887	183364	48400	2	intact	150	L17	Gifsy-1	TRUE	Fully covered
SARA17	1 length=4829597 depth=1.00x	1769798	1809866	40000	6	intact	150	L5	Gifsy-2	TRUE	Partially covered. Fully covered split across 2 contigs.	low confidence region from 1785970-1806914 (~21000bp). Gifsy-2 split across 2 contigs
SARA17	4 length=16818 depth=0.97x	1887	16817	14900	12	intact	120	L5	Gifsy-2	TRUE	Fully covered	Gifsy-2 split across 2 contigs
SARA18	1 length=4750230 depth=1.00x	2942714	2981946	39200	5	intact	150	L5	Gifsy-2	TRUE	Partially covered. Fully covered split across 2 contigs.	low confidence region from 2946498-2966470 (~20000bp). Gifsy-2 split across 2 contigs
SARA18	1 length=4750230 depth=1.00x	4555080	4616807	61700	9	intact	150	L17	Gifsy-1	TRUE	Fully covered
SARA18	1 length=4750230 depth=1.00x	4683638	4718511	34800	10	intact	150	L1	P2-like	TRUE	Fully covered
SARA18	3 length=16818 depth=1.00x	2	14932	14900	11	intact	120	L5	Gifsy-2	TRUE	Fully covered	Gifsy-2 split across 2 contigs
SARA19	1 length=4874475 depth=1.00x circular=true	665916	699857	33900	1	intact	120	L7	P2-like	TRUE	Fully covered
SARA19	1 length=4874475 depth=1.00x circular=true	1234445	1263688	29200	3	intact	130	L8	P2-like	TRUE	Fully covered
SARA19	1 length=4874475 depth=1.00x circular=true	1294701	1343202	48500	4	intact	150	L17	Gifsy-1	TRUE	Fully covered
SARA19	1 length=4874475 depth=1.00x circular=true	2927513	2966767	39200	8	intact	150	L5	Gifsy-2	TRUE	Partially covered. Fully covered split across 2 contigs.	low confidence region from 2942985-2963129 (~20000bp). Gifsy-2 split across 2 contigs
SARA19	1 length=4874475 depth=1.00x circular=true	3169203	3210730	41500	10	incomplete	40	L16	P22-like	TRUE	Fully covered
SARA19	3 length=16818 depth=0.98x	1887	16817	14900	14	intact	120	L5	Gifsy-2	TRUE	Fully covered	Gifsy-2 split across 2 contigs
SARA20	1 length=4926035 depth=1.00x circular=true	1202439	1232280	29800	2	intact	120	L8	P2-like	TRUE	Fully covered
SARA20	1 length=4926035 depth=1.00x circular=true	1263332	1311839	48500	3	intact	150	L17	Gifsy-1	TRUE	Fully covered
SARA20	1 length=4926035 depth=1.00x circular=true	1946686	2004720	58000	5	intact	120	L6	ST64B (118970_sal3-like)	TRUE	Fully covered
SARA20	1 length=4926035 depth=1.00x circular=true	2936976	2976232	39200	8	intact	150	L5	Gifsy-2	TRUE	Partially covered. Fully covered split across 2 contigs.	low confidence region from 2952400-2972336 (~20000bp). Gifsy-2 split across 2 contigs
SARA20	1 length=4926035 depth=1.00x circular=true	3178667	3220010	41300	10	incomplete	40	L16	P22-like	TRUE	Fully covered
SARA20	1 length=4926035 depth=1.00x circular=true	3700349	3744591	44200	12	intact	130	L16	P22-like	TRUE	Not substantially covered	Missing - not actually covered by reads in assembled sequence. Exlcuded.
SARA20	3 length=16818 depth=1.01x	2	14932	14900	15	intact	120	L5	Gifsy-2	TRUE	Fully covered	Gifsy-2 split across 2 contigs
SARA21	1 length=4813696 depth=1.00x circular=true	1299350	1339579	40200	2	intact	140	SL4	P22-like	TRUE	Partially covered (P22-like phage)	Inconsistent coverage from 1300742-1339510 (potential mosaicism across the whole phage)
SARA21	1 length=4813696 depth=1.00x circular=true	2026126	2073302	47100	5	intact	150	L5	Gifsy-2	TRUE	Fully covered
SARA21	1 length=4813696 depth=1.00x circular=true	3642512	3705212	62700	9	intact	150	L17	Gifsy-1	TRUE	Mostly covered	low confidence region from 3691968-3699296 (~7300bp)

## Sheet: Unfiltered PHASTER Results
host	contig_name	prophage_start	prophage_end	region_length	region	completeness	score	L60	belonging_to_true_cluster	additional_notes
SARA1	1 length=4848240 depth=1.00x circular=true	992274	997450	5100	1	incomplete	30	L13	FALSE
SARA1	1 length=4848240 depth=1.00x circular=true	1165709	1200812	35100	2	intact	150	L1	TRUE
SARA1	1 length=4848240 depth=1.00x circular=true	1268086	1316575	48400	3	intact	150	L17	TRUE
SARA1	1 length=4848240 depth=1.00x circular=true	1699907	1717650	17700	4	incomplete	60	L14	FALSE
SARA1	1 length=4848240 depth=1.00x circular=true	2058362	2090536	32100	5	questionable	70	L12	FALSE
SARA1	1 length=4848240 depth=1.00x circular=true	2082094	2093644	11500	6	incomplete	50	L12	FALSE
SARA1	1 length=4848240 depth=1.00x circular=true	2901627	2940872	39200	7	intact	150	L5	TRUE
SARA1	1 length=4848240 depth=1.00x circular=true	3010933	3017950	7000	8	incomplete	40	L15	FALSE
SARA1	1 length=4848240 depth=1.00x circular=true	3374711	3381073	6300	9	incomplete	20	L2	FALSE
SARA1	1 length=4848240 depth=1.00x circular=true	3624741	3667132	42300	10	questionable	70	L16	TRUE
SARA1	1 length=4848240 depth=1.00x circular=true	4455117	4475536	20400	11	questionable	70	L4	FALSE
SARA1	2 length=91867 depth=1.83x	33881	44377	10400	12	incomplete	30	L3	FALSE
SARA1	3 length=16818 depth=0.97x	2	14932	14900	13	intact	120	L5	TRUE
SARA2	1 length=2033458 depth=1.02x	68872	104021	35100	1	intact	150	L1	TRUE
SARA2	1 length=2033458 depth=1.02x	272010	279847	7800	2	incomplete	30	L13	FALSE
SARA2	1 length=2033458 depth=1.02x	1639995	1660414	20400	3	questionable	70	L4	FALSE
SARA2	2 length=1597546 depth=0.96x	3	6113	6100	4	incomplete	40	L10	FALSE
SARA2	2 length=1597546 depth=0.96x	820168	834103	13900	5	questionable	70	L12	FALSE
SARA2	2 length=1597546 depth=0.96x	1189809	1207552	17700	6	incomplete	60	L14	FALSE
SARA2	2 length=1597546 depth=0.96x	1591337	1597545	6200	7	incomplete	40	L11	FALSE
SARA2	3 length=932702 depth=1.00x	1	36631	36600	8	intact	150	SL1	TRUE
SARA2	3 length=932702 depth=1.00x	377400	383762	6300	9	incomplete	20	L2	FALSE
SARA2	5 length=98847 depth=0.98x	73036	80053	7000	10	incomplete	40	L15	FALSE
SARA2	6 length=91877 depth=1.96x	33882	44378	10400	11	incomplete	30	L3	FALSE
SARA2	7 length=20820 depth=1.00x	1	20820	20800	12	intact	150	L17	TRUE
SARA2	8 length=19902 depth=1.00x	1	19706	19700	13	intact	150	L5	TRUE
SARA3	1 length=2539021 depth=1.00x	243384	250273	6800	1	incomplete	40	L2	FALSE
SARA3	1 length=2539021 depth=1.00x	607015	614050	7000	2	incomplete	40	L15	FALSE
SARA3	1 length=2539021 depth=1.00x	684111	731273	47100	3	intact	150	L5	TRUE
SARA3	1 length=2539021 depth=1.00x	1546334	1560269	13900	4	questionable	70	L12	FALSE
SARA3	1 length=2539021 depth=1.00x	1667532	1722115	54500	5	intact	150	L6	TRUE
SARA3	1 length=2539021 depth=1.00x	1859158	1889165	30000	6	intact	120	L8	TRUE
SARA3	1 length=2539021 depth=1.00x	1985445	2003179	17700	7	incomplete	60	L14	FALSE
SARA3	1 length=2539021 depth=1.00x	2375058	2439016	63900	8	intact	150	L17	TRUE
SARA3	2 length=1748560 depth=1.03x	418	41096	40600	9	intact	130	L16	TRUE
SARA3	2 length=1748560 depth=1.03x	780001	800420	20400	10	questionable	70	L4	FALSE
SARA3	3 length=222847 depth=1.01x	140275	145451	5100	11	incomplete	30	L13	FALSE
SARA4	1 length=4871710 depth=1.00x circular=true	529050	549469	20400	1	questionable	70	L4	FALSE
SARA4	1 length=4871710 depth=1.00x circular=true	1579203	1585565	6300	2	incomplete	20	L2	FALSE
SARA4	1 length=4871710 depth=1.00x circular=true	1942229	1949264	7000	3	incomplete	40	L15	FALSE
SARA4	1 length=4871710 depth=1.00x circular=true	2019356	2066531	47100	4	intact	150	L5	TRUE
SARA4	1 length=4871710 depth=1.00x circular=true	2881409	2895344	13900	5	questionable	70	L12	FALSE
SARA4	1 length=4871710 depth=1.00x circular=true	3002607	3057874	55200	6	intact	150	L6	TRUE
SARA4	1 length=4871710 depth=1.00x circular=true	3291195	3308938	17700	7	incomplete	60	L14	FALSE
SARA4	1 length=4871710 depth=1.00x circular=true	3692344	3744551	52200	8	intact	150	L17	TRUE
SARA4	1 length=4871710 depth=1.00x circular=true	3808796	3855342	46500	9	intact	150	L1	TRUE
SARA4	1 length=4871710 depth=1.00x circular=true	3843262	3871239	27900	10	incomplete	60	SL10	TRUE
SARA4	1 length=4871710 depth=1.00x circular=true	3998995	4006832	7800	11	incomplete	30	L13	FALSE
SARA4	2 length=93830 depth=1.82x circular=true	61276	71772	10400	12	incomplete	30	L3	FALSE
SARA5	1 length=1814142 depth=1.01x	288793	309212	20400	1	questionable	70	L4	FALSE
SARA5	1 length=1814142 depth=1.01x	1673247	1678423	5100	2	incomplete	30	L13	FALSE
SARA5	10 length=19902 depth=1.00x	1	19706	19700	13	intact	150	SL11	FALSE
SARA5	2 length=1599751 depth=0.98x	3	6113	6100	3	incomplete	40	L10	FALSE
SARA5	2 length=1599751 depth=0.98x	820162	834097	13900	4	questionable	70	L12	FALSE
SARA5	2 length=1599751 depth=0.98x	1189803	1207546	17700	5	incomplete	60	L14	FALSE
SARA5	2 length=1599751 depth=0.98x	1592884	1599749	6800	6	incomplete	40	L11	FALSE
SARA5	3 length=1186045 depth=1.00x	742868	749230	6300	7	incomplete	20	L2	FALSE
SARA5	3 length=1186045 depth=1.00x	1105975	1113010	7000	8	incomplete	40	L15	FALSE
SARA5	4 length=135740 depth=1.03x	68872	104021	35100	9	intact	150	L1	TRUE
SARA5	5 length=91859 depth=1.84x	33882	44378	10400	10	incomplete	30	L3	FALSE
SARA5	6 length=58197 depth=1.07x	17016	57943	40900	11	intact	119	L16	TRUE
SARA5	8 length=21434 depth=1.12x	2719	21434	18700	12	intact	150	L17	TRUE
SARA6	1 length=3286414 depth=1.00x	135984	143821	7800	1	incomplete	30	L13	FALSE
SARA6	1 length=3286414 depth=1.00x	1504803	1524883	20000	2	questionable	70	L4	FALSE
SARA6	1 length=3286414 depth=1.00x	2312241	2353725	41400	3	intact	125	SL5	TRUE	Missing - not actually covered by reads in assembled sequence. Exlcuded.
SARA6	1 length=3286414 depth=1.00x	2597401	2603763	6300	4	incomplete	20	L2	FALSE
SARA6	1 length=3286414 depth=1.00x	2960313	2967348	7000	5	incomplete	40	L15	FALSE
SARA6	1 length=3286414 depth=1.00x	3037439	3084615	47100	6	intact	150	L5	TRUE
SARA6	1 length=3286414 depth=1.00x	3257918	3286382	28400	7	incomplete	30	SL8	FALSE
SARA6	2 length=809127 depth=0.95x	387658	405401	17700	8	incomplete	60	L14	FALSE
SARA6	2 length=809127 depth=0.95x	639172	697263	58000	9	intact	150	L6	TRUE
SARA6	2 length=809127 depth=0.95x	787890	809127	21200	10	incomplete	60	L12	FALSE
SARA6	3 length=642943 depth=0.92x	3017	9297	6200	11	incomplete	50	L12	FALSE
SARA6	4 length=118952 depth=1.01x	2	24307	24300	12	incomplete	20	SL12	TRUE
SARA6	5 length=93862 depth=1.42x circular=true	61317	71813	10400	13	incomplete	30	L3	FALSE
SARA6	6 length=43196 depth=20.58x	1	43194	43100	14	intact	140	SL2	TRUE
SARA6	7 length=14235 depth=1.96x	1884	13666	11700	15	intact	140	L17	TRUE
SARA7	1 length=2298349 depth=1.08x	782149	802491	20300	1	questionable	80	L4	FALSE
SARA7	1 length=2298349 depth=1.08x	2160089	2165265	5100	2	incomplete	30	L13	FALSE
SARA7	2 length=1697636 depth=1.00x	31761	66670	34900	3	intact	150	L1	TRUE
SARA7	2 length=1697636 depth=1.00x	236690	280262	43500	4	intact	120	SL3	TRUE
SARA7	2 length=1697636 depth=1.00x	556811	574554	17700	5	incomplete	60	L14	FALSE
SARA7	2 length=1697636 depth=1.00x	915354	947519	32100	6	questionable	70	L12	FALSE
SARA7	2 length=1697636 depth=1.00x	939086	950627	11500	7	incomplete	50	L12	FALSE
SARA7	2 length=1697636 depth=1.00x	1576101	1622517	46400	8	intact	150	L5	TRUE
SARA7	3 length=788708 depth=0.94x	244408	250770	6300	9	incomplete	20	L2	FALSE
SARA8	1 length=4738649 depth=1.00x circular=true	985135	990311	5100	1	incomplete	30	L13	FALSE
SARA8	1 length=4738649 depth=1.00x circular=true	1626508	1644251	17700	2	incomplete	60	L14	FALSE
SARA8	1 length=4738649 depth=1.00x circular=true	1984276	2016450	32100	3	questionable	70	L12	FALSE
SARA8	1 length=4738649 depth=1.00x circular=true	2008008	2019558	11500	4	incomplete	50	L12	FALSE
SARA8	1 length=4738649 depth=1.00x circular=true	2826487	2874767	48200	5	intact	150	L17	TRUE
SARA8	1 length=4738649 depth=1.00x circular=true	3307918	3314280	6300	6	incomplete	20	L2	FALSE
SARA8	1 length=4738649 depth=1.00x circular=true	4345697	4365895	20100	7	questionable	80	L4	FALSE
SARA9	1 length=2926580 depth=1.00x	77398	85235	7800	1	incomplete	30	L13	FALSE
SARA9	1 length=2926580 depth=1.00x	1447196	1467614	20400	2	questionable	70	L4	FALSE
SARA9	1 length=2926580 depth=1.00x	2485017	2491379	6300	3	incomplete	20	L2	FALSE
SARA9	1 length=2926580 depth=1.00x	2848123	2855158	7000	4	incomplete	40	L15	FALSE
SARA9	12 length=6358 depth=1.44x	3	6113	6100	10	incomplete	50	SL14	FALSE
SARA9	2 length=1690361 depth=0.95x	814047	827982	13900	5	questionable	70	L12	FALSE
SARA9	2 length=1690361 depth=0.95x	1184398	1202134	17700	6	incomplete	60	L14	FALSE
SARA9	3 length=91867 depth=1.88x	33881	44377	10400	7	incomplete	30	L3	FALSE
SARA9	6 length=22995 depth=1.38x	233	21112	20800	8	intact	120	L5	TRUE
SARA9	8 length=18741 depth=1.33x	2140	16861	14700	9	intact	150	L17	TRUE
SARA10	1 length=3159427 depth=1.00x	73793	80810	7000	1	incomplete	40	L15	FALSE
SARA10	1 length=3159427 depth=1.00x	437575	443937	6300	2	incomplete	20	L2	FALSE
SARA10	1 length=3159427 depth=1.00x	685800	730024	44200	3	incomplete	60	L16	TRUE
SARA10	1 length=3159427 depth=1.00x	1517520	1537939	20400	4	questionable	70	L4	FALSE
SARA10	1 length=3159427 depth=1.00x	2576532	2609348	32800	5	intact	120	L7	TRUE
SARA10	1 length=3159427 depth=1.00x	2932001	2937177	5100	6	incomplete	30	L13	FALSE
SARA10	1 length=3159427 depth=1.00x	3078908	3110699	31700	7	questionable	80	SL9	FALSE
SARA10	1 length=3159427 depth=1.00x	3128100	3159427	31300	8	intact	150	SL7	TRUE
SARA10	2 length=1611611 depth=0.95x	382639	400373	17700	9	incomplete	60	L14	FALSE
SARA10	2 length=1611611 depth=0.95x	741100	773270	32100	10	questionable	70	L12	FALSE
SARA10	2 length=1611611 depth=0.95x	764829	776378	11500	11	incomplete	50	L12	FALSE
SARA10	2 length=1611611 depth=0.95x	1583539	1611007	27400	12	intact	150	L5	TRUE
SARA10	3 length=91856 depth=2.20x	33880	44376	10400	13	incomplete	30	L3	FALSE
SARA10	6 length=26791 depth=1.47x	467	26790	26300	14	intact	120	L9	TRUE
SARA11	1 length=2982839 depth=1.00x	135715	143552	7800	1	incomplete	30	L13	FALSE
SARA11	1 length=2982839 depth=1.00x	1504598	1525016	20400	2	questionable	70	L4	FALSE
SARA11	1 length=2982839 depth=1.00x	2539665	2546027	6300	3	incomplete	20	L2	FALSE
SARA11	1 length=2982839 depth=1.00x	2902770	2909805	7000	4	incomplete	40	L15	FALSE
SARA11	10 length=17041 depth=0.98x	133	15670	15500	14	incomplete	10	SL18	FALSE
SARA11	11 length=4996 depth=1.10x	458	4994	4500	15	incomplete	40	SL15	FALSE
SARA11	2 length=968066 depth=0.96x	818259	832203	13900	5	questionable	70	L12	FALSE
SARA11	2 length=968066 depth=0.96x	939658	968025	28300	6	incomplete	30	L6	TRUE
SARA11	3 length=656687 depth=0.98x	101	20343	20200	7	questionable	70	SL17	FALSE
SARA11	3 length=656687 depth=0.98x	252536	270279	17700	8	incomplete	60	L14	FALSE
SARA11	5 length=91867 depth=1.46x	33881	44377	10400	9	incomplete	30	L3	FALSE
SARA11	6 length=58197 depth=1.07x	255	54780	54500	10	intact	119	L16	TRUE
SARA11	7 length=30605 depth=1.00x	233	28853	28600	11	intact	150	L5	TRUE
SARA11	8 length=24975 depth=1.04x	2608	22257	19600	12	intact	150	L17	TRUE
SARA11	9 length=22274 depth=1.31x	335	22274	21900	13	intact	100	L9	TRUE
SARA12	1 length=4858793 depth=1.00x circular=true	989315	994491	5100	1	incomplete	30	L13	FALSE
SARA12	1 length=4858793 depth=1.00x circular=true	1228471	1281088	52600	2	intact	150	L17	TRUE
SARA12	1 length=4858793 depth=1.00x circular=true	1664004	1681746	17700	3	incomplete	60	L14	FALSE
SARA12	1 length=4858793 depth=1.00x circular=true	1915515	1973616	58100	4	intact	150	L6	TRUE
SARA12	1 length=4858793 depth=1.00x circular=true	2062611	2094785	32100	5	questionable	70	L12	FALSE
SARA12	1 length=4858793 depth=1.00x circular=true	2086343	2097893	11500	6	incomplete	50	L12	FALSE
SARA12	1 length=4858793 depth=1.00x circular=true	2906719	2953908	47100	7	intact	150	L5	TRUE
SARA12	1 length=4858793 depth=1.00x circular=true	3023999	3031016	7000	8	incomplete	40	L15	FALSE
SARA12	1 length=4858793 depth=1.00x circular=true	3388380	3394742	6300	9	incomplete	20	L2	FALSE
SARA12	1 length=4858793 depth=1.00x circular=true	3638356	3681383	43000	10	questionable	90	SL6	TRUE
SARA12	1 length=4858793 depth=1.00x circular=true	4465520	4485939	20400	11	questionable	70	L4	FALSE
SARA12	2 length=91775 depth=1.94x	33862	44358	10400	12	incomplete	30	L3	FALSE
SARA13	1 length=4818725 depth=1.00x circular=true	991011	996187	5100	1	incomplete	30	L13	FALSE
SARA13	1 length=4818725 depth=1.00x circular=true	1233260	1282648	49300	2	intact	150	L17	TRUE
SARA13	1 length=4818725 depth=1.00x circular=true	1665109	1682853	17700	3	incomplete	60	L14	FALSE
SARA13	1 length=4818725 depth=1.00x circular=true	1916135	1974235	58100	4	intact	150	L6	TRUE
SARA13	1 length=4818725 depth=1.00x circular=true	2063232	2095406	32100	5	questionable	70	L12	FALSE
SARA13	1 length=4818725 depth=1.00x circular=true	2086964	2098514	11500	6	incomplete	50	L12	FALSE
SARA13	1 length=4818725 depth=1.00x circular=true	2907579	2954749	47100	7	intact	150	L5	TRUE
SARA13	1 length=4818725 depth=1.00x circular=true	3024840	3031857	7000	8	incomplete	40	L15	FALSE
SARA13	1 length=4818725 depth=1.00x circular=true	3389331	3395693	6300	9	incomplete	20	L2	FALSE
SARA13	1 length=4818725 depth=1.00x circular=true	4425433	4445513	20000	10	questionable	70	L4	FALSE
SARA13	2 length=93827 depth=1.60x circular=true	61281	71778	10400	11	incomplete	30	L3	FALSE
SARA13	3 length=16634 depth=94.27x	2	16633	16600	12	incomplete	20	SL13	TRUE
SARA14	1 length=4779285 depth=1.00x circular=true	992592	997768	5100	1	incomplete	30	L13	FALSE
SARA14	1 length=4779285 depth=1.00x circular=true	1234707	1280052	45300	2	intact	150	L9	TRUE
SARA14	1 length=4779285 depth=1.00x circular=true	1663383	1681126	17700	3	incomplete	60	L14	FALSE
SARA14	1 length=4779285 depth=1.00x circular=true	2022537	2054711	32100	4	questionable	70	L12	FALSE
SARA14	1 length=4779285 depth=1.00x circular=true	2046269	2057820	11500	5	incomplete	50	L12	FALSE
SARA14	1 length=4779285 depth=1.00x circular=true	2864569	2912310	47700	6	intact	150	L5	TRUE
SARA14	1 length=4779285 depth=1.00x circular=true	2982371	2989388	7000	7	incomplete	40	L15	FALSE
SARA14	1 length=4779285 depth=1.00x circular=true	3346866	3353228	6300	8	incomplete	20	L2	FALSE
SARA14	1 length=4779285 depth=1.00x circular=true	4386056	4406475	20400	9	questionable	70	L4	FALSE
SARA14	2 length=91892 depth=1.16x	33881	44377	10400	10	incomplete	30	L3	FALSE
SARA15	1 length=4819618 depth=1.00x circular=true	990489	995665	5100	1	incomplete	30	L13	FALSE
SARA15	1 length=4819618 depth=1.00x circular=true	1232981	1281420	48400	2	intact	150	L17	TRUE
SARA15	1 length=4819618 depth=1.00x circular=true	1664634	1682377	17700	3	incomplete	60	L14	FALSE
SARA15	1 length=4819618 depth=1.00x circular=true	1916148	1974239	58000	4	intact	150	L6	TRUE
SARA15	1 length=4819618 depth=1.00x circular=true	2063223	2095397	32100	5	questionable	70	L12	FALSE
SARA15	1 length=4819618 depth=1.00x circular=true	2086955	2098505	11500	6	incomplete	50	L12	FALSE
SARA15	1 length=4819618 depth=1.00x circular=true	2907342	2954530	47100	7	intact	150	L5	TRUE
SARA15	1 length=4819618 depth=1.00x circular=true	3024621	3031638	7000	8	incomplete	40	L15	FALSE
SARA15	1 length=4819618 depth=1.00x circular=true	3388206	3394568	6300	9	incomplete	20	L2	FALSE
SARA15	1 length=4819618 depth=1.00x circular=true	4426459	4446878	20400	10	questionable	70	L4	FALSE
SARA15	2 length=92479 depth=1.65x	47411	57907	10400	11	incomplete	30	L3	FALSE
SARA16	1 length=4775629 depth=1.00x	135984	143821	7800	1	incomplete	30	L13	FALSE
SARA16	1 length=4775629 depth=1.00x	1507474	1527893	20400	2	questionable	70	L4	FALSE
SARA16	1 length=4775629 depth=1.00x	2561213	2567575	6300	3	incomplete	20	L2	FALSE
SARA16	1 length=4775629 depth=1.00x	2924321	2931356	7000	4	incomplete	40	L15	FALSE
SARA16	1 length=4775629 depth=1.00x	3001417	3040660	39200	5	intact	150	L5	TRUE
SARA16	1 length=4775629 depth=1.00x	3847698	3871807	24100	7	incomplete	60	L12	FALSE
SARA16	1 length=4775629 depth=1.00x	3848298	3859848	11500	6	incomplete	50	L12	FALSE
SARA16	1 length=4775629 depth=1.00x	4224303	4242037	17700	8	incomplete	60	L14	FALSE
SARA16	1 length=4775629 depth=1.00x	4613916	4675631	61700	9	intact	150	L17	TRUE
SARA16	2 length=16818 depth=1.01x	1887	16817	14900	10	intact	120	L5	TRUE
SARA17	1 length=4829597 depth=1.00x	31720	67613	35800	1	intact	150	L1	TRUE
SARA17	1 length=4829597 depth=1.00x	134887	183364	48400	2	intact	150	L17	TRUE
SARA17	1 length=4829597 depth=1.00x	568090	585824	17700	3	incomplete	60	L14	FALSE
SARA17	1 length=4829597 depth=1.00x	926534	958708	32100	4	questionable	70	L12	FALSE
SARA17	1 length=4829597 depth=1.00x	950266	961816	11500	5	incomplete	50	L12	FALSE
SARA17	1 length=4829597 depth=1.00x	1769798	1809866	40000	6	intact	150	L5	TRUE
SARA17	1 length=4829597 depth=1.00x	1879927	1886944	7000	7	incomplete	40	L15	FALSE
SARA17	1 length=4829597 depth=1.00x	2244411	2250773	6300	8	incomplete	20	L2	FALSE
SARA17	1 length=4829597 depth=1.00x	2495729	2513873	18100	9	incomplete	50	SL16	FALSE
SARA17	1 length=4829597 depth=1.00x	3302666	3323085	20400	10	questionable	70	L4	FALSE
SARA17	1 length=4829597 depth=1.00x	4688438	4693614	5100	11	incomplete	30	L13	FALSE
SARA17	4 length=16818 depth=0.97x	1887	16817	14900	12	intact	120	L5	TRUE
SARA18	1 length=4750230 depth=1.00x	77328	85165	7800	1	incomplete	30	L13	FALSE
SARA18	1 length=4750230 depth=1.00x	1447826	1468245	20400	2	questionable	70	L4	FALSE
SARA18	1 length=4750230 depth=1.00x	2501798	2508160	6300	3	incomplete	20	L2	FALSE
SARA18	1 length=4750230 depth=1.00x	2865618	2872653	7000	4	incomplete	40	L15	FALSE
SARA18	1 length=4750230 depth=1.00x	2942714	2981946	39200	5	intact	150	L5	TRUE
SARA18	1 length=4750230 depth=1.00x	3788982	3813091	24100	7	incomplete	60	L12	FALSE
SARA18	1 length=4750230 depth=1.00x	3789582	3801132	11500	6	incomplete	50	L12	FALSE
SARA18	1 length=4750230 depth=1.00x	4165585	4183319	17700	8	incomplete	60	L14	FALSE
SARA18	1 length=4750230 depth=1.00x	4555080	4616807	61700	9	intact	150	L17	TRUE
SARA18	1 length=4750230 depth=1.00x	4683638	4718511	34800	10	intact	150	L1	TRUE
SARA18	3 length=16818 depth=1.00x	2	14932	14900	11	intact	120	L5	TRUE
SARA19	1 length=4874475 depth=1.00x circular=true	665916	699857	33900	1	intact	120	L7	TRUE
SARA19	1 length=4874475 depth=1.00x circular=true	1023338	1028514	5100	2	incomplete	30	L13	FALSE
SARA19	1 length=4874475 depth=1.00x circular=true	1234445	1263688	29200	3	intact	130	L8	TRUE
SARA19	1 length=4874475 depth=1.00x circular=true	1294701	1343202	48500	4	intact	150	L17	TRUE
SARA19	1 length=4874475 depth=1.00x circular=true	1726532	1744275	17700	5	incomplete	60	L14	FALSE
SARA19	1 length=4874475 depth=1.00x circular=true	2084987	2117161	32100	6	questionable	70	L12	FALSE
SARA19	1 length=4874475 depth=1.00x circular=true	2108719	2120269	11500	7	incomplete	50	L12	FALSE
SARA19	1 length=4874475 depth=1.00x circular=true	2927513	2966767	39200	8	intact	150	L5	TRUE
SARA19	1 length=4874475 depth=1.00x circular=true	3036828	3043845	7000	9	incomplete	40	L15	FALSE
SARA19	1 length=4874475 depth=1.00x circular=true	3169203	3210730	41500	10	incomplete	40	L16	TRUE
SARA19	1 length=4874475 depth=1.00x circular=true	3442133	3448495	6300	11	incomplete	20	L2	FALSE
SARA19	1 length=4874475 depth=1.00x circular=true	4481351	4501770	20400	12	questionable	70	L4	FALSE
SARA19	2 length=91859 depth=2.27x	33882	44378	10400	13	incomplete	30	L3	FALSE
SARA19	3 length=16818 depth=0.98x	1887	16817	14900	14	intact	120	L5	TRUE
SARA20	1 length=4926035 depth=1.00x circular=true	991333	996509	5100	1	incomplete	30	L13	FALSE
SARA20	1 length=4926035 depth=1.00x circular=true	1202439	1232280	29800	2	intact	120	L8	TRUE
SARA20	1 length=4926035 depth=1.00x circular=true	1263332	1311839	48500	3	intact	150	L17	TRUE
SARA20	1 length=4926035 depth=1.00x circular=true	1695171	1712914	17700	4	incomplete	60	L14	FALSE
SARA20	1 length=4926035 depth=1.00x circular=true	1946686	2004720	58000	5	intact	120	L6	TRUE
SARA20	1 length=4926035 depth=1.00x circular=true	2093716	2125890	32100	6	questionable	70	L12	FALSE
SARA20	1 length=4926035 depth=1.00x circular=true	2117448	2128998	11500	7	incomplete	50	L12	FALSE
SARA20	1 length=4926035 depth=1.00x circular=true	2936976	2976232	39200	8	intact	150	L5	TRUE
SARA20	1 length=4926035 depth=1.00x circular=true	3046293	3053309	7000	9	incomplete	40	L15	FALSE
SARA20	1 length=4926035 depth=1.00x circular=true	3178667	3220010	41300	10	incomplete	40	L16	TRUE	Missing - not actually covered by reads in assembled sequence. Exlcuded.
SARA20	1 length=4926035 depth=1.00x circular=true	3451413	3457775	6300	11	incomplete	20	L2	FALSE
SARA20	1 length=4926035 depth=1.00x circular=true	3700349	3744591	44200	12	intact	130	L16	TRUE
SARA20	1 length=4926035 depth=1.00x circular=true	4532914	4553333	20400	13	questionable	70	L4	FALSE
SARA20	2 length=91762 depth=2.21x	33834	44330	10400	14	incomplete	30	L3	FALSE
SARA20	3 length=16818 depth=1.01x	2	14932	14900	15	intact	120	L5	TRUE
SARA21	1 length=4813696 depth=1.00x circular=true	495968	516387	20400	1	questionable	70	L4	FALSE
SARA21	1 length=4813696 depth=1.00x circular=true	1299350	1339579	40200	2	intact	140	SL4	TRUE
SARA21	1 length=4813696 depth=1.00x circular=true	1585215	1591577	6300	3	incomplete	20	L2	FALSE
SARA21	1 length=4813696 depth=1.00x circular=true	1949031	1956066	7000	4	incomplete	40	L15	FALSE
SARA21	1 length=4813696 depth=1.00x circular=true	2026126	2073302	47100	5	intact	150	L5	TRUE
SARA21	1 length=4813696 depth=1.00x circular=true	2878065	2902173	24100	7	incomplete	60	L12	FALSE
SARA21	1 length=4813696 depth=1.00x circular=true	2878665	2890214	11500	6	incomplete	50	L12	FALSE
SARA21	1 length=4813696 depth=1.00x circular=true	3254666	3272408	17700	8	incomplete	60	L14	FALSE
SARA21	1 length=4813696 depth=1.00x circular=true	3642512	3705212	62700	9	intact	150	L17	TRUE
SARA21	1 length=4813696 depth=1.00x circular=true	3941792	3949629	7800	10	incomplete	30	L13	FALSE
SARA21	2 length=93991 depth=1.51x circular=true	61453	71949	10400	11	incomplete	30	L3	FALSE
